# Supplementary material for: Merkel cell polyomavirus exploits extracellular vesicles for skin infection and host immune evasion through activated Wnt signaling
Source: PLoS Pathog. 2026 Jun 23;22(6):e1014360. doi: 10.1371/journal.ppat.1014360 (PMC13289936; doi:10.1371/journal.ppat.1014360)
Supplement: S1 Table — (XLSX) [file ppat.1014360.s002.xlsx]

## Sheet: Raw Abundance
Protein.Group	Protein.Names	Genes	First.Protein.Description	Sequences	Proteotypic.Sequences	Intensity nHDF A1	Intensity nHDF A2	Intensity nHDF A3	Intensity MCPyV B1	Intensity MCPyV B2	Intensity MCPyV B3		Client Identifier	A1 nHDF1	A2 nHDF1	A3 nHDF1	B1 MCPyV1	B2 MCPyV1	B3 MCPyV1
Q15149	PLEC_HUMAN	PLEC	Plectin	336	328	8330150	9339310	10575800	8648720	9092300	11454500		MS Bioworks Identifier	76537	76538	76539	76540	76541	76542
Q09666	AHNK_HUMAN	AHNAK	Neuroblast differentiation-associated protein AHNAK	307	305	27063800	51777600	35496100	22160200	40868400	40681600		Total No. of Proteins	5958	5958	5978	5938	5751	5672
Q14204	DYHC1_HUMAN	DYNC1H1	Cytoplasmic dynein 1 heavy chain 1	275	275	22616700	22119200	26954900	18760400	19979100	26055100		Total Intensity	4.31246e+10	4.93698e+10	5.14414e+10	4.88039e+10	4.09217e+10	4.62093e+10
Q9UPN3	MACF1_HUMAN	MACF1	Microtubule-actin cross-linking factor 1, isoforms 1/2/3/4/5	260	253	5732550	9352570	7038690	4605900	8519520	8209880
P35579	MYH9_HUMAN	MYH9	Myosin-9	209	168	275371000	343621000	343331000	310320000	331657000	337574000
P78527	PRKDC_HUMAN	PRKDC	DNA-dependent protein kinase catalytic subunit	181	181	7012530	5538510	3947090	6548480	5851660	3116460
Q9NZM1	MYOF_HUMAN	MYOF	Myoferlin	171	167	108087000	128916000	102490000	98209100	110704000	107984000
P21333	FLNA_HUMAN	FLNA	Filamin-A	166	151	81439400	89834000	100082000	62221500	82157200	120136000
Q13813	SPTN1_HUMAN	SPTAN1	Spectrin alpha chain, non-erythrocytic 1	157	157	8531090	14753900	10803600	6568770	10312500	16088000
Q9Y490	TLN1_HUMAN	TLN1	Talin-1	153	137	17245800	20737600	22965300	14373100	20177900	23951100
P12111	CO6A3_HUMAN	COL6A3	Collagen alpha-3(VI) chain	151	151	17974700	16237800	13338100	20116200	16624000	18793700
Q14315	FLNC_HUMAN	FLNC	Filamin-C	149	144	19219300	24314800	29460200	14862100	22094000	37904500
P15924	DESP_HUMAN	DSP	Desmoplakin	142	142	5928450	6234570	7081760	9087300	11460000	11188900
Q07954	LRP1_HUMAN	LRP1	Prolow-density lipoprotein receptor-related protein 1	142	137	7554100	9942020	6668220	4833890	11631100	7444020
Q63HN8	RN213_HUMAN	RNF213	E3 ubiquitin-protein ligase RNF213	142	142	4758110	4003850	2792290	3883690	4672440	2703490
Q5T4S7	UBR4_HUMAN	UBR4	E3 ubiquitin-protein ligase UBR4	139	139	8932120	7990560	9033870	7411820	7042650	8952040
P49327	FAS_HUMAN	FASN	Fatty acid synthase	127	127	34083000	46588700	45828100	29919300	44853700	40096600
Q01082	SPTB2_HUMAN	SPTBN1	Spectrin beta chain, non-erythrocytic 1	127	109	5276760	9061660	7816330	4415670	7671460	9542860
Q92616	GCN1_HUMAN	GCN1	Stalled ribosome sensor GCN1	126	126	23731600	20176000	19354700	20184400	19476700	17833500
P46939	UTRN_HUMAN	UTRN	Utrophin	123	121	9686050	15656100	11655700	8301420	13927000	13198500
P35580	MYH10_HUMAN	MYH10	Myosin-10	119	107	9653180	10116800	8187610	9409120	10113800	8917990
P18206	VINC_HUMAN	VCL	Vinculin	109	109	35922600	42444100	49408800	32393800	39139600	55931400
Q00610	CLH1_HUMAN	CLTC	Clathrin heavy chain 1	106	83	96217100	124892000	116904000	99327500	113705000	118326000
O75369	FLNB_HUMAN	FLNB	Filamin-B	104	104	1969970	3163150	2996110	1276570	2872100	3692760
P46940	IQGA1_HUMAN	IQGAP1	Ras GTPase-activating-like protein IQGAP1	102	96	23199100	29472700	36200700	19274200	25762100	39962400
Q7Z6Z7	HUWE1_HUMAN	HUWE1	E3 ubiquitin-protein ligase HUWE1	96	95	1583840	1446190	1861840	1375360	1307580	1779470
O75165	DJC13_HUMAN	DNAJC13	DnaJ homolog subfamily C member 13	93	93	6828750	6681240	5373730	6094330	5914780	5721520
Q03001	DYST_HUMAN	DST	Dystonin	92	92	815659	1197890	1038880	737455	1136440	1182640
O43707	ACTN4_HUMAN	ACTN4	Alpha-actinin-4	90	59	96951700	156700000	129795000	87896900	121413000	158855000
P11717	MPRI_HUMAN	IGF2R	Cation-independent mannose-6-phosphate receptor	83	83	4525590	8111450	4573420	2686030	7555920	4857310
Q93008	USP9X_HUMAN	USP9X	Ubiquitin carboxyl-terminal hydrolase 9X	83	44	24675400	22412300	22183800	18498600	19680100	21951800
P53621	COPA_HUMAN	COPA	Coatomer subunit alpha	82	82	19570600	16508000	15775500	20466600	16814100	13893200
Q15075	EEA1_HUMAN	EEA1	Early endosome antigen 1	79	79	4606580	5098010	4852790	3341190	3673270	6920520
Q99715	COCA1_HUMAN	COL12A1	Collagen alpha-1(XII) chain	79	79	2212250	2268000	1548080	1560860	1887100	1919110
Q13085	ACACA_HUMAN	ACACA	Acetyl-CoA carboxylase 1	78	68	2550370	2924000	3489060	2267910	2990720	3498450
O00159	MYO1C_HUMAN	MYO1C	Unconventional myosin-Ic	77	75	66067000	61881800	60286300	56361700	53940300	65725400
P02751	FINC_HUMAN	FN1	Fibronectin	76	76	13291600	9851170	9557660	9313000	10415200	8972100
Q96N67	DOCK7_HUMAN	DOCK7	Dedicator of cytokinesis protein 7	74	67	3577580	3999830	4142180	3169920	3990970	4334040
P07814	SYEP_HUMAN	EPRS1	Bifunctional glutamate/proline--tRNA ligase	73	72	6363450	6526360	9243620	7068910	7052410	8435980
Q92614	MY18A_HUMAN	MYO18A	Unconventional myosin-XVIIIa	73	73	3472950	4914220	3476120	3251460	5032560	3970160
Q9BYK8	HELZ2_HUMAN	HELZ2	3'-5' exoribonuclease HELZ2	73	73	1647450	1420220	741785	1266620	1643630	719874
P08133	ANXA6_HUMAN	ANXA6	Annexin A6	72	72	335745000	471100000	319490000	315906000	328850000	350158000
P23634	AT2B4_HUMAN	ATP2B4	Plasma membrane calcium-transporting ATPase 4	70	46	33407600	49411600	50124000	33101100	42045700	56435700
Q9NZJ4	SACS_HUMAN	SACS	Sacsin	69	69	6934690	3934240	2785070	5131500	4056450	2716080
Q6P2Q9	PRP8_HUMAN	PRPF8	Pre-mRNA-processing-splicing factor 8	68	68	2210610	2004950	1451580	2088450	2062650	1425770
P33527	MRP1_HUMAN	ABCC1	Multidrug resistance-associated protein 1	67	65	10226500	11656300	9639880	8652500	10085200	10784600
O15031	PLXB2_HUMAN	PLXNB2	Plexin-B2	66	64	3579090	5302670	3620700	3308590	4849840	4382290
P27708	PYR1_HUMAN	CAD	Multifunctional protein CAD	66	64	4237910	4056320	4767090	3176010	3983240	4784230
P42356	PI4KA_HUMAN	PI4KA	Phosphatidylinositol 4-kinase alpha	66	51	1995460	2466660	2051910	1633940	2066060	2275450
P53396	ACLY_HUMAN	ACLY	ATP-citrate synthase	66	66	21553600	26344400	31017800	21770700	24328700	28713000
Q709C8	VP13C_HUMAN	VPS13C	Intermembrane lipid transfer protein VPS13C	66	66	1805990	1701130	1600810	1543750	1367460	1632400
Q8WUJ3	CEMIP_HUMAN	CEMIP	Cell migration-inducing and hyaluronan-binding protein	66	66	21379200	25685000	14887600	27788600	24220800	12138500
Q7KZF4	SND1_HUMAN	SND1	Staphylococcal nuclease domain-containing protein 1	65	65	10829800	10538800	13308000	11722400	9562640	10934800
P42704	LPPRC_HUMAN	LRPPRC	Leucine-rich PPR motif-containing protein, mitochondrial	64	63	7214320	7575110	4597920	9360370	6787980	6427470
Q9Y5S2	MRCKB_HUMAN	CDC42BPB	Serine/threonine-protein kinase MRCK beta	63	52	9735860	10287600	9500880	10069200	10687100	10845700
P26640	SYVC_HUMAN	VARS1	Valine--tRNA ligase	62	62	11007400	9684650	9838380	11351200	9167720	7524090
P33176	KINH_HUMAN	KIF5B	Kinesin-1 heavy chain	62	47	2894060	3417290	4740180	2956000	3271480	5095590
P55072	TERA_HUMAN	VCP	Transitional endoplasmic reticulum ATPase	62	62	21582000	25556400	27438000	18556900	19045600	32780300
P08473	NEP_HUMAN	MME	Neprilysin	61	61	142888000	226819000	184706000	132719000	149133000	194754000
P14625	ENPL_HUMAN	HSP90B1	Endoplasmin	61	48	117601000	121885000	96634400	158040000	93790300	116160000
P24821	TENA_HUMAN	TNC	Tenascin	61	61	5297320	5596440	6560750	4745950	5090910	7560860
P42345	MTOR_HUMAN	MTOR	Serine/threonine-protein kinase mTOR	61	61	2280410	1884890	1561550	1873110	1741350	1647280
O75643	U520_HUMAN	SNRNP200	U5 small nuclear ribonucleoprotein 200 kDa helicase	60	60	2367070	2311960	1449440	2199670	2116330	1142540
P13639	EF2_HUMAN	EEF2	Elongation factor 2	60	59	71078100	77017400	92116300	70698200	68705700	80636600
P26038	MOES_HUMAN	MSN	Moesin	60	49	103460000	179044000	163929000	96844700	156309000	183022000
Q14764	MVP_HUMAN	MVP	Major vault protein	60	60	55291100	59412300	53467300	48057200	46131900	69407400
Q15746	MYLK_HUMAN	MYLK	Myosin light chain kinase, smooth muscle	60	60	6323540	5497570	5958500	5445820	4701070	6157110
O43795	MYO1B_HUMAN	MYO1B	Unconventional myosin-Ib	59	55	20678900	20545400	18019400	17947600	17570900	19998300
O94832	MYO1D_HUMAN	MYO1D	Unconventional myosin-Id	59	57	3721550	3507050	4763250	3625520	3394180	6314890
P00533	EGFR_HUMAN	EGFR	Epidermal growth factor receptor	59	57	16116400	28540000	21456900	13701200	23317100	23640200
P06756	ITAV_HUMAN	ITGAV	Integrin alpha-V	59	59	41665100	59387700	29851100	32576100	40848800	37467600
P15144	AMPN_HUMAN	ANPEP	Aminopeptidase N	59	59	314441000	430966000	309719000	249969000	286080000	383671000
Q14008	CKAP5_HUMAN	CKAP5	Cytoskeleton-associated protein 5	59	59	12447400	14560000	16152700	10876300	13981200	16196600
Q14152	EIF3A_HUMAN	EIF3A	Eukaryotic translation initiation factor 3 subunit A	59	59	8402590	8026860	10383500	8038910	8113010	9187800
Q7L576	CYFP1_HUMAN	CYFIP1	Cytoplasmic FMR1-interacting protein 1	59	40	7910230	8432730	9097360	7539590	7214770	9348090
O75962	TRIO_HUMAN	TRIO	Triple functional domain protein	58	49	9285190	9606150	10088300	8367180	8598810	10319300
P02545	LMNA_HUMAN	LMNA	Prelamin-A/C	58	56	8139640	6456150	9112300	21049100	4357000	17429600
P05023	AT1A1_HUMAN	ATP1A1	Sodium/potassium-transporting ATPase subunit alpha-1	58	37	82317400	124619000	95091500	84131600	110538000	102199000
P11216	PYGB_HUMAN	PYGB	Glycogen phosphorylase, brain form	58	45	12175000	11241500	11123700	11944200	10298500	10431500
P41252	SYIC_HUMAN	IARS1	Isoleucine--tRNA ligase, cytoplasmic	58	58	15198200	13994400	17381100	15430700	12543700	16793000
Q07065	CKAP4_HUMAN	CKAP4	Cytoskeleton-associated protein 4	58	58	70818400	72340500	48831500	102149000	64571300	61516700
P08670	VIME_HUMAN	VIM	Vimentin	57	46	88476200	82090900	142989000	146525000	56488600	158325000
P14618	KPYM_HUMAN	PKM	Pyruvate kinase PKM	57	55	544065000	818893000	944073000	828681000	573348000	658850000
Q5VYK3	ECM29_HUMAN	ECPAS	Proteasome adapter and scaffold protein ECM29	57	57	2757370	2251390	2471530	2526390	2137800	2593030
P11586	C1TC_HUMAN	MTHFD1	C-1-tetrahydrofolate synthase, cytoplasmic	56	54	9610520	10408800	12167900	10083100	10793800	11964700
P29144	TPP2_HUMAN	TPP2	Tripeptidyl-peptidase 2	56	56	7856120	7515560	8766800	6777700	5670780	10463700
Q12768	WASC5_HUMAN	WASHC5	WASH complex subunit 5	56	56	3742500	3490430	3695180	3528140	3202030	3629640
Q14203	DCTN1_HUMAN	DCTN1	Dynactin subunit 1	56	56	4492970	5695730	7421710	4721650	4836280	8368540
Q8WUM4	PDC6I_HUMAN	PDCD6IP	Programmed cell death 6-interacting protein	56	56	8516810	11567400	13043200	9198000	10794700	13360300
Q9UM54	MYO6_HUMAN	MYO6	Unconventional myosin-VI	56	56	2554720	2879940	2895610	2377180	2405590	3252750
A5YKK6	CNOT1_HUMAN	CNOT1	CCR4-NOT transcription complex subunit 1	55	55	4119190	3520930	3881680	3291700	3801240	4094030
P07900	HS90A_HUMAN	HSP90AA1	Heat shock protein HSP 90-alpha	55	27	111953000	140462000	174040000	111225000	126313000	197620000
Q00341	VIGLN_HUMAN	HDLBP	Vigilin	55	55	2882050	2819720	3538330	3153710	2844640	3292870
Q86VP6	CAND1_HUMAN	CAND1	Cullin-associated NEDD8-dissociated protein 1	55	51	11997000	12480100	11336200	11167000	10236300	13094300
Q8N3C0	ASCC3_HUMAN	ASCC3	Activating signal cointegrator 1 complex subunit 3	55	55	1660750	1440550	1167260	1597340	1640240	1157060
Q9UIW2	PLXA1_HUMAN	PLXNA1	Plexin-A1	55	40	1197270	2003280	1621560	1027870	1673030	1799670
P19367	HXK1_HUMAN	HK1	Hexokinase-1	54	46	9536220	9522500	7467910	10824800	7937040	9441300
P42858	HD_HUMAN	HTT	Huntingtin	54	54	1455390	1272140	1172980	1337840	1229910	1072730
Q9Y4I1	MYO5A_HUMAN	MYO5A	Unconventional myosin-Va	54	49	1708170	2010300	1999140	1639940	1799530	2053810
P63010	AP2B1_HUMAN	AP2B1	AP-2 complex subunit beta	53	24	17135400	19177400	16527100	17413600	19342600	17867400
Q13620	CUL4B_HUMAN	CUL4B	Cullin-4B	53	40	10729400	10133300	6975130	9749550	10268000	8165740
O15439	MRP4_HUMAN	ABCC4	ATP-binding cassette sub-family C member 4	52	51	4055170	4258880	3732080	3235840	3167470	4323750
O95782	AP2A1_HUMAN	AP2A1	AP-2 complex subunit alpha-1	52	36	16284400	17457900	15154800	17000900	18234400	16507600
P11021	BIP_HUMAN	HSPA5	Endoplasmic reticulum chaperone BiP	52	50	93820400	94193900	83410800	115251000	84898600	106200000
P53618	COPB_HUMAN	COPB1	Coatomer subunit beta	52	52	12395900	10332900	10315300	12518000	9459940	9071620
Q9P2J5	SYLC_HUMAN	LARS1	Leucine--tRNA ligase, cytoplasmic	52	52	3695790	2953630	3625920	3547940	2882540	3682160
Q9Y4G6	TLN2_HUMAN	TLN2	Talin-2	52	52	878728	1108180	830534	690206	1083640	960598
P11413	G6PD_HUMAN	G6PD	Glucose-6-phosphate 1-dehydrogenase	51	51	43337600	40419800	46387100	41654400	36854800	41156900
P21359	NF1_HUMAN	NF1	Neurofibromin	51	51	1205200	893340	807468	951986	882085	797193
Q14185	DOCK1_HUMAN	DOCK1	Dedicator of cytokinesis protein 1	51	48	4357790	3868000	4547780	4010990	3311270	4516940
Q14573	ITPR3_HUMAN	ITPR3	Inositol 1,4,5-trisphosphate receptor type 3	51	42	670307	741747	781164	891273	568602	974609
Q9P2E9	RRBP1_HUMAN	RRBP1	Ribosome-binding protein 1	51	50	8253140	7969460	9237650	9916140	7267470	10798800
P04264;cRAP-P04264	K2C1_HUMAN;cRAP-K2C1_HUMAN	KRT1;cRAP-KRT1	Keratin, type II cytoskeletal 1	50	0	522345000	605094000	899305000	1157400000	796798000	1316140000
P42224	STAT1_HUMAN	STAT1	Signal transducer and activator of transcription 1-alpha/beta	50	49	30701300	27190900	26633700	36049900	28817100	26671900
Q08211	DHX9_HUMAN	DHX9	ATP-dependent RNA helicase A	50	50	14864300	13630700	8580580	13585400	12023700	6520970
Q13464	ROCK1_HUMAN	ROCK1	Rho-associated protein kinase 1	50	44	1737970	2388400	3342690	1776220	2357330	4077340
Q92900	RENT1_HUMAN	UPF1	Regulator of nonsense transcripts 1	50	50	7887520	6777610	7726100	6628370	6795070	7014390
Q9BZF9	UACA_HUMAN	UACA	Uveal autoantigen with coiled-coil domains and ankyrin repeats	50	50	721139	1124410	1417260	775701	1131630	1653840
P10809	CH60_HUMAN	HSPD1	60 kDa heat shock protein, mitochondrial	49	49	31009900	32610400	24823200	42819500	35391400	34080300
P13647	K2C5_HUMAN	KRT5	Keratin, type II cytoskeletal 5	49	29	87969200	100702000	127089000	257305000	177410000	230505000
P13667	PDIA4_HUMAN	PDIA4	Protein disulfide-isomerase A4	49	49	15243200	14665500	11540900	18969500	12795700	15222400
P27487	DPP4_HUMAN	DPP4	Dipeptidyl peptidase 4	49	49	133180000	155769000	112725000	129379000	119953000	120656000
P54136	SYRC_HUMAN	RARS1	Arginine--tRNA ligase, cytoplasmic	49	49	11005100	10561100	13623200	10733600	10176600	12852300
Q9UPU5	UBP24_HUMAN	USP24	Ubiquitin carboxyl-terminal hydrolase 24	49	49	1220370	1123780	1321760	1006960	1049080	1290050
Q9Y2A7	NCKP1_HUMAN	NCKAP1	Nck-associated protein 1	49	48	16625500	16941700	18683900	14372400	15350300	17785700
O75116	ROCK2_HUMAN	ROCK2	Rho-associated protein kinase 2	48	48	22809000	28378400	34879800	20361700	25227800	42712700
O94979	SC31A_HUMAN	SEC31A	Protein transport protein Sec31A	48	47	16633700	13582500	13894100	13763300	11802000	11721000
P07237	PDIA1_HUMAN	P4HB	Protein disulfide-isomerase	48	48	55988400	48760200	39872200	58815900	42707600	50238400
P07355	ANXA2_HUMAN	ANXA2	Annexin A2	48	13	1133720000	1695820000	1511490000	1254650000	1326490000	1523600000
P11142	HSP7C_HUMAN	HSPA8	Heat shock cognate 71 kDa protein	48	33	100205000	135326000	173267000	105914000	124139000	170969000
P34932	HSP74_HUMAN	HSPA4	Heat shock 70 kDa protein 4	48	46	7837630	9401340	11657400	7124000	8292840	12459800
P50990	TCPQ_HUMAN	CCT8	T-complex protein 1 subunit theta	48	48	16417400	17069400	25207700	16455600	16656000	25212300
Q12884	SEPR_HUMAN	FAP	Prolyl endopeptidase FAP	48	47	68110200	63903300	52252500	63921200	51941700	55789800
Q13045	FLII_HUMAN	FLII	Protein flightless-1 homolog	48	48	4778200	5367820	5734930	4902500	5412210	5681040
Q14697	GANAB_HUMAN	GANAB	Neutral alpha-glucosidase AB	48	48	34976600	34018200	28194200	44435900	27139100	32898900
Q6PGP7	SKI3_HUMAN	SKIC3	Superkiller complex protein 3	48	48	2163510	2029350	2077700	2190260	1911450	1955500
O00203	AP3B1_HUMAN	AP3B1	AP-3 complex subunit beta-1	47	35	9599860	8127360	8084290	9333150	7738520	7419400
P07942	LAMB1_HUMAN	LAMB1	Laminin subunit beta-1	47	47	1889990	2349590	2043240	1331980	1941160	2514150
P11047	LAMC1_HUMAN	LAMC1	Laminin subunit gamma-1	47	47	2788140	3231380	2653970	2360040	3008070	3219260
P38646	GRP75_HUMAN	HSPA9	Stress-70 protein, mitochondrial	47	46	25423800	27004400	22593500	34983000	31958400	31543000
P46821	MAP1B_HUMAN	MAP1B	Microtubule-associated protein 1B	47	44	4512420	4554340	9232820	4356050	4190360	8626260
O95477	ABCA1_HUMAN	ABCA1	Phospholipid-transporting ATPase ABCA1	46	44	1156400	1425320	878656	848193	1369270	975627
P04843	RPN1_HUMAN	RPN1	Dolichyl-diphosphooligosaccharide--protein glycosyltransferase subunit 1	46	46	26254200	25232600	17616700	35350000	23440300	22954900
P12814	ACTN1_HUMAN	ACTN1	Alpha-actinin-1	46	40	150900000	234400000	200679000	147259000	181257000	236689000
P16615	AT2A2_HUMAN	ATP2A2	Sarcoplasmic/endoplasmic reticulum calcium ATPase 2	46	28	32544700	33535400	33489600	48010000	24877100	43012400
P17301	ITA2_HUMAN	ITGA2	Integrin alpha-2	46	46	75899000	137059000	71712200	62729600	100593000	79392700
P22314	UBA1_HUMAN	UBA1	Ubiquitin-like modifier-activating enzyme 1	46	46	20963300	21939400	26905600	22125600	21013400	22993500
P30101	PDIA3_HUMAN	PDIA3	Protein disulfide-isomerase A3	46	46	80248200	83854500	64380200	116236000	79701000	81984100
P46459	NSF_HUMAN	NSF	Vesicle-fusing ATPase	46	46	7766790	7912420	8801140	7693540	7080650	8343060
P47897	SYQ_HUMAN	QARS1	Glutamine--tRNA ligase	46	46	5925650	5481310	6256620	6120730	5342300	5562880
P55786	PSA_HUMAN	NPEPPS	Puromycin-sensitive aminopeptidase	46	28	11383700	12674700	11873900	11543700	11477500	13532300
Q9BXJ9	NAA15_HUMAN	NAA15	N-alpha-acetyltransferase 15, NatA auxiliary subunit	46	36	4591020	4205250	4935390	4737020	3765170	4006040
Q9Y4L1	HYOU1_HUMAN	HYOU1	Hypoxia up-regulated protein 1	46	45	8498010	9186130	6967220	9327440	5681990	8587400
P05106	ITB3_HUMAN	ITGB3	Integrin beta-3	45	45	15557400	27556500	11800400	12744700	18297400	13839200
P07996	TSP1_HUMAN	THBS1	Thrombospondin-1	45	43	6794930	7716070	4772030	8395200	6715400	5152440
Q3SY69	AL1L2_HUMAN	ALDH1L2	Mitochondrial 10-formyltetrahydrofolate dehydrogenase	45	38	2281240	1359890	981019	2923380	1552060	1459310
Q5GLZ8	HERC4_HUMAN	HERC4	Probable E3 ubiquitin-protein ligase HERC4	45	45	5421730	5978850	5896710	5890000	5911390	5728860
Q92508	PIEZ1_HUMAN	PIEZO1	Piezo-type mechanosensitive ion channel component 1	45	45	3067990	4166930	3091040	2805120	3528840	3141120
Q96KP1	EXOC2_HUMAN	EXOC2	Exocyst complex component 2	45	45	2697170	2551520	2895960	2439670	2387430	2948040
Q9NYU2	UGGG1_HUMAN	UGGT1	UDP-glucose:glycoprotein glucosyltransferase 1	45	42	6863820	6826300	4465030	9282950	5125560	5803940
Q9P0K7	RAI14_HUMAN	RAI14	Ankycorbin	45	44	5798320	7577990	7275470	5448910	6401210	7438630
P05556	ITB1_HUMAN	ITGB1	Integrin beta-1	44	44	140117000	250851000	154922000	113852000	187234000	162950000
P12109	CO6A1_HUMAN	COL6A1	Collagen alpha-1(VI) chain	44	44	17837600	15684400	13683400	24928700	15163900	19088200
P19013	K2C4_HUMAN	KRT4	Keratin, type II cytoskeletal 4	44	33	63710200	37546700	47252400	302299000	49173400	71640700
P40939	ECHA_HUMAN	HADHA	Trifunctional enzyme subunit alpha, mitochondrial	44	44	10409400	10623000	7067190	17866900	11351300	10345000
P98160	PGBM_HUMAN	HSPG2	Basement membrane-specific heparan sulfate proteoglycan core protein	44	44	6093350	5433440	6441480	2726000	4808400	7010750
Q13459	MYO9B_HUMAN	MYO9B	Unconventional myosin-IXb	44	41	2018870	1977730	2193560	1691260	1862150	2162550
Q16531	DDB1_HUMAN	DDB1	DNA damage-binding protein 1	44	44	19622600	23370500	21422500	20367600	18560100	25371700
Q92538	GBF1_HUMAN	GBF1	Golgi-specific brefeldin A-resistance guanine nucleotide exchange factor 1	44	44	3076980	2343240	2799620	2631610	1913450	2226010
Q9NZB2	F120A_HUMAN	FAM120A	Constitutive coactivator of PPAR-gamma-like protein 1	44	40	2394300	2239120	2466370	2273670	2331970	2502570
A2RRP1	NBAS_HUMAN	NBAS	NBAS subunit of NRZ tethering complex	43	43	9028090	7986540	7379490	10086000	7113210	8645970
O00468	AGRIN_HUMAN	AGRN	Agrin	43	43	4658290	7813180	7704420	2897730	10052700	9125020
P55060	XPO2_HUMAN	CSE1L	Exportin-2	43	43	16663700	15447500	16726300	15337400	13715000	15990700
Q12965	MYO1E_HUMAN	MYO1E	Unconventional myosin-Ie	43	34	2910120	2710140	2367050	2591270	2649670	2392430
Q8NDA8	MROH1_HUMAN	MROH1	Maestro heat-like repeat-containing protein family member 1	43	43	2562500	2533590	2005560	2324860	2030810	1919370
Q96QK1	VPS35_HUMAN	VPS35	Vacuolar protein sorting-associated protein 35	43	43	29895500	24937700	22665300	27865100	24442900	22782400
Q9UKK3	PARP4_HUMAN	PARP4	Protein mono-ADP-ribosyltransferase PARP4	43	43	2475340	2476900	2310490	1410920	2220980	2841390
O00410	IPO5_HUMAN	IPO5	Importin-5	42	40	4182040	4875400	6291550	4701470	4803820	5709920
O60488	ACSL4_HUMAN	ACSL4	Long-chain-fatty-acid--CoA ligase 4	42	39	27945300	40194900	27101700	29102400	36643900	27974800
P02788;cRAP-P02788	TRFL_HUMAN;cRAP-TRFL_HUMAN	LTF;cRAP-LTF	Lactotransferrin	42	0	38621800	36079100	23601800	19474500	17396400	45093400
P21399	ACOHC_HUMAN	ACO1	Cytoplasmic aconitate hydratase	42	41	14414500	15372500	13333600	14827600	13831100	12825100
P35573	GDE_HUMAN	AGL	Glycogen debranching enzyme	42	42	1433620	1211130	1294120	1462980	1211190	1225780
Q06210	GFPT1_HUMAN	GFPT1	Glutamine--fructose-6-phosphate aminotransferase [isomerizing] 1	42	36	9828850	9677490	11454000	9188210	9033260	11929300
Q12797	ASPH_HUMAN	ASPH	Aspartyl/asparaginyl beta-hydroxylase	42	42	13249900	13542400	9384660	18377000	10261600	12674300
Q13200	PSMD2_HUMAN	PSMD2	26S proteasome non-ATPase regulatory subunit 2	42	42	16921100	14896000	19537000	16622400	14453500	18837000
Q16891	MIC60_HUMAN	IMMT	MICOS complex subunit MIC60	42	42	2740410	2686950	2006780	4896410	2836890	3194570
Q92626	PXDN_HUMAN	PXDN	Peroxidasin homolog	42	42	4571560	4363490	1826870	5141930	4644770	1636890
Q9H7D0	DOCK5_HUMAN	DOCK5	Dedicator of cytokinesis protein 5	42	41	1205360	1183740	1230960	1059810	1006760	1337460
Q9Y4F1	FARP1_HUMAN	FARP1	FERM, ARHGEF and pleckstrin domain-containing protein 1	42	41	14792900	19075000	13855000	15984200	19090700	16965300
Q9Y678	COPG1_HUMAN	COPG1	Coatomer subunit gamma-1	42	37	24737700	19242500	19482800	26380000	19192400	16029300
O14980	XPO1_HUMAN	XPO1	Exportin-1	41	41	42188000	38618400	37819100	40021500	32809200	33352100
O94915	FRYL_HUMAN	FRYL	Protein furry homolog-like	41	39	857593	843112	837267	655670	885623	768934
P02786	TFR1_HUMAN	TFRC	Transferrin receptor protein 1	41	40	14761100	24980500	16227600	14083200	23639200	18095600
P07384	CAN1_HUMAN	CAPN1	Calpain-1 catalytic subunit	41	40	7301740	7813160	10381600	7306730	7206900	12253400
P35221	CTNA1_HUMAN	CTNNA1	Catenin alpha-1	41	27	7827780	14747800	13641300	8461010	14542500	13430500
P49588	SYAC_HUMAN	AARS1	Alanine--tRNA ligase, cytoplasmic	41	41	4728330	4742220	7054280	4873270	4413580	6751230
P50570	DYN2_HUMAN	DNM2	Dynamin-2	41	27	50663100	53832200	61828000	51617800	52173000	60717800
Q14160	SCRIB_HUMAN	SCRIB	Protein scribble homolog	41	38	1110820	1767470	1699550	1044420	1554010	1932390
Q92499	DDX1_HUMAN	DDX1	ATP-dependent RNA helicase DDX1	41	41	3146550	3227410	3193480	3272850	3129480	3013610
Q99698	LYST_HUMAN	LYST	Lysosomal-trafficking regulator	41	41	505339	395556	308317	417210	416257	283246
Q9BSJ8	ESYT1_HUMAN	ESYT1	Extended synaptotagmin-1	41	41	22232400	24780400	21571800	29317800	23391500	23837200
A0AVT1	UBA6_HUMAN	UBA6	Ubiquitin-like modifier-activating enzyme 6	40	40	2461770	2251280	2633850	2321430	2092270	2772420
O14617	AP3D1_HUMAN	AP3D1	AP-3 complex subunit delta-1	40	40	7316210	5821230	6169010	6378020	5252080	5413680
O60716	CTND1_HUMAN	CTNND1	Catenin delta-1	40	39	5747020	10024000	8974120	5597100	9892370	10031300
O95248	MTMR5_HUMAN	SBF1	Myotubularin-related protein 5	40	39	644909	577432	716497	627778	580663	778044
P06396;cRAP-P06396	GELS_HUMAN;cRAP-GELS_HUMAN	GSN;cRAP-GSN	Gelsolin	40	0	57966500	54304000	74454100	43988400	42819800	72068400
P08779	K1C16_HUMAN	KRT16	Keratin, type I cytoskeletal 16	40	20	87886600	117437000	194216000	275088000	225624000	367622000
P35555	FBN1_HUMAN	FBN1	Fibrillin-1	40	38	6732520	7447380	6682200	4985820	7466140	6288750
P35606	COPB2_HUMAN	COPB2	Coatomer subunit beta'	40	40	8625710	8021600	8582930	9906610	8262680	7841440
P54289	CA2D1_HUMAN	CACNA2D1	Voltage-dependent calcium channel subunit alpha-2/delta-1	40	38	9078700	12192900	8272920	7634820	9196360	10109000
P54577	SYYC_HUMAN	YARS1	Tyrosine--tRNA ligase, cytoplasmic	40	40	2719710	2487320	3528560	2307970	2283320	3317710
P78371	TCPB_HUMAN	CCT2	T-complex protein 1 subunit beta	40	40	15972800	19095000	29706800	17260900	17194300	24438200
Q02218	ODO1_HUMAN	OGDH	2-oxoglutarate dehydrogenase complex component E1	40	30	1491930	1520180	960365	2098410	1512620	1337870
Q15477	SKI2_HUMAN	SKIC2	Superkiller complex protein 2	40	40	1205940	1135000	1214510	1227370	1129880	1167130
Q8WWI1	LMO7_HUMAN	LMO7	LIM domain only protein 7	40	40	1896020	2847150	2239910	1549910	2123140	1810530
Q9BTW9	TBCD_HUMAN	TBCD	Tubulin-specific chaperone D	40	40	2691350	2146900	2314460	2721590	2174220	2303610
Q9H4M9	EHD1_HUMAN	EHD1	EH domain-containing protein 1	40	24	17993700	18804000	19989300	16722200	17779900	18859000
Q9P265	DIP2B_HUMAN	DIP2B	Disco-interacting protein 2 homolog B	40	36	2575290	3496780	2888070	1963400	2614290	3164770
Q9Y6U3	SCIN_HUMAN	SCIN	Scinderin	40	40	18690900	28692600	11668500	16950800	26596200	12859300
O75083	WDR1_HUMAN	WDR1	WD repeat-containing protein 1	39	39	88052800	90040300	91736500	93057000	84410400	79335900
O95425	SVIL_HUMAN	SVIL	Supervillin	39	39	4396460	4712000	2882500	3959210	3933990	3863920
P06737	PYGL_HUMAN	PYGL	Glycogen phosphorylase, liver form	39	38	3785530	4025680	3710830	4169480	3991200	3593360
P08758;cRAP-P08758	ANXA5_HUMAN;cRAP-ANXA5_HUMAN	ANXA5;cRAP-ANXA5	Annexin A5	39	0	1432650000	2014140000	1885140000	1430100000	1227080000	1365300000
P14868	SYDC_HUMAN	DARS1	Aspartate--tRNA ligase, cytoplasmic	39	39	12781500	11500400	12965200	12733500	11311400	12737700
P17252	KPCA_HUMAN	PRKCA	Protein kinase C alpha type	39	26	5635560	6983700	7710690	5956570	6453480	7098760
P21589	5NTD_HUMAN	NT5E	5'-nucleotidase	39	39	155448000	258887000	211542000	146745000	240953000	224028000
P25705	ATPA_HUMAN	ATP5F1A	ATP synthase subunit alpha, mitochondrial	39	39	39465600	42815200	27793500	69401200	46385600	40889900
P26639	SYTC_HUMAN	TARS1	Threonine--tRNA ligase 1, cytoplasmic	39	37	5774460	6623110	7730150	5366940	5876780	8043210
P43304	GPDM_HUMAN	GPD2	Glycerol-3-phosphate dehydrogenase, mitochondrial	39	39	4458710	4487390	3052850	6788880	4643530	4310190
P49368	TCPG_HUMAN	CCT3	T-complex protein 1 subunit gamma	39	39	12831800	16954700	24185700	14206400	16205200	23271100
P50991	TCPD_HUMAN	CCT4	T-complex protein 1 subunit delta	39	39	25384100	25094700	33892800	25368800	23505400	31110700
P52789	HXK2_HUMAN	HK2	Hexokinase-2	39	38	2487500	2418190	2087550	2935030	2572560	1926030
Q12923	PTN13_HUMAN	PTPN13	Tyrosine-protein phosphatase non-receptor type 13	39	39	439038	651384	508186	404266	612144	694474
Q6YHK3	CD109_HUMAN	CD109	CD109 antigen	39	39	2038000	2914670	2499710	1907900	2418990	4022210
Q96A65	EXOC4_HUMAN	EXOC4	Exocyst complex component 4	39	39	7076440	7820490	8416590	7609180	7522850	8363610
Q96RT1	ERBIN_HUMAN	ERBIN	Erbin	39	36	3458800	5051780	5222540	3406940	4329000	5815750
Q99460	PSMD1_HUMAN	PSMD1	26S proteasome non-ATPase regulatory subunit 1	39	39	6821660	5660260	7785630	6738100	5358660	8184470
Q9BQS8	FYCO1_HUMAN	FYCO1	FYVE and coiled-coil domain-containing protein 1	39	39	720135	766997	768466	608394	522248	695283
Q9NZN4	EHD2_HUMAN	EHD2	EH domain-containing protein 2	39	34	93478400	86580200	82753100	104425000	86544500	69710400
P00558	PGK1_HUMAN	PGK1	Phosphoglycerate kinase 1	38	31	80963600	89527800	87088000	84521700	81002500	72972900
P04083	ANXA1_HUMAN	ANXA1	Annexin A1	38	38	538708000	783716000	621860000	549868000	615712000	619651000
P56199	ITA1_HUMAN	ITGA1	Integrin alpha-1	38	38	11309800	11282900	7024280	7278440	9685740	8072470
Q04637	IF4G1_HUMAN	EIF4G1	Eukaryotic translation initiation factor 4 gamma 1	38	32	2735180	3003210	3648440	2232170	2660830	3563960
Q13308	PTK7_HUMAN	PTK7	Inactive tyrosine-protein kinase 7	38	38	7553130	12055200	9320720	8703060	10844900	9502060
Q13423	NNTM_HUMAN	NNT	NAD(P) transhydrogenase, mitochondrial	38	38	6704410	5850350	3622680	9571200	5609620	5035200
Q86YZ3	HORN_HUMAN	HRNR	Hornerin	38	38	18484100	26743800	26956700	29716500	44315300	45701900
Q92878	RAD50_HUMAN	RAD50	DNA repair protein RAD50	38	38	921023	706422	609140	948770	458965	689072
Q93034	CUL5_HUMAN	CUL5	Cullin-5	38	38	5462470	7034910	7065900	5850740	5980450	6779890
Q96JC1	VPS39_HUMAN	VPS39	Vam6/Vps39-like protein	38	38	1926580	1539370	1599830	1738920	1409360	1681560
Q99798	ACON_HUMAN	ACO2	Aconitate hydratase, mitochondrial	38	38	4299520	4118010	2880210	5679270	4479240	3599560
Q99832	TCPH_HUMAN	CCT7	T-complex protein 1 subunit eta	38	38	19574900	21060700	29680800	19850200	21152700	27598600
Q9H270	VPS11_HUMAN	VPS11	Vacuolar protein sorting-associated protein 11 homolog	38	38	15462000	14360700	13504600	16524600	13425500	13143000
Q9P2R3	ANFY1_HUMAN	ANKFY1	Rabankyrin-5	38	38	16797400	15602700	15111500	17204000	15458600	15592300
Q9ULT8	HECD1_HUMAN	HECTD1	E3 ubiquitin-protein ligase HECTD1	38	38	3396570	2998110	3884750	3132620	2735570	3838670
O14936	CSKP_HUMAN	CASK	Peripheral plasma membrane protein CASK	37	37	2041170	2799500	3267210	2119530	2652560	3808820
O95786	RIGI_HUMAN	RIGI	Antiviral innate immune response receptor RIG-I	37	37	6119060	8331260	4187830	7465400	8919010	5034890
P22102	PUR2_HUMAN	GART	Trifunctional purine biosynthetic protein adenosine-3	37	37	4017050	4334870	5257930	3671910	3793070	5144360
P35908;cRAP-P35908	K22E_HUMAN;cRAP-K22E_HUMAN	KRT2;cRAP-KRT2	Keratin, type II cytoskeletal 2 epidermal	37	0	60595500	75120800	111399000	123186000	87564400	136561000
P36871	PGM1_HUMAN	PGM1	Phosphoglucomutase-1	37	37	6108480	5567840	4883620	6228730	5165070	4498990
P38606	VATA_HUMAN	ATP6V1A	V-type proton ATPase catalytic subunit A	37	37	22612800	21757400	26629600	21026200	18631300	24538300
P48643	TCPE_HUMAN	CCT5	T-complex protein 1 subunit epsilon	37	37	9745470	11262000	18609200	10173300	10179500	17789300
Q01813	PFKAP_HUMAN	PFKP	ATP-dependent 6-phosphofructokinase, platelet type	37	31	6994300	6933510	9357120	7728200	7200890	8338920
Q2M389	WASC4_HUMAN	WASHC4	WASH complex subunit 4	37	37	3758640	3142600	3455170	2980970	2949580	3334440
Q5JSL3	DOC11_HUMAN	DOCK11	Dedicator of cytokinesis protein 11	37	33	552431	538130	650808	466260	485194	665658
Q7Z3U7	MON2_HUMAN	MON2	Protein MON2 homolog	37	37	1650110	1196170	1368670	1440810	1182520	1222560
Q7Z478	DHX29_HUMAN	DHX29	ATP-dependent RNA helicase DHX29	37	35	1709260	1364500	1593790	1704540	1279680	1241910
Q96TA1	NIBA2_HUMAN	NIBAN2	Protein Niban 2	37	37	12240200	15242000	19333600	12162800	13799800	19004600
Q9H3U1	UN45A_HUMAN	UNC45A	Protein unc-45 homolog A	37	37	1444150	1383040	1724100	1252950	1274270	1666740
Q9UIA9	XPO7_HUMAN	XPO7	Exportin-7	37	36	2325360	1914140	1826390	2305950	1754560	1813140
O00571	DDX3X_HUMAN	DDX3X	ATP-dependent RNA helicase DDX3X	36	11	12497500	14170500	13129800	12688100	14553900	12781600
O43242	PSMD3_HUMAN	PSMD3	26S proteasome non-ATPase regulatory subunit 3	36	36	10419100	8955230	11163700	9556790	9180100	11993500
O60841	IF2P_HUMAN	EIF5B	Eukaryotic translation initiation factor 5B	36	36	1977160	2030240	2529580	1589120	1517460	2453090
P41250	GARS_HUMAN	GARS1	Glycine--tRNA ligase	36	36	13199700	12305300	17222800	14742400	11923500	15070300
P55884	EIF3B_HUMAN	EIF3B	Eukaryotic translation initiation factor 3 subunit B	36	36	4506610	4443840	4829720	4215160	3765270	5064110
Q02809	PLOD1_HUMAN	PLOD1	Procollagen-lysine,2-oxoglutarate 5-dioxygenase 1	36	36	11416300	12459200	9844090	15809900	12708400	9478840
Q14254	FLOT2_HUMAN	FLOT2	Flotillin-2	36	36	10481800	13337600	7810180	12211500	12181900	8527300
Q14644	RASA3_HUMAN	RASA3	Ras GTPase-activating protein 3	36	35	1999450	2830440	2358310	1898490	2588640	2853500
Q14974	IMB1_HUMAN	KPNB1	Importin subunit beta-1	36	36	12500900	14043700	21161200	14144300	13760300	21433900
Q5JRX3	PREP_HUMAN	PITRM1	Presequence protease, mitochondrial	36	36	8101070	8379390	5020340	10572200	7283750	7588460
Q7Z2W4	ZCCHV_HUMAN	ZC3HAV1	Zinc finger CCCH-type antiviral protein 1	36	36	3301360	3728520	2636080	3183660	3189460	2440600
Q8IVF2	AHNK2_HUMAN	AHNAK2	Protein AHNAK2	36	36	584357	1132930	869844	496162	993236	887199
Q8IWV7	UBR1_HUMAN	UBR1	E3 ubiquitin-protein ligase UBR1	36	36	2189090	1781970	1987640	2153950	1856390	2142190
Q9BZH6	WDR11_HUMAN	WDR11	WD repeat-containing protein 11	36	36	2022270	1564230	1558880	1807030	1514140	1331020
Q9H2M9	RBGPR_HUMAN	RAB3GAP2	Rab3 GTPase-activating protein non-catalytic subunit	36	36	1377430	1473040	1566280	1471520	1349470	1553960
Q9HD20	AT131_HUMAN	ATP13A1	Endoplasmic reticulum transmembrane helix translocase	36	36	1752600	1454320	1216460	2194520	1066090	1471910
Q9NSD9	SYFB_HUMAN	FARSB	Phenylalanine--tRNA ligase beta subunit	36	36	5833220	5917280	7031870	6325000	5991800	6117710
Q9NSE4	SYIM_HUMAN	IARS2	Isoleucine--tRNA ligase, mitochondrial	36	36	2135400	2130230	1558510	2954800	2186650	1641240
Q9UHB9	SRP68_HUMAN	SRP68	Signal recognition particle subunit SRP68	36	36	3570950	4148400	4229520	3822360	3848470	4319260
Q9Y263	PLAP_HUMAN	PLAA	Phospholipase A-2-activating protein	36	36	4031340	3739460	4009930	4285160	3405270	3021980
Q9Y6C2	EMIL1_HUMAN	EMILIN1	EMILIN-1	36	36	1071250	1668180	1621450	1503260	1559660	1763520
O15230	LAMA5_HUMAN	LAMA5	Laminin subunit alpha-5	35	34	611966	1108230	520427	789365	1319220	714908
O75534	CSDE1_HUMAN	CSDE1	Cold shock domain-containing protein E1	35	35	1749090	1656900	2205410	1735030	1782210	1999010
O95819	M4K4_HUMAN	MAP4K4	Mitogen-activated protein kinase kinase kinase kinase 4	35	16	3442120	4078910	3947160	3630610	4265860	3905740
P06733	ENOA_HUMAN	ENO1	Alpha-enolase	35	32	146083000	229372000	260145000	169310000	188689000	267535000
P09543	CN37_HUMAN	CNP	2',3'-cyclic-nucleotide 3'-phosphodiesterase	35	35	8579310	12363700	11454000	8277550	10798600	12453800
P17987	TCPA_HUMAN	TCP1	T-complex protein 1 subunit alpha	35	35	17959800	19814800	28086100	19004800	19444800	26812400
P23229	ITA6_HUMAN	ITGA6	Integrin alpha-6	35	35	877597	2043910	2129670	831707	1993190	2223300
P31939	PUR9_HUMAN	ATIC	Bifunctional purine biosynthesis protein ATIC	35	35	8590500	9313860	12713000	9206950	9511100	11654100
P48147	PPCE_HUMAN	PREP	Prolyl endopeptidase	35	35	2561900	2325780	2963880	2674000	2366580	2553350
P48449	LSS_HUMAN	LSS	Lanosterol synthase	35	35	5130360	5663120	4817420	6085190	5398500	5494110
Q05682	CALD1_HUMAN	CALD1	Caldesmon	35	34	2682850	2678450	2231700	1825930	2262860	3146410
Q13616	CUL1_HUMAN	CUL1	Cullin-1	35	35	1339620	1356380	1313800	1183560	1215260	1411080
Q16658	FSCN1_HUMAN	FSCN1	Fascin	35	35	57582000	51337600	55122100	54007100	50618300	48846900
Q27J81	INF2_HUMAN	INF2	Inverted formin-2	35	35	2324500	2578890	2727000	2363460	2461830	2470630
Q5VT25	MRCKA_HUMAN	CDC42BPA	Serine/threonine-protein kinase MRCK alpha	35	35	1148180	1639770	1488520	1165390	1500510	1666780
Q68CZ2	TENS3_HUMAN	TNS3	Tensin-3	35	31	2675580	2430050	2513780	2446770	2003720	1965450
Q99613	EIF3C_HUMAN	EIF3C	Eukaryotic translation initiation factor 3 subunit C	35	2	5519710	5646250	7557970	5867300	5972480	7368690
Q9Y6N5	SQOR_HUMAN	SQOR	Sulfide:quinone oxidoreductase, mitochondrial	35	35	15328000	15095800	8071870	26908400	15913700	10973300
O00471	EXOC5_HUMAN	EXOC5	Exocyst complex component 5	34	34	3177100	3281540	3502240	2913540	3226610	3653760
O15357	SHIP2_HUMAN	INPPL1	Phosphatidylinositol 3,4,5-trisphosphate 5-phosphatase 2	34	32	747327	770192	797198	745077	750022	793032
O43149	ZZEF1_HUMAN	ZZEF1	Zinc finger ZZ-type and EF-hand domain-containing protein 1	34	34	799107	636205	834904	634450	639217	889554
O43491	E41L2_HUMAN	EPB41L2	Band 4.1-like protein 2	34	30	2960490	4440920	3326430	3093550	3630240	3405920
O95980	RECK_HUMAN	RECK	Reversion-inducing cysteine-rich protein with Kazal motifs	34	34	5051480	7257520	5226110	5436000	7328410	6049350
P00352	AL1A1_HUMAN	ALDH1A1	Aldehyde dehydrogenase 1A1	34	30	31710600	24590900	14777600	30831900	21882200	14102600
P04406	G3P_HUMAN	GAPDH	Glyceraldehyde-3-phosphate dehydrogenase	34	33	894901000	1044340000	1362110000	1069530000	974201000	1064390000
P09525	ANXA4_HUMAN	ANXA4	Annexin A4	34	34	98445200	145164000	115424000	108882000	77627300	123578000
P12110	CO6A2_HUMAN	COL6A2	Collagen alpha-2(VI) chain	34	34	13042000	10906700	9029110	16663800	9133460	14191200
P12956	XRCC6_HUMAN	XRCC6	X-ray repair cross-complementing protein 6	34	34	3191350	3923760	4078750	4766940	4733680	4202050
P13797	PLST_HUMAN	PLS3	Plastin-3	34	25	13848700	18242300	24729200	12909000	17607100	28392100
P14735	IDE_HUMAN	IDE	Insulin-degrading enzyme	34	34	1022350	1110510	1183500	1034870	855106	1525550
P14923	PLAK_HUMAN	JUP	Junction plakoglobin	34	29	4750030	5716890	6823330	9319910	9480990	10420500
P20020	AT2B1_HUMAN	ATP2B1	Plasma membrane calcium-transporting ATPase 1	34	30	16207300	26718000	25071300	16581100	23748700	27345600
P23458	JAK1_HUMAN	JAK1	Tyrosine-protein kinase JAK1	34	33	5932360	9688030	6768080	5821180	9030430	7753040
P27824	CALX_HUMAN	CANX	Calnexin	34	32	23908700	29794600	21551000	31622200	22804500	28487900
P30153	2AAA_HUMAN	PPP2R1A	Serine/threonine-protein phosphatase 2A 65 kDa regulatory subunit A alpha isoform	34	26	8922700	9948930	13690800	9017050	8820100	11336600
P35527;cRAP-P35527	K1C9_HUMAN;cRAP-K1C9_HUMAN	KRT9;cRAP-KRT9	Keratin, type I cytoskeletal 9	34	0	370169000	393342000	732639000	845799000	557293000	1017040000
P49748	ACADV_HUMAN	ACADVL	Very long-chain specific acyl-CoA dehydrogenase, mitochondrial	34	34	5422610	4490920	3003080	7778850	5101770	3956750
P78344	IF4G2_HUMAN	EIF4G2	Eukaryotic translation initiation factor 4 gamma 2	34	34	1214570	1137150	1466650	925245	1054830	1560370
P78559	MAP1A_HUMAN	MAP1A	Microtubule-associated protein 1A	34	34	4580420	4442730	7069590	4493600	3923290	5029580
Q01433	AMPD2_HUMAN	AMPD2	AMP deaminase 2	34	33	7657240	7106460	7622720	7311430	7343360	8657420
Q14247	SRC8_HUMAN	CTTN	Src substrate cortactin	34	34	2604310	3558790	3860760	2266350	3198990	4643820
Q15029	U5S1_HUMAN	EFTUD2	116 kDa U5 small nuclear ribonucleoprotein component	34	34	2249700	2465010	1893420	2502860	2668770	1774990
Q6UVK1	CSPG4_HUMAN	CSPG4	Chondroitin sulfate proteoglycan 4	34	34	1669290	2517930	3383850	1675440	1872740	4288750
Q8TDZ2	MICA1_HUMAN	MICAL1	[F-actin]-monooxygenase MICAL1	34	34	5191410	6146700	5773640	5530590	5815810	5874200
Q96AC1	FERM2_HUMAN	FERMT2	Fermitin family homolog 2	34	31	47562700	51427800	49526900	40406300	39568700	45137100
Q9HCE1	MOV10_HUMAN	MOV10	Helicase MOV-10	34	34	589074	576511	505529	547686	570042	536552
Q9NRY4	RHG35_HUMAN	ARHGAP35	Rho GTPase-activating protein 35	34	34	754085	783087	685225	710744	678935	780730
Q9P253	VPS18_HUMAN	VPS18	Vacuolar protein sorting-associated protein 18 homolog	34	34	12444500	11471400	10645200	12456500	11407700	10147200
O00291	HIP1_HUMAN	HIP1	Huntingtin-interacting protein 1	33	30	1531550	2118660	1408300	1565900	2295890	1636350
O43847	NRDC_HUMAN	NRDC	Nardilysin	33	33	1113210	1320140	1739700	983601	1048200	1849180
P08238	HS90B_HUMAN	HSP90AB1	Heat shock protein HSP 90-beta	33	16	53332100	72304300	94286400	55002700	69227800	100323000
P09914	IFIT1_HUMAN	IFIT1	Interferon-induced protein with tetratricopeptide repeats 1	33	29	17365700	18107700	17730600	17405700	17565000	15122100
P17812	PYRG1_HUMAN	CTPS1	CTP synthase 1	33	30	4678590	4850830	5215090	4889200	5095970	5133830
P20591	MX1_HUMAN	MX1	Interferon-induced GTP-binding protein Mx1	33	30	5518850	7347080	5335730	5534920	7448850	6260400
P48681	NEST_HUMAN	NES	Nestin	33	33	1218900	1483580	2253630	1282610	1316320	1964210
P50395	GDIB_HUMAN	GDI2	Rab GDP dissociation inhibitor beta	33	24	22014000	31184800	38298800	22067100	27401000	42119100
P51659	DHB4_HUMAN	HSD17B4	Peroxisomal multifunctional enzyme type 2	33	33	7096240	6052330	4083090	9891540	5799550	5146940
P56192	SYMC_HUMAN	MARS1	Methionine--tRNA ligase, cytoplasmic	33	33	5576080	4595090	6224010	5398970	4337660	5524910
Q04446	GLGB_HUMAN	GBE1	1,4-alpha-glucan-branching enzyme	33	33	9036420	12687400	10598900	10375600	13689400	12133100
Q15393	SF3B3_HUMAN	SF3B3	Splicing factor 3B subunit 3	33	33	1440600	1286460	1372190	1472370	991863	1243720
Q7Z3J2	VP35L_HUMAN	VPS35L	VPS35 endosomal protein-sorting factor-like	33	33	3096390	2497700	2151720	3034750	2181020	2111830
Q8IWT6	LRC8A_HUMAN	LRRC8A	Volume-regulated anion channel subunit LRRC8A	33	31	1857300	2556800	1914300	1746670	2316950	2283670
Q8N1F7	NUP93_HUMAN	NUP93	Nuclear pore complex protein Nup93	33	33	2902260	3121740	3350590	3500160	2645960	3904430
Q92598	HS105_HUMAN	HSPH1	Heat shock protein 105 kDa	33	31	2875800	3430850	3666800	2361760	2778300	4233110
Q92841	DDX17_HUMAN	DDX17	Probable ATP-dependent RNA helicase DDX17	33	24	10235000	10465300	8874150	9448620	9974530	7421010
Q9BTU6	P4K2A_HUMAN	PI4K2A	Phosphatidylinositol 4-kinase type 2-alpha	33	33	32258700	34936900	28480000	32200900	28248600	29017000
Q9P2K8	E2AK4_HUMAN	EIF2AK4	eIF-2-alpha kinase GCN2	33	33	345820	314927	354348	344017	298670	326208
Q9UHN6	CEIP2_HUMAN	CEMIP2	Inactive cell surface hyaluronidase CEMIP2	33	33	4307760	5919820	4319380	3551330	4489210	4756120
Q9ULV4	COR1C_HUMAN	CORO1C	Coronin-1C	33	31	35447700	59023100	56760100	36730800	56021400	56757700
Q9UPT5	EXOC7_HUMAN	EXOC7	Exocyst complex component 7	33	33	1698550	1781100	2095760	1580980	2006530	2089750
O43776	SYNC_HUMAN	NARS1	Asparagine--tRNA ligase, cytoplasmic	32	32	9111340	9428200	10986100	9170000	9008930	10410600
O60568	PLOD3_HUMAN	PLOD3	Multifunctional procollagen lysine hydroxylase and glycosyltransferase LH3	32	32	5043920	5662510	3576660	7406940	4823360	4190210
O60826	CCD22_HUMAN	CCDC22	Coiled-coil domain-containing protein 22	32	31	885987	928223	1179180	936154	1003120	1030470
O75955	FLOT1_HUMAN	FLOT1	Flotillin-1	32	32	14042700	18912100	10445600	16753900	16481600	11569600
O94855	SC24D_HUMAN	SEC24D	Protein transport protein Sec24D	32	32	4159880	3431020	3388750	4005740	2974690	2803570
P08253	MMP2_HUMAN	MMP2	72 kDa type IV collagenase	32	31	2975390	3260120	2630710	2848330	3235700	2942660
P17655	CAN2_HUMAN	CAPN2	Calpain-2 catalytic subunit	32	32	20461200	22387900	28860700	19908900	20056600	30149600
P36578	RL4_HUMAN	RPL4	Large ribosomal subunit protein uL4	32	32	31351700	32491800	30180800	33446600	32559200	33110900
P50995	ANX11_HUMAN	ANXA11	Annexin A11	32	31	62691400	91032000	71030400	64527100	77112400	77309500
P52272	HNRPM_HUMAN	HNRNPM	Heterogeneous nuclear ribonucleoprotein M	32	32	1746210	1715700	1866000	2370110	1267360	2318460
Q01970	PLCB3_HUMAN	PLCB3	1-phosphatidylinositol 4,5-bisphosphate phosphodiesterase beta-3	32	32	674811	1119870	1138160	545192	960912	1333160
Q14997	PSME4_HUMAN	PSME4	Proteasome activator complex subunit 4	32	32	892203	787608	659587	786928	849929	604057
Q15334	L2GL1_HUMAN	LLGL1	Lethal(2) giant larvae protein homolog 1	32	32	1458670	1602640	1648450	1379520	1508190	1878030
Q15386	UBE3C_HUMAN	UBE3C	Ubiquitin-protein ligase E3C	32	32	2084030	1522510	1241420	1827090	1298470	1329430
Q16851	UGPA_HUMAN	UGP2	UTP--glucose-1-phosphate uridylyltransferase	32	32	9344010	9993870	12866100	8759290	8519360	16347400
Q4KMQ2	ANO6_HUMAN	ANO6	Anoctamin-6	32	32	6698960	7719100	7185670	5589650	6621560	7633160
Q8IY21	DDX60_HUMAN	DDX60	Probable ATP-dependent RNA helicase DDX60	32	32	1307600	1221650	843091	1354040	1486280	1039310
Q8TD43	TRPM4_HUMAN	TRPM4	Transient receptor potential cation channel subfamily M member 4	32	32	1699690	2525220	2054470	1601760	2241370	2331490
Q9H2D6	TARA_HUMAN	TRIOBP	TRIO and F-actin-binding protein	32	31	3268570	4692230	4884490	3316880	4526860	5181210
Q9UKU9	ANGL2_HUMAN	ANGPTL2	Angiopoietin-related protein 2	32	29	2477650	3240100	6188910	3153710	3436510	7953300
A0FGR8	ESYT2_HUMAN	ESYT2	Extended synaptotagmin-2	31	31	18223200	17505600	13546100	22218000	15897100	14246400
O00429	DNM1L_HUMAN	DNM1L	Dynamin-1-like protein	31	31	3214200	2842610	3138700	3016740	2487740	2523610
O15067	PUR4_HUMAN	PFAS	Phosphoribosylformylglycinamidine synthase	31	31	1348830	1324240	1540580	1361610	1347920	1596510
O60763	USO1_HUMAN	USO1	General vesicular transport factor p115	31	31	4231520	4285570	5302740	4573600	4293580	5209610
O75592	MYCB2_HUMAN	MYCBP2	E3 ubiquitin-protein ligase MYCBP2	31	31	3711430	3374440	4027060	4033010	3787190	4645810
O94874	UFL1_HUMAN	UFL1	E3 UFM1-protein ligase 1	31	30	1942670	1598590	1530120	2158510	1508020	1410270
P09913	IFIT2_HUMAN	IFIT2	Interferon-induced protein with tetratricopeptide repeats 2	31	30	5050610	5720350	5487370	4668550	5169280	4929530
P09960	LKHA4_HUMAN	LTA4H	Leukotriene A-4 hydrolase	31	31	1975970	2596390	3489940	1804230	2106820	3594980
P21980	TGM2_HUMAN	TGM2	Protein-glutamine gamma-glutamyltransferase 2	31	29	21672500	15735000	14869400	19706600	14081600	14529700
Q13617	CUL2_HUMAN	CUL2	Cullin-2	31	31	885262	942410	1173220	829602	874902	1275300
Q13724	MOGS_HUMAN	MOGS	Mannosyl-oligosaccharide glucosidase	31	31	8161780	8088080	5314440	11643100	7081480	6510990
Q15155	NOMO1_HUMAN	NOMO1	BOS complex subunit NOMO1	31	2	4743560	5412960	3397680	5551090	4053010	4328100
Q16181	SEPT7_HUMAN	SEPTIN7	Septin-7	31	30	43151200	43660000	57272800	43726800	44781900	58962900
Q16706	MA2A1_HUMAN	MAN2A1	Alpha-mannosidase 2	31	29	2269490	3077630	1293400	2283450	2251800	1428610
Q66K14	TBC9B_HUMAN	TBC1D9B	TBC1 domain family member 9B	31	27	1138310	1033870	1046760	1173110	927965	1064140
Q86XA9	HTR5A_HUMAN	HEATR5A	HEAT repeat-containing protein 5A	31	30	796257	737337	796101	718573	605932	832574
Q8TAT6	NPL4_HUMAN	NPLOC4	Nuclear protein localization protein 4 homolog	31	31	1470460	1472680	1537020	1424660	1561450	1371880
Q92888	ARHG1_HUMAN	ARHGEF1	Rho guanine nucleotide exchange factor 1	31	31	984293	1192500	1374520	1030230	1082290	1305060
Q92974	ARHG2_HUMAN	ARHGEF2	Rho guanine nucleotide exchange factor 2	31	31	1811620	1919420	1939720	1818470	1985610	1950770
Q96CW1	AP2M1_HUMAN	AP2M1	AP-2 complex subunit mu	31	31	13472600	15347400	13386900	13865000	15625100	13491200
Q96T76	MMS19_HUMAN	MMS19	MMS19 nucleotide excision repair protein homolog	31	31	2036940	1637460	1632770	2029190	1771820	1766910
Q9H3S7	PTN23_HUMAN	PTPN23	Tyrosine-protein phosphatase non-receptor type 23	31	31	878068	1120800	940059	962433	968165	818564
Q9HCE0	EPG5_HUMAN	EPG5	Ectopic P granules protein 5 homolog	31	31	751524	768731	638900	461100	701355	601284
Q9UBG0	MRC2_HUMAN	MRC2	C-type mannose receptor 2	31	31	1219190	1536320	948652	1614000	1454160	1152830
Q9Y2E4	DIP2C_HUMAN	DIP2C	Disco-interacting protein 2 homolog C	31	25	3144370	4173510	3306590	2705320	4009800	3662260
Q9Y6M1	IF2B2_HUMAN	IGF2BP2	Insulin-like growth factor 2 mRNA-binding protein 2	31	28	3578470	3477000	4111910	3910380	3709740	4034490
O43143	DHX15_HUMAN	DHX15	ATP-dependent RNA helicase DHX15	30	29	4081720	4243910	3030430	3890160	3767990	2413150
O60701	UGDH_HUMAN	UGDH	UDP-glucose 6-dehydrogenase	30	30	18757400	15651000	17322800	18607800	15288200	17370000
O76094	SRP72_HUMAN	SRP72	Signal recognition particle subunit SRP72	30	30	10475800	9732620	10761000	9999140	8990950	9822050
O95163	ELP1_HUMAN	ELP1	Elongator complex protein 1	30	30	957201	911714	1023000	1044760	933154	1155650
P00367	DHE3_HUMAN	GLUD1	Glutamate dehydrogenase 1, mitochondrial	30	4	14141700	15736600	10709200	20869300	15766600	14713500
P04075	ALDOA_HUMAN	ALDOA	Fructose-bisphosphate aldolase A	30	6	68274200	104181000	118970000	68686500	90053900	128103000
P09619	PGFRB_HUMAN	PDGFRB	Platelet-derived growth factor receptor beta	30	30	9462580	14043100	11544000	8516820	10990800	11960000
P18084	ITB5_HUMAN	ITGB5	Integrin beta-5	30	30	1953470	3058370	1818430	1839140	2619200	1863150
P20073	ANXA7_HUMAN	ANXA7	Annexin A7	30	30	36498500	49199700	41409300	35066900	41861500	45261400
P28838	AMPL_HUMAN	LAP3	Cytosol aminopeptidase	30	30	5590790	7497190	7844610	5781980	7273710	8257490
P40227	TCPZ_HUMAN	CCT6A	T-complex protein 1 subunit zeta	30	23	13132200	13691500	21600600	13991200	14187800	22424700
P43490	NAMPT_HUMAN	NAMPT	Nicotinamide phosphoribosyltransferase	30	30	12878400	16128200	15273400	13049100	12876600	15112900
P49589	SYCC_HUMAN	CARS1	Cysteine--tRNA ligase, cytoplasmic	30	30	1992190	2149880	2783960	1570790	1921600	3162100
P49815	TSC2_HUMAN	TSC2	Tuberin	30	30	827285	747882	722951	765763	637181	636285
P52630	STAT2_HUMAN	STAT2	Signal transducer and activator of transcription 2	30	30	3050210	3391450	2880960	3845660	4807640	3072910
P67936	TPM4_HUMAN	TPM4	Tropomyosin alpha-4 chain	30	15	16765200	18752200	26623700	12186300	12033000	26019300
Q02952	AKA12_HUMAN	AKAP12	A-kinase anchor protein 12	30	30	681584	882660	633492	473049	765249	908465
Q13488	VPP3_HUMAN	TCIRG1	V-type proton ATPase 116 kDa subunit a 3	30	29	37862500	38789600	21603500	39117100	33986600	22548000
Q15046	SYK_HUMAN	KARS1	Lysine--tRNA ligase	30	30	3456070	3696220	4596910	3420440	3579160	4829400
Q16881	TRXR1_HUMAN	TXNRD1	Thioredoxin reductase 1, cytoplasmic	30	29	32775400	34604400	34677200	32318100	28302300	34725900
Q460N5	PAR14_HUMAN	PARP14	Protein mono-ADP-ribosyltransferase PARP14	30	30	391758	457714	418275	515239	554346	438785
Q6R327	RICTR_HUMAN	RICTOR	Rapamycin-insensitive companion of mTOR	30	30	12032800	11342300	8727110	11860800	11889500	10583900
Q6ZS17	RIPR1_HUMAN	RIPOR1	Rho family-interacting cell polarization regulator 1	30	30	1726980	2054670	2059040	1412170	1730870	2087030
Q7L2E3	DHX30_HUMAN	DHX30	ATP-dependent RNA helicase DHX30	30	30	3958010	3778440	3417970	3994230	4151220	3224940
Q8IYI6	EXOC8_HUMAN	EXOC8	Exocyst complex component 8	30	30	1772280	1820430	2094750	1782680	1821090	2005590
Q8N3P4	VPS8_HUMAN	VPS8	Vacuolar protein sorting-associated protein 8 homolog	30	30	1119580	844327	745275	945834	756652	723837
Q8TEX9	IPO4_HUMAN	IPO4	Importin-4	30	30	3955000	3856050	4422810	4056950	4001210	3621090
Q9H2G2	SLK_HUMAN	SLK	STE20-like serine/threonine-protein kinase	30	28	1802140	2603300	3142300	1784930	2289140	3476290
Q9NR09	BIRC6_HUMAN	BIRC6	Baculoviral IAP repeat-containing protein 6	30	30	582989	565248	564315	420467	419957	612248
Q9UHD8	SEPT9_HUMAN	SEPTIN9	Septin-9	30	30	24652000	27437500	31800000	26588900	27719100	35507900
Q9UIQ6	LCAP_HUMAN	LNPEP	Leucyl-cystinyl aminopeptidase	30	30	4123040	5089930	3056320	3709130	3612380	3842750
O00186	STXB3_HUMAN	STXBP3	Syntaxin-binding protein 3	29	29	7893940	11000900	9308090	8014010	10795600	10953900
O75131	CPNE3_HUMAN	CPNE3	Copine-3	29	28	38003000	52332300	53247500	37168800	48975300	56779400
O94822	LTN1_HUMAN	LTN1	E3 ubiquitin-protein ligase listerin	29	29	424434	345308	327728	352956	315238	344004
P00505	AATM_HUMAN	GOT2	Aspartate aminotransferase, mitochondrial	29	29	9942500	11555600	8201800	17293500	12335800	10968300
P02768;cRAP-P02768	ALBU_HUMAN;cRAP-ALBU_HUMAN	ALB;cRAP-ALB	Albumin	29	0	2726400	2135500	8119480	2023790	1918580	3368590
P04259	K2C6B_HUMAN	KRT6B	Keratin, type II cytoskeletal 6B	29	2	191586000	191525000	356096000	694424000	383130000	577376000
P08648	ITA5_HUMAN	ITGA5	Integrin alpha-5	29	29	37757000	62404500	42211000	32774600	36761700	29573700
P13645;cRAP-P13645	K1C10_HUMAN;cRAP-K1C10_HUMAN	KRT10;cRAP-KRT10	Keratin, type I cytoskeletal 10	29	0	209266000	252320000	437026000	422263000	304043000	548939000
P13861	KAP2_HUMAN	PRKAR2A	cAMP-dependent protein kinase type II-alpha regulatory subunit	29	26	5015940	6261550	5752690	5150340	5867620	5884040
P23381	SYWC_HUMAN	WARS1	Tryptophan--tRNA ligase, cytoplasmic	29	29	16178000	21933600	13975800	14936300	21532400	14788000
P28331	NDUS1_HUMAN	NDUFS1	NADH-ubiquinone oxidoreductase 75 kDa subunit, mitochondrial	29	29	3913780	3714180	2542110	6139590	3903880	3724600
P31948	STIP1_HUMAN	STIP1	Stress-induced-phosphoprotein 1	29	29	5338160	6445660	9708340	3946950	5592440	11689100
P32004	L1CAM_HUMAN	L1CAM	Neural cell adhesion molecule L1	29	29	3482420	7731990	2390100	3035630	7287880	3161430
P35241	RADI_HUMAN	RDX	Radixin	29	24	6519640	10420500	7642710	6041590	9105660	9260620
P35998	PRS7_HUMAN	PSMC2	26S proteasome regulatory subunit 7	29	29	7014640	6429940	7640970	6889100	6151030	7109900
P48735	IDHP_HUMAN	IDH2	Isocitrate dehydrogenase [NADP], mitochondrial	29	27	10323700	8348410	4850170	15748500	8638370	5944730
P55268	LAMB2_HUMAN	LAMB2	Laminin subunit beta-2	29	29	455960	453744	449081	557415	428116	543249
P61221	ABCE1_HUMAN	ABCE1	ATP-binding cassette sub-family E member 1	29	29	5007220	4308690	4199620	5205170	3913140	3826560
P62191	PRS4_HUMAN	PSMC1	26S proteasome regulatory subunit 4	29	28	4550360	4889930	6378380	4742900	4635780	6393330
P68366	TBA4A_HUMAN	TUBA4A	Tubulin alpha-4A chain	29	5	454172000	423104000	501263000	488413000	407610000	434220000
Q01518	CAP1_HUMAN	CAP1	Adenylyl cyclase-associated protein 1	29	28	34644300	36585000	45675600	33769600	28792700	37951800
Q15436	SC23A_HUMAN	SEC23A	Protein transport protein Sec23A	29	26	9130510	8669650	7678690	9094400	8550180	7663340
Q15646	OASL_HUMAN	OASL	2'-5'-oligoadenylate synthase-like protein	29	29	7131360	7695460	3382700	7683320	9857710	3277130
Q16555	DPYL2_HUMAN	DPYSL2	Dihydropyrimidinase-related protein 2	29	25	36547000	33567900	49545300	40401100	34667900	45674000
Q8IY17	PLPL6_HUMAN	PNPLA6	Patatin-like phospholipase domain-containing protein 6	29	28	808040	666812	733631	1089320	707043	790496
Q8N766	EMC1_HUMAN	EMC1	ER membrane protein complex subunit 1	29	29	2093510	2520240	1640150	2779480	1906480	1941880
Q8NB49	AT11C_HUMAN	ATP11C	Phospholipid-transporting ATPase IG	29	27	1854540	2135370	2088560	1478470	1594950	1990300
Q8NEU8	DP13B_HUMAN	APPL2	DCC-interacting protein 13-beta	29	29	4554500	4737070	5673420	4348180	4424900	5277500
Q92896	GSLG1_HUMAN	GLG1	Golgi apparatus protein 1	29	29	1186230	1444760	887212	1505770	1339110	927062
Q92973	TNPO1_HUMAN	TNPO1	Transportin-1	29	23	8189330	7840630	8657400	8348440	8026770	8353840
Q96K76	UBP47_HUMAN	USP47	Ubiquitin carboxyl-terminal hydrolase 47	29	29	676194	597411	705410	609818	616628	708612
Q9BQG0	MBB1A_HUMAN	MYBBP1A	Myb-binding protein 1A	29	29	974788	900966	522019	917501	962202	569099
Q9H4A4	AMPB_HUMAN	RNPEP	Aminopeptidase B	29	29	5327500	5545050	5114110	5508270	5734000	5402520
Q9HAU4	SMUF2_HUMAN	SMURF2	E3 ubiquitin-protein ligase SMURF2	29	19	626171	621620	531187	562706	574775	468830
Q9UP95	S12A4_HUMAN	SLC12A4	Solute carrier family 12 member 4	29	19	3178690	3377660	2508230	2681810	2675720	2600450
Q9Y262	EIF3L_HUMAN	EIF3L	Eukaryotic translation initiation factor 3 subunit L	29	29	11876800	11671900	12577200	11443100	11783500	11509300
Q9Y2D4	EXC6B_HUMAN	EXOC6B	Exocyst complex component 6B	29	28	1999140	2259030	2428420	2066970	2079340	2753260
O00423	EMAL1_HUMAN	EML1	Echinoderm microtubule-associated protein-like 1	28	26	1079150	1087660	702369	1195330	1206400	757017
O15118	NPC1_HUMAN	NPC1	NPC intracellular cholesterol transporter 1	28	28	35006800	51957900	25766600	28178400	36927400	26662600
O15484	CAN5_HUMAN	CAPN5	Calpain-5	28	28	9464050	12225100	13825100	9434020	11791300	15546800
O75533	SF3B1_HUMAN	SF3B1	Splicing factor 3B subunit 1	28	28	2096330	1921320	1490680	2241340	1909980	1231300
O95202	LETM1_HUMAN	LETM1	Mitochondrial proton/calcium exchanger protein	28	28	1965280	2054570	1246960	3072220	2111080	1850580
O95340	PAPS2_HUMAN	PAPSS2	Bifunctional 3'-phosphoadenosine 5'-phosphosulfate synthase 2	28	26	8167310	10146500	8123550	9448460	10101400	7242100
O95352	ATG7_HUMAN	ATG7	Ubiquitin-like modifier-activating enzyme ATG7	28	28	2248080	1803990	2041450	2018330	1825870	1978420
P00338	LDHA_HUMAN	LDHA	L-lactate dehydrogenase A chain	28	24	124347000	161937000	189397000	124419000	144642000	185615000
P13497	BMP1_HUMAN	BMP1	Bone morphogenetic protein 1	28	20	544433	690118	695482	726498	585766	745877
P13646	K1C13_HUMAN	KRT13	Keratin, type I cytoskeletal 13	28	18	110187000	64344500	99722500	521745000	78788200	132579000
P14543	NID1_HUMAN	NID1	Nidogen-1	28	28	1294710	1701000	1221720	1992940	1195540	1427670
P16435	NCPR_HUMAN	POR	NADPH--cytochrome P450 reductase	28	28	2677900	3056000	2821070	3427630	2649590	3170020
P23526	SAHH_HUMAN	AHCY	Adenosylhomocysteinase	28	28	30367500	31646500	31501900	33504200	33089100	27615100
P29317	EPHA2_HUMAN	EPHA2	Ephrin type-A receptor 2	28	26	4101980	7295750	5722130	3924460	6730920	6553260
P29401	TKT_HUMAN	TKT	Transketolase	28	28	21956800	27461900	26600300	24648500	22802300	30180000
P45974	UBP5_HUMAN	USP5	Ubiquitin carboxyl-terminal hydrolase 5	28	26	2339460	2732160	2987140	2293080	2344750	2821490
P49915	GUAA_HUMAN	GMPS	GMP synthase [glutamine-hydrolyzing]	28	28	3198360	2830900	2536900	3341220	2445570	1774760
P50454	SERPH_HUMAN	SERPINH1	Serpin H1	28	28	60342600	54220200	40772700	84891500	45826200	46055800
P54886	P5CS_HUMAN	ALDH18A1	Delta-1-pyrroline-5-carboxylate synthase	28	28	3156030	2914130	1894850	5192300	3134960	2833530
P61158	ARP3_HUMAN	ACTR3	Actin-related protein 3	28	24	25107400	28522800	29416900	23473500	24246400	27313700
P62195	PRS8_HUMAN	PSMC5	26S proteasome regulatory subunit 8	28	27	10732400	9054740	11276500	10168700	7804960	10256000
P78357	CNTP1_HUMAN	CNTNAP1	Contactin-associated protein 1	28	28	23898800	22479900	16732500	28058200	23870700	20527200
Q01484	ANK2_HUMAN	ANK2	Ankyrin-2	28	21	10178400	15535400	15111400	11737400	15384100	16041200
Q07157	ZO1_HUMAN	TJP1	Tight junction protein ZO-1	28	28	2063320	2846670	2335710	1811850	2050330	2715290
Q07866	KLC1_HUMAN	KLC1	Kinesin light chain 1	28	17	1408450	1378710	2086940	1124960	1270930	2396820
Q10471	GALT2_HUMAN	GALNT2	Polypeptide N-acetylgalactosaminyltransferase 2	28	25	3922580	4737100	2310690	4641550	4991110	2414200
Q14156	EFR3A_HUMAN	EFR3A	Protein EFR3 homolog A	28	27	1749710	2128930	2150840	1660840	1854010	2235410
Q14C86	GAPD1_HUMAN	GAPVD1	GTPase-activating protein and VPS9 domain-containing protein 1	28	28	933260	832795	936978	777207	760041	935317
Q15008	PSMD6_HUMAN	PSMD6	26S proteasome non-ATPase regulatory subunit 6	28	28	7754980	7145460	8685850	7053320	6189000	9276530
Q15042	RB3GP_HUMAN	RAB3GAP1	Rab3 GTPase-activating protein catalytic subunit	28	28	19797500	19602000	26926900	20016100	21543200	25281300
Q15582	BGH3_HUMAN	TGFBI	Transforming growth factor-beta-induced protein ig-h3	28	28	6914960	6387000	10196300	11702100	8126240	14828000
Q567U6	CCD93_HUMAN	CCDC93	Coiled-coil domain-containing protein 93	28	28	4220500	3678930	4156130	3821840	3636090	3766210
Q7Z460	CLAP1_HUMAN	CLASP1	CLIP-associating protein 1	28	22	5115070	6613290	5219850	5283420	5788650	4563270
Q8N1G4	LRC47_HUMAN	LRRC47	Leucine-rich repeat-containing protein 47	28	28	1855330	2392240	2877200	2153450	2324200	2732840
Q8TEQ6	GEMI5_HUMAN	GEMIN5	Gem-associated protein 5	28	28	667918	570067	672098	528222	480621	622266
Q96BY6	DOC10_HUMAN	DOCK10	Dedicator of cytokinesis protein 10	28	27	419172	412143	733129	344136	417553	839622
Q99570	PI3R4_HUMAN	PIK3R4	Phosphoinositide 3-kinase regulatory subunit 4	28	28	1382590	1124670	1294780	1138750	1200570	1314630
Q9BZQ8	NIBA1_HUMAN	NIBAN1	Protein Niban 1	28	28	2689450	4421990	3886500	2678860	3536240	4208250
Q9C0C2	TB182_HUMAN	TNKS1BP1	182 kDa tankyrase-1-binding protein	28	28	512704	792923	747063	409273	550813	962008
Q9NVA2	SEP11_HUMAN	SEPTIN11	Septin-11	28	15	41996300	40733200	61482500	42360400	41216500	64433200
Q9NVE7	PANK4_HUMAN	PANK4	4'-phosphopantetheine phosphatase	28	28	575465	458224	495171	581646	404671	446336
Q9NVI7	ATD3A_HUMAN	ATAD3A	ATPase family AAA domain-containing protein 3A	28	8	3720560	4026270	2750770	5369380	4072670	3909760
Q9UQE7	SMC3_HUMAN	SMC3	Structural maintenance of chromosomes protein 3	28	28	1197720	1002130	1308620	990320	715100	1306950
Q9Y230	RUVB2_HUMAN	RUVBL2	RuvB-like 2	28	28	5562210	4978270	7195240	5079020	4417360	7112840
Q9Y2L5	TPPC8_HUMAN	TRAPPC8	Trafficking protein particle complex subunit 8	28	28	2754800	2521490	2689000	2552570	2094220	2793630
Q9Y6K5	OAS3_HUMAN	OAS3	2'-5'-oligoadenylate synthase 3	28	28	7752580	7113960	6071980	6949390	7143300	5679280
O00469	PLOD2_HUMAN	PLOD2	Procollagen-lysine,2-oxoglutarate 5-dioxygenase 2	27	27	13508100	13124000	5530420	16428900	12099600	6280750
O15460	P4HA2_HUMAN	P4HA2	Prolyl 4-hydroxylase subunit alpha-2	27	27	6665030	5505070	4056960	9406940	4918930	4654300
O75153	CLU_HUMAN	CLUH	Clustered mitochondria protein homolog	27	26	2930620	2969380	3666510	2443840	2557050	3245860
O95479	G6PE_HUMAN	H6PD	GDH/6PGL endoplasmic bifunctional protein	27	27	1344730	1041790	647411	1797930	801229	885513
P00966	ASSY_HUMAN	ASS1	Argininosuccinate synthase	27	27	28107700	25371000	26631500	28431700	24913000	22191300
P04899	GNAI2_HUMAN	GNAI2	Guanine nucleotide-binding protein G(i) subunit alpha-2	27	16	69278700	100119000	82618700	69989100	87499000	88601700
P07093	GDN_HUMAN	SERPINE2	Glia-derived nexin	27	27	28525500	40670000	47346800	40517400	49732600	40401400
P07686	HEXB_HUMAN	HEXB	Beta-hexosaminidase subunit beta	27	27	19173600	20329300	10387100	26294600	16925200	7944200
P08195	4F2_HUMAN	SLC3A2	Amino acid transporter heavy chain SLC3A2	27	27	44479900	51839100	47029500	31124100	42115000	53708800
P12268	IMDH2_HUMAN	IMPDH2	Inosine-5'-monophosphate dehydrogenase 2	27	24	6240340	6222190	10472500	6132120	6345570	10197600
P12821	ACE_HUMAN	ACE	Angiotensin-converting enzyme	27	27	5609120	4942000	4316340	3989400	3926630	4644260
P13010	XRCC5_HUMAN	XRCC5	X-ray repair cross-complementing protein 5	27	27	3543410	3420130	3067040	4810270	4168280	3061680
P13674	P4HA1_HUMAN	P4HA1	Prolyl 4-hydroxylase subunit alpha-1	27	27	8143040	6993320	4552190	11240900	6035520	5140730
P20936	RASA1_HUMAN	RASA1	Ras GTPase-activating protein 1	27	27	1517210	1559850	1601780	1449510	1348430	1715110
P21281	VATB2_HUMAN	ATP6V1B2	V-type proton ATPase subunit B, brain isoform	27	19	12746200	14347800	18005800	12544800	13463000	16710600
P21283	VATC1_HUMAN	ATP6V1C1	V-type proton ATPase subunit C 1	27	26	2790210	3097220	2969270	2450110	2220130	2833530
P26641	EF1G_HUMAN	EEF1G	Elongation factor 1-gamma	27	27	78592600	74419200	94309800	81521400	62804300	72410700
P39023	RL3_HUMAN	RPL3	Large ribosomal subunit protein uL3	27	24	21105300	18081400	18850000	22710700	19114900	16329800
P40763	STAT3_HUMAN	STAT3	Signal transducer and activator of transcription 3	27	27	2916700	2529380	2386220	3215180	2631190	2435280
P41091	IF2G_HUMAN	EIF2S3	Eukaryotic translation initiation factor 2 subunit 3	27	4	12991000	12605100	12460800	12908700	11483300	11881500
P43034	LIS1_HUMAN	PAFAH1B1	Platelet-activating factor acetylhydrolase IB subunit beta	27	27	7543370	8781430	8188420	8488470	8101530	8501950
P49411	EFTU_HUMAN	TUFM	Elongation factor Tu, mitochondrial	27	27	8082340	7460840	5553040	11235300	7951860	6921250
P49591	SYSC_HUMAN	SARS1	Serine--tRNA ligase, cytoplasmic	27	27	5331530	5605840	6574170	5565750	6419000	5930290
P50281	MMP14_HUMAN	MMP14	Matrix metalloproteinase-14	27	25	22679400	39573800	30874800	26507900	43617200	33276600
P60228	EIF3E_HUMAN	EIF3E	Eukaryotic translation initiation factor 3 subunit E	27	27	6601610	7260090	9106510	6946370	7122110	7973980
P61247	RS3A_HUMAN	RPS3A	Small ribosomal subunit protein eS1	27	27	29437000	28064500	32445700	35808700	26336800	24701200
Q06124	PTN11_HUMAN	PTPN11	Tyrosine-protein phosphatase non-receptor type 11	27	27	1163790	1465010	1656870	1086650	1267820	1790810
Q12931	TRAP1_HUMAN	TRAP1	Heat shock protein 75 kDa, mitochondrial	27	27	118222000	123721000	119357000	154177000	136400000	160112000
Q13596	SNX1_HUMAN	SNX1	Sorting nexin-1	27	25	3768790	3918580	4169020	3383270	3156770	3454850
Q13618	CUL3_HUMAN	CUL3	Cullin-3	27	27	1277660	1131850	1531300	1178140	1106880	1745820
Q13884	SNTB1_HUMAN	SNTB1	Beta-1-syntrophin	27	24	4458610	7163170	5833260	5302940	6618240	5819830
Q14258	TRI25_HUMAN	TRIM25	E3 ubiquitin/ISG15 ligase TRIM25	27	27	4281050	4308600	4421640	4243720	3915340	3443560
Q16513	PKN2_HUMAN	PKN2	Serine/threonine-protein kinase N2	27	26	773489	922652	1106930	752748	875501	1150940
Q5T749	KPRP_HUMAN	KPRP	Keratinocyte proline-rich protein	27	27	5249070	5541100	6677350	7109870	9552810	10394100
Q5VW36	FOCAD_HUMAN	FOCAD	Focadhesin	27	27	1234620	867538	1077320	1116790	994601	1123430
Q6PCE3	PGM2L_HUMAN	PGM2L1	Glucose 1,6-bisphosphate synthase	27	27	3005680	2506210	2011450	2710730	2622220	1654750
Q86TI2	DPP9_HUMAN	DPP9	Dipeptidyl peptidase 9	27	27	2659380	2562310	2541780	2774490	2653400	2564630
Q8WX93	PALLD_HUMAN	PALLD	Palladin	27	26	5872990	5281140	5656950	5088320	4301400	4889570
Q93050	VPP1_HUMAN	ATP6V0A1	V-type proton ATPase 116 kDa subunit a 1	27	25	9999020	11922800	8267430	9819980	10182000	8631480
Q96AQ6	PBIP1_HUMAN	PBXIP1	Pre-B-cell leukemia transcription factor-interacting protein 1	27	27	2324380	2524630	1411620	3058570	2364060	1868460
Q96AY4	TTC28_HUMAN	TTC28	Tetratricopeptide repeat protein 28	27	27	1730480	1508700	1259780	1492980	1594360	1341800
Q9NY33	DPP3_HUMAN	DPP3	Dipeptidyl peptidase 3	27	27	2751550	3403410	3893960	2791990	2901150	4908640
O00232	PSD12_HUMAN	PSMD12	26S proteasome non-ATPase regulatory subunit 12	26	26	7451920	6733540	8141610	7492840	5437510	7932210
O00443	P3C2A_HUMAN	PIK3C2A	Phosphatidylinositol 4-phosphate 3-kinase C2 domain-containing subunit alpha	26	26	652786	901088	685426	688184	647739	603973
O14939	PLD2_HUMAN	PLD2	Phospholipase D2	26	26	518056	655231	520423	497674	591160	607599
O43747	AP1G1_HUMAN	AP1G1	AP-1 complex subunit gamma-1	26	26	3961620	4072770	3841970	3751930	3386040	4321600
O60313	OPA1_HUMAN	OPA1	Dynamin-like GTPase OPA1, mitochondrial	26	26	1038060	795071	791311	1277990	713501	902036
O60506	HNRPQ_HUMAN	SYNCRIP	Heterogeneous nuclear ribonucleoprotein Q	26	18	7159620	7121660	6882980	6878590	6660370	7238360
O95394	AGM1_HUMAN	PGM3	Phosphoacetylglucosamine mutase	26	26	5139070	4789140	5641740	5829010	4416990	5001520
P04040;cRAP-P04040	CATA_HUMAN;cRAP-CATA_HUMAN	CAT;cRAP-CAT	Catalase	26	0	4534260	4197850	4167380	5366510	3471970	4595360
P05198	IF2A_HUMAN	EIF2S1	Eukaryotic translation initiation factor 2 subunit 1	26	26	5896460	6229300	7588740	6298010	5578610	6095650
P07099	HYEP_HUMAN	EPHX1	Epoxide hydrolase 1	26	26	11921600	11151800	7259460	15436800	8892980	8872820
P08123	CO1A2_HUMAN	COL1A2	Collagen alpha-2(I) chain	26	26	1075350	1053980	737472	2040730	1138770	1026100
P13612	ITA4_HUMAN	ITGA4	Integrin alpha-4	26	26	4095360	5091920	5565750	3112190	4725520	6677250
P17858	PFKAL_HUMAN	PFKL	ATP-dependent 6-phosphofructokinase, liver type	26	25	13669100	9815210	12598300	13246000	9365590	13081600
P22234	PUR6_HUMAN	PAICS	Bifunctional phosphoribosylaminoimidazole carboxylase/phosphoribosylaminoimidazole succinocarboxamide synthetase	26	26	3400240	4151640	5417960	3115580	3146660	5675240
P32189	GLPK_HUMAN	GK	Glycerol kinase	26	1	2664190	2779170	1553010	3854520	2680280	2123830
P37837	TALDO_HUMAN	TALDO1	Transaldolase	26	26	28332600	29978500	22024600	29556200	25597700	19536400
P42892	ECE1_HUMAN	ECE1	Endothelin-converting enzyme 1	26	26	16284400	21790200	13531800	14091900	17807500	16272000
P46777	RL5_HUMAN	RPL5	Large ribosomal subunit protein uL18	26	26	26914700	30813200	29171700	36618600	29645600	22533200
P51812	KS6A3_HUMAN	RPS6KA3	Ribosomal protein S6 kinase alpha-3	26	16	1803560	1735270	1996750	1955120	2028490	2040700
P52209	6PGD_HUMAN	PGD	6-phosphogluconate dehydrogenase, decarboxylating	26	26	15021000	15739100	15496700	15698700	13612900	15807200
P61764	STXB1_HUMAN	STXBP1	Syntaxin-binding protein 1	26	26	6404800	9487380	8314330	7073920	9083770	9073390
P62333	PRS10_HUMAN	PSMC6	26S proteasome regulatory subunit 10B	26	26	6820970	6487680	7369540	7619520	5905600	6838830
P62701	RS4X_HUMAN	RPS4X	Small ribosomal subunit protein eS4, X isoform	26	10	42721500	34977000	38222700	47179500	34861100	25628500
Q00839	HNRPU_HUMAN	HNRNPU	Heterogeneous nuclear ribonucleoprotein U	26	26	8661140	9228910	8727690	11331500	7330020	9743180
Q02880	TOP2B_HUMAN	TOP2B	DNA topoisomerase 2-beta	26	19	857077	868025	624216	838198	744565	643183
Q04695	K1C17_HUMAN	KRT17	Keratin, type I cytoskeletal 17	26	16	14260700	15658800	32485300	37552700	39165300	65121100
Q13310	PABP4_HUMAN	PABPC4	Polyadenylate-binding protein 4	26	11	2196620	2599930	2489430	2040600	2227520	2826750
Q13443	ADAM9_HUMAN	ADAM9	Disintegrin and metalloproteinase domain-containing protein 9	26	26	2656560	3687880	3160510	2412080	3603520	3606260
Q13976	KGP1_HUMAN	PRKG1	cGMP-dependent protein kinase 1	26	25	2815750	2436720	2757760	2733230	2513580	2835740
Q15262	PTPRK_HUMAN	PTPRK	Receptor-type tyrosine-protein phosphatase kappa	26	25	3660570	6343050	4828500	3718190	5008470	5874380
Q32P28	P3H1_HUMAN	P3H1	Prolyl 3-hydroxylase 1	26	25	6936630	5635740	4096220	8544660	5133860	4820160
Q8IZQ1	WDFY3_HUMAN	WDFY3	WD repeat and FYVE domain-containing protein 3	26	26	373603	289592	340391	304140	341359	304097
Q96AY3	FKB10_HUMAN	FKBP10	Peptidyl-prolyl cis-trans isomerase FKBP10	26	25	21281100	16550400	17256400	23226800	15731900	19765700
Q96JJ3	ELMO2_HUMAN	ELMO2	Engulfment and cell motility protein 2	26	21	1756910	1656650	2155900	1870910	1454920	2221800
Q9BUF5	TBB6_HUMAN	TUBB6	Tubulin beta-6 chain	26	12	76605300	86530200	140837000	90586700	72880200	106534000
Q9HC35	EMAL4_HUMAN	EML4	Echinoderm microtubule-associated protein-like 4	26	26	1694590	1432540	1297650	1473990	1330710	1330750
Q9NTJ5	SAC1_HUMAN	SACM1L	Phosphatidylinositol-3-phosphatase SAC1	26	26	2503630	2384280	2181220	3134690	2114740	2690960
Q9NV70	EXOC1_HUMAN	EXOC1	Exocyst complex component 1	26	26	1491530	1645620	1790690	1516000	1627080	1719320
Q9NZ08	ERAP1_HUMAN	ERAP1	Endoplasmic reticulum aminopeptidase 1	26	26	3446000	3677620	2313480	5058830	2763370	2634940
Q9UII4	HERC5_HUMAN	HERC5	E3 ISG15--protein ligase HERC5	26	26	1544060	1569350	693534	1547120	1852500	789889
Q9Y265	RUVB1_HUMAN	RUVBL1	RuvB-like 1	26	26	5946450	5056890	7691690	5644640	4850840	8172680
Q9Y6D5	BIG2_HUMAN	ARFGEF2	Brefeldin A-inhibited guanine nucleotide-exchange protein 2	26	15	2295930	1875600	1698510	1843870	1591070	1557850
O00231	PSD11_HUMAN	PSMD11	26S proteasome non-ATPase regulatory subunit 11	25	25	11899500	11385000	13229200	12024300	10308800	12920200
O00391	QSOX1_HUMAN	QSOX1	Sulfhydryl oxidase 1	25	25	2232990	2923660	1555110	2667680	2821260	1583810
O15144	ARPC2_HUMAN	ARPC2	Actin-related protein 2/3 complex subunit 2	25	25	29493500	30009700	29655600	24326600	28077000	29272800
O43592	XPOT_HUMAN	XPOT	Exportin-T	25	25	11266600	8598580	8580050	9508310	6948610	8569120
O75110	ATP9A_HUMAN	ATP9A	Probable phospholipid-transporting ATPase IIA	25	23	1348840	1203470	916643	1107830	1265860	934159
O95373	IPO7_HUMAN	IPO7	Importin-7	25	24	4146770	4860100	4805780	4521060	4533460	4968850
O95573	ACSL3_HUMAN	ACSL3	Fatty acid CoA ligase Acsl3	25	25	5191550	5124350	4391510	6485320	4329230	5550750
P03956	MMP1_HUMAN	MMP1	Interstitial collagenase	25	25	10434400	11502900	6466010	10853500	9058870	5241630
P04181	OAT_HUMAN	OAT	Ornithine aminotransferase, mitochondrial	25	25	17322900	17235800	12156400	23921300	19489200	14632000
P08237	PFKAM_HUMAN	PFKM	ATP-dependent 6-phosphofructokinase, muscle type	25	25	4226940	4054100	5190770	4255170	3415500	4862190
P13489	RINI_HUMAN	RNH1	Ribonuclease inhibitor	25	25	13809900	13716000	17350900	13502500	11234900	19512500
P23142	FBLN1_HUMAN	FBLN1	Fibulin-1	25	25	8083610	7524750	2774920	9167360	5875220	3477340
P23396	RS3_HUMAN	RPS3	Small ribosomal subunit protein uS3	25	25	63296900	55595100	54774600	69613300	51656300	47230500
P26006	ITA3_HUMAN	ITGA3	Integrin alpha-3	25	25	7341390	18474200	11978500	6903370	16396400	12857200
P31040	SDHA_HUMAN	SDHA	Succinate dehydrogenase [ubiquinone] flavoprotein subunit, mitochondrial	25	25	4668330	4191320	3082900	7176200	4491560	4128670
P46977	STT3A_HUMAN	STT3A	Dolichyl-diphosphooligosaccharide--protein glycosyltransferase subunit STT3A	25	23	11276600	10641700	7075460	13206400	9231640	8023530
P49754	VPS41_HUMAN	VPS41	Vacuolar protein sorting-associated protein 41 homolog	25	25	1175760	1107870	943187	1286970	1153910	1003390
P63092	GNAS2_HUMAN	GNAS	Guanine nucleotide-binding protein G(s) subunit alpha isoforms short	25	16	17135800	21714600	19669600	18326100	22006500	21338600
Q00653	NFKB2_HUMAN	NFKB2	Nuclear factor NF-kappa-B p100 subunit	25	25	733776	666464	678982	614202	616110	789114
Q01968	OCRL_HUMAN	OCRL	Inositol polyphosphate 5-phosphatase OCRL	25	25	583282	541477	499827	527200	512213	484604
Q02388	CO7A1_HUMAN	COL7A1	Collagen alpha-1(VII) chain	25	25	451012	533812	402850	454554	430644	456178
Q03169	TNAP2_HUMAN	TNFAIP2	Tumor necrosis factor alpha-induced protein 2	25	25	1476250	1246280	1009720	1107820	1177070	1117820
Q04721	NOTC2_HUMAN	NOTCH2	Neurogenic locus notch homolog protein 2	25	22	1100360	2475780	1883610	994392	2230260	1641870
Q05655	KPCD_HUMAN	PRKCD	Protein kinase C delta type	25	24	2023190	2747930	2230820	2074390	2942260	2255550
Q08431	MFGM_HUMAN	MFGE8	Lactadherin	25	25	25597500	60620700	48506600	32994300	55316300	69541500
Q08AM6	VAC14_HUMAN	VAC14	Protein VAC14 homolog	25	25	3450240	3137640	2972920	3011630	2818030	3171270
Q14112	NID2_HUMAN	NID2	Nidogen-2	25	24	245005	324900	315607	372634	287042	364881
Q14554	PDIA5_HUMAN	PDIA5	Protein disulfide-isomerase A5	25	25	4644700	4061710	2343580	6186530	3332900	3024080
Q15283	RASA2_HUMAN	RASA2	Ras GTPase-activating protein 2	25	25	944164	1151030	1117400	784255	893693	1538260
Q63ZY3	KANK2_HUMAN	KANK2	KN motif and ankyrin repeat domain-containing protein 2	25	23	1458430	2058650	1999880	1425100	1635920	1688570
Q8IVG5	SAM9L_HUMAN	SAMD9L	Sterile alpha motif domain-containing protein 9-like	25	23	2216220	1664340	1038180	2097950	2057350	1007670
Q8N3E9	PLCD3_HUMAN	PLCD3	1-phosphatidylinositol 4,5-bisphosphate phosphodiesterase delta-3	25	25	1150850	1778710	1181280	1358010	1611750	1512280
Q8NBJ5	GT251_HUMAN	COLGALT1	Procollagen galactosyltransferase 1	25	25	4235250	4593350	3104760	5629180	4066830	3409430
Q8TDW0	LRC8C_HUMAN	LRRC8C	Volume-regulated anion channel subunit LRRC8C	25	24	2072930	3000740	2284220	1862910	2484930	2508530
Q92621	NU205_HUMAN	NUP205	Nuclear pore complex protein Nup205	25	25	418632	333371	350087	492973	327610	445210
Q93009	UBP7_HUMAN	USP7	Ubiquitin carboxyl-terminal hydrolase 7	25	25	744688	677151	631919	756450	696544	627351
Q93100	KPBB_HUMAN	PHKB	Phosphorylase b kinase regulatory subunit beta	25	25	848190	723540	727312	815783	663325	740962
Q96I99	SUCB2_HUMAN	SUCLG2	Succinate--CoA ligase [GDP-forming] subunit beta, mitochondrial	25	25	4515060	4394500	3279230	7055560	4599430	4310970
Q96Q05	TPPC9_HUMAN	TRAPPC9	Trafficking protein particle complex subunit 9	25	25	1042470	1107260	952121	1092600	1056200	961165
Q9BTV4	TMM43_HUMAN	TMEM43	Transmembrane protein 43	25	25	10837500	11764600	8648430	15823900	11387500	9157000
Q9H4L5	OSBL3_HUMAN	OSBPL3	Oxysterol-binding protein-related protein 3	25	24	1440130	1482550	1454780	1667150	1505340	1258140
Q9NZW5	PALS2_HUMAN	PALS2	Protein PALS2	25	22	955025	1369140	1121420	922981	1321400	1293400
Q9P0V3	SH3B4_HUMAN	SH3BP4	SH3 domain-binding protein 4	25	25	944610	1371650	1127000	938779	1431580	1373660
Q9UNM6	PSD13_HUMAN	PSMD13	26S proteasome non-ATPase regulatory subunit 13	25	25	9734830	8847460	10447000	9104760	8090380	10560100
Q9Y3I0	RTCB_HUMAN	RTCB	RNA-splicing ligase RtcB homolog	25	25	9040350	9676780	12054400	9359120	9039390	9620190
Q9Y3P9	RBGP1_HUMAN	RABGAP1	Rab GTPase-activating protein 1	25	23	5050180	5615860	7527970	4364040	3829480	6800330
Q9Y6Y8	S23IP_HUMAN	SEC23IP	SEC23-interacting protein	25	25	878556	770383	817214	632278	579362	789710
O00425	IF2B3_HUMAN	IGF2BP3	Insulin-like growth factor 2 mRNA-binding protein 3	24	23	4291880	4151760	4445320	4764640	3512640	4645210
O14672	ADA10_HUMAN	ADAM10	Disintegrin and metalloproteinase domain-containing protein 10	24	24	1558190	2225870	1956580	1877790	1945100	2123280
O15143	ARC1B_HUMAN	ARPC1B	Actin-related protein 2/3 complex subunit 1B	24	22	38439400	41659100	36719700	34885600	38284000	33433700
O43615	TIM44_HUMAN	TIMM44	Mitochondrial import inner membrane translocase subunit TIM44	24	24	1054250	1150420	634919	1666610	1248900	839126
O75746	S2512_HUMAN	SLC25A12	Electrogenic aspartate/glutamate antiporter SLC25A12, mitochondrial	24	17	4285070	3724500	2570140	6582720	4139360	3877730
O75874	IDHC_HUMAN	IDH1	Isocitrate dehydrogenase [NADP] cytoplasmic	24	24	5831450	8292070	7473080	6168520	7942920	8479390
O94973	AP2A2_HUMAN	AP2A2	AP-2 complex subunit alpha-2	24	24	3769790	4432080	4234670	3966280	4170070	4148660
P02452	CO1A1_HUMAN	COL1A1	Collagen alpha-1(I) chain	24	23	1492650	1414640	1358790	2266230	1323720	1783330
P15121	ALDR_HUMAN	AKR1B1	Aldo-keto reductase family 1 member B1	24	23	168264000	172194000	93792500	205031000	164826000	77766100
P15170	ERF3A_HUMAN	GSPT1	Eukaryotic peptide chain release factor GTP-binding subunit ERF3A	24	12	3968400	4405240	5671770	3840300	3823630	5863320
P34897	GLYM_HUMAN	SHMT2	Serine hydroxymethyltransferase, mitochondrial	24	22	6430420	6347270	4605680	8056470	6743700	5212530
P35222	CTNB1_HUMAN	CTNNB1	Catenin beta-1	24	24	3090360	4767060	4379190	2861560	5256330	4838370
P35354	PGH2_HUMAN	PTGS2	Prostaglandin G/H synthase 2	24	23	5089250	7184430	2766210	9551110	5233290	2320040
P35442	TSP2_HUMAN	THBS2	Thrombospondin-2	24	24	5304820	7456920	6492410	7455080	8662480	5703500
P36776	LONM_HUMAN	LONP1	Lon protease homolog, mitochondrial	24	24	1994030	2134750	1311520	3126940	2375800	2046430
P40926	MDHM_HUMAN	MDH2	Malate dehydrogenase, mitochondrial	24	24	27359500	27619500	17884800	46377800	27479300	21758000
P46063	RECQ1_HUMAN	RECQL	ATP-dependent DNA helicase Q1	24	24	8800300	7687220	8708650	9799260	7293000	6818320
P47756	CAPZB_HUMAN	CAPZB	F-actin-capping protein subunit beta	24	24	22755400	23999500	28263500	21290200	19813100	24971400
P48444	COPD_HUMAN	ARCN1	Coatomer subunit delta	24	24	2829770	2526030	2420120	3164120	1720360	1596290
P49792	RBP2_HUMAN	RANBP2	E3 SUMO-protein ligase RanBP2	24	11	10304400	8921700	7834000	12202500	7350140	7968470
P52888	THOP1_HUMAN	THOP1	Thimet oligopeptidase	24	24	5372250	6715540	7053250	4713970	6303960	7806120
P54578	UBP14_HUMAN	USP14	Ubiquitin carboxyl-terminal hydrolase 14	24	24	3957940	4405640	6370060	3755510	4493710	6467800
P55084	ECHB_HUMAN	HADHB	Trifunctional enzyme subunit beta, mitochondrial	24	24	8323160	8226320	5449360	13240100	8760570	7771770
Q12959	DLG1_HUMAN	DLG1	Disks large homolog 1	24	17	778786	1157000	969256	785970	900776	1065740
Q13425	SNTB2_HUMAN	SNTB2	Beta-2-syntrophin	24	24	7086920	9083670	7461150	7358760	9417580	8131950
Q14344	GNA13_HUMAN	GNA13	Guanine nucleotide-binding protein subunit alpha-13	24	22	8922860	11904600	10279400	9438260	11196300	10544300
Q14699	RFTN1_HUMAN	RFTN1	Raftlin	24	22	6323500	8621740	4171090	6647710	6999210	4599110
Q15057	ACAP2_HUMAN	ACAP2	Arf-GAP with coiled-coil, ANK repeat and PH domain-containing protein 2	24	23	1290650	1418620	1572200	1261890	1203220	1729120
Q15435	PP1R7_HUMAN	PPP1R7	Protein phosphatase 1 regulatory subunit 7	24	24	4913250	5712210	8545820	4792070	5271050	6866830
Q16666	IF16_HUMAN	IFI16	Gamma-interferon-inducible protein 16	24	22	2038150	1536800	1105090	2149660	1400850	1076420
Q16822	PCKGM_HUMAN	PCK2	Phosphoenolpyruvate carboxykinase [GTP], mitochondrial	24	22	1355100	1195890	958843	1647370	1304000	1009430
Q16832	DDR2_HUMAN	DDR2	Discoidin domain-containing receptor 2	24	23	25912100	35564900	41039600	25621800	29094000	52994200
Q6SZW1	SARM1_HUMAN	SARM1	NAD(+) hydrolase SARM1	24	24	1194770	1041870	662685	1368180	1049700	847716
Q8IUX7	AEBP1_HUMAN	AEBP1	Adipocyte enhancer-binding protein 1	24	23	2485310	3661270	1240160	2361880	3100270	1130680
Q8IVF7	FMNL3_HUMAN	FMNL3	Formin-like protein 3	24	15	1356100	1891880	1680220	1477040	2006610	1660450
Q8IZH2	XRN1_HUMAN	XRN1	5'-3' exoribonuclease 1	24	24	1474040	1549400	1240350	1494110	1587410	1177430
Q8TD19	NEK9_HUMAN	NEK9	Serine/threonine-protein kinase Nek9	24	24	8249760	7476100	9812440	8865750	7360760	9474430
Q96HE7	ERO1A_HUMAN	ERO1A	ERO1-like protein alpha	24	23	11405100	12219500	8842600	17199800	11104600	11250400
Q99536	VAT1_HUMAN	VAT1	Synaptic vesicle membrane protein VAT-1 homolog	24	24	60509700	81331400	88316800	61064400	66571800	95915600
Q9H7F0	AT133_HUMAN	ATP13A3	Polyamine-transporting ATPase 13A3	24	24	1291510	1995500	1099640	1146930	1540210	1296550
Q9H845	ACAD9_HUMAN	ACAD9	Complex I assembly factor ACAD9, mitochondrial	24	24	6577710	7060180	4856980	8875400	6737370	6101060
Q9NQW7	XPP1_HUMAN	XPNPEP1	Xaa-Pro aminopeptidase 1	24	23	4808480	4678730	5961550	5101040	4909680	5807550
Q9UNH7	SNX6_HUMAN	SNX6	Sorting nexin-6	24	23	3571190	3976080	4954720	3607760	3319960	4331460
Q9Y3A5	SBDS_HUMAN	SBDS	Ribosome maturation protein SBDS	24	24	6879230	6217250	5460090	6271330	4440690	3286620
A3KMH1	VWA8_HUMAN	VWA8	von Willebrand factor A domain-containing protein 8	23	23	126043	132079	88045.2	126114	155437	114104
O00300	TR11B_HUMAN	TNFRSF11B	Tumor necrosis factor receptor superfamily member 11B	23	23	9192700	14551200	6407390	12781300	15022900	5244530
O00754	MA2B1_HUMAN	MAN2B1	Lysosomal alpha-mannosidase	23	23	2233440	2019460	763912	2892720	1461770	720190
O60645	EXOC3_HUMAN	EXOC3	Exocyst complex component 3	23	23	1490550	1554890	1863450	1363450	1442160	1942180
O95834	EMAL2_HUMAN	EML2	Echinoderm microtubule-associated protein-like 2	23	23	4674570	5088020	3787800	5298650	5463160	3792250
P00750	TPA_HUMAN	PLAT	Tissue-type plasminogen activator	23	23	6671700	8099020	3193490	7490490	8134820	2587670
P05362	ICAM1_HUMAN	ICAM1	Intercellular adhesion molecule 1	23	23	19287600	26826300	12224600	16580100	25912100	12666800
P06576	ATPB_HUMAN	ATP5F1B	ATP synthase subunit beta, mitochondrial	23	23	48101300	53292200	38607100	77515200	50281500	51490900
P06744	G6PI_HUMAN	GPI	Glucose-6-phosphate isomerase	23	22	12797900	16731500	19156300	11548100	14177700	20790700
P08069	IGF1R_HUMAN	IGF1R	Insulin-like growth factor 1 receptor	23	21	625593	1051890	479203	527108	905852	659848
P15311	EZRI_HUMAN	EZR	Ezrin	23	23	84283900	163504000	125084000	80345000	132624000	159123000
P17980	PRS6A_HUMAN	PSMC3	26S proteasome regulatory subunit 6A	23	23	2839760	3007430	4232610	2697140	2278400	3919580
P19338	NUCL_HUMAN	NCL	Nucleolin	23	23	1814520	1762820	1459320	2293360	1125570	2043160
P22059	OSBP1_HUMAN	OSBP	Oxysterol-binding protein 1	23	23	535549	673464	717260	525214	613931	810503
P22570	ADRO_HUMAN	FDXR	NADPH:adrenodoxin oxidoreductase, mitochondrial	23	23	2568050	2569090	2011250	3724930	2811980	2564040
P23921	RIR1_HUMAN	RRM1	Ribonucleoside-diphosphate reductase large subunit	23	23	5838690	6012150	6518730	6332370	6670230	6477120
P27797	CALR_HUMAN	CALR	Calreticulin	23	23	69946100	68035100	52257600	79031500	53644800	65160500
P30041	PRDX6_HUMAN	PRDX6	Peroxiredoxin-6	23	23	20586500	16024300	24980100	17714300	10247000	16082900
P36915	GNL1_HUMAN	GNL1	Guanine nucleotide-binding protein-like 1	23	23	6101070	4582000	5496250	6485040	5676050	4922250
P41221	WNT5A_HUMAN	WNT5A	Protein Wnt-5a	23	18	2703100	3407950	2858340	3774980	3283810	2929260
P49189	AL9A1_HUMAN	ALDH9A1	4-trimethylaminobutyraldehyde dehydrogenase	23	23	14175600	13215800	13751600	16538000	13182200	12813800
P51178	PLCD1_HUMAN	PLCD1	1-phosphatidylinositol 4,5-bisphosphate phosphodiesterase delta-1	23	22	1379120	1591830	1822800	1067150	1424880	2047350
P53992	SC24C_HUMAN	SEC24C	Protein transport protein Sec24C	23	23	17072800	18987700	15437900	16298900	19461700	17412800
P60842	IF4A1_HUMAN	EIF4A1	Eukaryotic initiation factor 4A-I	23	14	74214700	71794200	70977000	75184400	69213500	59729100
P61978	HNRPK_HUMAN	HNRNPK	Heterogeneous nuclear ribonucleoprotein K	23	23	15854900	12758000	13333700	15898400	10888600	11262000
P62136	PP1A_HUMAN	PPP1CA	Serine/threonine-protein phosphatase PP1-alpha catalytic subunit	23	6	22132200	23151900	19920300	20809300	21262600	17089700
Q13217	DNJC3_HUMAN	DNAJC3	DnaJ homolog subfamily C member 3	23	23	3371700	4307070	2553950	5108150	3163530	3335770
Q13418	ILK_HUMAN	ILK	Integrin-linked protein kinase	23	23	5065390	5989650	7216510	5757310	5211970	5461530
Q13557	KCC2D_HUMAN	CAMK2D	Calcium/calmodulin-dependent protein kinase type II subunit delta	23	14	11595100	15872200	17487100	14170800	14232100	17023600
Q15019	SEPT2_HUMAN	SEPTIN2	Septin-2	23	23	47608000	47581300	54664700	45914400	44212500	49774400
Q15323;cRAP-Q15323	K1H1_HUMAN;cRAP-K1H1_HUMAN	KRT31;cRAP-KRT31	Keratin, type I cuticular Ha1	23	0	382067	259021	2978030	1911440	373948	1622820
Q16401	PSMD5_HUMAN	PSMD5	26S proteasome non-ATPase regulatory subunit 5	23	23	4894260	4553240	4336900	5081840	4638310	4038260
Q5D862	FILA2_HUMAN	FLG2	Filaggrin-2	23	23	1790110	1928770	2160880	2671200	2911900	2927800
Q6NZI2	CAVN1_HUMAN	CAVIN1	Caveolae-associated protein 1	23	23	70407500	79230500	76900400	86948400	63375600	77908100
Q6UB35	C1TM_HUMAN	MTHFD1L	Monofunctional C1-tetrahydrofolate synthase, mitochondrial	23	23	2186760	2295960	1116200	2717610	2375760	1941470
Q7L1Q6	5MP2_HUMAN	BZW1	eIF5-mimic protein 2	23	21	5246850	4803070	5761780	4574320	4496080	5699220
Q7Z3E5	ARMC9_HUMAN	ARMC9	LisH domain-containing protein ARMC9	23	23	5799530	4607100	5052600	6224130	4926050	4465810
Q86W92	LIPB1_HUMAN	PPFIBP1	Liprin-beta-1	23	21	1327430	1680420	1644380	1346910	1618590	1640980
Q86YS7	C2CD5_HUMAN	C2CD5	C2 domain-containing protein 5	23	23	2788530	3297030	2544100	2457300	3063200	3275390
Q8IWA5	CTL2_HUMAN	SLC44A2	Choline transporter-like protein 2	23	23	8024150	10488300	6872350	7718230	9268880	6883290
Q8N1N4	K2C78_HUMAN	KRT78	Keratin, type II cytoskeletal 78	23	22	2992470	3280830	3552040	7144330	5167040	6389270
Q8NCM8	DYHC2_HUMAN	DYNC2H1	Cytoplasmic dynein 2 heavy chain 1	23	23	284276	244635	276931	256704	251326	262392
Q8TCS8	PNPT1_HUMAN	PNPT1	Polyribonucleotide nucleotidyltransferase 1, mitochondrial	23	23	1164970	1459200	915605	1761840	1594360	1158910
Q92696	PGTA_HUMAN	RABGGTA	Geranylgeranyl transferase type-2 subunit alpha	23	23	6483260	5707200	5439580	6087070	5878270	5438300
Q96HP0	DOCK6_HUMAN	DOCK6	Dedicator of cytokinesis protein 6	23	22	226842	179649	156230	192575	232107	207635
Q96J84	KIRR1_HUMAN	KIRREL1	Kin of IRRE-like protein 1	23	23	1259920	1808220	1389510	1127990	1727730	1495400
Q96P70	IPO9_HUMAN	IPO9	Importin-9	23	23	1226180	1271710	1498040	1121620	1144690	1730850
Q99447	PCY2_HUMAN	PCYT2	Ethanolamine-phosphate cytidylyltransferase	23	23	2821350	3071570	3018970	3136650	3335230	2493660
Q9BT78	CSN4_HUMAN	COPS4	COP9 signalosome complex subunit 4	23	23	2903630	2919060	3693050	2655220	2495660	3929780
Q9H223	EHD4_HUMAN	EHD4	EH domain-containing protein 4	23	21	6065640	6910180	7082810	6288150	6808800	7299720
Q9H267	VP33B_HUMAN	VPS33B	Vacuolar protein sorting-associated protein 33B	23	23	2340340	2494790	2690090	2533800	2348670	2489390
Q9H5V8	CDCP1_HUMAN	CDCP1	CUB domain-containing protein 1	23	23	1781710	3435610	1917670	1607880	2925860	2524590
Q9NR19	ACSA_HUMAN	ACSS2	Acetyl-coenzyme A synthetase, cytoplasmic	23	23	3093690	3941300	3798920	3000380	4086750	3385130
Q9UBB4	ATX10_HUMAN	ATXN10	Ataxin-10	23	23	1217870	1223650	1604590	1196050	1037040	1441710
Q9UGP8	SEC63_HUMAN	SEC63	Translocation protein SEC63 homolog	23	23	1286870	1134430	1044350	1687080	831950	1337590
Q9UQ80	PA2G4_HUMAN	PA2G4	Proliferation-associated protein 2G4	23	23	3187130	3814990	4676020	3027360	3168350	4439060
Q9Y5B9	SP16H_HUMAN	SUPT16H	FACT complex subunit SPT16	23	23	1273780	1347200	866737	1514400	1881070	1062800
O14744	ANM5_HUMAN	PRMT5	Protein arginine N-methyltransferase 5	22	22	3253920	3251200	3507640	3006920	2982060	3865950
O15084	ANR28_HUMAN	ANKRD28	Serine/threonine-protein phosphatase 6 regulatory ankyrin repeat subunit A	22	19	596752	612948	825856	616502	526732	905782
O43301	HS12A_HUMAN	HSPA12A	Heat shock 70 kDa protein 12A	22	20	2249030	2028030	1976290	2183790	1979400	2128280
O94905	ERLN2_HUMAN	ERLIN2	Erlin-2	22	17	9812790	10598600	6849340	14848200	10343900	8830120
O95486	SC24A_HUMAN	SEC24A	Protein transport protein Sec24A	22	21	2373100	2091910	1326820	2124290	2216200	1255600
P05141	ADT2_HUMAN	SLC25A5	ADP/ATP translocase 2	22	6	47534900	48219600	31166000	71108800	47056000	33446000
P07948	LYN_HUMAN	LYN	Tyrosine-protein kinase Lyn	22	18	6954020	9216640	7434430	6105830	9356220	8161770
P09874	PARP1_HUMAN	PARP1	Poly [ADP-ribose] polymerase 1	22	22	635656	1032570	671840	1222420	1296680	897847
P09972	ALDOC_HUMAN	ALDOC	Fructose-bisphosphate aldolase C	22	15	63542100	99851900	103789000	69373500	79644900	100359000
P10155	RO60_HUMAN	RO60	RNA-binding protein RO60	22	22	1691150	1609170	2064920	1942450	1419910	1846750
P10644	KAP0_HUMAN	PRKAR1A	cAMP-dependent protein kinase type I-alpha regulatory subunit	22	18	8729140	12994500	10626900	9233440	12980000	10555000
P17174	AATC_HUMAN	GOT1	Aspartate aminotransferase, cytoplasmic	22	22	1949930	3023010	4268990	2183410	2610000	4503640
P19174	PLCG1_HUMAN	PLCG1	1-phosphatidylinositol 4,5-bisphosphate phosphodiesterase gamma-1	22	22	754337	945123	1224180	918098	938535	1039900
P21796	VDAC1_HUMAN	VDAC1	Voltage-dependent anion-selective channel protein 1	22	22	76705000	79379000	48774500	106160000	78544400	59369200
P22413	ENPP1_HUMAN	ENPP1	Ectonucleotide pyrophosphatase/phosphodiesterase family member 1	22	22	822249	1482440	1484400	881982	1307890	1370390
P22695	QCR2_HUMAN	UQCRC2	Cytochrome b-c1 complex subunit 2, mitochondrial	22	22	6783330	7946600	5753940	11023500	7850460	7010690
P22735	TGM1_HUMAN	TGM1	Protein-glutamine gamma-glutamyltransferase K	22	22	1475100	1374810	1362950	2880630	2277390	2754310
P24752	THIL_HUMAN	ACAT1	Acetyl-CoA acetyltransferase, mitochondrial	22	22	8272150	8476140	6303600	12265900	8773680	8480280
P30520	PURA2_HUMAN	ADSS2	Adenylosuccinate synthetase isozyme 2	22	19	1798860	2379160	2833150	1859210	2153730	2658350
P32455	GBP1_HUMAN	GBP1	Guanylate-binding protein 1	22	16	880686	928600	877550	737860	837535	864880
P33121	ACSL1_HUMAN	ACSL1	Long-chain-fatty-acid--CoA ligase 1	22	20	2271950	1729980	1539510	2545790	1809370	1574110
P35475	IDUA_HUMAN	IDUA	Alpha-L-iduronidase	22	22	2272360	1154490	723319	2560790	1063390	722705
P46781	RS9_HUMAN	RPS9	Small ribosomal subunit protein uS4	22	22	47789800	32078800	28338400	40936100	17322400	9395590
P49257	LMAN1_HUMAN	LMAN1	Protein ERGIC-53	22	22	27252600	28375700	13689300	37044200	24389400	15704600
P49419	AL7A1_HUMAN	ALDH7A1	Alpha-aminoadipic semialdehyde dehydrogenase	22	22	14072900	12276500	12911500	17517900	11800300	12042100
P51114	FXR1_HUMAN	FXR1	RNA-binding protein FXR1	22	18	3133070	3275720	3622390	3897530	3657010	3532790
P54652	HSP72_HUMAN	HSPA2	Heat shock-related 70 kDa protein 2	22	19	7856960	8140400	10940700	9522630	7098110	11393500
P61160	ARP2_HUMAN	ACTR2	Actin-related protein 2	22	22	36489900	35499000	35204600	31901500	31412000	31284800
P62258	1433E_HUMAN	YWHAE	14-3-3 protein epsilon	22	19	164037000	228340000	272917000	159545000	177727000	252740000
P63244	RACK1_HUMAN	RACK1	Small ribosomal subunit protein RACK1	22	22	58467000	51661700	46174000	60683000	50953200	31027300
P98194	AT2C1_HUMAN	ATP2C1	Calcium-transporting ATPase type 2C member 1	22	22	547981	777671	475057	791324	604025	553418
Q02413	DSG1_HUMAN	DSG1	Desmoglein-1	22	21	3291890	3237350	4283320	4588540	5545940	6547540
Q02878	RL6_HUMAN	RPL6	Large ribosomal subunit protein eL6	22	22	13569800	14427700	15402800	12996100	9937810	11983600
Q13177	PAK2_HUMAN	PAK2	Serine/threonine-protein kinase PAK 2	22	13	1054250	1504640	1694870	974412	1427980	1764750
Q14195	DPYL3_HUMAN	DPYSL3	Dihydropyrimidinase-related protein 3	22	21	6638340	6207350	7658720	6966200	6177910	8557080
Q16643	DREB_HUMAN	DBN1	Drebrin	22	22	2422370	3363650	4006340	2440090	2479290	3868420
Q5K651	SAMD9_HUMAN	SAMD9	Sterile alpha motif domain-containing protein 9	22	22	477371	446289	228969	428142	506342	242674
Q5VIR6	VPS53_HUMAN	VPS53	Vacuolar protein sorting-associated protein 53 homolog	22	22	729353	689969	731211	704889	688194	689715
Q5VZ89	DEN4C_HUMAN	DENND4C	DENN domain-containing protein 4C	22	22	166467	134604	179296	144309	129011	152920
Q658Y4	F91A1_HUMAN	FAM91A1	Protein FAM91A1	22	20	958453	823671	780984	833374	812141	633516
Q6NUK1	SCMC1_HUMAN	SLC25A24	Mitochondrial adenyl nucleotide antiporter SLC25A24	22	22	10136100	8602990	6484430	15606100	9400940	9235880
Q6P179	ERAP2_HUMAN	ERAP2	Endoplasmic reticulum aminopeptidase 2	22	22	16739300	20050100	10973900	19756100	13843500	13934100
Q6ZS30	NBEL1_HUMAN	NBEAL1	Neurobeachin-like protein 1	22	22	166307	163487	111772	139275	108761	126702
Q86TV6	TTC7B_HUMAN	TTC7B	Tetratricopeptide repeat protein 7B	22	22	14506500	21051900	20861700	14828600	16847500	19731300
Q86Y56	DAAF5_HUMAN	DNAAF5	Dynein axonemal assembly factor 5	22	22	727572	650999	757497	691429	708063	726788
Q86YR5	GPSM1_HUMAN	GPSM1	G-protein-signaling modulator 1	22	21	400282	374687	324071	407163	343498	371492
Q8IXB1	DJC10_HUMAN	DNAJC10	DnaJ homolog subfamily C member 10	22	22	1755110	1787120	1221410	2277810	1492260	1368360
Q8NBS9	TXND5_HUMAN	TXNDC5	Thioredoxin domain-containing protein 5	22	22	13717200	10789700	9312770	17177800	9560350	11523000
Q8NE71	ABCF1_HUMAN	ABCF1	ATP-binding cassette sub-family F member 1	22	22	2932660	2712140	3003330	2805900	2669830	2645000
Q8TER5	ARH40_HUMAN	ARHGEF40	Rho guanine nucleotide exchange factor 40	22	22	272251	295014	235684	207046	263439	272550
Q969V3	NCLN_HUMAN	NCLN	BOS complex subunit NCLN	22	22	2554170	3346290	2024050	3588780	2608230	2324460
Q96AX1	VP33A_HUMAN	VPS33A	Vacuolar protein sorting-associated protein 33A	22	22	4685650	4709320	4618000	4751150	4523260	3546420
Q96Q15	SMG1_HUMAN	SMG1	Serine/threonine-protein kinase SMG1	22	22	696820	688102	715748	660843	555649	747459
Q9BSJ2	GCP2_HUMAN	TUBGCP2	Gamma-tubulin complex component 2	22	22	611007	575256	628776	603117	644224	668587
Q9BYT8	NEUL_HUMAN	NLN	Neurolysin, mitochondrial	22	22	1365280	1598770	1113050	1588640	1553220	1436280
Q9C0C9	UBE2O_HUMAN	UBE2O	(E3-independent) E2 ubiquitin-conjugating enzyme	22	22	490852	484224	546407	427017	440624	476872
Q9H269	VPS16_HUMAN	VPS16	Vacuolar protein sorting-associated protein 16 homolog	22	22	3893010	4036870	3476030	4062860	3942130	3770770
Q9HA77	SYCM_HUMAN	CARS2	Probable cysteine--tRNA ligase, mitochondrial	22	22	1818700	2058530	1515080	2376170	2080550	1908900
Q9HBL0	TENS1_HUMAN	TNS1	Tensin-1	22	22	965720	940897	988491	907083	917504	930768
Q9NRW7	VPS45_HUMAN	VPS45	Vacuolar protein sorting-associated protein 45	22	22	1528260	1181500	1031840	1356550	1179410	828356
Q9NUQ8	ABCF3_HUMAN	ABCF3	ATP-binding cassette sub-family F member 3	22	22	1560940	1579250	1409570	1513550	1698640	1321670
Q9Y223	GLCNE_HUMAN	GNE	Bifunctional UDP-N-acetylglucosamine 2-epimerase/N-acetylmannosamine kinase	22	22	1032140	937002	1044160	1049310	1037800	924023
Q9Y2G5	OFUT2_HUMAN	POFUT2	GDP-fucose protein O-fucosyltransferase 2	22	22	2681010	2534740	1588960	3748490	2097800	1811660
Q9Y3F4	STRAP_HUMAN	STRAP	Serine-threonine kinase receptor-associated protein	22	22	4431300	4657040	5452810	4401000	4699740	4892230
Q9Y3R5	DOP2_HUMAN	DOP1B	Protein dopey-2	22	21	256558	275293	321290	285560	243167	263777
Q9Y4K4	M4K5_HUMAN	MAP4K5	Mitogen-activated protein kinase kinase kinase kinase 5	22	20	2452490	2366090	2295740	2685970	2323050	1811110
Q9Y5L0	TNPO3_HUMAN	TNPO3	Transportin-3	22	22	2067790	1843480	1708040	1885230	1655630	1626260
Q9Y5S1	TRPV2_HUMAN	TRPV2	Transient receptor potential cation channel subfamily V member 2	22	22	1808870	2261910	3294820	2516690	2136130	4011450
O14879	IFIT3_HUMAN	IFIT3	Interferon-induced protein with tetratricopeptide repeats 3	21	21	10054600	11729400	11441600	8889340	11182500	10980300
O14920	IKKB_HUMAN	IKBKB	Inhibitor of nuclear factor kappa-B kinase subunit beta	21	20	2641580	2294320	2633050	2573250	2296090	2335040
O15027	SC16A_HUMAN	SEC16A	Protein transport protein Sec16A	21	21	547012	575730	688502	634264	524943	554012
O43865	SAHH2_HUMAN	AHCYL1	S-adenosylhomocysteine hydrolase-like protein 1	21	5	5695870	5268400	5263100	6501120	5781480	5397240
O60749	SNX2_HUMAN	SNX2	Sorting nexin-2	21	21	2748490	3087100	3363280	2946080	2761160	2651520
O95487	SC24B_HUMAN	SEC24B	Protein transport protein Sec24B	21	21	913152	818671	594626	737872	770320	625387
P04424	ARLY_HUMAN	ASL	Argininosuccinate lyase	21	21	3471530	4678110	5189450	3381660	3706710	5226120
P04439	HLAA_HUMAN	HLA-A	HLA class I histocompatibility antigen, A alpha chain	21	11	84598100	96648100	68814900	77749900	84051800	68387600
P05091	ALDH2_HUMAN	ALDH2	Aldehyde dehydrogenase, mitochondrial	21	20	1987850	1621870	1535690	3180430	1718310	2013410
P08582	TRFM_HUMAN	MELTF	Melanotransferrin	21	21	1083460	1319510	1459720	1084890	1289730	1494090
P11766	ADHX_HUMAN	ADH5	Alcohol dehydrogenase class-3	21	21	13767200	11842700	14311800	14008200	10347200	11732300
P13798	ACPH_HUMAN	APEH	Acylamino-acid-releasing enzyme	21	21	2411830	3285270	3375210	2146210	2928410	4144410
P14550	AK1A1_HUMAN	AKR1A1	Aldo-keto reductase family 1 member A1	21	21	24500300	38788700	35173400	32572100	29232800	28596600
P16157	ANK1_HUMAN	ANK1	Ankyrin-1	21	20	284596	290856	141139	268865	279892	138377
P19838	NFKB1_HUMAN	NFKB1	Nuclear factor NF-kappa-B p105 subunit	21	21	1290870	980125	1022540	1120950	915810	1001740
P20594	ANPRB_HUMAN	NPR2	Atrial natriuretic peptide receptor 2	21	20	4476370	6450120	6530510	4879240	7097120	6690210
P23743	DGKA_HUMAN	DGKA	Diacylglycerol kinase alpha	21	21	789790	689354	848659	887624	785665	868791
P25786	PSA1_HUMAN	PSMA1	Proteasome subunit alpha type-1	21	21	12834400	16202400	19426700	12866700	13044200	15817400
P28482	MK01_HUMAN	MAPK1	Mitogen-activated protein kinase 1	21	16	15513700	16039100	13578600	16829300	16997600	11109500
P30533	AMRP_HUMAN	LRPAP1	Alpha-2-macroglobulin receptor-associated protein	21	21	24277700	23014200	16420100	26211200	21116500	18449600
P30876	RPB2_HUMAN	POLR2B	DNA-directed RNA polymerase II subunit RPB2	21	21	658925	675316	550457	863350	924116	609810
P31153	METK2_HUMAN	MAT2A	S-adenosylmethionine synthase isoform type-2	21	18	5057990	5342780	4994880	4772100	4989480	5605680
P38919	IF4A3_HUMAN	EIF4A3	Eukaryotic initiation factor 4A-III	21	16	55314800	49417000	36031500	53598900	50249200	28245100
P42226	STAT6_HUMAN	STAT6	Signal transducer and activator of transcription 6	21	20	1543570	1476140	1664140	1725990	1622220	1756320
P46060	RAGP1_HUMAN	RANGAP1	Ran GTPase-activating protein 1	21	21	4449130	4525700	5194780	4824960	4078920	4605520
P48637	GSHB_HUMAN	GSS	Glutathione synthetase	21	21	3109760	3838000	4652520	2913430	3408700	4717580
P49821	NDUV1_HUMAN	NDUFV1	NADH dehydrogenase [ubiquinone] flavoprotein 1, mitochondrial	21	21	2312230	2314620	1350470	3196400	2384070	1827300
P55263	ADK_HUMAN	ADK	Adenosine kinase	21	21	10847700	11814400	11903000	11438600	10072600	9738220
P61163	ACTZ_HUMAN	ACTR1A	Alpha-centractin	21	12	17072100	18814900	19031500	18818500	18268100	19059900
P61201	CSN2_HUMAN	COPS2	COP9 signalosome complex subunit 2	21	21	246409000	301172000	341490000	244851000	229153000	351015000
P62424	RL7A_HUMAN	RPL7A	Large ribosomal subunit protein eL8	21	21	22570400	20123100	25056200	22657200	13001900	12849500
Q08426	ECHP_HUMAN	EHHADH	Peroxisomal bifunctional enzyme	21	21	443313	311478	293463	576527	322833	341930
Q08945	SSRP1_HUMAN	SSRP1	FACT complex subunit SSRP1	21	21	941072	1070930	577241	921307	1038480	514944
Q13131	AAPK1_HUMAN	PRKAA1	5'-AMP-activated protein kinase catalytic subunit alpha-1	21	17	1366580	1302600	1863420	1565880	1237460	1408070
Q13228	SBP1_HUMAN	SELENBP1	Methanethiol oxidase	21	21	1042250	1001280	1163440	1043670	994831	1144380
Q13838	DX39B_HUMAN	DDX39B	Spliceosome RNA helicase DDX39B	21	9	7851940	7038570	4138580	7038830	5804290	4002760
Q14139	UBE4A_HUMAN	UBE4A	Ubiquitin conjugation factor E4 A	21	21	659644	538890	380691	628859	515365	416814
Q14166	TTL12_HUMAN	TTLL12	Tubulin--tyrosine ligase-like protein 12	21	21	14226700	14003800	12425500	13910500	13962400	13643600
Q14192	FHL2_HUMAN	FHL2	Four and a half LIM domains protein 2	21	21	2263090	2264690	2320470	1892030	1989520	2522100
Q14393	GAS6_HUMAN	GAS6	Growth arrest-specific protein 6	21	21	2648830	2785890	1545080	3441430	2691710	2129010
Q15084	PDIA6_HUMAN	PDIA6	Protein disulfide-isomerase A6	21	21	38535800	37954500	30350500	54036700	31209100	33982900
Q16222	UAP1_HUMAN	UAP1	UDP-N-acetylhexosamine pyrophosphorylase	21	19	3853030	4211370	5527650	3885000	4524170	4953850
Q16543	CDC37_HUMAN	CDC37	Hsp90 co-chaperone Cdc37	21	21	1560440	2847770	3040100	1466950	2265050	3295420
Q6P158	DHX57_HUMAN	DHX57	Putative ATP-dependent RNA helicase DHX57	21	20	1751560	1592840	1835940	2220910	1714690	1636150
Q6WCQ1	MPRIP_HUMAN	MPRIP	Myosin phosphatase Rho-interacting protein	21	21	925496	1241800	1542360	940820	1042840	1655670
Q8TCJ2	STT3B_HUMAN	STT3B	Dolichyl-diphosphooligosaccharide--protein glycosyltransferase subunit STT3B	21	21	3106470	3624960	2058390	4209900	2883590	2770710
Q96CW5	GCP3_HUMAN	TUBGCP3	Gamma-tubulin complex component 3	21	21	1541650	1593150	1368790	1467410	1484180	1366270
Q96J02	ITCH_HUMAN	ITCH	E3 ubiquitin-protein ligase Itchy homolog	21	18	853526	1035520	1045530	986705	1089590	961989
Q96KP4	CNDP2_HUMAN	CNDP2	Cytosolic non-specific dipeptidase	21	21	2193000	3469440	4212420	2529350	3356250	4533380
Q99623	PHB2_HUMAN	PHB2	Prohibitin-2	21	21	14175400	14234000	10074100	21835100	14699700	11813300
Q99829	CPNE1_HUMAN	CPNE1	Copine-1	21	21	15123300	18962500	18312500	15554700	21499900	20341800
Q9NPQ8	RIC8A_HUMAN	RIC8A	Synembryn-A	21	20	2075320	1985780	2189590	2024910	1953310	2097240
Q9NRF8	PYRG2_HUMAN	CTPS2	CTP synthase 2	21	21	672086	575518	633320	740448	660594	527158
Q9NYU1	UGGG2_HUMAN	UGGT2	UDP-glucose:glycoprotein glucosyltransferase 2	21	21	908139	675392	497375	1211570	557091	669365
Q9UHG3	PCYOX_HUMAN	PCYOX1	Prenylcysteine oxidase 1	21	21	18920800	17820800	12414400	27471000	14934700	13652100
Q9UID3	VPS51_HUMAN	VPS51	Vacuolar protein sorting-associated protein 51 homolog	21	21	2336700	1787160	2046430	2251240	1993760	1853210
Q9ULH0	KDIS_HUMAN	KIDINS220	Kinase D-interacting substrate of 220 kDa	21	21	564269	857759	767163	532530	659383	699237
Q9ULH1	ASAP1_HUMAN	ASAP1	Arf-GAP with SH3 domain, ANK repeat and PH domain-containing protein 1	21	18	1151030	1142820	1079680	965120	1153550	1326600
Q9UP83	COG5_HUMAN	COG5	Conserved oligomeric Golgi complex subunit 5	21	21	1211470	893661	920695	1124740	928917	666065
Q9Y2D5	PLAK2_HUMAN	PALM2AKAP2	PALM2-AKAP2 fusion protein	21	21	805176	1638130	1130960	626641	1334390	1352060
Q9Y3Z3	SAMH1_HUMAN	SAMHD1	Deoxynucleoside triphosphate triphosphohydrolase SAMHD1	21	21	4673100	3849450	3292860	5474410	3975610	3746710
Q9Y4E8	UBP15_HUMAN	USP15	Ubiquitin carboxyl-terminal hydrolase 15	21	19	2576550	2688450	3221200	2628740	2645710	3157220
Q9Y5X1	SNX9_HUMAN	SNX9	Sorting nexin-9	21	21	5328630	5446870	5327270	4629320	5370740	6295390
Q9Y6G9	DC1L1_HUMAN	DYNC1LI1	Cytoplasmic dynein 1 light intermediate chain 1	21	20	4341910	5177190	6867250	3961490	4918310	7522720
A2RUS2	DEND3_HUMAN	DENND3	DENN domain-containing protein 3	20	20	1048810	879258	601120	894581	910988	492822
O00139	KIF2A_HUMAN	KIF2A	Kinesin-like protein KIF2A	20	19	926120	878849	978409	876434	934206	972749
O00154	BACH_HUMAN	ACOT7	Cytosolic acyl coenzyme A thioester hydrolase	20	18	5206940	4977040	5693090	5063710	4544090	3949540
O14976	GAK_HUMAN	GAK	Cyclin-G-associated kinase	20	20	679464	818892	684698	553223	694086	712968
O15438	MRP3_HUMAN	ABCC3	ATP-binding cassette sub-family C member 3	20	20	1112030	1152620	764084	995164	966126	849281
O43852	CALU_HUMAN	CALU	Calumenin	20	20	33842700	33614000	24925200	29761300	25581500	28882500
O60271	JIP4_HUMAN	SPAG9	C-Jun-amino-terminal kinase-interacting protein 4	20	16	1020310	1213730	1163220	986188	854843	1123090
O60832	DKC1_HUMAN	DKC1	H/ACA ribonucleoprotein complex subunit DKC1	20	20	1954110	1952340	1130130	2041080	1670540	787980
O95155	UBE4B_HUMAN	UBE4B	Ubiquitin conjugation factor E4 B	20	20	340887	311582	324319	333094	206031	322519
O95831	AIFM1_HUMAN	AIFM1	Apoptosis-inducing factor 1, mitochondrial	20	20	1855940	1463310	1268020	3049260	1641910	1877750
P04844	RPN2_HUMAN	RPN2	Dolichyl-diphosphooligosaccharide--protein glycosyltransferase subunit 2	20	20	14671600	15312000	9585880	18559100	12552500	12522500
P11172	UMPS_HUMAN	UMPS	Uridine 5'-monophosphate synthase	20	20	1626760	1759510	1708110	1757180	1671390	1554230
P11498	PYC_HUMAN	PC	Pyruvate carboxylase, mitochondrial	20	20	231710	183116	179288	302944	280992	243432
P12931	SRC_HUMAN	SRC	Proto-oncogene tyrosine-protein kinase Src	20	12	5641600	6284430	5223940	5671120	5693020	5489720
P15880	RS2_HUMAN	RPS2	Small ribosomal subunit protein uS5	20	20	33660800	29158400	22480800	35782900	29150200	21138600
P16152	CBR1_HUMAN	CBR1	Carbonyl reductase [NADPH] 1	20	17	12449900	12944800	13469500	13623000	10746700	9363740
P17302	CXA1_HUMAN	GJA1	Gap junction alpha-1 protein	20	20	2483560	3792740	2887240	2599560	3129930	2453840
P18433	PTPRA_HUMAN	PTPRA	Receptor-type tyrosine-protein phosphatase alpha	20	19	1200290	1568140	1218140	1143970	1766870	1236120
P22626	ROA2_HUMAN	HNRNPA2B1	Heterogeneous nuclear ribonucleoproteins A2/B1	20	19	2675520	2046010	2395630	4669410	1655030	2915710
P28288	ABCD3_HUMAN	ABCD3	ATP-binding cassette sub-family D member 3	20	20	4015940	3831440	2925440	6367340	2446390	3555060
P29590	PML_HUMAN	PML	Protein PML	20	20	739100	760187	696213	1165260	593206	1048460
P29728	OAS2_HUMAN	OAS2	2'-5'-oligoadenylate synthase 2	20	20	876154	1302830	657311	913122	1253480	583776
P31930	QCR1_HUMAN	UQCRC1	Cytochrome b-c1 complex subunit 1, mitochondrial	20	20	6791610	7662220	4513690	10455700	7298430	6244360
P35232	PHB1_HUMAN	PHB1	Prohibitin 1	20	20	16486300	17719200	10660300	24496100	16708600	10904900
P35556	FBN2_HUMAN	FBN2	Fibrillin-2	20	20	146095	118289	101431	127550	104463	118668
P43686	PRS6B_HUMAN	PSMC4	26S proteasome regulatory subunit 6B	20	20	5016640	4215950	5308980	5194530	4084540	5430220
P50148	GNAQ_HUMAN	GNAQ	Guanine nucleotide-binding protein G(q) subunit alpha	20	15	35994800	47174700	34819300	34591300	43544200	42166900
P50851	LRBA_HUMAN	LRBA	Lipopolysaccharide-responsive and beige-like anchor protein	20	17	1070080	934363	938713	1127270	919675	1128730
P51610	HCFC1_HUMAN	HCFC1	Host cell factor 1	20	19	7310860	6650740	5358600	6627880	4838770	4410870
P52306	GDS1_HUMAN	RAP1GDS1	Rap1 GTPase-GDP dissociation stimulator 1	20	20	1673030	1881220	2538580	1420810	1608740	2809930
P54920	SNAA_HUMAN	NAPA	Alpha-soluble NSF attachment protein	20	16	3828460	4718510	4766340	3820990	3655700	3792260
P55265	DSRAD_HUMAN	ADAR	Double-stranded RNA-specific adenosine deaminase	20	20	391525	470939	266391	433374	394688	253334
P60174	TPIS_HUMAN	TPI1	Triosephosphate isomerase	20	20	19566200	24773600	30858500	24462600	17889400	19356600
P61106	RAB14_HUMAN	RAB14	Ras-related protein Rab-14	20	18	9492320	10833900	10300800	10145500	5851400	4683100
P62249	RS16_HUMAN	RPS16	Small ribosomal subunit protein uS9	20	20	61590200	52844400	50831800	68718100	24268300	11102400
P63104	1433Z_HUMAN	YWHAZ	14-3-3 protein zeta/delta	20	15	67053700	88857000	118329000	60186200	67510700	89185700
P68133	ACTS_HUMAN	ACTA1	Actin, alpha skeletal muscle	20	1	1360290000	1390660000	1563750000	1289340000	1211580000	1661080000
Q03252	LMNB2_HUMAN	LMNB2	Lamin-B2	20	19	510035	462142	570010	1414920	230747	761953
Q07960	RHG01_HUMAN	ARHGAP1	Rho GTPase-activating protein 1	20	20	6271730	6264700	7287980	6414960	5718960	6786120
Q08378	GOGA3_HUMAN	GOLGA3	Golgin subfamily A member 3	20	20	366164	309021	478196	378087	393158	610114
Q12802	AKP13_HUMAN	AKAP13	A-kinase anchor protein 13	20	20	120130	145533	152910	135978	172530	129730
Q13017	RHG05_HUMAN	ARHGAP5	Rho GTPase-activating protein 5	20	20	604311	686500	706516	669331	524605	704874
Q13509	TBB3_HUMAN	TUBB3	Tubulin beta-3 chain	20	9	17305200	34613700	64479000	30941200	21342000	41583600
Q14669	TRIPC_HUMAN	TRIP12	E3 ubiquitin-protein ligase TRIP12	20	20	554876	547281	614191	584629	669743	643222
Q16512	PKN1_HUMAN	PKN1	Serine/threonine-protein kinase N1	20	20	422604	632060	687391	528992	635832	752688
Q6P2E9	EDC4_HUMAN	EDC4	Enhancer of mRNA-decapping protein 4	20	20	1060980	1113820	895284	1134190	1142170	1006020
Q70UQ0	IKIP_HUMAN	IKBIP	Inhibitor of nuclear factor kappa-B kinase-interacting protein	20	20	13056700	13930500	7810730	17687600	11378200	9340030
Q7L1W4	LRC8D_HUMAN	LRRC8D	Volume-regulated anion channel subunit LRRC8D	20	20	13603800	17739600	13092300	14766400	14885400	16748900
Q7Z5N4	SDK1_HUMAN	SDK1	Protein sidekick-1	20	20	4320770	4493570	8520330	2572230	5540190	9657330
Q7Z6B7	SRGP1_HUMAN	SRGAP1	SLIT-ROBO Rho GTPase-activating protein 1	20	18	610571	871144	846368	502320	588634	905728
Q8N163	CCAR2_HUMAN	CCAR2	Cell cycle and apoptosis regulator protein 2	20	20	504896	418667	401434	616387	406473	372145
Q8N1F8	S11IP_HUMAN	STK11IP	Serine/threonine-protein kinase 11-interacting protein	20	20	290401	251454	202296	278706	257522	192663
Q8N6R0	EFNMT_HUMAN	METTL13	eEF1A lysine and N-terminal methyltransferase	20	20	839869	843403	797763	1009670	967216	849730
Q8TB22	SPT20_HUMAN	SPATA20	Spermatogenesis-associated protein 20	20	20	514179	417797	261382	685968	524898	341414
Q96JG6	VPS50_HUMAN	VPS50	Syndetin	20	20	635256	646283	753413	536762	642882	684772
Q96JJ7	TMX3_HUMAN	TMX3	Protein disulfide-isomerase TMX3	20	20	8344070	8725910	5494740	11698100	8546690	7127870
Q96L92	SNX27_HUMAN	SNX27	Sorting nexin-27	20	19	2384990	2691170	2289360	2609130	2713010	2295920
Q96P48	ARAP1_HUMAN	ARAP1	Arf-GAP with Rho-GAP domain, ANK repeat and PH domain-containing protein 1	20	20	972539	1097900	1022950	1025360	1022480	1137330
Q99797	MIPEP_HUMAN	MIPEP	Mitochondrial intermediate peptidase	20	20	1409670	1480700	834050	1613110	1596510	1011720
Q99973	TEP1_HUMAN	TEP1	Telomerase protein component 1	20	20	303629	313049	260093	59279.1	276463	271357
Q9BR76	COR1B_HUMAN	CORO1B	Coronin-1B	20	20	13288100	13710500	14442100	12552900	14674900	13249500
Q9BS26	ERP44_HUMAN	ERP44	Endoplasmic reticulum resident protein 44	20	20	9854600	10642200	5148060	12800300	9317250	6130190
Q9BY44	EIF2A_HUMAN	EIF2A	Eukaryotic translation initiation factor 2A	20	20	3470660	3750680	2493380	3479440	3782880	2290950
Q9BYX4	IFIH1_HUMAN	IFIH1	Interferon-induced helicase C domain-containing protein 1	20	20	511149	568819	386290	487660	640429	364539
Q9C0E2	XPO4_HUMAN	XPO4	Exportin-4	20	20	3480970	2744720	2923530	2763030	2400960	2785520
Q9H9A6	LRC40_HUMAN	LRRC40	Leucine-rich repeat-containing protein 40	20	20	623643	655178	578930	532378	591845	469982
Q9HCC0	MCCB_HUMAN	MCCC2	Methylcrotonoyl-CoA carboxylase beta chain, mitochondrial	20	20	700519	536830	360879	872869	630947	658611
Q9HDC9	APMAP_HUMAN	APMAP	Adipocyte plasma membrane-associated protein	20	20	23179100	22506900	14169800	31477900	20712300	18931900
Q9NQ66	PLCB1_HUMAN	PLCB1	1-phosphatidylinositol 4,5-bisphosphate phosphodiesterase beta-1	20	18	400906	387572	481937	300165	406523	589042
Q9NR12	PDLI7_HUMAN	PDLIM7	PDZ and LIM domain protein 7	20	20	7347220	7391720	6565160	6590090	5440120	5163820
Q9NUU7	DD19A_HUMAN	DDX19A	ATP-dependent RNA helicase DDX19A	20	1	1461920	1322700	1577690	1672770	1250770	1530780
Q9NZN5	ARHGC_HUMAN	ARHGEF12	Rho guanine nucleotide exchange factor 12	20	20	344047	457946	512583	291763	464159	477349
Q9UBL6	CPNE7_HUMAN	CPNE7	Copine-7	20	20	575716	1092490	1310100	553598	1177250	1403420
Q9UI12	VATH_HUMAN	ATP6V1H	V-type proton ATPase subunit H	20	20	5160680	5321870	6596560	5843470	5690260	6976150
Q9Y2G3	AT11B_HUMAN	ATP11B	Phospholipid-transporting ATPase IF	20	19	4503040	4685170	3811170	4159630	3983450	3424960
Q9Y4D7	PLXD1_HUMAN	PLXND1	Plexin-D1	20	20	298499	606478	409730	255667	683183	504326
Q9Y4P3	TBL2_HUMAN	TBL2	Transducin beta-like protein 2	20	20	1500400	1303050	1284870	1952230	1225500	1138720
Q9Y613	FHOD1_HUMAN	FHOD1	FH1/FH2 domain-containing protein 1	20	20	821208	1123390	1106700	813100	867925	974395
Q9Y696	CLIC4_HUMAN	CLIC4	Chloride intracellular channel protein 4	20	19	30060400	36449200	36761900	26400800	27559500	33150700
O14841	OPLA_HUMAN	OPLAH	5-oxoprolinase	19	19	230366	188540	200541	222701	174842	249580
O14974	MYPT1_HUMAN	PPP1R12A	Protein phosphatase 1 regulatory subunit 12A	19	19	1182770	1457440	1753240	1065000	1282850	2025660
O15294	OGT1_HUMAN	OGT	UDP-N-acetylglucosamine--peptide N-acetylglucosaminyltransferase 110 kDa subunit	19	19	381333	418073	486739	387031	377483	516242
O15371	EIF3D_HUMAN	EIF3D	Eukaryotic translation initiation factor 3 subunit D	19	19	5666200	5869400	6551840	6534890	6224910	5649380
O43790;cRAP-O43790	KRT86_HUMAN;cRAP-KRT86_HUMAN	KRT86;cRAP-KRT86	Keratin, type II cuticular Hb6	19	0	855611	493241	5719310	4011130	798014	3291760
O43896	KIF1C_HUMAN	KIF1C	Kinesin-like protein KIF1C	19	14	271936	348391	471405	254955	260759	415561
O60664	PLIN3_HUMAN	PLIN3	Perilipin-3	19	19	1713210	2206530	3080220	1784530	1697070	3005140
O75170	PP6R2_HUMAN	PPP6R2	Serine/threonine-protein phosphatase 6 regulatory subunit 2	19	19	4237580	5152840	5345020	4991810	4615090	5687080
O75882	ATRN_HUMAN	ATRN	Attractin	19	19	772388	926978	872867	536421	810575	964768
O75976	CBPD_HUMAN	CPD	Carboxypeptidase D	19	19	1805550	1828910	1439220	1580180	1401900	1710980
O95302	FKBP9_HUMAN	FKBP9	Peptidyl-prolyl cis-trans isomerase FKBP9	19	13	5881420	3822350	3283590	7232640	3772730	4267210
O95347	SMC2_HUMAN	SMC2	Structural maintenance of chromosomes protein 2	19	19	633027	1014040	1324010	669515	1047460	1345420
O95671	ASML_HUMAN	ASMTL	Probable bifunctional dTTP/UTP pyrophosphatase/methyltransferase protein	19	19	3203900	2526980	2736120	3301060	2371680	3175650
P04626	ERBB2_HUMAN	ERBB2	Receptor tyrosine-protein kinase erbB-2	19	16	594580	952320	616079	499826	887600	799451
P07585	PGS2_HUMAN	DCN	Decorin	19	18	18000200	32540900	14862000	15505200	17316300	12517100
P12035	K2C3_HUMAN	KRT3	Keratin, type II cytoskeletal 3	19	12	8177970	7668920	13289200	42198200	14330300	26023500
P16278	BGAL_HUMAN	GLB1	Beta-galactosidase	19	18	11851600	6739320	4421420	13773900	6422760	3885060
P20592	MX2_HUMAN	MX2	Interferon-induced GTP-binding protein Mx2	19	19	1528750	1750650	1105220	1494030	1616280	1399950
P23284	PPIB_HUMAN	PPIB	Peptidyl-prolyl cis-trans isomerase B	19	19	69931200	69575400	63292900	99726600	33646400	28864500
P23528	COF1_HUMAN	CFL1	Cofilin-1	19	14	76432800	89894000	107340000	61409900	35395500	33663000
P24928	RPB1_HUMAN	POLR2A	DNA-directed RNA polymerase II subunit RPB1	19	19	33391800	38528000	25116900	31061500	34921100	23606500
P25445	TNR6_HUMAN	FAS	Tumor necrosis factor receptor superfamily member 6	19	19	4160560	5678930	3995900	3233660	5358330	4757110
P35052	GPC1_HUMAN	GPC1	Glypican-1	19	19	940888	1195660	1004990	1303890	1310790	1562970
P38117	ETFB_HUMAN	ETFB	Electron transfer flavoprotein subunit beta	19	19	8635510	7970180	5490440	13565700	8244110	4856920
P40429	RL13A_HUMAN	RPL13A	Large ribosomal subunit protein uL13	19	14	15661700	16059100	14676800	18040100	7834160	6343690
P40925	MDHC_HUMAN	MDH1	Malate dehydrogenase, cytoplasmic	19	19	11304000	15863500	20445100	11443600	13935800	20514400
P42765	THIM_HUMAN	ACAA2	3-ketoacyl-CoA thiolase, mitochondrial	19	19	3193020	2557060	1554620	5154330	3102040	2116970
P43155	CACP_HUMAN	CRAT	Carnitine O-acetyltransferase	19	19	1342290	1463630	876639	1995490	1404940	1018250
P48163	MAOX_HUMAN	ME1	NADP-dependent malic enzyme	19	19	2339950	2885050	3101460	2262590	2375290	3410140
P51570	GALK1_HUMAN	GALK1	Galactokinase	19	19	9054790	7475150	6731020	9121510	7635710	6411600
P51572	BAP31_HUMAN	BCAP31	B-cell receptor-associated protein 31	19	19	5090680	4459260	4030220	8079690	3231150	2420240
P52948	NUP98_HUMAN	NUP98	Nuclear pore complex protein Nup98-Nup96	19	19	1175590	936485	785149	1091340	811748	868444
P60891	PRPS1_HUMAN	PRPS1	Ribose-phosphate pyrophosphokinase 1	19	8	8864670	10421900	10026000	9863580	9100960	8893470
P61421	VA0D1_HUMAN	ATP6V0D1	V-type proton ATPase subunit d 1	19	19	27891200	29111900	17297900	29963600	28103400	19496100
P78536	ADA17_HUMAN	ADAM17	Disintegrin and metalloproteinase domain-containing protein 17	19	19	1303700	2134820	1890100	1154450	1920880	2339790
P98095	FBLN2_HUMAN	FBLN2	Fibulin-2	19	19	1977800	1357050	965138	2067970	1335990	706262
Q02543	RL18A_HUMAN	RPL18A	Large ribosomal subunit protein eL20	19	19	17476200	14046800	12515700	19230900	10099400	4449170
Q10713	MPPA_HUMAN	PMPCA	Mitochondrial-processing peptidase subunit alpha	19	19	1880020	2138250	1593690	2763840	2051530	1631130
Q13393	PLD1_HUMAN	PLD1	Phospholipase D1	19	19	9448960	8674020	7799630	8854330	7605420	7553050
Q14108	SCRB2_HUMAN	SCARB2	Lysosome membrane protein 2	19	19	53064400	56623300	28044400	56685400	49237700	33407100
Q15813	TBCE_HUMAN	TBCE	Tubulin-specific chaperone E	19	18	2016230	2171730	2532430	1747040	2002690	2539270
Q16363	LAMA4_HUMAN	LAMA4	Laminin subunit alpha-4	19	19	1910020	1735930	2439660	1609250	1399790	2712890
Q16610	ECM1_HUMAN	ECM1	Extracellular matrix protein 1	19	19	678182	765750	708456	905267	747238	1076560
Q16875	F263_HUMAN	PFKFB3	6-phosphofructo-2-kinase/fructose-2,6-bisphosphatase 3	19	12	4403310	4406730	3343500	3813530	2887110	2592810
Q1KMD3	HNRL2_HUMAN	HNRNPUL2	Heterogeneous nuclear ribonucleoprotein U-like protein 2	19	19	1905200	1656140	1314840	2145690	1308120	1374440
Q5T160	SYRM_HUMAN	RARS2	Probable arginine--tRNA ligase, mitochondrial	19	19	4310290	4232160	2451570	5673650	4316670	2729490
Q6NSJ5	LRC8E_HUMAN	LRRC8E	Volume-regulated anion channel subunit LRRC8E	19	19	448848	746387	574034	384305	586792	730706
Q6PKG0	LARP1_HUMAN	LARP1	La-related protein 1	19	16	21406600	19540900	20301600	18057300	21874200	21615800
Q6UVY6	MOXD1_HUMAN	MOXD1	DBH-like monooxygenase protein 1	19	19	9232340	15226200	10214600	9942510	17142100	12816700
Q7L7X3	TAOK1_HUMAN	TAOK1	Serine/threonine-protein kinase TAO1	19	13	1979100	2608910	2527640	1979920	2414720	2570560
Q7Z2K6	ERMP1_HUMAN	ERMP1	Endoplasmic reticulum metallopeptidase 1	19	19	2445080	1987410	1588500	3540200	2019030	1932150
Q86V21	AACS_HUMAN	AACS	Acetoacetyl-CoA synthetase	19	19	354209	379168	484699	392609	455782	512150
Q86VI3	IQGA3_HUMAN	IQGAP3	Ras GTPase-activating-like protein IQGAP3	19	19	89870.7	114107	184042	98759.8	127846	204096
Q8N122	RPTOR_HUMAN	RPTOR	Regulatory-associated protein of mTOR	19	19	896780	680739	614729	969019	651298	607780
Q8WVM8	SCFD1_HUMAN	SCFD1	Sec1 family domain-containing protein 1	19	19	1204780	1178870	1175560	1139870	1200310	1122620
Q8WWI5	CTL1_HUMAN	SLC44A1	Choline transporter-like protein 1	19	19	8395870	14981700	11921000	7739890	13168600	12334800
Q96JH7	VCIP1_HUMAN	VCPIP1	Deubiquitinating protein VCPIP1	19	19	368372	502708	425087	414462	411766	453945
Q96KG9	SCYL1_HUMAN	SCYL1	N-terminal kinase-like protein	19	19	2438190	2426710	2126890	2515140	2399450	2130000
Q9C0D5	TANC1_HUMAN	TANC1	Protein TANC1	19	18	327426	330491	237888	251066	264763	303816
Q9H9E3	COG4_HUMAN	COG4	Conserved oligomeric Golgi complex subunit 4	19	19	2043110	1874950	1498650	1765350	1490420	1311520
Q9NNW5	WDR6_HUMAN	WDR6	tRNA (34-2'-O)-methyltransferase regulator WDR6	19	19	3082190	3075730	3083860	3172560	2893630	2625230
Q9NR30	DDX21_HUMAN	DDX21	Nucleolar RNA helicase 2	19	17	902790	933960	762334	908596	970062	821327
Q9NTK5	OLA1_HUMAN	OLA1	Obg-like ATPase 1	19	19	8330940	8592890	8684250	7280240	7201890	8297560
Q9P2R7	SUCB1_HUMAN	SUCLA2	Succinate--CoA ligase [ADP-forming] subunit beta, mitochondrial	19	19	3903150	4213380	2479570	6168760	3996380	3310800
Q9UBC2	EP15R_HUMAN	EPS15L1	Epidermal growth factor receptor substrate 15-like 1	19	19	1155900	1218630	1160150	1071820	1281650	1225640
Q9UH65	SWP70_HUMAN	SWAP70	Switch-associated protein 70	19	19	2673420	2887300	3269240	2215510	2449800	3236270
Q9UJ70	NAGK_HUMAN	NAGK	N-acetyl-D-glucosamine kinase	19	19	8337130	8239080	7353930	9439770	8310590	6496270
Q9Y512	SAM50_HUMAN	SAMM50	Sorting and assembly machinery component 50 homolog	19	19	1688910	1491920	1081960	2173860	1405740	1281680
Q9Y6D6	BIG1_HUMAN	ARFGEF1	Brefeldin A-inhibited guanine nucleotide-exchange protein 1	19	19	6213600	5488150	6282690	5529660	4748390	5246490
A1X283	SPD2B_HUMAN	SH3PXD2B	SH3 and PX domain-containing protein 2B	18	15	1506480	1874510	1578770	1570140	1841540	1639130
O00116	ADAS_HUMAN	AGPS	Alkyldihydroxyacetonephosphate synthase, peroxisomal	18	18	1729530	2133780	1249190	2603800	1513550	1650340
O00299	CLIC1_HUMAN	CLIC1	Chloride intracellular channel protein 1	18	18	53713200	62128800	72892500	51300500	47914100	59300900
O43175	SERA_HUMAN	PHGDH	D-3-phosphoglycerate dehydrogenase	18	18	6578820	6300480	10602100	6560130	6724940	10686800
O60486	PLXC1_HUMAN	PLXNC1	Plexin-C1	18	18	859784	1049410	892652	874222	932211	966358
O75044	SRGP2_HUMAN	SRGAP2	SLIT-ROBO Rho GTPase-activating protein 2	18	12	1510260	2829540	2669670	1666250	1940880	2319030
O75382	TRIM3_HUMAN	TRIM3	Tripartite motif-containing protein 3	18	15	228465	262539	257950	264981	255469	261787
O75390	CISY_HUMAN	CS	Citrate synthase, mitochondrial	18	18	18173700	18911400	12261900	24284400	18988100	13463000
O75436	VP26A_HUMAN	VPS26A	Vacuolar protein sorting-associated protein 26A	18	16	7101910	6124950	7192770	6173200	6413130	7867130
O75694	NU155_HUMAN	NUP155	Nuclear pore complex protein Nup155	18	18	2535480	2292430	1844240	2759750	1691710	1961830
P00387	NB5R3_HUMAN	CYB5R3	NADH-cytochrome b5 reductase 3	18	18	37210100	27158300	28440900	50973700	22150400	30859800
P00813	ADA_HUMAN	ADA	Adenosine deaminase	18	18	4580460	3811930	4122800	4041150	3568310	4460360
P02649	APOE_HUMAN	APOE	Apolipoprotein E	18	18	5377380	9838280	7357410	7037920	8903780	8968800
P04062	GBA1_HUMAN	GBA1	Lysosomal acid glucosylceramidase	18	18	18677300	17478600	8073190	23013900	16660800	7529210
P07195	LDHB_HUMAN	LDHB	L-lactate dehydrogenase B chain	18	18	33874900	43182000	58058600	36670500	37730700	54181600
P07602	SAP_HUMAN	PSAP	Prosaposin	18	18	12161500	10685900	7493160	12512300	4487910	3710090
P07954	FUMH_HUMAN	FH	Fumarate hydratase, mitochondrial	18	18	5188370	5081100	4100520	6650610	4951600	5722260
P08240	SRPRA_HUMAN	SRPRA	Signal recognition particle receptor subunit alpha	18	18	1414790	1178850	1244170	1263160	893895	1027540
P08254	MMP3_HUMAN	MMP3	Stromelysin-1	18	15	2974940	4670150	971325	2189410	3180780	956566
P08559	ODPA_HUMAN	PDHA1	Pyruvate dehydrogenase E1 component subunit alpha, somatic form, mitochondrial	18	14	2928540	2995370	2045510	4445230	3048150	2730250
P09622	DLDH_HUMAN	DLD	Dihydrolipoyl dehydrogenase, mitochondrial	18	18	4611100	5223760	3260580	8233120	5560590	4163680
P12081;cRAP-P12081	HARS1_HUMAN;cRAP-SYHC_HUMAN	HARS1;cRAP-HARS	Histidine--tRNA ligase, cytoplasmic	18	0	1761660	2308240	3393010	1480570	1970030	3352160
P13807	GYS1_HUMAN	GYS1	Glycogen [starch] synthase, muscle	18	17	3083080	2935100	2616420	3363890	3455090	2801610
P14314	GLU2B_HUMAN	PRKCSH	Glucosidase 2 subunit beta	18	18	8112760	9508260	8481200	10123800	8075690	9915700
P17844	DDX5_HUMAN	DDX5	Probable ATP-dependent RNA helicase DDX5	18	18	2385930	2860100	2669310	2692050	3222500	2469560
P18031	PTN1_HUMAN	PTPN1	Tyrosine-protein phosphatase non-receptor type 1	18	18	8047590	7156750	6528720	7869770	6143380	5379140
P18124	RL7_HUMAN	RPL7	Large ribosomal subunit protein uL30	18	18	37616400	34314800	33890000	41687700	29259000	23358300
P21266	GSTM3_HUMAN	GSTM3	Glutathione S-transferase Mu 3	18	17	28540000	21317300	19561000	30633300	15430400	9951650
P22307	SCP2_HUMAN	SCP2	Sterol carrier protein 2	18	18	5260410	5026390	4054470	7241070	1709400	1598330
P23470	PTPRG_HUMAN	PTPRG	Receptor-type tyrosine-protein phosphatase gamma	18	18	829547	1130420	794383	873610	1008520	928507
P26196	DDX6_HUMAN	DDX6	Probable ATP-dependent RNA helicase DDX6	18	18	3633320	3479840	3881480	3419500	3547410	3696590
P27105	STOM_HUMAN	STOM	Stomatin	18	17	113365000	162241000	110492000	122446000	117760000	85425400
P28827	PTPRM_HUMAN	PTPRM	Receptor-type tyrosine-protein phosphatase mu	18	17	493175	712846	585328	466095	614021	619850
P30622	CLIP1_HUMAN	CLIP1	CAP-Gly domain-containing linker protein 1	18	15	153750	187675	202005	101669	189198	320312
P42785	PCP_HUMAN	PRCP	Lysosomal Pro-X carboxypeptidase	18	18	13468700	11561500	7834480	17408400	10237500	7725940
P45880	VDAC2_HUMAN	VDAC2	Voltage-dependent anion-selective channel protein 2	18	18	45736200	50334800	29501200	66239700	51998300	39797400
P46379	BAG6_HUMAN	BAG6	Large proline-rich protein BAG6	18	18	1875170	1578300	2179200	1277300	1336770	1975740
P48059	LIMS1_HUMAN	LIMS1	LIM and senescent cell antigen-like-containing domain protein 1	18	10	10897600	11490700	11298600	9308860	11395200	9579900
P48553	TPC10_HUMAN	TRAPPC10	Trafficking protein particle complex subunit 10	18	18	2025470	1908350	1574800	1857060	1532410	1807120
P50416	CPT1A_HUMAN	CPT1A	Carnitine O-palmitoyltransferase 1, liver isoform	18	18	5054280	4867770	3759840	7539770	4087680	5901260
P51149	RAB7A_HUMAN	RAB7A	Ras-related protein Rab-7a	18	18	39042700	51534100	46113000	39598600	30298500	20673800
P51798	CLCN7_HUMAN	CLCN7	H(+)/Cl(-) exchange transporter 7	18	18	3603030	4607760	2950420	3575820	3423330	3111050
P52907	CAZA1_HUMAN	CAPZA1	F-actin-capping protein subunit alpha-1	18	14	46328800	51447400	52883200	48447300	44426800	52102000
P54619	AAKG1_HUMAN	PRKAG1	5'-AMP-activated protein kinase subunit gamma-1	18	15	45236900	37841700	48286000	47440600	36774100	43237700
P55039	DRG2_HUMAN	DRG2	Developmentally-regulated GTP-binding protein 2	18	18	6614300	6016960	6973540	7105980	5808880	5636360
P60900	PSA6_HUMAN	PSMA6	Proteasome subunit alpha type-6	18	18	13299500	14544500	15197500	11704200	10246200	11476600
P62269	RS18_HUMAN	RPS18	Small ribosomal subunit protein uS13	18	18	16077500	15440200	18994300	18089900	4267310	2384140
P68400	CSK21_HUMAN	CSNK2A1	Casein kinase II subunit alpha	18	3	3722990	3970020	3422420	7154810	5993820	3844750
P78417	GSTO1_HUMAN	GSTO1	Glutathione S-transferase omega-1	18	18	39360200	46483100	42647800	40332600	39400100	32708600
P80723	BASP1_HUMAN	BASP1	Brain acid soluble protein 1	18	18	8252890	9224940	6362510	5185950	7857970	10872700
P83436	COG7_HUMAN	COG7	Conserved oligomeric Golgi complex subunit 7	18	18	625409	552309	532915	703407	532738	497568
Q02790	FKBP4_HUMAN	FKBP4	Peptidyl-prolyl cis-trans isomerase FKBP4	18	18	1006710	1380760	1585300	1047810	1239900	1444960
Q02818	NUCB1_HUMAN	NUCB1	Nucleobindin-1	18	17	410446	498663	431172	363502	611982	483710
Q05397	FAK1_HUMAN	PTK2	Focal adhesion kinase 1	18	17	671671	812686	654478	555679	697535	657269
Q06323	PSME1_HUMAN	PSME1	Proteasome activator complex subunit 1	18	18	3928010	3950380	6139080	2793470	2497000	5409950
Q10567	AP1B1_HUMAN	AP1B1	AP-1 complex subunit beta-1	18	18	2444700	2913050	3003350	2795600	2795620	2801700
Q13561	DCTN2_HUMAN	DCTN2	Dynactin subunit 2	18	18	597521	748150	1097170	427572	469624	1289610
Q13835	PKP1_HUMAN	PKP1	Plakophilin-1	18	18	939095	817539	936228	1008760	1555220	1392010
Q14165	MLEC_HUMAN	MLEC	Malectin	18	18	5697590	5451880	4007250	8408660	5376500	3746080
Q14689	DIP2A_HUMAN	DIP2A	Disco-interacting protein 2 homolog A	18	18	246704	299886	251597	207214	268919	316099
Q14847	LASP1_HUMAN	LASP1	LIM and SH3 domain protein 1	18	18	4325640	5005340	5595350	3418290	3415110	4393650
Q15020	SART3_HUMAN	SART3	Squamous cell carcinoma antigen recognized by T-cells 3	18	18	761516	720582	530772	1045810	883943	503577
Q15942	ZYX_HUMAN	ZYX	Zyxin	18	18	5620290	6745940	7529260	3204620	6270040	7493680
Q16134	ETFD_HUMAN	ETFDH	Electron transfer flavoprotein-ubiquinone oxidoreductase, mitochondrial	18	18	1188530	1142830	626473	2105660	1159030	920313
Q16850	CP51A_HUMAN	CYP51A1	Lanosterol 14-alpha demethylase	18	18	1276960	1709410	1535010	1606410	1499430	1842010
Q3LXA3	TKFC_HUMAN	TKFC	Triokinase/FMN cyclase	18	18	648981	681464	813695	669053	702414	826975
Q6IA86	ELP2_HUMAN	ELP2	Elongator complex protein 2	18	18	727931	568885	852021	757869	684380	765040
Q6UXH9	PAMR1_HUMAN	PAMR1	Inactive serine protease PAMR1	18	18	2868580	3160570	2665810	3579600	3148120	2485600
Q6YN16	HSDL2_HUMAN	HSDL2	Hydroxysteroid dehydrogenase-like protein 2	18	18	1519050	1371220	992021	2453150	1515630	1248920
Q7Z392	TPC11_HUMAN	TRAPPC11	Trafficking protein particle complex subunit 11	18	18	2025230	1852850	1913560	2173180	1527960	1934400
Q86UU1	PHLB1_HUMAN	PHLDB1	Pleckstrin homology-like domain family B member 1	18	18	249674	267994	274631	196996	228863	280602
Q8IVL6	P3H3_HUMAN	P3H3	Prolyl 3-hydroxylase 3	18	18	1422780	1217950	934359	1936210	995427	1114750
Q8IWB7	WDFY1_HUMAN	WDFY1	WD repeat and FYVE domain-containing protein 1	18	18	6226790	5361300	3524950	5411210	5185180	3278980
Q8N392	RHG18_HUMAN	ARHGAP18	Rho GTPase-activating protein 18	18	18	947515	925298	1105930	664995	777264	1096370
Q8NCN5	PDPR_HUMAN	PDPR	Pyruvate dehydrogenase phosphatase regulatory subunit, mitochondrial	18	18	646809	567300	383202	808135	539389	405527
Q8WUH2	TGFA1_HUMAN	TGFBRAP1	Transforming growth factor-beta receptor-associated protein 1	18	18	2084860	1757820	1822280	1912360	2169390	1639570
Q8WXG1	RSAD2_HUMAN	RSAD2	S-adenosylmethionine-dependent nucleotide dehydratase RSAD2	18	18	1387990	1265000	498558	1636240	1211800	508827
Q96PE2	ARHGH_HUMAN	ARHGEF17	Rho guanine nucleotide exchange factor 17	18	18	914104	919999	886352	796998	973092	913816
Q96RP9	EFGM_HUMAN	GFM1	Elongation factor G, mitochondrial	18	18	623543	785450	501764	775786	753047	618966
Q99873	ANM1_HUMAN	PRMT1	Protein arginine N-methyltransferase 1	18	15	8462490	7340100	6212430	8383300	7526370	4823920
Q9BRZ2	TRI56_HUMAN	TRIM56	E3 ubiquitin-protein ligase TRIM56	18	18	563383	640940	635229	556337	627298	712568
Q9BWM7	SFXN3_HUMAN	SFXN3	Sideroflexin-3	18	18	4592300	4316100	2626110	7486210	4422310	3504360
Q9BXS5	AP1M1_HUMAN	AP1M1	AP-1 complex subunit mu-1	18	14	1767550	2255460	1982080	1783880	1926840	2044910
Q9H2U1	DHX36_HUMAN	DHX36	ATP-dependent DNA/RNA helicase DHX36	18	18	704988	535935	551575	646180	504025	420035
Q9H4G0	E41L1_HUMAN	EPB41L1	Band 4.1-like protein 1	18	16	998146	1418700	1384540	940189	1248360	1428810
Q9HD67	MYO10_HUMAN	MYO10	Unconventional myosin-X	18	18	878034	1067060	764883	1008670	1102970	750359
Q9NQR4	NIT2_HUMAN	NIT2	Omega-amidase NIT2	18	18	2947290	3023160	2743320	3429710	2897280	2126560
Q9NW15	ANO10_HUMAN	ANO10	Anoctamin-10	18	18	1578710	1825920	1260040	1935240	1485430	1764760
Q9UHB6	LIMA1_HUMAN	LIMA1	LIM domain and actin-binding protein 1	18	18	1522770	2507060	2209460	1375130	1527060	1871250
Q9UPU7	TBD2B_HUMAN	TBC1D2B	TBC1 domain family member 2B	18	18	462262	441541	488366	514578	418092	460898
Q9Y450	HBS1L_HUMAN	HBS1L	HBS1-like protein	18	18	867916	785172	1001360	851162	795610	850963
Q9Y617	SERC_HUMAN	PSAT1	Phosphoserine aminotransferase	18	18	2750290	2584120	4087170	2398050	2462470	3889340
Q9Y6E0	STK24_HUMAN	STK24	Serine/threonine-protein kinase 24	18	8	3386810	5839870	5401100	3483570	5767310	5635920
A1L0T0	HACL2_HUMAN	ILVBL	2-hydroxyacyl-CoA lyase 2	17	17	1391850	1437780	1407510	2034850	1225210	1596240
O00462	MANBA_HUMAN	MANBA	Beta-mannosidase	17	17	608058	576312	404813	708423	667148	524924
O00567	NOP56_HUMAN	NOP56	Nucleolar protein 56	17	17	3992610	3579120	2543740	5070110	3789490	2351670
O14786	NRP1_HUMAN	NRP1	Neuropilin-1	17	17	2374580	3588730	2401730	1994260	2657570	2840980
O43314	VIP2_HUMAN	PPIP5K2	Inositol hexakisphosphate and diphosphoinositol-pentakisphosphate kinase 2	17	11	228268	228692	233692	254067	247944	276059
O60524	NEMF_HUMAN	NEMF	Ribosome quality control complex subunit NEMF	17	17	1141620	1051350	1071140	1175750	956061	966227
O60610	DIAP1_HUMAN	DIAPH1	Protein diaphanous homolog 1	17	17	1072170	1124020	1618010	811493	878391	1627560
O75155	CAND2_HUMAN	CAND2	Cullin-associated NEDD8-dissociated protein 2	17	17	438622	371435	275267	403250	384515	292819
O75351	VPS4B_HUMAN	VPS4B	Vacuolar protein sorting-associated protein 4B	17	11	2743530	3300290	3477040	3148930	3200170	2835070
O75762	TRPA1_HUMAN	TRPA1	Transient receptor potential cation channel subfamily A member 1	17	17	266674	592549	386992	230119	360456	534314
O94925	GLSK_HUMAN	GLS	Glutaminase kidney isoform, mitochondrial	17	17	2741460	3118370	1290150	4304100	3426370	1899450
P00390	GSHR_HUMAN	GSR	Glutathione reductase, mitochondrial	17	17	3973700	4324890	4411390	3898480	3789550	5719790
P00749	UROK_HUMAN	PLAU	Urokinase-type plasminogen activator	17	17	13003200	16915000	6219850	13374600	16483100	3747910
P07339;cRAP-P07339	CATD_HUMAN;cRAP-CATD_HUMAN	CTSD;cRAP-CTSD	Cathepsin D	17	0	49238300	40788300	30212600	57701800	29707200	21472900
P12955	PEPD_HUMAN	PEPD	Xaa-Pro dipeptidase	17	17	3642130	4859060	6023130	3367930	4256800	7162000
P13804	ETFA_HUMAN	ETFA	Electron transfer flavoprotein subunit alpha, mitochondrial	17	17	8731290	7944710	5174200	12837600	7238060	6115760
P16070	CD44_HUMAN	CD44	CD44 antigen	17	17	265900000	398076000	360994000	249651000	354540000	388095000
P16234	PGFRA_HUMAN	PDGFRA	Platelet-derived growth factor receptor alpha	17	16	6943420	10389000	6791970	8439340	9155430	7161200
P17612	KAPCA_HUMAN	PRKACA	cAMP-dependent protein kinase catalytic subunit alpha	17	5	6444300	6425530	6294140	5275980	6820740	6504580
P20042	IF2B_HUMAN	EIF2S2	Eukaryotic translation initiation factor 2 subunit 2	17	17	2473090	2214640	2157960	2697190	1392200	1822240
P27348	1433T_HUMAN	YWHAQ	14-3-3 protein theta	17	15	53703500	69934900	82815600	51065200	48412000	60016300
P27816	MAP4_HUMAN	MAP4	Microtubule-associated protein 4	17	17	313959	385652	440880	314445	475778	735790
P28799	GRN_HUMAN	GRN	Progranulin	17	17	1094950	1736350	1043020	1404140	912556	815966
P33908	MA1A1_HUMAN	MAN1A1	Mannosyl-oligosaccharide 1,2-alpha-mannosidase IA	17	17	1967030	2653300	1584180	2183450	2835210	1749150
P35237	SPB6_HUMAN	SERPINB6	Serpin B6	17	16	11590400	11252200	9590610	13574800	9981400	8926950
P36507	MP2K2_HUMAN	MAP2K2	Dual specificity mitogen-activated protein kinase kinase 2	17	12	5210030	5125440	6060710	5349650	4794130	5939570
P36551	HEM6_HUMAN	CPOX	Oxygen-dependent coproporphyrinogen-III oxidase, mitochondrial	17	17	1428370	1513220	1019530	2400680	1489870	1222780
P36957	ODO2_HUMAN	DLST	Dihydrolipoyllysine-residue succinyltransferase component of 2-oxoglutarate dehydrogenase complex, mitochondrial	17	17	12241200	11988000	8376800	17190600	13018200	11746200
P41240	CSK_HUMAN	CSK	Tyrosine-protein kinase CSK	17	16	2564650	2689100	3103870	3065620	3132770	2954680
P46020	KPB1_HUMAN	PHKA1	Phosphorylase b kinase regulatory subunit alpha, skeletal muscle isoform	17	16	691823	729025	610342	696001	586513	586032
P49023	PAXI_HUMAN	PXN	Paxillin	17	17	1485510	1433490	1786390	1033490	1397190	1444800
P50213	IDH3A_HUMAN	IDH3A	Isocitrate dehydrogenase [NAD] subunit alpha, mitochondrial	17	17	2611390	2436410	2097140	3633400	2720490	2390810
P50552	VASP_HUMAN	VASP	Vasodilator-stimulated phosphoprotein	17	17	4900620	6000300	8187920	4538510	5179740	6312880
P51692	STA5B_HUMAN	STAT5B	Signal transducer and activator of transcription 5B	17	3	1071690	1087470	1118380	1215580	1041410	1082250
P53041	PPP5_HUMAN	PPP5C	Serine/threonine-protein phosphatase 5	17	17	1501020	1673550	1936410	1386550	1265680	1786330
P54802	ANAG_HUMAN	NAGLU	Alpha-N-acetylglucosaminidase	17	17	1243590	1059210	459293	1717520	1115770	582521
P57678	GEMI4_HUMAN	GEMIN4	Gem-associated protein 4	17	17	275619	242847	210741	204193	219041	231579
P57737	CORO7_HUMAN	CORO7	Coronin-7	17	17	2275390	2834330	2058140	2515270	2574900	1963690
P57772	SELB_HUMAN	EEFSEC	Selenocysteine-specific elongation factor	17	17	438539	352026	324678	382957	254592	280997
P62277	RS13_HUMAN	RPS13	Small ribosomal subunit protein uS15	17	17	34394300	28125400	33348100	33611000	10853500	7178170
P62280	RS11_HUMAN	RPS11	Small ribosomal subunit protein uS17	17	17	36069900	34236600	39285900	41393000	16196600	12273700
P62495	ERF1_HUMAN	ETF1	Eukaryotic peptide chain release factor subunit 1	17	17	5378490	7455580	6082310	5269480	6723990	6962000
Q04656	ATP7A_HUMAN	ATP7A	Copper-transporting ATPase 1	17	16	278966	312060	195304	219671	328949	203560
Q04828	AK1C1_HUMAN	AKR1C1	Aldo-keto reductase family 1 member C1	17	0	16168500	15659700	14107400	18918600	12342300	10917600
Q05639	EF1A2_HUMAN	EEF1A2	Elongation factor 1-alpha 2	17	2	366800000	362780000	450692000	354237000	292727000	418651000
Q08209	PP2BA_HUMAN	PPP3CA	Protein phosphatase 3 catalytic subunit alpha	17	9	6164970	7748400	7934270	5212530	7809830	8007180
Q08257	QOR_HUMAN	CRYZ	Quinone oxidoreductase	17	17	5648740	5920330	4730680	7126150	6255590	4493470
Q12979	ABR_HUMAN	ABR	Active breakpoint cluster region-related protein	17	15	1106550	1519990	1691300	1473030	1693150	1880170
Q13049	TRI32_HUMAN	TRIM32	E3 ubiquitin-protein ligase TRIM32	17	17	463944	496798	431976	483306	355976	409705
Q13098	CSN1_HUMAN	GPS1	COP9 signalosome complex subunit 1	17	17	2154890	2082280	2836740	1842030	2135670	2779240
Q13263	TIF1B_HUMAN	TRIM28	Transcription intermediary factor 1-beta	17	17	2402970	1931970	1753800	2892960	1390160	1485450
Q13325	IFIT5_HUMAN	IFIT5	Interferon-induced protein with tetratricopeptide repeats 5	17	17	1607160	1821460	1729180	1868840	1694350	1510280
Q13637	RAB32_HUMAN	RAB32	Ras-related protein Rab-32	17	15	6004980	7843930	6390600	6584490	6204210	4941140
Q14103	HNRPD_HUMAN	HNRNPD	Heterogeneous nuclear ribonucleoprotein D0	17	15	3759950	3965880	3730070	4510680	2784090	4477330
Q15067	ACOX1_HUMAN	ACOX1	Peroxisomal acyl-coenzyme A oxidase 1	17	17	885282	968514	466914	1163700	749776	552248
Q15181	IPYR_HUMAN	PPA1	Inorganic pyrophosphatase	17	17	3489940	3495230	3762720	2896040	2826710	3404170
Q15293	RCN1_HUMAN	RCN1	Reticulocalbin-1	17	17	8593760	8807830	7379440	8338070	6537300	9276290
Q16795	NDUA9_HUMAN	NDUFA9	NADH dehydrogenase [ubiquinone] 1 alpha subcomplex subunit 9, mitochondrial	17	17	1466370	1328360	747233	1947930	1124810	1024360
Q32P44	EMAL3_HUMAN	EML3	Echinoderm microtubule-associated protein-like 3	17	17	547628	399685	404193	561720	407422	430450
Q3KQV9	UAP1L_HUMAN	UAP1L1	UDP-N-acetylhexosamine pyrophosphorylase-like protein 1	17	17	1880440	1730460	2252800	2136590	2017020	2110470
Q53EP0	FND3B_HUMAN	FNDC3B	Fibronectin type III domain-containing protein 3B	17	17	314680	352772	230097	554780	205231	268499
Q5H9R7	PP6R3_HUMAN	PPP6R3	Serine/threonine-protein phosphatase 6 regulatory subunit 3	17	17	806984	805247	993223	676663	682368	1047840
Q5JTH9	RRP12_HUMAN	RRP12	RRP12-like protein	17	17	487099	491164	321590	572161	599342	256652
Q5T3F8	CSCL2_HUMAN	TMEM63B	CSC1-like protein 2	17	17	946858	1049910	895634	1093170	901883	936918
Q5W0V3	FHI2A_HUMAN	FHIP2A	FHF complex subunit HOOK interacting protein 2A	17	16	1613980	1138850	1188880	1268290	935738	851307
Q6NVY1	HIBCH_HUMAN	HIBCH	3-hydroxyisobutyryl-CoA hydrolase, mitochondrial	17	17	1072020	1036880	693030	1691970	972279	718135
Q6P1N0	C2D1A_HUMAN	CC2D1A	Coiled-coil and C2 domain-containing protein 1A	17	16	368882	378082	399063	305854	371534	372156
Q6UWE0	LRSM1_HUMAN	LRSAM1	E3 ubiquitin-protein ligase LRSAM1	17	17	281326	351573	332500	290072	272130	290733
Q6VY07	PACS1_HUMAN	PACS1	Phosphofurin acidic cluster sorting protein 1	17	17	1533140	1302400	1412730	1359800	1309530	1160970
Q6XZF7	DNMBP_HUMAN	DNMBP	Dynamin-binding protein	17	17	196081	256438	287025	166306	210270	350738
Q7L2H7	EIF3M_HUMAN	EIF3M	Eukaryotic translation initiation factor 3 subunit M	17	17	4482600	3926920	4498350	3916620	3455550	3474870
Q7Z2Z2	EFL1_HUMAN	EFL1	Elongation factor-like GTPase 1	17	17	575469	600003	628193	472851	569514	728356
Q7Z5L7	PODN_HUMAN	PODN	Podocan	17	17	727566	407696	549328	757560	513652	601646
Q86UT6	NLRX1_HUMAN	NLRX1	NLR family member X1	17	17	4958890	4307080	2134130	6848600	4098790	3402490
Q8IXQ6	PARP9_HUMAN	PARP9	Protein mono-ADP-ribosyltransferase PARP9	17	17	3513850	2766650	2677130	3221960	2407900	3046050
Q8NEB9	PK3C3_HUMAN	PIK3C3	Phosphatidylinositol 3-kinase catalytic subunit type 3	17	17	18781400	15177600	22345600	16962100	17382200	20748000
Q8TF42	UBS3B_HUMAN	UBASH3B	Ubiquitin-associated and SH3 domain-containing protein B	17	17	1096380	1107200	1039930	1233420	1194150	1229430
Q96FS4	SIPA1_HUMAN	SIPA1	Signal-induced proliferation-associated protein 1	17	17	4270650	4853530	3840960	3729200	4249790	3462020
Q96I24	FUBP3_HUMAN	FUBP3	Far upstream element-binding protein 3	17	15	819506	991890	1144470	936162	971459	1345770
Q96IJ6	GMPPA_HUMAN	GMPPA	Mannose-1-phosphate guanyltransferase alpha	17	17	3522670	3319820	3626280	3920370	3255500	3180750
Q96T51	RUFY1_HUMAN	RUFY1	RUN and FYVE domain-containing protein 1	17	16	357473	331358	298000	282079	234553	268043
Q9BUJ2	HNRL1_HUMAN	HNRNPUL1	Heterogeneous nuclear ribonucleoprotein U-like protein 1	17	17	3126940	3252440	2241150	3088160	2921430	1873070
Q9BXW6	OSBL1_HUMAN	OSBPL1A	Oxysterol-binding protein-related protein 1	17	17	562640	615695	547961	625072	516821	504429
Q9BYX2	TBD2A_HUMAN	TBC1D2	TBC1 domain family member 2A	17	17	1184840	1090770	1038080	1155940	944176	949435
Q9HB90	RRAGC_HUMAN	RRAGC	Ras-related GTP-binding protein C	17	7	3029880	3023180	3303220	2584180	2333200	2860170
Q9NVD7	PARVA_HUMAN	PARVA	Alpha-parvin	17	15	3995740	4586570	3822490	3451910	3938060	4046470
Q9P258	RCC2_HUMAN	RCC2	Protein RCC2	17	17	699804	564603	384100	633261	496765	307565
Q9P2B2	FPRP_HUMAN	PTGFRN	Prostaglandin F2 receptor negative regulator	17	17	436186	640923	605458	365988	510657	772686
Q9UBF2	COPG2_HUMAN	COPG2	Coatomer subunit gamma-2	17	16	2025030	1483200	1790030	2233490	1505110	1326730
Q9UBQ7	GRHPR_HUMAN	GRHPR	Glyoxylate reductase/hydroxypyruvate reductase	17	17	5689980	5381890	5875840	7079450	4556190	5037080
Q9UDY4	DNJB4_HUMAN	DNAJB4	DnaJ homolog subfamily B member 4	17	16	891810	1048510	1192840	866924	870487	898460
Q9UI26	IPO11_HUMAN	IPO11	Importin-11	17	17	3658480	2646360	2813530	2857560	2526130	3107790
Q9ULP9	TBC24_HUMAN	TBC1D24	TBC1 domain family member 24	17	17	853229	645566	671001	935150	549626	538787
Q9UNE7	CHIP_HUMAN	STUB1	E3 ubiquitin-protein ligase CHIP	17	17	1239430	1282420	1668380	1053140	1099360	1348450
Q9Y217	MTMR6_HUMAN	MTMR6	Myotubularin-related protein 6	17	17	798033	888114	790077	998261	966861	872572
Q9Y305	ACOT9_HUMAN	ACOT9	Acyl-coenzyme A thioesterase 9, mitochondrial	17	17	2391970	2284690	1596030	3114690	2316980	2141410
Q9Y376	CAB39_HUMAN	CAB39	Calcium-binding protein 39	17	15	3534520	4928130	3524170	3180810	4575550	4907360
Q9Y4E6	WDR7_HUMAN	WDR7	WD repeat-containing protein 7	17	17	536760	512137	585153	662721	526046	504090
Q9Y4K0	LOXL2_HUMAN	LOXL2	Lysyl oxidase homolog 2	17	17	1896010	2097360	1522080	2373150	1999550	1582330
Q9Y4W6	AFG32_HUMAN	AFG3L2	Mitochondrial inner membrane m-AAA protease component AFG3L2	17	17	998115	819165	636488	1648460	937512	732963
Q9Y6K8	KAD5_HUMAN	AK5	Adenylate kinase isoenzyme 5	17	16	2094990	2133880	2913560	2184640	2234610	2529820
A6NHR9	SMHD1_HUMAN	SMCHD1	Structural maintenance of chromosomes flexible hinge domain-containing protein 1	16	16	404438	302751	399722	411856	285689	358747
O14818	PSA7_HUMAN	PSMA7	Proteasome subunit alpha type-7	16	10	9840330	10369500	11395800	8484970	8124480	9683210
O15013	ARHGA_HUMAN	ARHGEF10	Rho guanine nucleotide exchange factor 10	16	16	1869690	1396460	1914780	1578390	1710850	1864630
O43390	HNRPR_HUMAN	HNRNPR	Heterogeneous nuclear ribonucleoprotein R	16	16	3012110	2154730	2102050	2880920	2175350	2323920
O43426	SYNJ1_HUMAN	SYNJ1	Synaptojanin-1	16	16	350698	371072	330781	343552	349753	306449
O60502	OGA_HUMAN	OGA	Protein O-GlcNAcase	16	16	626333	695545	983682	631746	673318	1013400
O60503	ADCY9_HUMAN	ADCY9	Adenylate cyclase type 9	16	16	553565	635876	628364	561001	699862	695278
O60547	GMDS_HUMAN	GMDS	GDP-mannose 4,6 dehydratase	16	16	2219680	1524230	1382880	2128910	1480630	1183380
O60687	SRPX2_HUMAN	SRPX2	Sushi repeat-containing protein SRPX2	16	16	7346890	11816400	10043700	9021290	13079400	11785900
O60884	DNJA2_HUMAN	DNAJA2	DnaJ homolog subfamily A member 2	16	16	3744580	3549040	4115730	3237390	3561700	4481940
O75173	ATS4_HUMAN	ADAMTS4	A disintegrin and metalloproteinase with thrombospondin motifs 4	16	16	2330710	1210510	1263370	1705330	927259	826051
O75179	ANR17_HUMAN	ANKRD17	Ankyrin repeat domain-containing protein 17	16	7	1193330	1406990	1308690	1337380	1512930	1845660
O75439	MPPB_HUMAN	PMPCB	Mitochondrial-processing peptidase subunit beta	16	16	1408540	1458710	1009790	2108360	1578440	1095810
O75489	NDUS3_HUMAN	NDUFS3	NADH dehydrogenase [ubiquinone] iron-sulfur protein 3, mitochondrial	16	16	4075330	4428800	2896280	7125800	3722950	2740670
O75718	CRTAP_HUMAN	CRTAP	Cartilage-associated protein	16	16	6412100	4758700	3713870	8456210	4347810	4074700
O76074	PDE5A_HUMAN	PDE5A	cGMP-specific 3',5'-cyclic phosphodiesterase	16	16	467352	361045	298326	329381	177161	373634
O94804	STK10_HUMAN	STK10	Serine/threonine-protein kinase 10	16	16	1306570	1845000	1766770	1227190	1536260	1728090
O94919	ENDD1_HUMAN	ENDOD1	Endonuclease domain-containing 1 protein	16	16	2043970	2631370	1761360	2581400	2742500	2277330
O95219	SNX4_HUMAN	SNX4	Sorting nexin-4	16	16	5730540	4584930	4820240	4971340	5676470	4199080
O95299	NDUAA_HUMAN	NDUFA10	NADH dehydrogenase [ubiquinone] 1 alpha subcomplex subunit 10, mitochondrial	16	16	13609000	13401500	8332240	19905200	14056000	10524100
P00736	C1R_HUMAN	C1R	Complement C1r subcomponent	16	15	414170	258535	273023	447169	252339	335024
P01024	CO3_HUMAN	C3	Complement C3	16	16	2738810	3374550	2014660	2591040	2392950	2462490
P04049	RAF1_HUMAN	RAF1	RAF proto-oncogene serine/threonine-protein kinase	16	11	1829920	1724030	2051420	2043050	1540600	1787700
P04792	HSPB1_HUMAN	HSPB1	Heat shock protein beta-1	16	16	40754800	31950900	45488800	36182900	25031600	30912400
P05165	PCCA_HUMAN	PCCA	Propionyl-CoA carboxylase alpha chain, mitochondrial	16	16	254033	236766	190797	332729	239341	229102
P05455	LA_HUMAN	SSB	Lupus La protein	16	16	1797020	2115260	2838240	2348930	2084120	2400770
P06865	HEXA_HUMAN	HEXA	Beta-hexosaminidase subunit alpha	16	16	5700990	5985130	3148360	7786320	5255270	3342640
P07437	TBB5_HUMAN	TUBB	Tubulin beta chain	16	6	144148000	144921000	204655000	177913000	136444000	153908000
P07737	PROF1_HUMAN	PFN1	Profilin-1	16	16	105383000	105923000	141456000	76467200	29614000	17501500
P08243	ASNS_HUMAN	ASNS	Asparagine synthetase [glutamine-hydrolyzing]	16	16	3533750	3912090	5190150	3701010	4844080	5023880
P11940	PABP1_HUMAN	PABPC1	Polyadenylate-binding protein 1	16	3	6860670	7480840	7651930	5548330	7814870	8281170
P15559;cRAP-P15559	NQO1_HUMAN;cRAP-NQO1_HUMAN	NQO1;cRAP-NQO1	NAD(P)H dehydrogenase [quinone] 1	16	0	57786800	49381700	70222700	59631400	42467100	35484400
P18669	PGAM1_HUMAN	PGAM1	Phosphoglycerate mutase 1	16	6	50923100	75969600	100827000	65445100	58649900	62769900
P19474	RO52_HUMAN	TRIM21	E3 ubiquitin-protein ligase TRIM21	16	16	5876520	6842220	6378250	5106140	7016220	5058000
P19525	E2AK2_HUMAN	EIF2AK2	Interferon-induced, double-stranded RNA-activated protein kinase	16	16	1418750	1493410	1487370	1362110	1418780	1700390
P22033	MUTA_HUMAN	MMUT	Methylmalonyl-CoA mutase, mitochondrial	16	16	3678370	3292180	2402480	5167050	4046870	3201720
P23786	CPT2_HUMAN	CPT2	Carnitine O-palmitoyltransferase 2, mitochondrial	16	16	823610	772238	421793	1145510	847267	625999
P25685	DNJB1_HUMAN	DNAJB1	DnaJ homolog subfamily B member 1	16	16	646420	714256	772093	590779	577295	766135
P27361	MK03_HUMAN	MAPK3	Mitogen-activated protein kinase 3	16	16	10602100	10161800	10122300	12788400	10371200	8234590
P28161	GSTM2_HUMAN	GSTM2	Glutathione S-transferase Mu 2	16	11	4636560	4153400	5165210	5124630	3031420	2292660
P31150	GDIA_HUMAN	GDI1	Rab GDP dissociation inhibitor alpha	16	16	3447310	4315610	5131920	3896970	3963580	5856620
P32119	PRDX2_HUMAN	PRDX2	Peroxiredoxin-2	16	15	96870300	102371000	154844000	94695500	59087300	75089200
P35625	TIMP3_HUMAN	TIMP3	Metalloproteinase inhibitor 3	16	16	9391650	12131500	8122170	10224500	9215090	5145740
P39656	OST48_HUMAN	DDOST	Dolichyl-diphosphooligosaccharide--protein glycosyltransferase 48 kDa subunit	16	16	33710000	37291600	22447300	46418500	33631100	28407900
P40123	CAP2_HUMAN	CAP2	Adenylyl cyclase-associated protein 2	16	16	956467	1182240	1632740	922554	1079220	1425040
P42336	PK3CA_HUMAN	PIK3CA	Phosphatidylinositol 4,5-bisphosphate 3-kinase catalytic subunit alpha isoform	16	16	677915	736965	750020	724008	712891	694704
P43235	CATK_HUMAN	CTSK	Cathepsin K	16	14	4857390	9448010	11514800	7349410	6765910	9614730
P46734	MP2K3_HUMAN	MAP2K3	Dual specificity mitogen-activated protein kinase kinase 3	16	11	1944840	1656400	2056520	2127110	1813770	2091200
P48200	IREB2_HUMAN	IREB2	Iron-responsive element-binding protein 2	16	16	292143	291547	215340	208171	237469	240119
P48426	PI42A_HUMAN	PIP4K2A	Phosphatidylinositol 5-phosphate 4-kinase type-2 alpha	16	11	72857300	89255600	118587000	69122200	83969100	131307000
P49590	SYHM_HUMAN	HARS2	Histidine--tRNA ligase, mitochondrial	16	9	2340570	2843280	3024850	2577800	2673330	3870330
P51665	PSMD7_HUMAN	PSMD7	26S proteasome non-ATPase regulatory subunit 7	16	16	6093250	5681730	8436040	7027480	5710900	8255890
P53004	BIEA_HUMAN	BLVRA	Biliverdin reductase A	16	16	5926720	6838780	7029130	7296180	6533620	6392860
P54709	AT1B3_HUMAN	ATP1B3	Sodium/potassium-transporting ATPase subunit beta-3	16	16	82961600	122199000	87372600	80463000	110448000	93700100
P55011	S12A2_HUMAN	SLC12A2	Solute carrier family 12 member 2	16	15	1280690	1844360	1968070	946283	1397570	2255590
P61011	SRP54_HUMAN	SRP54	Signal recognition particle subunit SRP54	16	16	1120420	1328400	1374390	1262240	1517900	1220980
P61019	RAB2A_HUMAN	RAB2A	Ras-related protein Rab-2A	16	8	9426940	9526770	9337510	9266550	4271010	4144430
P62081	RS7_HUMAN	RPS7	Small ribosomal subunit protein eS7	16	16	34106300	24817600	34592200	33175900	13619700	10854800
P62241	RS8_HUMAN	RPS8	Small ribosomal subunit protein eS8	16	16	36032600	31133300	29290000	36902000	31953400	18966400
P63151	2ABA_HUMAN	PPP2R2A	Serine/threonine-protein phosphatase 2A 55 kDa regulatory subunit B alpha isoform	16	9	3672750	3380630	3767850	3828290	3228740	3529620
P98196	AT11A_HUMAN	ATP11A	Phospholipid-transporting ATPase IH	16	16	406373	603125	433603	377960	423777	482024
Q00325	S25A3_HUMAN	SLC25A3	Solute carrier family 25 member 3	16	16	47409200	48640200	35451600	67978400	42398100	33618500
Q01432	AMPD3_HUMAN	AMPD3	AMP deaminase 3	16	15	1378670	1039850	700450	1461440	1118450	733529
Q01995	TAGL_HUMAN	TAGLN	Transgelin	16	15	5757930	5065160	8174550	4396410	1840740	2917420
Q03135	CAV1_HUMAN	CAV1	Caveolin-1	16	14	509666000	523403000	380771000	550739000	239722000	104373000
Q03519	TAP2_HUMAN	TAP2	Antigen peptide transporter 2	16	15	1498920	1512390	1144260	1873930	1051030	1160560
Q06830;cRAP-Q06830	PRDX1_HUMAN;cRAP-PRDX1_HUMAN	PRDX1;cRAP-PRDX1	Peroxiredoxin-1	16	0	42409300	39584400	72286700	28440100	22734500	33468800
Q07889	SOS1_HUMAN	SOS1	Son of sevenless homolog 1	16	12	381643	384776	410044	468974	511822	478339
Q08188	TGM3_HUMAN	TGM3	Protein-glutamine gamma-glutamyltransferase E	16	16	469096	531977	495657	1105860	721932	825197
Q08554	DSC1_HUMAN	DSC1	Desmocollin-1	16	16	3472870	2998320	4753570	6708560	6078100	8159330
Q08AF3	SLFN5_HUMAN	SLFN5	Schlafen family member 5	16	14	2590700	2507480	1866370	2989440	2608950	2048120
Q08J23	NSUN2_HUMAN	NSUN2	RNA cytosine C(5)-methyltransferase NSUN2	16	16	1991760	1725410	1578070	1959160	1708870	1148810
Q10570	CPSF1_HUMAN	CPSF1	Cleavage and polyadenylation specificity factor subunit 1	16	16	243934	241347	162344	249025	189881	142406
Q12765	SCRN1_HUMAN	SCRN1	Secernin-1	16	16	2328570	2693590	3200860	2827720	2682860	3212270
Q12906	ILF3_HUMAN	ILF3	Interleukin enhancer-binding factor 3	16	16	1367380	1398310	877591	1622600	981304	1081890
Q12913	PTPRJ_HUMAN	PTPRJ	Receptor-type tyrosine-protein phosphatase eta	16	16	431292	630542	461885	212969	462594	570990
Q13126	MTAP_HUMAN	MTAP	S-methyl-5'-thioadenosine phosphorylase	16	16	2423150	2627220	2299790	2439880	2175700	2062670
Q13347	EIF3I_HUMAN	EIF3I	Eukaryotic translation initiation factor 3 subunit I	16	16	5777120	6149230	7148690	6179920	5927190	5866370
Q13409	DC1I2_HUMAN	DYNC1I2	Cytoplasmic dynein 1 intermediate chain 2	16	16	1875890	2681940	3128110	2069530	2701620	3574180
Q13613	MTMR1_HUMAN	MTMR1	Myotubularin-related protein 1	16	15	1095400	1405490	1918460	1251870	1395880	1871460
Q13619	CUL4A_HUMAN	CUL4A	Cullin-4A	16	16	447038	369245	490145	397785	374768	436114
Q14161	GIT2_HUMAN	GIT2	ARF GTPase-activating protein GIT2	16	13	630001	700230	598611	479513	627705	622619
Q14517	FAT1_HUMAN	FAT1	Protocadherin Fat 1	16	15	221166	281447	233554	216962	243546	260604
Q14CX7	NAA25_HUMAN	NAA25	N-alpha-acetyltransferase 25, NatB auxiliary subunit	16	16	232396	320193	379071	209774	279770	572838
Q15233	NONO_HUMAN	NONO	Non-POU domain-containing octamer-binding protein	16	15	8134910	6808760	5439340	7843240	4661670	4677020
Q2NL82	TSR1_HUMAN	TSR1	Pre-rRNA-processing protein TSR1 homolog	16	16	425216	460420	299179	533760	609699	354146
Q53H12	AGK_HUMAN	AGK	Acylglycerol kinase, mitochondrial	16	16	576511	455672	410964	691120	452019	512107
Q5JSH3	WDR44_HUMAN	WDR44	WD repeat-containing protein 44	16	16	1590000	1772170	2257940	1638210	1499870	2093040
Q5SSJ5	HP1B3_HUMAN	HP1BP3	Heterochromatin protein 1-binding protein 3	16	16	1149060	1204630	1035000	1526450	1005330	1273190
Q5T447	HECD3_HUMAN	HECTD3	E3 ubiquitin-protein ligase HECTD3	16	16	339226	315805	365718	332335	285233	362327
Q5T6V5	QNG1_HUMAN	QNG1	Queuosine 5'-phosphate N-glycosylase/hydrolase	16	16	2184570	1962490	1927110	2330860	1891540	1590200
Q5VSL9	STRP1_HUMAN	STRIP1	Striatin-interacting protein 1	16	10	933627	824253	910284	854911	763408	939912
Q66K74	MAP1S_HUMAN	MAP1S	Microtubule-associated protein 1S	16	16	1866310	1479350	1558470	2002950	1402150	1148330
Q6BCY4	NB5R2_HUMAN	CYB5R2	NADH-cytochrome b5 reductase 2	16	16	6219970	5861490	6746060	6523840	5432170	3837060
Q6KB66	K2C80_HUMAN	KRT80	Keratin, type II cytoskeletal 80	16	16	482201	630122	637379	1136820	962151	997124
Q6P1M0	S27A4_HUMAN	SLC27A4	Long-chain fatty acid transport protein 4	16	13	226190	230405	166990	292505	213193	244262
Q6YP21	KAT3_HUMAN	KYAT3	Kynurenine--oxoglutarate transaminase 3	16	16	2490200	2377910	2413150	2744270	2462210	1882200
Q6ZMZ3	SYNE3_HUMAN	SYNE3	Nesprin-3	16	16	203730	157672	138792	236948	158201	192074
Q7L014	DDX46_HUMAN	DDX46	Probable ATP-dependent RNA helicase DDX46	16	16	663683	555717	505395	729480	523450	402932
Q7Z794	K2C1B_HUMAN	KRT77	Keratin, type II cytoskeletal 1b	16	14	634866000	734411000	866859000	1143600000	1106650000	1292610000
Q86TX2	ACOT1_HUMAN	ACOT1	Acyl-coenzyme A thioesterase 1	16	1	3125790	2833100	1550000	3959630	3001560	1721600
Q86UP2	KTN1_HUMAN	KTN1	Kinectin	16	16	930638	796465	988105	1353100	934241	1574080
Q86X55	CARM1_HUMAN	CARM1	Histone-arginine methyltransferase CARM1	16	16	3613300	3481590	4031040	2879270	3244680	4524950
Q86YV9	HPS6_HUMAN	HPS6	BLOC-2 complex member HPS6	16	16	653064	528203	552285	740642	751642	468256
Q8IZ07	AN13A_HUMAN	ANKRD13A	Ankyrin repeat domain-containing protein 13A	16	15	952294	1005820	1006310	751138	814809	1160900
Q8IZ83	A16A1_HUMAN	ALDH16A1	Aldehyde dehydrogenase family 16 member A1	16	16	2063810	2092470	1825670	2199640	2123830	2295010
Q8NB90	AFG2A_HUMAN	AFG2A	ATPase family gene 2 protein homolog A	16	16	14193500	13108300	12487800	12100400	14161000	11900000
Q8NBF2	NHLC2_HUMAN	NHLRC2	NHL repeat-containing protein 2	16	16	501203	580421	735699	617456	521382	685900
Q8TC07	TBC15_HUMAN	TBC1D15	TBC1 domain family member 15	16	16	1068700	976931	1122100	1008790	849824	1036630
Q8TEA7	TBCK_HUMAN	TBCK	TBC domain-containing protein kinase-like protein	16	16	1198590	850101	1160050	1151600	1012540	949102
Q92743	HTRA1_HUMAN	HTRA1	Serine protease HTRA1	16	16	2311070	3754440	4232220	3741780	4000890	5375460
Q92747	ARC1A_HUMAN	ARPC1A	Actin-related protein 2/3 complex subunit 1A	16	16	7583220	8136610	6716500	7436720	8317030	6362850
Q969F9	HPS3_HUMAN	HPS3	BLOC-2 complex member HPS3	16	16	279036	275073	217723	247814	247709	206786
Q96CS3	FAF2_HUMAN	FAF2	FAS-associated factor 2	16	16	974422	816737	874222	1418380	590930	850992
Q96G03	PGM2_HUMAN	PGM2	Phosphopentomutase	16	16	262451	269229	441732	350067	269449	532138
Q96QG7	MTMR9_HUMAN	MTMR9	Myotubularin-related protein 9	16	16	1034310	1007770	768134	1072160	1047580	903776
Q96RS6	NUDC1_HUMAN	NUDCD1	NudC domain-containing protein 1	16	16	2233040	2124320	2506260	2282320	1943100	1937830
Q99541	PLIN2_HUMAN	PLIN2	Perilipin-2	16	16	705102	636687	797031	1798170	600384	1254710
Q99575	POP1_HUMAN	POP1	Ribonucleases P/MRP protein subunit POP1	16	16	239891	308665	233342	217328	322726	207864
Q9BVK6	TMED9_HUMAN	TMED9	Transmembrane emp24 domain-containing protein 9	16	13	27504600	30748200	17556600	41356700	25374600	11780000
Q9BZG1	RAB34_HUMAN	RAB34	Ras-related protein Rab-34	16	16	2849340	3323820	2936210	3119370	2515170	2250770
Q9H792	PEAK1_HUMAN	PEAK1	Inactive tyrosine-protein kinase PEAK1	16	16	367599	347503	344070	280188	304330	356533
Q9H7D7	WDR26_HUMAN	WDR26	WD repeat-containing protein 26	16	16	1032860	795278	899748	830891	763377	951202
Q9HD26	GOPC_HUMAN	GOPC	Golgi-associated PDZ and coiled-coil motif-containing protein	16	16	612805	767723	652040	834010	978653	571584
Q9NXC5	MIOS_HUMAN	MIOS	GATOR2 complex protein MIOS	16	16	574193	627048	661923	560379	509012	591860
Q9NZN3	EHD3_HUMAN	EHD3	EH domain-containing protein 3	16	16	7157360	7337130	9605750	7069120	6779210	9334130
Q9P260	RELCH_HUMAN	RELCH	RAB11-binding protein RELCH	16	16	1006450	817064	987227	1045930	944086	965852
Q9UBB6	NCDN_HUMAN	NCDN	Neurochondrin	16	16	1164300	1123890	1209230	1216590	1302130	1301050
Q9UBT2	SAE2_HUMAN	UBA2	SUMO-activating enzyme subunit 2	16	16	1461360	1285200	1296800	1556660	1117140	1010520
Q9UDY2	ZO2_HUMAN	TJP2	Tight junction protein ZO-2	16	16	216387	310397	412952	159822	246278	302861
Q9UHD2	TBK1_HUMAN	TBK1	Serine/threonine-protein kinase TBK1	16	15	4472480	4178720	3065390	4587570	4202260	3723760
Q9UI10	EI2BD_HUMAN	EIF2B4	Translation initiation factor eIF2B subunit delta	16	16	1957120	1615590	1737870	1969360	1575900	1623070
Q9UJS0	S2513_HUMAN	SLC25A13	Electrogenic aspartate/glutamate antiporter SLC25A13, mitochondrial	16	16	1269060	1252270	677968	2090970	1580460	1035930
Q9UJU6	DBNL_HUMAN	DBNL	Drebrin-like protein	16	16	695798	834935	1160210	615318	528024	728659
Q9ULA0	DNPEP_HUMAN	DNPEP	Aspartyl aminopeptidase	16	16	3323350	3508380	3783590	3177670	3382310	4242050
Q9Y224	RTRAF_HUMAN	RTRAF	RNA transcription, translation and transport factor protein	16	16	1173620	1156580	2041360	1125480	970051	1356050
Q9Y4D8	HECD4_HUMAN	HECTD4	Probable E3 ubiquitin-protein ligase HECTD4	16	16	79757.5	53888.8	74901.8	87951.1	76777.8	55122.7
Q9Y5X2	SNX8_HUMAN	SNX8	Sorting nexin-8	16	16	1270500	1291040	1509450	1238020	1335540	1533370
O00622	CCN1_HUMAN	CCN1	CCN family member 1	15	15	860484	657221	557697	850214	381161	400085
O15111	IKKA_HUMAN	CHUK	Inhibitor of nuclear factor kappa-B kinase subunit alpha	15	15	603070	639092	634678	621219	556429	676304
O15228	GNPAT_HUMAN	GNPAT	Dihydroxyacetone phosphate acyltransferase	15	15	510852	544369	291122	833198	491514	410099
O15270	SPTC2_HUMAN	SPTLC2	Serine palmitoyltransferase 2	15	15	694676	861202	580646	1034710	886043	629414
O15372	EIF3H_HUMAN	EIF3H	Eukaryotic translation initiation factor 3 subunit H	15	15	4496930	4013200	5365020	4570280	4591130	6237210
O15427	MOT4_HUMAN	SLC16A3	Monocarboxylate transporter 4	15	15	62088300	80400400	45654000	55144700	80023800	49696500
O43172	PRP4_HUMAN	PRPF4	U4/U6 small nuclear ribonucleoprotein Prp4	15	15	747296	715820	574327	758333	715526	382977
O43520	AT8B1_HUMAN	ATP8B1	Phospholipid-transporting ATPase IC	15	13	824634	1301450	1048060	862362	1155130	1101430
O60264	SMCA5_HUMAN	SMARCA5	SWI/SNF-related matrix-associated actin-dependent regulator of chromatin subfamily A member 5	15	10	387034	307608	245178	373259	308699	306398
O60443	GSDME_HUMAN	GSDME	Gasdermin-E	15	15	3431900	3449850	2704080	3089560	3395760	2584430
O75477	ERLN1_HUMAN	ERLIN1	Erlin-1	15	15	2648290	2678200	1802730	3900110	2768260	2583500
O94760	DDAH1_HUMAN	DDAH1	N(G),N(G)-dimethylarginine dimethylaminohydrolase 1	15	14	5894920	7888210	6540480	5455200	6595540	7263260
O94829	IPO13_HUMAN	IPO13	Importin-13	15	15	828068	654912	693103	899341	603890	653211
O94851	MICA2_HUMAN	MICAL2	[F-actin]-monooxygenase MICAL2	15	13	583346	541960	402858	694714	482374	303772
O94906	PRP6_HUMAN	PRPF6	Pre-mRNA-processing factor 6	15	15	1184640	1277770	1021930	1168860	1202480	1205650
O95747	OXSR1_HUMAN	OXSR1	Serine/threonine-protein kinase OSR1	15	12	2678270	2727670	3267390	2323890	2672520	3404300
O96005	CLPT1_HUMAN	CLPTM1	Putative lipid scramblase CLPTM1	15	15	5784480	7184500	4931490	7102150	7003300	6329170
P06241	FYN_HUMAN	FYN	Tyrosine-protein kinase Fyn	15	11	7325460	9623990	8181250	6422220	8947880	9332070
P07858	CATB_HUMAN	CTSB	Cathepsin B	15	15	21456600	18628100	16292500	32248700	15884300	10864700
P09110	THIK_HUMAN	ACAA1	3-ketoacyl-CoA thiolase, peroxisomal	15	15	4133610	3177730	2340450	5454840	3351300	3025670
P0DMV8;P0DMV9	HS71A_HUMAN;HS71B_HUMAN	HSPA1A;HSPA1B	Heat shock 70 kDa protein 1A	15	0	9910950	10872700	11411000	10169100	10996400	11490900
P10301	RRAS_HUMAN	RRAS	Ras-related protein R-Ras	15	13	59030600	64566000	58700000	57254200	47205700	39846900
P10909	CLUS_HUMAN	CLU	Clusterin	15	15	1697080	1406210	3322100	1693340	1629590	3829700
P12429	ANXA3_HUMAN	ANXA3	Annexin A3	15	15	647424	959776	568386	544149	860984	590753
P13747	HLAE_HUMAN	HLA-E	HLA class I histocompatibility antigen, alpha chain E	15	11	56501400	57296500	44093000	42108100	49491600	40640600
P17813	EGLN_HUMAN	ENG	Endoglin	15	15	10418100	15505400	12306400	10787400	12517900	12405600
P19634	SL9A1_HUMAN	SLC9A1	Sodium/hydrogen exchanger 1	15	14	3491190	5058120	4020430	3427410	4368270	4846760
P19784	CSK22_HUMAN	CSNK2A2	Casein kinase II subunit alpha'	15	15	2660990	2602970	2446120	4940130	3991130	2562330
P23368	MAOM_HUMAN	ME2	NAD-dependent malic enzyme, mitochondrial	15	14	1960170	1958070	1301760	2475800	1993820	1753280
P26373	RL13_HUMAN	RPL13	Large ribosomal subunit protein eL13	15	15	22155600	24804300	30472400	26635000	18115300	15726200
P27635	RL10_HUMAN	RPL10	Large ribosomal subunit protein uL16	15	9	26689300	25433300	32661600	33462500	16455800	13487500
P29323	EPHB2_HUMAN	EPHB2	Ephrin type-B receptor 2	15	14	158400	344078	573444	205099	257716	580167
P29536	LMOD1_HUMAN	LMOD1	Leiomodin-1	15	15	9066220	5023140	4677490	7448870	3958280	3416990
P30419	NMT1_HUMAN	NMT1	Glycylpeptide N-tetradecanoyltransferase 1	15	11	10271600	10612400	9658920	12425000	10746400	7506490
P31749	AKT1_HUMAN	AKT1	RAC-alpha serine/threonine-protein kinase	15	10	1762280	1914530	2080380	1752030	1837350	2132210
P35240	MERL_HUMAN	NF2	Merlin	15	15	674132	1102640	1015200	616881	1062770	1070700
P35520	CBS_HUMAN	CBS	Cystathionine beta-synthase	15	15	913617	1024120	1825650	843605	1209370	1914160
P35914	HMGCL_HUMAN	HMGCL	Hydroxymethylglutaryl-CoA lyase, mitochondrial	15	13	2304150	2199460	1431110	3834540	2195990	1449130
P38435	VKGC_HUMAN	GGCX	Vitamin K-dependent gamma-carboxylase	15	15	755233	644106	353205	1097790	534720	405154
P43378	PTN9_HUMAN	PTPN9	Tyrosine-protein phosphatase non-receptor type 9	15	15	903472	739143	748457	909913	783936	789789
P46926	GNPI1_HUMAN	GNPDA1	Glucosamine-6-phosphate isomerase 1	15	10	3153880	4946170	7248460	3384000	3452980	6751450
P48047	ATPO_HUMAN	ATP5PO	ATP synthase subunit O, mitochondrial	15	15	9211360	9471960	6777370	16003300	5772110	3003640
P48506	GSH1_HUMAN	GCLC	Glutamate--cysteine ligase catalytic subunit	15	15	496412	547928	632743	457434	495393	660831
P48556	PSMD8_HUMAN	PSMD8	26S proteasome non-ATPase regulatory subunit 8	15	15	8641900	6601720	8579010	8822320	6171300	7116110
P49841	GSK3B_HUMAN	GSK3B	Glycogen synthase kinase-3 beta	15	11	3817060	3615510	3561540	3507220	3202900	2808980
P50452	SPB8_HUMAN	SERPINB8	Serpin B8	15	13	1022350	1184100	918183	1124680	1009120	1027650
P50479	PDLI4_HUMAN	PDLIM4	PDZ and LIM domain protein 4	15	15	1193280	1262020	855598	840855	889234	662923
P52294	IMA5_HUMAN	KPNA1	Importin subunit alpha-5	15	8	2479400	2945210	3533960	3451900	3189200	3333190
P55287	CAD11_HUMAN	CDH11	Cadherin-11	15	15	1265560	2543860	1555760	1555660	2481070	1867490
P61026	RAB10_HUMAN	RAB10	Ras-related protein Rab-10	15	13	13929400	16599700	17948800	14915700	10335400	8658560
P62753	RS6_HUMAN	RPS6	Small ribosomal subunit protein eS6	15	15	27716700	25763800	23940000	28781800	20964400	16188000
P62826	RAN_HUMAN	RAN	GTP-binding nuclear protein Ran	15	15	71633200	74306100	71762400	76939700	61598500	38214900
P62906	RL10A_HUMAN	RPL10A	Large ribosomal subunit protein uL1	15	15	22219800	35880400	25582600	24806200	25662000	12562100
P68104;Q5VTE0	EF1A1_HUMAN;EF1A3_HUMAN	EEF1A1;EEF1A1P5	Elongation factor 1-alpha 1	15	0	325843000	279718000	396264000	274706000	219816000	342266000
P83111	LACTB_HUMAN	LACTB	Serine beta-lactamase-like protein LACTB, mitochondrial	15	15	1188350	1323230	732551	2064100	1267000	985349
P98082	DAB2_HUMAN	DAB2	Disabled homolog 2	15	15	1868960	2152460	2502500	1203670	2141280	2433920
Q00537	CDK17_HUMAN	CDK17	Cyclin-dependent kinase 17	15	9	568822	637494	555644	455177	667283	527946
Q02156	KPCE_HUMAN	PRKCE	Protein kinase C epsilon type	15	14	481778	771124	610229	473887	989079	604547
Q04206	TF65_HUMAN	RELA	Transcription factor p65	15	15	1798780	1823220	1930330	1704740	1851720	2028040
Q05209	PTN12_HUMAN	PTPN12	Tyrosine-protein phosphatase non-receptor type 12	15	15	1124680	1105530	833373	993949	1019110	818761
Q06203	PUR1_HUMAN	PPAT	Amidophosphoribosyltransferase	15	15	732797	652833	813101	762889	622043	757204
Q12791	KCMA1_HUMAN	KCNMA1	Calcium-activated potassium channel subunit alpha-1	15	15	850506	1188990	876997	799506	1101660	1078600
Q12846	STX4_HUMAN	STX4	Syntaxin-4	15	15	9953270	13306100	10853800	9022130	10798200	9106580
Q12907	LMAN2_HUMAN	LMAN2	Vesicular integral-membrane protein VIP36	15	15	9935110	12157800	6025260	13502300	10685400	5852530
Q13033	STRN3_HUMAN	STRN3	Striatin-3	15	13	3996030	3410770	4377190	3997590	3700040	3748720
Q13057	COASY_HUMAN	COASY	Bifunctional coenzyme A synthase	15	15	2515130	1976660	1923830	2618590	1963790	1683720
Q13144	EI2BE_HUMAN	EIF2B5	Translation initiation factor eIF2B subunit epsilon	15	15	2278850	1916060	1951540	2161520	1951040	1707720
Q13162	PRDX4_HUMAN	PRDX4	Peroxiredoxin-4	15	12	46892200	43206400	37111800	53051500	30138900	27201200
Q13642	FHL1_HUMAN	FHL1	Four and a half LIM domains protein 1	15	15	9268760	7889850	5460930	7119730	6975330	5072970
Q13740	CD166_HUMAN	ALCAM	CD166 antigen	15	15	3694270	5419850	3733510	2705850	4953640	4436600
Q14232	EI2BA_HUMAN	EIF2B1	Translation initiation factor eIF2B subunit alpha	15	15	2068530	1765920	1651060	1970910	1394750	1320760
Q15031	SYLM_HUMAN	LARS2	Leucine--tRNA ligase, mitochondrial	15	15	306134	290037	196755	382330	308503	213852
Q15036	SNX17_HUMAN	SNX17	Sorting nexin-17	15	15	1346420	1442010	1428040	1406490	1489600	1188560
Q15126	PMVK_HUMAN	PMVK	Phosphomevalonate kinase	15	15	1262800	1197650	1251420	1643940	690223	391773
Q15631	TSN_HUMAN	TSN	Translin	15	15	6242480	6973610	8896570	5804350	3582370	4713940
Q15645	PCH2_HUMAN	TRIP13	Pachytene checkpoint protein 2 homolog	15	15	1015180	953155	1103180	951488	1051940	1056560
Q15738	NSDHL_HUMAN	NSDHL	Sterol-4-alpha-carboxylate 3-dehydrogenase, decarboxylating	15	15	4606780	5077040	5169100	6375600	4932340	6747210
Q16698	DECR_HUMAN	DECR1	2,4-dienoyl-CoA reductase [(3E)-enoyl-CoA-producing], mitochondrial	15	15	7268730	6045500	4830060	10286800	6429990	5059740
Q16831	UPP1_HUMAN	UPP1	Uridine phosphorylase 1	15	15	9464730	8714520	4188770	8296950	8667870	3764480
Q2M2I8	AAK1_HUMAN	AAK1	AP2-associated protein kinase 1	15	13	1228090	1430100	1468440	1166740	1286130	1324000
Q3SY84	K2C71_HUMAN	KRT71	Keratin, type II cytoskeletal 71	15	8	3915160	1083110	3738710	2649670	1837050	1012950
Q4KMP7	TB10B_HUMAN	TBC1D10B	TBC1 domain family member 10B	15	15	568480	554154	598617	347581	533761	727713
Q52LW3	RHG29_HUMAN	ARHGAP29	Rho GTPase-activating protein 29	15	15	954681	1103800	1375310	787018	1059210	1555710
Q53GT1	KLH22_HUMAN	KLHL22	Kelch-like protein 22	15	14	442699	336560	339191	463589	429947	359026
Q5JTZ9	SYAM_HUMAN	AARS2	Alanine--tRNA ligase, mitochondrial	15	15	597195	590508	501357	786725	674636	496514
Q5JVF3	PCID2_HUMAN	PCID2	PCI domain-containing protein 2	15	15	949320	950803	767738	1019220	884149	747561
Q5T1M5	FKB15_HUMAN	FKBP15	FK506-binding protein 15	15	15	318661	427051	448129	358275	426016	402267
Q5T9L3	WLS_HUMAN	WLS	Protein wntless homolog	15	15	6139820	6063120	4960840	5882850	5954680	4865360
Q5TBA9	FRY_HUMAN	FRY	Protein furry homolog	15	15	594849	455812	363297	447625	441268	309447
Q5VYS8	TUT7_HUMAN	TUT7	Terminal uridylyltransferase 7	15	13	156341	155173	114426	164167	189361	162169
Q5XPI4	RN123_HUMAN	RNF123	E3 ubiquitin-protein ligase RNF123	15	15	386040	313874	402537	422317	380321	394857
Q66K79	CBPZ_HUMAN	CPZ	Carboxypeptidase Z	15	15	1098380	986326	923952	1257870	1145570	1160650
Q6DD88	ATLA3_HUMAN	ATL3	Atlastin-3	15	15	4524090	4439280	5421570	5119080	3516660	6379630
Q6N022	TEN4_HUMAN	TENM4	Teneurin-4	15	12	170048	202035	234227	157073	127591	273061
Q6NUQ4	TM214_HUMAN	TMEM214	Transmembrane protein 214	15	15	6485750	6384950	4193380	7595300	5210690	5182980
Q86TU7	SETD3_HUMAN	SETD3	Actin-histidine N-methyltransferase	15	15	461832	472837	504981	584601	567070	449431
Q8IYB8	SUV3_HUMAN	SUPV3L1	ATP-dependent RNA helicase SUPV3L1, mitochondrial	15	15	359968	320894	227632	466417	334137	301498
Q8N2K0	ABD12_HUMAN	ABHD12	Lysophosphatidylserine lipase ABHD12	15	15	842062	1079180	657568	1131590	966804	849447
Q8NCG7	DGLB_HUMAN	DAGLB	Diacylglycerol lipase-beta	15	15	1337370	1278810	1208340	1158180	1084070	1182780
Q8NHP8	PLBL2_HUMAN	PLBD2	Putative phospholipase B-like 2	15	15	4008530	3879090	1723200	5598360	3494280	1762690
Q8TAF3	WDR48_HUMAN	WDR48	WD repeat-containing protein 48	15	15	524201	602301	642565	510031	613838	686797
Q8TBC4	UBA3_HUMAN	UBA3	NEDD8-activating enzyme E1 catalytic subunit	15	15	2791980	3123700	3057510	3263200	2492590	2794930
Q8TC12	RDH11_HUMAN	RDH11	Retinol dehydrogenase 11	15	14	2264260	2613060	2367310	3423780	2029500	2261010
Q8TDB6	DTX3L_HUMAN	DTX3L	E3 ubiquitin-protein ligase DTX3L	15	15	998563	1085600	1152820	1109870	1420610	1130540
Q8TDX7	NEK7_HUMAN	NEK7	Serine/threonine-protein kinase Nek7	15	12	2537300	2149990	2318570	2654080	2009340	2034090
Q8WTW3	COG1_HUMAN	COG1	Conserved oligomeric Golgi complex subunit 1	15	15	896965	789632	633828	911801	753370	752696
Q92544	TM9S4_HUMAN	TM9SF4	Transmembrane 9 superfamily member 4	15	15	2414700	2696030	1421090	2610530	2233250	1406520
Q96CX2	KCD12_HUMAN	KCTD12	BTB/POZ domain-containing protein KCTD12	15	13	818134	1063530	1131360	715903	774543	1175140
Q96FN4	CPNE2_HUMAN	CPNE2	Copine-2	15	15	711338	1198100	945003	732430	1024340	912984
Q96JB5	CK5P3_HUMAN	CDK5RAP3	CDK5 regulatory subunit-associated protein 3	15	15	1065450	816846	1045870	1066440	822688	688010
Q96ME1	FXL18_HUMAN	FBXL18	F-box/LRR-repeat protein 18	15	15	791721	639416	572997	803227	588120	392553
Q96QU8	XPO6_HUMAN	XPO6	Exportin-6	15	15	2669270	2472840	1620190	1979380	1683770	1741360
Q99988	GDF15_HUMAN	GDF15	Growth/differentiation factor 15	15	15	11882000	13191900	15775000	20200700	13228900	18337600
Q9BRQ8	FSP1_HUMAN	AIFM2	Ferroptosis suppressor protein 1	15	15	2072500	2248470	1903550	1750820	2155060	1773840
Q9BRX2	PELO_HUMAN	PELO	Protein pelota homolog	15	15	1435370	1394010	1513540	1554190	1249970	1280880
Q9BVQ7	AFG2B_HUMAN	AFG2B	ATPase family gene 2 protein homolog B	15	15	3441450	2905590	2821800	2515760	2833040	2534470
Q9BXP2	S12A9_HUMAN	SLC12A9	Solute carrier family 12 member 9	15	15	2776970	2630060	1682850	2730320	2761550	1999850
Q9BXP5	SRRT_HUMAN	SRRT	Serrate RNA effector molecule homolog	15	15	1138910	1016330	1109650	1395580	869287	765266
Q9GZZ1	NAA50_HUMAN	NAA50	N-alpha-acetyltransferase 50	15	15	1633410	1383180	1844540	1466220	805756	575296
Q9H1A4	APC1_HUMAN	ANAPC1	Anaphase-promoting complex subunit 1	15	15	132917	182661	175857	163282	176656	171229
Q9H3M7	TXNIP_HUMAN	TXNIP	Thioredoxin-interacting protein	15	15	1511990	2201170	1544740	2247280	2602300	1856090
Q9H6S0	YTDC2_HUMAN	YTHDC2	3'-5' RNA helicase YTHDC2	15	15	1334370	1368770	1213500	1348040	1372860	1350820
Q9H6S3	ES8L2_HUMAN	EPS8L2	Epidermal growth factor receptor kinase substrate 8-like protein 2	15	15	1014280	1147980	1227610	723262	990645	1187020
Q9HAU5	RENT2_HUMAN	UPF2	Regulator of nonsense transcripts 2	15	15	1068150	1182580	1300030	1218120	696394	1391180
Q9HD45	TM9S3_HUMAN	TM9SF3	Transmembrane 9 superfamily member 3	15	15	7457030	8935940	4505750	8482010	8296550	4716840
Q9NV96	CC50A_HUMAN	TMEM30A	Cell cycle control protein 50A	15	13	3834780	4447460	3593400	3454210	4158580	3985400
Q9NVG8	TBC13_HUMAN	TBC1D13	TBC1 domain family member 13	15	15	537370	498512	592720	489342	406097	422626
Q9NYL9	TMOD3_HUMAN	TMOD3	Tropomodulin-3	15	14	557835	699265	931953	514206	423301	1010640
Q9NZ32	ARP10_HUMAN	ACTR10	Actin-related protein 10	15	15	2487330	2267610	2610220	2399600	2017860	2217680
Q9P2E5	CHPF2_HUMAN	CHPF2	Chondroitin sulfate glucuronyltransferase	15	15	323662	323961	217013	415636	317675	185049
Q9UBV2	SE1L1_HUMAN	SEL1L	Protein sel-1 homolog 1	15	15	1809520	2059160	1045650	2855550	1763740	1454830
Q9UDT6	CLIP2_HUMAN	CLIP2	CAP-Gly domain-containing linker protein 2	15	15	412527	521271	592320	354439	478471	665476
Q9UDY8	MALT1_HUMAN	MALT1	Mucosa-associated lymphoid tissue lymphoma translocation protein 1	15	15	457657	407289	446699	461914	282876	461341
Q9UG01	IF172_HUMAN	IFT172	Intraflagellar transport protein 172 homolog	15	15	142197	101599	93059	125875	148449	133222
Q9UG63	ABCF2_HUMAN	ABCF2	ATP-binding cassette sub-family F member 2	15	15	523852	523872	729428	560360	523996	786852
Q9UIJ7	KAD3_HUMAN	AK3	GTP:AMP phosphotransferase AK3, mitochondrial	15	15	6004780	5156380	2983960	9184910	4733690	2231620
Q9UJW0	DCTN4_HUMAN	DCTN4	Dynactin subunit 4	15	15	1363160	1560150	2027400	1361630	1025030	1194320
Q9UKG1	DP13A_HUMAN	APPL1	DCC-interacting protein 13-alpha	15	15	275862	269316	341768	223367	236716	293334
Q9UKV8	AGO2_HUMAN	AGO2	Protein argonaute-2	15	10	737611	675284	530670	692137	692946	526561
Q9ULC3	RAB23_HUMAN	RAB23	Ras-related protein Rab-23	15	15	12221700	14153400	13831900	12065700	9923750	9613480
Q9UM47	NOTC3_HUMAN	NOTCH3	Neurogenic locus notch homolog protein 3	15	14	125329	176092	151010	148321	188106	152500
Q9UNF1	MAGD2_HUMAN	MAGED2	Melanoma-associated antigen D2	15	14	1187520	1167720	1521950	1212420	1431850	1473730
Q9Y277	VDAC3_HUMAN	VDAC3	Voltage-dependent anion-selective channel protein 3	15	15	67687600	67324800	40895700	95301700	73179700	46529400
Q9Y285	SYFA_HUMAN	FARSA	Phenylalanine--tRNA ligase alpha subunit	15	15	5606950	5240990	5546040	5105650	5035430	4718480
Q9Y295	DRG1_HUMAN	DRG1	Developmentally-regulated GTP-binding protein 1	15	15	771262	751921	913916	699198	644644	776200
Q9Y316	MEMO1_HUMAN	MEMO1	Protein MEMO1	15	15	5767920	5254890	4589300	5816660	5124010	2845600
Q9Y6E2	5MP1_HUMAN	BZW2	eIF5-mimic protein 1	15	15	1986440	2043820	2185450	1794080	1933000	2016140
O00461	GOLI4_HUMAN	GOLIM4	Golgi integral membrane protein 4	14	14	576211	754745	493057	713810	630572	383958
O00522	KRIT1_HUMAN	KRIT1	Krev interaction trapped protein 1	14	14	188189	313715	195718	191861	233020	245105
O14579	COPE_HUMAN	COPE	Coatomer subunit epsilon	14	14	1143710	1020350	1160450	1098920	836370	1055120
O14964	HGS_HUMAN	HGS	Hepatocyte growth factor-regulated tyrosine kinase substrate	14	14	10033100	13051200	11411000	6816660	9310980	9419380
O15305	PMM2_HUMAN	PMM2	Phosphomannomutase 2	14	13	1877050	1467840	1599840	1574360	1074440	1258680
O43237	DC1L2_HUMAN	DYNC1LI2	Cytoplasmic dynein 1 light intermediate chain 2	14	14	2812040	2772310	3707290	2453560	2230400	4430720
O43264	ZW10_HUMAN	ZW10	Centromere/kinetochore protein zw10 homolog	14	14	704682	632400	656524	824076	608225	829160
O43861	ATP9B_HUMAN	ATP9B	Probable phospholipid-transporting ATPase IIB	14	14	483773	524983	328595	520707	325635	405676
O75146	HIP1R_HUMAN	HIP1R	Huntingtin-interacting protein 1-related protein	14	14	285687	460531	268757	361850	722065	277861
O75306	NDUS2_HUMAN	NDUFS2	NADH dehydrogenase [ubiquinone] iron-sulfur protein 2, mitochondrial	14	14	4337230	4229510	2631040	6798460	4341800	3899770
O75521	ECI2_HUMAN	ECI2	Enoyl-CoA delta isomerase 2	14	14	873015	906998	665037	1272090	771431	814557
O75844	FACE1_HUMAN	ZMPSTE24	CAAX prenyl protease 1 homolog	14	14	3282760	3244920	2738110	4300350	2055250	2854150
O75970	MPDZ_HUMAN	MPDZ	Multiple PDZ domain protein	14	13	367554	364544	361742	208761	343351	351911
O76003	GLRX3_HUMAN	GLRX3	Glutaredoxin-3	14	14	877169	1266960	1229580	693751	948158	1336410
O76021	RL1D1_HUMAN	RSL1D1	Ribosomal L1 domain-containing protein 1	14	14	5707540	6231970	4044720	6716370	5391420	3125540
O76071	CIAO1_HUMAN	CIAO1	Probable cytosolic iron-sulfur protein assembly protein CIAO1	14	14	1043060	901492	1107790	1264610	949932	956031
O95816	BAG2_HUMAN	BAG2	BAG family molecular chaperone regulator 2	14	14	6271880	4717640	4893470	5732840	2892250	4126850
O96011	PX11B_HUMAN	PEX11B	Peroxisomal membrane protein 11B	14	14	2385290	2518800	1343230	3794920	859240	562583
P05186	PPBT_HUMAN	ALPL	Alkaline phosphatase, tissue-nonspecific isozyme	14	14	5695430	4697850	1799180	4330310	4449470	2040960
P05388	RLA0_HUMAN	RPLP0	Large ribosomal subunit protein uL10	14	5	29505400	28834700	28930100	30024200	25863200	26556300
P06280	AGAL_HUMAN	GLA	Alpha-galactosidase A	14	14	1252850	1447840	1449090	1729820	1527090	1220150
P08174	DAF_HUMAN	CD55	Complement decay-accelerating factor	14	14	3668120	6062890	4316350	3307480	5377760	4937980
P10253	LYAG_HUMAN	GAA	Lysosomal alpha-glucosidase	14	14	3386830	2192200	1633030	3720250	1629290	871515
P10515	ODP2_HUMAN	DLAT	Dihydrolipoyllysine-residue acetyltransferase component of pyruvate dehydrogenase complex, mitochondrial	14	14	3940610	3649960	2446720	4801250	4018840	3406310
P10586	PTPRF_HUMAN	PTPRF	Receptor-type tyrosine-protein phosphatase F	14	7	316369	899732	445830	404241	981978	563692
P10768	ESTD_HUMAN	ESD	S-formylglutathione hydrolase	14	14	16880400	15278900	14356400	17165200	13287500	11286300
P11117	PPAL_HUMAN	ACP2	Lysosomal acid phosphatase	14	14	3211100	3499930	1946010	3061290	2922140	2115210
P11177	ODPB_HUMAN	PDHB	Pyruvate dehydrogenase E1 component subunit beta, mitochondrial	14	14	2624990	2622900	1905220	4385990	2921110	2524860
P11279	LAMP1_HUMAN	LAMP1	Lysosome-associated membrane glycoprotein 1	14	14	201781000	207904000	106966000	175340000	130658000	146625000
P11802	CDK4_HUMAN	CDK4	Cyclin-dependent kinase 4	14	13	1669140	1776300	1877100	1914230	1823640	1452360
P12259	FA5_HUMAN	F5	Coagulation factor V	14	14	28655500	32149500	28617700	27254800	32844400	32097100
P14866	HNRPL_HUMAN	HNRNPL	Heterogeneous nuclear ribonucleoprotein L	14	13	3867940	3028360	3931890	4365430	2947330	3173500
P19086	GNAZ_HUMAN	GNAZ	Guanine nucleotide-binding protein G(z) subunit alpha	14	14	1368940	1929030	1098470	1315560	1556760	1116140
P19971	TYPH_HUMAN	TYMP	Thymidine phosphorylase	14	14	609038	590987	541977	628006	540429	559192
P23246	SFPQ_HUMAN	SFPQ	Splicing factor, proline- and glutamine-rich	14	14	2298890	1906350	1649610	2619190	1297520	1661850
P23919	KTHY_HUMAN	DTYMK	Thymidylate kinase	14	14	1359490	1368370	1511270	1343260	733679	779040
P25789	PSA4_HUMAN	PSMA4	Proteasome subunit alpha type-4	14	14	11545600	13526800	13996100	11123500	10923700	12610500
P26599	PTBP1_HUMAN	PTBP1	Polypyrimidine tract-binding protein 1	14	11	3150190	2452000	2721840	4435320	1770120	2271020
P27695	APEX1_HUMAN	APEX1	DNA repair nuclease/redox regulator APEX1	14	14	2394210	3153560	1188120	2402790	2251240	1089610
P29992	GNA11_HUMAN	GNA11	Guanine nucleotide-binding protein subunit alpha-11	14	13	12301700	16787300	13060000	13482300	16198100	14880900
P30038	AL4A1_HUMAN	ALDH4A1	Delta-1-pyrroline-5-carboxylate dehydrogenase, mitochondrial	14	14	3275520	3012210	1876820	5311690	3629830	2702580
P30740	ILEU_HUMAN	SERPINB1	Leukocyte elastase inhibitor	14	14	1147420	1308540	1003600	1193940	1180660	1172960
P31689	DNJA1_HUMAN	DNAJA1	DnaJ homolog subfamily A member 1	14	14	5493030	5605960	5517250	4782440	5788430	5701910
P33993	MCM7_HUMAN	MCM7	DNA replication licensing factor MCM7	14	14	416834	551363	504725	541993	636160	401464
P39019	RS19_HUMAN	RPS19	Small ribosomal subunit protein eS19	14	14	3564940	3942970	5199020	3657850	1523260	1020600
P39060	COIA1_HUMAN	COL18A1	Collagen alpha-1(XVIII) chain	14	14	2252700	3046100	2472670	2779880	2752820	3444290
P41226	UBA7_HUMAN	UBA7	Ubiquitin-like modifier-activating enzyme 7	14	14	397383	360497	462281	432381	338893	393047
P49137	MAPK2_HUMAN	MAPKAPK2	MAP kinase-activated protein kinase 2	14	11	929333	923140	1021060	1254920	966304	833079
P49736	MCM2_HUMAN	MCM2	DNA replication licensing factor MCM2	14	14	220134	294330	252815	224585	286651	137860
P51648	AL3A2_HUMAN	ALDH3A2	Aldehyde dehydrogenase family 3 member A2	14	13	934178	686255	697983	1405710	645034	849491
P53007	TXTP_HUMAN	SLC25A1	Tricarboxylate transport protein, mitochondrial	14	14	6461320	5267340	4009620	8963950	4742080	3868950
P53634	CATC_HUMAN	CTSC	Dipeptidyl peptidase 1	14	14	16386500	10592700	6370190	20789400	7897810	2564300
P58335	ANTR2_HUMAN	ANTXR2	Anthrax toxin receptor 2	14	13	5220980	6793840	4394770	4232050	6319190	4112290
P60709;P63261	ACTB_HUMAN;ACTG_HUMAN	ACTB;ACTG1	Actin, cytoplasmic 1	14	0	2921360000	3777370000	4125570000	2771570000	3121990000	3718300000
P61313	RL15_HUMAN	RPL15	Large ribosomal subunit protein eL15	14	14	21833400	19620000	20616400	21758700	13820000	8965630
P62244	RS15A_HUMAN	RPS15A	Small ribosomal subunit protein uS8	14	14	44465100	35827500	38573600	40906300	5798870	3063890
P62714	PP2AB_HUMAN	PPP2CB	Serine/threonine-protein phosphatase 2A catalytic subunit beta isoform	14	2	6200500	5851820	6655590	6379020	7126970	5044340
P62820	RAB1A_HUMAN	RAB1A	Ras-related protein Rab-1A	14	8	27942200	27280400	31163500	27661700	14472700	13821600
P62937;cRAP-P62937	PPIA_HUMAN;cRAP-PPIA_HUMAN	PPIA;cRAP-PPIA	Peptidyl-prolyl cis-trans isomerase A	14	0	65454200	72558100	116890000	53000000	20024900	19286900
P62979;cRAP-P62979	RS27A_HUMAN;cRAP-RS27A_HUMAN	RPS27A;cRAP-RPS27A	Ubiquitin-ribosomal protein eS31 fusion protein	14	0	63886000	75083400	70198300	62635700	52052200	53584300
P78539	SRPX_HUMAN	SRPX	Sushi repeat-containing protein SRPX	14	14	1745060	1766920	2976030	1951180	1744260	3706240
P84022	SMAD3_HUMAN	SMAD3	Mothers against decapentaplegic homolog 3	14	5	26559200	22820600	17865200	28539800	23622500	14676800
Q07955	SRSF1_HUMAN	SRSF1	Serine/arginine-rich splicing factor 1	14	14	938658	1732700	834265	1498510	568206	1029990
Q08380	LG3BP_HUMAN	LGALS3BP	Galectin-3-binding protein	14	14	2194970	2864650	3063970	2863670	3097670	3482030
Q0VDF9	HSP7E_HUMAN	HSPA14	Heat shock 70 kDa protein 14	14	14	349119	329700	416150	353120	292798	411079
Q12904	AIMP1_HUMAN	AIMP1	Aminoacyl tRNA synthase complex-interacting multifunctional protein 1	14	14	678330	793405	1261350	688618	574509	1000070
Q12929	EPS8_HUMAN	EPS8	Epidermal growth factor receptor kinase substrate 8	14	14	321355	525386	521089	298497	419376	421278
Q13107	UBP4_HUMAN	USP4	Ubiquitin carboxyl-terminal hydrolase 4	14	14	1253370	987436	1183010	1266620	1486850	1404350
Q13496	MTM1_HUMAN	MTM1	Myotubularin	14	14	20142400	22309000	17859500	21323600	24569200	22867400
Q13501	SQSTM_HUMAN	SQSTM1	Sequestosome-1	14	14	2608370	4722690	4671740	2326380	4134480	3985690
Q13630	FCL_HUMAN	GFUS	GDP-L-fucose synthase	14	14	2575460	2611600	3110740	2787760	2482310	2212290
Q14766	LTBP1_HUMAN	LTBP1	Latent-transforming growth factor beta-binding protein 1	14	13	351878	362603	297903	397898	319493	351447
Q14914	PTGR1_HUMAN	PTGR1	Prostaglandin reductase 1	14	14	3862460	4244430	3956770	4520020	3059920	3303540
Q15005	SPCS2_HUMAN	SPCS2	Signal peptidase complex subunit 2	14	14	5516680	5528610	3942270	6954380	2675230	2061260
Q15113	PCOC1_HUMAN	PCOLCE	Procollagen C-endopeptidase enhancer 1	14	14	1660440	1282420	1620070	1610630	1146030	2256520
Q15555	MARE2_HUMAN	MAPRE2	Microtubule-associated protein RP/EB family member 2	14	13	1206100	1678850	2119850	1439640	1701020	1718460
Q15907	RB11B_HUMAN	RAB11B	Ras-related protein Rab-11B	14	1	23125900	26785800	25508100	22710500	17179600	14648000
Q16719	KYNU_HUMAN	KYNU	Kynureninase	14	14	1646130	2042880	951987	1642340	1696880	826526
Q2TAY7	SMU1_HUMAN	SMU1	WD40 repeat-containing protein SMU1	14	14	1167060	1431610	824189	1659390	1503590	756179
Q4G0N4	NAKD2_HUMAN	NADK2	NAD kinase 2, mitochondrial	14	14	343965	328161	229007	500182	304804	241147
Q5EBM0	CMPK2_HUMAN	CMPK2	UMP-CMP kinase 2, mitochondrial	14	14	912661	901404	550730	842917	875375	475300
Q5JTV8	TOIP1_HUMAN	TOR1AIP1	Torsin-1A-interacting protein 1	14	13	6944440	7812080	5308770	9143090	6560500	7840890
Q5VWQ8	DAB2P_HUMAN	DAB2IP	Disabled homolog 2-interacting protein	14	10	2187200	2294210	1973560	2174170	2847490	2007620
Q6DKJ4	NXN_HUMAN	NXN	Nucleoredoxin	14	14	2263430	2245430	2956040	1886680	2050170	2911860
Q6IQ22	RAB12_HUMAN	RAB12	Ras-related protein Rab-12	14	14	1303420	1246710	1123330	970177	777912	786247
Q6L8Q7	PDE12_HUMAN	PDE12	2',5'-phosphodiesterase 12	14	14	1343470	1270820	1381690	1581210	1383690	1106580
Q6N069	NAA16_HUMAN	NAA16	N-alpha-acetyltransferase 16, NatA auxiliary subunit	14	14	767990	529082	633292	751610	630600	546074
Q6P3X3	TTC27_HUMAN	TTC27	Tetratricopeptide repeat protein 27	14	14	345434	350771	319483	317534	328574	297595
Q6YHU6	THADA_HUMAN	THADA	tRNA (32-2'-O)-methyltransferase regulator THADA	14	14	1347380	1240870	1424590	1199660	1234260	1394180
Q7L0Y3	TM10C_HUMAN	TRMT10C	tRNA methyltransferase 10 homolog C	14	14	647592	541710	317834	730356	649847	494930
Q86UX7	URP2_HUMAN	FERMT3	Fermitin family homolog 3	14	14	3367190	4153460	2966890	4138920	3518720	2687160
Q86X27	RGPS2_HUMAN	RALGPS2	Ras-specific guanine nucleotide-releasing factor RalGPS2	14	13	344406	341794	472471	414311	330288	389411
Q86X76	NIT1_HUMAN	NIT1	Deaminated glutathione amidase	14	14	3367710	2917320	3101950	3953090	2792110	2475870
Q8IX04	UEVLD_HUMAN	UEVLD	Ubiquitin-conjugating enzyme E2 variant 3	14	14	4473550	4110970	4333930	4013580	4194230	3951400
Q8N1B4	VPS52_HUMAN	VPS52	Vacuolar protein sorting-associated protein 52 homolog	14	14	649905	547769	537115	627435	582215	564349
Q8N3D4	EH1L1_HUMAN	EHBP1L1	EH domain-binding protein 1-like protein 1	14	11	282029	321083	480614	349544	351266	348990
Q8NBF6	AVL9_HUMAN	AVL9	Late secretory pathway protein AVL9 homolog	14	14	794916	675847	674829	685490	770287	497826
Q8NBJ9	SIDT2_HUMAN	SIDT2	SID1 transmembrane family member 2	14	14	3345130	3247280	1487110	3789590	2993250	2068670
Q8NCA5	FA98A_HUMAN	FAM98A	Protein FAM98A	14	11	4967200	5171910	5648380	5423150	5733420	5437670
Q8NEY1	NAV1_HUMAN	NAV1	Neuron navigator 1	14	14	11960500	13232300	11084800	14482700	17296100	13039000
Q92629	SGCD_HUMAN	SGCD	Delta-sarcoglycan	14	14	1917080	1628970	3234750	1653020	1133640	3181010
Q92905	CSN5_HUMAN	COPS5	COP9 signalosome complex subunit 5	14	14	4026920	3880200	4740050	4121830	3828430	5259970
Q93052	LPP_HUMAN	LPP	Lipoma-preferred partner	14	14	2055900	2678130	3148850	1658620	1920860	2916710
Q969G5	CAVN3_HUMAN	CAVIN3	Caveolae-associated protein 3	14	14	38311100	45774900	41473700	54033400	37042800	34030000
Q969N2	PIGT_HUMAN	PIGT	GPI transamidase component PIG-T	14	14	4490140	4738220	3192860	5580220	4766760	4146960
Q96AG4	LRC59_HUMAN	LRRC59	Leucine-rich repeat-containing protein 59	14	14	4236200	3561210	3477140	3355310	2439260	4006550
Q96CV9	OPTN_HUMAN	OPTN	Optineurin	14	14	213729	180590	345819	161688	237963	321751
Q96DI7	SNR40_HUMAN	SNRNP40	U5 small nuclear ribonucleoprotein 40 kDa protein	14	14	1878130	1614490	1007270	1748170	1508290	704764
Q96EK5	KBP_HUMAN	KIFBP	KIF-binding protein	14	14	664938	709240	840649	639875	709139	858857
Q96PP9	GBP4_HUMAN	GBP4	Guanylate-binding protein 4	14	10	1013710	899355	456775	986126	865474	410177
Q99424	ACOX2_HUMAN	ACOX2	Peroxisomal acyl-coenzyme A oxidase 2	14	14	881970	678775	592077	1147800	769135	855292
Q9BXF6	RFIP5_HUMAN	RAB11FIP5	Rab11 family-interacting protein 5	14	14	1377600	1700740	1533290	1435500	1372030	962154
Q9BY76	ANGL4_HUMAN	ANGPTL4	Angiopoietin-related protein 4	14	14	6770110	7147000	13553500	6999740	7480080	11233600
Q9BZ67	FRMD8_HUMAN	FRMD8	FERM domain-containing protein 8	14	8	355246	596123	509624	419313	511004	400532
Q9BZE1	RM37_HUMAN	MRPL37	Large ribosomal subunit protein mL37	14	14	522772	512681	334219	779666	547908	464445
Q9BZF1	OSBL8_HUMAN	OSBPL8	Oxysterol-binding protein-related protein 8	14	12	1534670	1329450	1241630	1477350	1429190	1268980
Q9BZL6	KPCD2_HUMAN	PRKD2	Serine/threonine-protein kinase D2	14	10	1789780	1818550	1534560	1961800	1568190	1563060
Q9H2U2	IPYR2_HUMAN	PPA2	Inorganic pyrophosphatase 2, mitochondrial	14	14	3177620	3062950	2523640	4028450	2685990	2693790
Q9H553	ALG2_HUMAN	ALG2	Alpha-1,3/1,6-mannosyltransferase ALG2	14	14	517374	454254	545835	718569	379111	521878
Q9H9B4	SFXN1_HUMAN	SFXN1	Sideroflexin-1	14	14	3719490	2990370	2125120	5738690	3252040	2370090
Q9NR45	SIAS_HUMAN	NANS	Sialic acid synthase	14	14	7047160	6737600	9038260	8714850	7850940	7566730
Q9NR50	EI2BG_HUMAN	EIF2B3	Translation initiation factor eIF2B subunit gamma	14	14	1888490	1855900	2300520	2069780	1809360	2145160
Q9NTJ3	SMC4_HUMAN	SMC4	Structural maintenance of chromosomes protein 4	14	14	366216	518700	590703	344871	584413	683825
Q9NX63	MIC19_HUMAN	CHCHD3	MICOS complex subunit MIC19	14	14	1441600	1404940	997902	2645710	1246120	891213
Q9UGI8	TES_HUMAN	TES	Testin	14	14	2279110	2211910	2453080	1810440	1682560	2153830
Q9UMS4	PRP19_HUMAN	PRPF19	Pre-mRNA-processing factor 19	14	14	2362520	2210520	2124300	2231610	2023830	1591000
Q9UPZ3	HPS5_HUMAN	HPS5	BLOC-2 complex member HPS5	14	14	1386820	1587340	1194600	1298640	1283740	1172730
Q9Y282	ERGI3_HUMAN	ERGIC3	Endoplasmic reticulum-Golgi intermediate compartment protein 3	14	14	5449820	6081580	2752550	6754480	6194830	2977370
Q9Y303	NAGA_HUMAN	AMDHD2	N-acetylglucosamine-6-phosphate deacetylase	14	14	1065780	1500110	1725680	1224520	1515160	1442860
Q9Y371	SHLB1_HUMAN	SH3GLB1	Endophilin-B1	14	13	2916190	2920450	3992260	2602420	2469580	4261790
Q9Y4X5	ARI1_HUMAN	ARIH1	E3 ubiquitin-protein ligase ARIH1	14	14	539098	472262	537230	530940	527264	459734
Q9Y666	S12A7_HUMAN	SLC12A7	Solute carrier family 12 member 7	14	12	1339550	1942840	849012	1079050	1680390	995672
Q9Y6M5	ZNT1_HUMAN	SLC30A1	Proton-coupled zinc antiporter SLC30A1	14	14	1224490	2159400	1904720	1001570	1547500	1915670
A1A4S6	RHG10_HUMAN	ARHGAP10	Rho GTPase-activating protein 10	13	12	258326	273771	283408	287107	283922	256538
O00264	PGRC1_HUMAN	PGRMC1	Membrane-associated progesterone receptor component 1	13	12	8786030	8638050	12662100	12067200	4885980	7067180
O00303	EIF3F_HUMAN	EIF3F	Eukaryotic translation initiation factor 3 subunit F	13	13	6117120	5910420	7809280	6152400	4965740	6478890
O00487	PSDE_HUMAN	PSMD14	26S proteasome non-ATPase regulatory subunit 14	13	13	9898430	8448500	11194700	9069460	7442980	10504500
O15040	TCPR2_HUMAN	TECPR2	Tectonin beta-propeller repeat-containing protein 2	13	13	649594	479664	472329	602912	431602	484395
O15269	SPTC1_HUMAN	SPTLC1	Serine palmitoyltransferase 1	13	13	1183160	1295230	904656	1815280	1252840	1051360
O43252	PAPS1_HUMAN	PAPSS1	Bifunctional 3'-phosphoadenosine 5'-phosphosulfate synthase 1	13	13	791571	969610	1191720	949431	987955	1011230
O43292	GPAA1_HUMAN	GPAA1	Glycosylphosphatidylinositol anchor attachment 1 protein	13	13	1314780	1433570	970062	1546280	1205080	1101670
O43294	TGFI1_HUMAN	TGFB1I1	Transforming growth factor beta-1-induced transcript 1 protein	13	13	3044140	2057180	2602820	2261850	2203380	2298180
O43432	IF4G3_HUMAN	EIF4G3	Eukaryotic translation initiation factor 4 gamma 3	13	13	213093	175964	227829	187033	167662	199139
O43684	BUB3_HUMAN	BUB3	Mitotic checkpoint protein BUB3	13	13	3746270	2992740	2587900	3462370	3097050	1733840
O43818	U3IP2_HUMAN	RRP9	U3 small nucleolar RNA-interacting protein 2	13	13	2515190	2563970	2042610	2987110	2475610	1413900
O60331	PI51C_HUMAN	PIP5K1C	Phosphatidylinositol 4-phosphate 5-kinase type-1 gamma	13	9	750760	802158	1328310	521540	670403	1279180
O75367	H2AY_HUMAN	MACROH2A1	Core histone macro-H2A.1	13	11	2319340	1623230	1715380	4070700	1471640	2348510
O76024	WFS1_HUMAN	WFS1	Wolframin	13	13	1622260	1840620	1215750	2243050	1475290	1572070
O94826	TOM70_HUMAN	TOMM70	Mitochondrial import receptor subunit TOM70	13	13	613288	602324	829268	803295	554070	887407
O94886	CSCL1_HUMAN	TMEM63A	CSC1-like protein 1	13	13	1361780	1509490	910973	1407280	1402150	1030220
O94887	FARP2_HUMAN	FARP2	FERM, ARHGEF and pleckstrin domain-containing protein 2	13	13	363651	404075	295274	260925	391662	388448
O95084	PRS23_HUMAN	PRSS23	Serine protease 23	13	13	1451210	1818950	1876770	1917260	1933340	1789240
O95714	HERC2_HUMAN	HERC2	E3 ubiquitin-protein ligase HERC2	13	13	59343.6	73526.6	75842.4	63540.4	91051.5	59647.1
O96019	ACL6A_HUMAN	ACTL6A	Actin-like protein 6A	13	9	1417870	1681290	1837490	1722780	1626770	1424540
P00491	PNPH_HUMAN	PNP	Purine nucleoside phosphorylase	13	13	1337680	2481260	3188360	1570780	2235600	2686900
P02533	K1C14_HUMAN	KRT14	Keratin, type I cytoskeletal 14	13	11	15891700	19608200	32319200	47024600	38503100	64576400
P05121	PAI1_HUMAN	SERPINE1	Plasminogen activator inhibitor 1	13	13	6475710	5281480	5597790	8183810	5911290	4775890
P05166	PCCB_HUMAN	PCCB	Propionyl-CoA carboxylase beta chain, mitochondrial	13	13	277759	292074	145382	454805	306524	280961
P07910	HNRPC_HUMAN	HNRNPC	Heterogeneous nuclear ribonucleoproteins C1/C2	13	5	2822550	2372470	2110390	3431810	902966	2059780
P08621	RU17_HUMAN	SNRNP70	U1 small nuclear ribonucleoprotein 70 kDa	13	13	1995610	2945880	2182940	1804890	2531480	1909000
P09651	ROA1_HUMAN	HNRNPA1	Heterogeneous nuclear ribonucleoprotein A1	13	1	1201310	1278980	1494300	1828320	889922	1465650
P09936	UCHL1_HUMAN	UCHL1	Ubiquitin carboxyl-terminal hydrolase isozyme L1	13	13	7292950	9195030	14538900	7700230	4857210	7468920
P11274	BCR_HUMAN	BCR	Breakpoint cluster region protein	13	13	598923	798193	805886	581948	846946	1005650
P11387	TOP1_HUMAN	TOP1	DNA topoisomerase 1	13	11	1943660	1957290	1641820	2536400	2351120	2118280
P14324	FPPS_HUMAN	FDPS	Farnesyl pyrophosphate synthase	13	13	6606480	11246300	12884400	6559590	10670000	11306400
P15586	GNS_HUMAN	GNS	N-acetylglucosamine-6-sulfatase	13	13	10708600	11403400	5926500	13573700	10431100	6434140
P22087	FBRL_HUMAN	FBL	rRNA 2'-O-methyltransferase fibrillarin	13	12	7844680	7462940	4874440	10284600	6423740	5130920
P23219	PGH1_HUMAN	PTGS1	Prostaglandin G/H synthase 1	13	13	4715160	4173240	5365620	5855310	4037340	6826470
P25098	ARBK1_HUMAN	GRK2	Beta-adrenergic receptor kinase 1	13	8	463149	428143	469519	449199	530243	518269
P25787	PSA2_HUMAN	PSMA2	Proteasome subunit alpha type-2	13	13	3666970	4241800	4918920	3313530	2463110	2627740
P25788	PSA3_HUMAN	PSMA3	Proteasome subunit alpha type-3	13	13	7308640	8164160	8616190	6447060	5161630	6562570
P26440	IVD_HUMAN	IVD	Isovaleryl-CoA dehydrogenase, mitochondrial	13	13	1534940	1451610	975985	2301810	1600760	1177710
P26572	MGAT1_HUMAN	MGAT1	Alpha-1,3-mannosyl-glycoprotein 2-beta-N-acetylglucosaminyltransferase	13	13	1986010	2354010	1254230	2598600	2653030	1111440
P28066	PSA5_HUMAN	PSMA5	Proteasome subunit alpha type-5	13	13	13356900	14298600	16685900	12339800	8922270	10882300
P28300	LYOX_HUMAN	LOX	Protein-lysine 6-oxidase	13	13	2417140	2436780	2075080	2460090	2012230	2304420
P30837	AL1B1_HUMAN	ALDH1B1	Aldehyde dehydrogenase X, mitochondrial	13	12	2377240	2538090	1898950	3260900	2158700	2205420
P31323	KAP3_HUMAN	PRKAR2B	cAMP-dependent protein kinase type II-beta regulatory subunit	13	13	1179480	1091600	891224	1048980	1108630	842119
P31943	HNRH1_HUMAN	HNRNPH1	Heterogeneous nuclear ribonucleoprotein H	13	7	7837580	7051890	6856900	8766550	6285170	5787080
P36543	VATE1_HUMAN	ATP6V1E1	V-type proton ATPase subunit E 1	13	9	4598430	4662570	5806220	4404650	3495740	4488560
P37802	TAGL2_HUMAN	TAGLN2	Transgelin-2	13	13	8394180	8793480	14456400	7337180	3839640	4433820
P43121	MUC18_HUMAN	MCAM	Cell surface glycoprotein MUC18	13	13	1015300	2540420	1818460	860835	2302980	2289060
P43243	MATR3_HUMAN	MATR3	Matrin-3	13	13	1101860	1357690	1270450	1518570	795565	1203530
P46087	NOP2_HUMAN	NOP2	Probable 28S rRNA (cytosine(4447)-C(5))-methyltransferase	13	13	1804760	2666970	2504880	2282300	2896300	1980620
P46779	RL28_HUMAN	RPL28	Large ribosomal subunit protein eL28	13	13	7162430	5568820	6031950	7601690	3027600	1927280
P46934	NEDD4_HUMAN	NEDD4	E3 ubiquitin-protein ligase NEDD4	13	10	285246	471855	403046	283271	352995	475681
P47755	CAZA2_HUMAN	CAPZA2	F-actin-capping protein subunit alpha-2	13	13	11202000	10605800	9753360	11245600	8735850	9309370
P48739	PIPNB_HUMAN	PITPNB	Phosphatidylinositol transfer protein beta isoform	13	11	722363	945060	1376870	770191	693203	1192100
P48960	AGRE5_HUMAN	ADGRE5	Adhesion G protein-coupled receptor E5	13	11	3856430	6675500	5703450	2903250	6062010	5889430
P51148	RAB5C_HUMAN	RAB5C	Ras-related protein Rab-5C	13	10	68887500	79941100	86553600	68720000	55836400	49986500
P51153	RAB13_HUMAN	RAB13	Ras-related protein Rab-13	13	12	14909700	16079700	17621600	16074500	8520300	7435260
P51398	RT29_HUMAN	DAP3	Small ribosomal subunit protein mS29	13	13	1157110	1162360	875135	2166140	1171050	1031530
P51790	CLCN3_HUMAN	CLCN3	H(+)/Cl(-) exchange transporter 3	13	9	2520820	3300970	2318810	2114870	2707080	2362900
P51991	ROA3_HUMAN	HNRNPA3	Heterogeneous nuclear ribonucleoprotein A3	13	12	1430040	1032170	1401870	1556330	1136190	1558520
P55010	IF5_HUMAN	EIF5	Eukaryotic translation initiation factor 5	13	13	1370810	1615580	2212070	1460630	1528570	1904170
P55036	PSMD4_HUMAN	PSMD4	26S proteasome non-ATPase regulatory subunit 4	13	10	1523440	1250790	1614920	1274740	804515	1218250
P56545	CTBP2_HUMAN	CTBP2	C-terminal-binding protein 2	13	8	1954410	1383090	1427960	1883810	1109360	1362260
P57740	NU107_HUMAN	NUP107	Nuclear pore complex protein Nup107	13	13	372208	346725	240151	345787	295263	319045
P61254	RL26_HUMAN	RPL26	Large ribosomal subunit protein uL24	13	2	19387300	15345600	17210000	19805500	8914500	7938790
P62834	RAP1A_HUMAN	RAP1A	Ras-related protein Rap-1A	13	3	84843900	96885900	103321000	76420100	57034600	45195500
P62917	RL8_HUMAN	RPL8	Large ribosomal subunit protein uL2	13	13	17256800	18139400	20846700	21013700	17880300	15542100
P63241	IF5A1_HUMAN	EIF5A	Eukaryotic translation initiation factor 5A-1	13	3	10357300	10261200	15147600	7620000	4312280	5245290
P78386;cRAP-P78386	KRT85_HUMAN;cRAP-KRT85_HUMAN	KRT85;cRAP-KRT85	Keratin, type II cuticular Hb5	13	0	165030	140817	1447930	931996	192693	728487
P84095	RHOG_HUMAN	RHOG	Rho-related GTP-binding protein RhoG	13	12	29531000	40718800	30165600	28071900	11209800	8147480
P86790;P86791	CCZ1B_HUMAN;CCZ1_HUMAN	CCZ1;CCZ1B	Vacuolar fusion protein CCZ1 homolog B	13	0	3672260	3153120	2827470	3038410	2845130	2816160
P98198	AT8B2_HUMAN	ATP8B2	Phospholipid-transporting ATPase ID	13	11	468461	575395	442156	418310	450135	517563
Q00796	DHSO_HUMAN	SORD	Sorbitol dehydrogenase	13	13	1923770	1926820	2141280	2034560	1968190	2083730
Q02252	MMSA_HUMAN	ALDH6A1	Methylmalonate-semialdehyde/malonate-semialdehyde dehydrogenase [acylating], mitochondrial	13	13	469978	405992	253155	647591	411383	355545
Q02978	M2OM_HUMAN	SLC25A11	Mitochondrial 2-oxoglutarate/malate carrier protein	13	13	2495220	2563430	1434990	3872900	2280380	1525140
Q03154	ACY1_HUMAN	ACY1	Aminoacylase-1	13	13	850028	963923	1112570	692931	1123800	1468710
Q09161	NCBP1_HUMAN	NCBP1	Nuclear cap-binding protein subunit 1	13	13	1459760	1070030	1218910	1142870	943075	924374
Q12769	NU160_HUMAN	NUP160	Nuclear pore complex protein Nup160	13	13	403538	362234	351565	543406	399848	491413
Q12841	FSTL1_HUMAN	FSTL1	Follistatin-related protein 1	13	13	639124	460609	472755	400022	455236	518363
Q12882	DPYD_HUMAN	DPYD	Dihydropyrimidine dehydrogenase [NADP(+)]	13	13	926768	1095330	967600	758393	1144220	1000330
Q12905	ILF2_HUMAN	ILF2	Interleukin enhancer-binding factor 2	13	13	5334410	4021090	2486260	4928850	3213920	2481560
Q13043	STK4_HUMAN	STK4	Serine/threonine-protein kinase 4	13	6	1284540	1128900	1453260	1207660	1500360	1504270
Q14694	UBP10_HUMAN	USP10	Ubiquitin carboxyl-terminal hydrolase 10	13	13	531025	569601	568547	552565	443864	434322
Q15366	PCBP2_HUMAN	PCBP2	Poly(rC)-binding protein 2	13	7	13022100	12396800	15219200	11643100	9931060	12880500
Q15392	DHC24_HUMAN	DHCR24	Delta(24)-sterol reductase	13	13	3195310	4006630	4750070	3877530	3183430	5862530
Q15397	PUM3_HUMAN	PUM3	Pumilio homolog 3	13	13	530021	411870	317101	529746	680727	373248
Q15717	ELAV1_HUMAN	ELAVL1	ELAV-like protein 1	13	12	994953	960424	999249	1449670	927959	909169
Q15751	HERC1_HUMAN	HERC1	Probable E3 ubiquitin-protein ligase HERC1	13	13	19762.4	14299.5	17013.2	14487.3	18024.2	22465.9
Q15758	AAAT_HUMAN	SLC1A5	Neutral amino acid transporter B(0)	13	13	17504900	23571200	22697200	14288400	18739200	25502200
Q16537	2A5E_HUMAN	PPP2R5E	Serine/threonine-protein phosphatase 2A 56 kDa regulatory subunit epsilon isoform	13	9	2375150	2313850	2231400	2269540	2407330	2173370
Q2LD37	BLTP1_HUMAN	BLTP1	Bridge-like lipid transfer protein family member 1	13	13	185756	248702	222994	189938	272263	204337
Q53EL6	PDCD4_HUMAN	PDCD4	Programmed cell death protein 4	13	13	988791	1049970	1129790	1118180	1339900	1216940
Q53GQ0	DHB12_HUMAN	HSD17B12	Very-long-chain 3-oxoacyl-CoA reductase	13	13	6010600	5816370	5911130	7964340	3883830	4922250
Q5NDL2	EOGT_HUMAN	EOGT	EGF domain-specific O-linked N-acetylglucosamine transferase	13	13	905091	814240	614035	1118840	721596	736214
Q5T750	KPLCE_HUMAN	KPLCE	Protein KPLCE	13	13	3023760	2829640	3233000	3113540	4950110	4732920
Q5VZK9	CARL1_HUMAN	CARMIL1	F-actin-uncapping protein LRRC16A	13	13	297732	340284	334997	277176	286314	348588
Q5ZPR3	CD276_HUMAN	CD276	CD276 antigen	13	13	20547900	41148200	25518000	17367800	31093700	30654600
Q676U5	A16L1_HUMAN	ATG16L1	Autophagy-related protein 16-1	13	13	791945	509559	563227	610585	582176	395282
Q68D91	MBLC2_HUMAN	MBLAC2	Acyl-coenzyme A thioesterase MBLAC2	13	13	772536	950356	987052	915007	867093	755216
Q6IA69	NADE_HUMAN	NADSYN1	Glutamine-dependent NAD(+) synthetase	13	13	769274	515057	624139	671256	568754	700608
Q6NUM9	RETST_HUMAN	RETSAT	All-trans-retinol 13,14-reductase	13	13	161228000	165477000	182004000	260731000	136683000	172740000
Q6NYC8	PPR18_HUMAN	PPP1R18	Phostensin	13	13	176270	271212	177397	99639.8	247080	292809
Q6P996	PDXD1_HUMAN	PDXDC1	Pyridoxal-dependent decarboxylase domain-containing protein 1	13	7	636181	532697	456529	647310	436715	362926
Q6P9B6	MEAK7_HUMAN	MEAK7	MTOR-associated protein MEAK7	13	13	1584660	1999590	2424170	1328140	1531510	2408800
Q6PJF5	RHDF2_HUMAN	RHBDF2	Inactive rhomboid protein 2	13	13	319573	462801	309789	299000	419600	321978
Q6ZW31	SYDE1_HUMAN	SYDE1	Rho GTPase-activating protein SYDE1	13	13	488859	370933	413314	564018	474139	487681
Q7KZI7	MARK2_HUMAN	MARK2	Serine/threonine-protein kinase MARK2	13	11	2087880	1895110	1910220	1771050	1891410	1993060
Q7L5N1	CSN6_HUMAN	COPS6	COP9 signalosome complex subunit 6	13	13	3121240	2733740	3542350	2854740	3024210	3561510
Q86SQ0	PHLB2_HUMAN	PHLDB2	Pleckstrin homology-like domain family B member 2	13	13	281110	376359	218660	406636	318639	174169
Q86YQ8	CPNE8_HUMAN	CPNE8	Copine-8	13	9	343253	675585	276251	393178	530143	292376
Q8N4C8	MINK1_HUMAN	MINK1	Misshapen-like kinase 1	13	13	2588930	3275360	2746630	2500620	3158510	2959030
Q8NE01	CNNM3_HUMAN	CNNM3	Metal transporter CNNM3	13	12	187572	215927	180909	112243	196864	178266
Q8TCY9	URGCP_HUMAN	URGCP	Up-regulator of cell proliferation	13	13	635957	488572	387936	474060	504614	304020
Q8TD55	PKHO2_HUMAN	PLEKHO2	Pleckstrin homology domain-containing family O member 2	13	13	1068610	1216880	1326380	960939	870195	1178620
Q8TF05	PP4R1_HUMAN	PPP4R1	Serine/threonine-protein phosphatase 4 regulatory subunit 1	13	13	1227470	1107610	1139320	1214470	1106440	1192100
Q92562	FIG4_HUMAN	FIG4	Polyphosphoinositide phosphatase	13	13	833229	692863	1013820	926998	946579	801941
Q96DZ1	ERLEC_HUMAN	ERLEC1	Endoplasmic reticulum lectin 1	13	13	1646680	1870390	1130550	2396860	1755690	1524560
Q96HC4	PDLI5_HUMAN	PDLIM5	PDZ and LIM domain protein 5	13	13	4787130	4605820	3500160	4143880	3348900	2751970
Q96NE9	FRMD6_HUMAN	FRMD6	FERM domain-containing protein 6	13	13	2244530	2833210	2726860	1910670	2923190	3199950
Q96P63	SPB12_HUMAN	SERPINB12	Serpin B12	13	13	1678730	1893070	1848000	2940250	2539520	3527430
Q96Q11	TRNT1_HUMAN	TRNT1	CCA tRNA nucleotidyltransferase 1, mitochondrial	13	13	2109450	1825170	1829980	2246030	1921540	1805560
Q99439	CNN2_HUMAN	CNN2	Calponin-2	13	12	5793020	6164500	7979390	5675460	4071280	7462840
Q99497	PARK7_HUMAN	PARK7	Parkinson disease protein 7	13	13	3665330	3929730	4999620	3360570	1727130	1984650
Q99685	MGLL_HUMAN	MGLL	Monoglyceride lipase	13	13	5520230	5904640	5995380	5105550	4480430	5396280
Q99733	NP1L4_HUMAN	NAP1L4	Nucleosome assembly protein 1-like 4	13	11	7844910	10108500	10176300	10768600	13948200	12233600
Q99747	SNAG_HUMAN	NAPG	Gamma-soluble NSF attachment protein	13	13	877420	1045520	835228	829317	698249	825001
Q99805	TM9S2_HUMAN	TM9SF2	Transmembrane 9 superfamily member 2	13	13	6512570	6960130	4303440	6480020	5994250	4229270
Q99816	TS101_HUMAN	TSG101	Tumor susceptibility gene 101 protein	13	13	886021	1326110	1135990	853613	1172750	1205200
Q9BQE3	TBA1C_HUMAN	TUBA1C	Tubulin alpha-1C chain	13	2	365827000	374200000	482233000	449891000	388133000	437118000
Q9BRX8	PXL2A_HUMAN	PRXL2A	Peroxiredoxin-like 2A	13	13	2742920	3087160	2211140	3320120	1502180	950017
Q9BXI6	TB10A_HUMAN	TBC1D10A	TBC1 domain family member 10A	13	13	1014520	1296120	968305	805345	1281480	1128650
Q9BZ29	DOCK9_HUMAN	DOCK9	Dedicator of cytokinesis protein 9	13	13	157123	198290	157142	101401	186877	209471
Q9BZL4	PP12C_HUMAN	PPP1R12C	Protein phosphatase 1 regulatory subunit 12C	13	13	3296700	4522620	4204320	2754980	3029600	3331180
Q9H4A3	WNK1_HUMAN	WNK1	Serine/threonine-protein kinase WNK1	13	5	468035	495201	694716	347999	475412	758584
Q9H583	HEAT1_HUMAN	HEATR1	HEAT repeat-containing protein 1	13	13	92732.4	99101.9	72720.2	111573	93594.1	85004.6
Q9H6R4	NOL6_HUMAN	NOL6	Nucleolar protein 6	13	13	499914	616311	467734	622378	682697	423304
Q9H9A5	CNO10_HUMAN	CNOT10	CCR4-NOT transcription complex subunit 10	13	13	186751	162917	166292	189684	170083	242959
Q9H9T3	ELP3_HUMAN	ELP3	Elongator complex protein 3	13	13	679792	708368	822303	781323	742836	791036
Q9HAV0	GBB4_HUMAN	GNB4	Guanine nucleotide-binding protein subunit beta-4	13	6	153547000	199764000	152364000	162196000	194291000	172466000
Q9HCJ6	VAT1L_HUMAN	VAT1L	Synaptic vesicle membrane protein VAT-1 homolog-like	13	13	604502	495101	561853	595081	494289	480698
Q9HCU0	CD248_HUMAN	CD248	Endosialin	13	13	891906	1681410	1345930	974705	1136230	1310550
Q9NQC3	RTN4_HUMAN	RTN4	Reticulon-4	13	13	127349000	162532000	129778000	155306000	126017000	146680000
Q9NS86	LANC2_HUMAN	LANCL2	LanC-like protein 2	13	13	2792670	1777910	1723480	2410010	1879350	1698920
Q9NZ01	TECR_HUMAN	TECR	Very-long-chain enoyl-CoA reductase	13	13	1902860	1887680	1702140	2363360	1352850	1359860
Q9UBF8	PI4KB_HUMAN	PI4KB	Phosphatidylinositol 4-kinase beta	13	13	1807090	2260350	2369210	2039740	1876160	1651720
Q9UBS4	DJB11_HUMAN	DNAJB11	DnaJ homolog subfamily B member 11	13	13	2736010	2911050	2161190	3476350	2533330	2632350
Q9UEY8	ADDG_HUMAN	ADD3	Gamma-adducin	13	13	2192570	2195010	2529340	2378970	2007100	2314900
Q9UHQ9	NB5R1_HUMAN	CYB5R1	NADH-cytochrome b5 reductase 1	13	13	3384890	2647840	2931960	4849700	2089470	3051700
Q9UJX2	CDC23_HUMAN	CDC23	Cell division cycle protein 23 homolog	13	13	477257	451960	507738	590515	498196	333963
Q9UJZ1	STML2_HUMAN	STOML2	Stomatin-like protein 2, mitochondrial	13	13	5323890	6702550	3488910	8851470	5665390	5397260
Q9UKM7	MA1B1_HUMAN	MAN1B1	Endoplasmic reticulum mannosyl-oligosaccharide 1,2-alpha-mannosidase	13	13	1312870	1805770	629982	1809590	1760050	716491
Q9UKX5	ITA11_HUMAN	ITGA11	Integrin alpha-11	13	13	889778	1343180	638101	999903	1246720	554912
Q9UQ03	COR2B_HUMAN	CORO2B	Coronin-2B	13	13	1118500	1051370	1397880	1177580	1276330	1169660
Q9Y266	NUDC_HUMAN	NUDC	Nuclear migration protein nudC	13	13	843612	1136210	1830910	809244	995265	1783170
Q9Y2H6	FND3A_HUMAN	FNDC3A	Fibronectin type-III domain-containing protein 3A	13	13	335049	368480	280788	483293	306164	349245
Q9Y315	DEOC_HUMAN	DERA	Deoxyribose-phosphate aldolase	13	13	1455540	1515850	1203070	1310920	1322700	1262730
Q9Y485	DMXL1_HUMAN	DMXL1	DmX-like protein 1	13	12	113836	110976	103649	108111	90257.7	103735
Q9Y487	VPP2_HUMAN	ATP6V0A2	V-type proton ATPase 116 kDa subunit a 2	13	13	3042780	2913140	1964370	3603880	2500480	2371670
Q9Y4C2	TCAF1_HUMAN	TCAF1	TRPM8 channel-associated factor 1	13	13	183695	198033	154985	213765	236560	234356
Q9Y4K1	CRBG1_HUMAN	CRYBG1	Beta/gamma crystallin domain-containing protein 1	13	13	478131	370001	561245	422827	431558	573359
Q9Y5P6	GMPPB_HUMAN	GMPPB	Mannose-1-phosphate guanyltransferase beta	13	13	3949970	3104700	3431100	4038460	3130960	2675710
Q9Y5X3	SNX5_HUMAN	SNX5	Sorting nexin-5	13	13	769714	765760	1045810	523276	615669	816895
Q9Y6C9	MTCH2_HUMAN	MTCH2	Mitochondrial carrier homolog 2	13	13	7955790	7436080	5607770	12437500	6480040	6001040
Q9Y6M7	S4A7_HUMAN	SLC4A7	Sodium bicarbonate cotransporter 3	13	12	1333690	1581570	1055090	1283120	1381970	1045440
O00178	GTPB1_HUMAN	GTPBP1	GTP-binding protein 1	12	12	2075600	2046380	1898930	2144520	2047370	1753400
O00400	ACATN_HUMAN	SLC33A1	Acetyl-coenzyme A transporter 1	12	12	1031290	1021040	830339	1325020	862830	776032
O00743	PPP6_HUMAN	PPP6C	Serine/threonine-protein phosphatase 6 catalytic subunit	12	12	3933910	3590250	4790590	3966350	3987320	3360310
O14656	TOR1A_HUMAN	TOR1A	Torsin-1A	12	12	1518020	1960630	1467070	2020770	1904800	1735860
O15327	INP4B_HUMAN	INPP4B	Inositol polyphosphate 4-phosphatase type II	12	12	177068	159635	233663	149642	144111	261441
O15403	MOT7_HUMAN	SLC16A6	Monocarboxylate transporter 7	12	12	2019860	2430440	1994970	1831000	1753460	1859070
O43396	TXNL1_HUMAN	TXNL1	Thioredoxin-like protein 1	12	12	2670840	2357740	2978040	2413240	1990140	2736210
O60231	DHX16_HUMAN	DHX16	Pre-mRNA-splicing factor ATP-dependent RNA helicase DHX16	12	12	3505970	3032120	2258220	3101550	3671120	1981410
O60256	KPRB_HUMAN	PRPSAP2	Phosphoribosyl pyrophosphate synthase-associated protein 2	12	10	3163040	2779990	3736290	3492590	2272640	2350300
O60476	MA1A2_HUMAN	MAN1A2	Mannosyl-oligosaccharide 1,2-alpha-mannosidase IB	12	12	625303	684361	342701	908552	727886	345997
O75396	SC22B_HUMAN	SEC22B	Vesicle-trafficking protein SEC22b	12	12	2995870	3085290	2816660	3700800	1357900	1205340
O75695	XRP2_HUMAN	RP2	Protein XRP2	12	12	4568500	8004760	6853560	4209960	6417000	7477590
O95361	TRI16_HUMAN	TRIM16	Tripartite motif-containing protein 16	12	6	754392	679334	696283	904552	577150	656926
O95757	HS74L_HUMAN	HSPA4L	Heat shock 70 kDa protein 4L	12	12	136840	159512	205552	127347	146221	191307
O95865	DDAH2_HUMAN	DDAH2	Putative hydrolase DDAH2	12	12	1887140	2152260	1944860	1620640	1875620	1662180
P01130	LDLR_HUMAN	LDLR	Low-density lipoprotein receptor	12	11	279958	463583	441616	254613	248034	416824
P02511	CRYAB_HUMAN	CRYAB	Alpha-crystallin B chain	12	12	5991700	4122760	4616250	5324690	2491810	2123570
P04179	SODM_HUMAN	SOD2	Superoxide dismutase [Mn], mitochondrial	12	12	51507600	46327400	24084100	74452900	28574900	12747100
P07738	PMGE_HUMAN	BPGM	Bisphosphoglycerate mutase	12	12	2088330	2373390	2461960	2576770	1649890	1374100
P08236	BGLR_HUMAN	GUSB	Beta-glucuronidase	12	12	695231	674254	344959	1070440	749996	529158
P08865	RSSA_HUMAN	RPSA	Small ribosomal subunit protein uS2	12	2	53365400	46087000	52902500	50071200	41298700	32164200
P09211;cRAP-P09211	GSTP1_HUMAN;cRAP-GSTP1_HUMAN	GSTP1;cRAP-GSTP1	Glutathione S-transferase P	12	0	66298100	50970300	66129300	59420800	22921600	20304400
P09493	TPM1_HUMAN	TPM1	Tropomyosin alpha-1 chain	12	9	925128	486259	874601	418756	308194	1111230
P09871	C1S_HUMAN	C1S	Complement C1s subcomponent	12	11	387715	275842	295930	431236	273520	364506
P10619	PPGB_HUMAN	CTSA	Lysosomal protective protein	12	12	15206500	10921500	5573370	15017200	8794880	3887330
P11233	RALA_HUMAN	RALA	Ras-related protein Ral-A	12	9	16264300	29226400	32461900	18075200	22546800	19242000
P11310	ACADM_HUMAN	ACADM	Medium-chain specific acyl-CoA dehydrogenase, mitochondrial	12	12	743283	936862	635452	1207100	1076620	690299
P12277	KCRB_HUMAN	CKB	Creatine kinase B-type	12	11	384795	614910	1009110	450650	520254	1125080
P15104	GLNA_HUMAN	GLUL	Glutamine synthetase	12	12	625257	787773	606936	502662	755116	759026
P17931	LEG3_HUMAN	LGALS3	Galectin-3	12	12	26304100	29925300	41448400	22789700	18675600	25887400
P18621	RL17_HUMAN	RPL17	Large ribosomal subunit protein uL22	12	12	8087260	9548080	12246500	10511400	6849530	5720220
P20340	RAB6A_HUMAN	RAB6A	Ras-related protein Rab-6A	12	4	19106800	18983600	23597700	19557300	11437500	12956500
P20618	PSB1_HUMAN	PSMB1	Proteasome subunit beta type-1	12	12	5498870	6013950	6615180	4834000	3415740	3195790
P21291	CSRP1_HUMAN	CSRP1	Cysteine and glycine-rich protein 1	12	12	6241940	6121150	4917760	4974270	4197700	2349390
P21912	SDHB_HUMAN	SDHB	Succinate dehydrogenase [ubiquinone] iron-sulfur subunit, mitochondrial	12	12	2219800	2503680	1915160	4054920	2020390	1895860
P25205	MCM3_HUMAN	MCM3	DNA replication licensing factor MCM3	12	12	211698	232922	201778	204719	227767	169528
P25325	THTM_HUMAN	MPST	3-mercaptopyruvate sulfurtransferase	12	12	1567930	1586460	2125240	1898910	1303570	1496610
P27694	RFA1_HUMAN	RPA1	Replication protein A 70 kDa DNA-binding subunit	12	12	546735	467830	330579	580061	513520	340073
P29692	EF1D_HUMAN	EEF1D	Elongation factor 1-delta	12	12	4949490	5245540	9621130	5493680	5111110	8535010
P30084	ECHM_HUMAN	ECHS1	Enoyl-CoA hydratase, mitochondrial	12	12	5752600	5072530	4021850	9306840	5106280	3832010
P30566	PUR8_HUMAN	ADSL	Adenylosuccinate lyase	12	12	2806950	3365430	3093760	3015260	3593340	3035190
P33992	MCM5_HUMAN	MCM5	DNA replication licensing factor MCM5	12	12	886742	1081200	887876	823564	1330860	835345
P35611	ADDA_HUMAN	ADD1	Alpha-adducin	12	11	2829860	3065440	2847930	2866080	2961900	3074730
P36542	ATPG_HUMAN	ATP5F1C	ATP synthase subunit gamma, mitochondrial	12	12	11281700	12195300	8674030	21101900	12189300	9216440
P36969	GPX4_HUMAN	GPX4	Phospholipid hydroperoxide glutathione peroxidase GPX4	12	12	4786480	3010290	3863540	4780290	1540100	1288920
P46782	RS5_HUMAN	RPS5	Small ribosomal subunit protein uS7	12	12	13497800	14189600	16715200	15293400	7356290	5926000
P49407	ARRB1_HUMAN	ARRB1	Beta-arrestin-1	12	11	8527960	9096940	8840130	9773720	7442740	8255420
P49755	TMEDA_HUMAN	TMED10	Transmembrane emp24 domain-containing protein 10	12	12	17460000	18527400	10596000	24478600	9641990	3446710
P49757	NUMB_HUMAN	NUMB	Protein numb homolog	12	9	1876080	1650000	1563010	1855990	1212570	1169170
P50748	KNTC1_HUMAN	KNTC1	Kinetochore-associated protein 1	12	12	368879	312934	290081	276485	268142	312227
P51116	FXR2_HUMAN	FXR2	RNA-binding protein FXR2	12	11	514111	501348	551622	533960	543395	491531
P52735	VAV2_HUMAN	VAV2	Guanine nucleotide exchange factor VAV2	12	12	171747	167906	178303	180687	134721	152892
P52823	STC1_HUMAN	STC1	Stanniocalcin-1	12	12	18556700	14258400	10881900	15932700	10575700	8211740
P54727	RD23B_HUMAN	RAD23B	UV excision repair protein RAD23 homolog B	12	9	1107920	1072170	1175500	565265	716122	1336030
P55145	MANF_HUMAN	MANF	Mesencephalic astrocyte-derived neurotrophic factor	12	12	4240660	4336320	3124800	4457270	1128050	807335
P55809	SCOT1_HUMAN	OXCT1	Succinyl-CoA:3-ketoacid coenzyme A transferase 1, mitochondrial	12	11	1306930	1284950	831812	1857700	1347690	1231880
P59998	ARPC4_HUMAN	ARPC4	Actin-related protein 2/3 complex subunit 4	12	12	63573100	57034800	52294800	55003100	17925100	7847910
P61587	RND3_HUMAN	RND3	Rho-related GTP-binding protein RhoE	12	12	3314870	3898270	4293130	2792350	1989400	2697620
P61981	1433G_HUMAN	YWHAG	14-3-3 protein gamma	12	10	16608400	20843800	21577600	17282000	17089600	16750400
P62805	H4_HUMAN	H4C1	Histone H4	12	12	108667000	44035100	128467000	196837000	17915900	12697200
P62913	RL11_HUMAN	RPL11	Large ribosomal subunit protein uL5	12	12	36335600	30834400	31151000	36947400	15326600	14086800
P83731	RL24_HUMAN	RPL24	Large ribosomal subunit protein eL24	12	12	16331100	15482300	15558900	16095500	5831870	5998220
Q00535	CDK5_HUMAN	CDK5	Cyclin-dependent kinase 5	12	12	2299340	2264710	2064540	2605290	2346000	1843710
Q01581	HMCS1_HUMAN	HMGCS1	Hydroxymethylglutaryl-CoA synthase, cytoplasmic	12	11	183746	327641	360845	142564	281937	372177
Q01974	ROR2_HUMAN	ROR2	Tyrosine-protein kinase transmembrane receptor ROR2	12	11	540510	758684	642994	558089	631786	712318
Q03113	GNA12_HUMAN	GNA12	Guanine nucleotide-binding protein subunit alpha-12	12	12	525221	605312	616018	554757	689589	671588
Q03426	KIME_HUMAN	MVK	Mevalonate kinase	12	12	1755980	2180580	2736540	1942690	1940970	2734960
Q04917	1433F_HUMAN	YWHAH	14-3-3 protein eta	12	12	5246110	6551790	7273390	5027370	4656430	4831400
Q05048	CSTF1_HUMAN	CSTF1	Cleavage stimulation factor subunit 1	12	12	756187	735792	533566	706353	792046	434467
Q07020	RL18_HUMAN	RPL18	Large ribosomal subunit protein eL18	12	12	37639800	30131400	26243400	37826300	18627300	11649400
Q09328	MGT5A_HUMAN	MGAT5	Alpha-1,6-mannosylglycoprotein 6-beta-N-acetylglucosaminyltransferase A	12	12	279442	384003	109242	334903	314034	127599
Q13011	ECH1_HUMAN	ECH1	Delta(3,5)-Delta(2,4)-dienoyl-CoA isomerase, mitochondrial	12	12	17254400	15963300	9786380	29738100	15648300	12227900
Q13136	LIPA1_HUMAN	PPFIA1	Liprin-alpha-1	12	8	106111	104463	114336	117340	113323	168073
Q13155	AIMP2_HUMAN	AIMP2	Aminoacyl tRNA synthase complex-interacting multifunctional protein 2	12	12	4879590	4438310	5679420	5046760	3877280	3764360
Q13641	TPBG_HUMAN	TPBG	Trophoblast glycoprotein	12	12	78567300	103523000	89600700	57703100	82236700	93754600
Q13671	RIN1_HUMAN	RIN1	Ras and Rab interactor 1	12	12	1102670	1099560	1205270	922720	1273110	1289890
Q14019	COTL1_HUMAN	COTL1	Coactosin-like protein	12	12	6370290	6402310	8253780	4861640	1567890	1186700
Q14155	ARHG7_HUMAN	ARHGEF7	Rho guanine nucleotide exchange factor 7	12	8	242943	247055	320679	268433	327468	335308
Q14571	ITPR2_HUMAN	ITPR2	Inositol 1,4,5-trisphosphate receptor type 2	12	7	189344	144606	99701.5	263877	183395	151192
Q15063	POSTN_HUMAN	POSTN	Periostin	12	12	3702160	3773920	2422080	3175230	3742730	2613640
Q15286	RAB35_HUMAN	RAB35	Ras-related protein Rab-35	12	9	5892530	7128710	7132920	6185060	4053450	3834000
Q15382	RHEB_HUMAN	RHEB	GTP-binding protein Rheb	12	12	2443010	2378240	2828600	2585140	1177260	620276
Q15404	RSU1_HUMAN	RSU1	Ras suppressor protein 1	12	12	4268360	4192760	4715640	4141880	3918070	4600070
Q15904	VAS1_HUMAN	ATP6AP1	V-type proton ATPase subunit S1	12	12	19157200	21622500	12736800	16973100	17608200	15199200
Q16762	THTR_HUMAN	TST	Thiosulfate sulfurtransferase	12	12	1381230	1443150	1350570	1913920	1151400	951758
Q4LDE5	SVEP1_HUMAN	SVEP1	Sushi, von Willebrand factor type A, EGF and pentraxin domain-containing protein 1	12	12	768899	840778	663732	1232590	678038	641422
Q562E7	WDR81_HUMAN	WDR81	WD repeat-containing protein 81	12	12	652942	657003	644655	650653	726697	610878
Q562R1	ACTBL_HUMAN	ACTBL2	Beta-actin-like protein 2	12	3	823484000	1237290000	2113130000	950737000	1009230000	1848520000
Q5SRE5	NU188_HUMAN	NUP188	Nucleoporin NUP188	12	12	169866	143793	220466	163998	183976	251641
Q5T0F9	C2D1B_HUMAN	CC2D1B	Coiled-coil and C2 domain-containing protein 1B	12	12	478171	728262	724291	486556	631097	701308
Q5T5C0	STXB5_HUMAN	STXBP5	Syntaxin-binding protein 5	12	11	1108710	1364750	1245700	1000380	892987	1093060
Q6IBS0	TWF2_HUMAN	TWF2	Twinfilin-2	12	9	2037180	2477860	2632900	2071880	1619550	1505560
Q6P4Q7	CNNM4_HUMAN	CNNM4	Metal transporter CNNM4	12	10	672782	872941	517704	492678	674208	762495
Q6UXN9	WDR82_HUMAN	WDR82	WD repeat-containing protein 82	12	12	2147710	1632920	1300320	2172020	1872530	994292
Q6XQN6	PNCB_HUMAN	NAPRT	Nicotinate phosphoribosyltransferase	12	12	1934770	2113490	2607570	2427790	2325370	2550500
Q6ZXV5	TMTC3_HUMAN	TMTC3	Protein O-mannosyl-transferase TMTC3	12	11	2817600	2153500	1568930	3698820	2386050	2340690
Q709F0	ACD11_HUMAN	ACAD11	Acyl-CoA dehydrogenase family member 11	12	12	1027380	944441	657660	1347290	790477	788846
Q7L523	RRAGA_HUMAN	RRAGA	Ras-related GTP-binding protein A	12	5	3314350	3442060	3756800	3441130	2818460	2385360
Q7L9B9	EEPD1_HUMAN	EEPD1	Endonuclease/exonuclease/phosphatase family domain-containing protein 1	12	12	415058	584549	272999	557319	622957	389508
Q7Z3Y8	K1C27_HUMAN	KRT27	Keratin, type I cytoskeletal 27	12	3	57464800	47834500	97825400	83265700	80452200	109608000
Q86SF2	GALT7_HUMAN	GALNT7	N-acetylgalactosaminyltransferase 7	12	12	1332370	1667230	960624	1553230	1711140	804152
Q86VS8	HOOK3_HUMAN	HOOK3	Protein Hook homolog 3	12	12	272858	402876	455649	315049	296860	499861
Q8IUD2	RB6I2_HUMAN	ERC1	ELKS/Rab6-interacting/CAST family member 1	12	10	275593	417799	282693	235155	370172	486803
Q8IVH8	M4K3_HUMAN	MAP4K3	Mitogen-activated protein kinase kinase kinase kinase 3	12	12	222316	274628	217918	286613	197254	215516
Q8IWV8	UBR2_HUMAN	UBR2	E3 ubiquitin-protein ligase UBR2	12	12	422863	374505	319983	401552	353552	400295
Q8N697	S15A4_HUMAN	SLC15A4	Solute carrier family 15 member 4	12	12	1357490	1798250	916967	1381460	1572410	916752
Q8N9N7	LRC57_HUMAN	LRRC57	Leucine-rich repeat-containing protein 57	12	12	824784	1196130	1120770	825454	856876	603866
Q8NDZ4	DIK2A_HUMAN	DIPK2A	Divergent protein kinase domain 2A	12	12	615634	640079	367245	570924	481384	408771
Q8NF91	SYNE1_HUMAN	SYNE1	Nesprin-1	12	12	79882.1	77952.5	104965	72403.4	57743.2	67942.9
Q8NI36	WDR36_HUMAN	WDR36	WD repeat-containing protein 36	12	12	283579	394411	202386	369458	393139	246106
Q8TCT9	HM13_HUMAN	HM13	Minor histocompatibility antigen H13	12	12	8105110	9270960	6846220	12109000	8118090	8271500
Q8TF66	LRC15_HUMAN	LRRC15	Leucine-rich repeat-containing protein 15	12	12	448475	819053	835274	592389	922105	1089510
Q8WVT3	TPC12_HUMAN	TRAPPC12	Trafficking protein particle complex subunit 12	12	12	8359870	6795460	7840780	7811850	6919480	8169150
Q8WXF7	ATLA1_HUMAN	ATL1	Atlastin-1	12	11	908579	924729	784266	953014	736074	868635
Q92542	NICA_HUMAN	NCSTN	Nicastrin	12	12	12159300	15377700	10204600	9554460	10418600	11905100
Q92791	SC65_HUMAN	P3H4	Endoplasmic reticulum protein SC65	12	12	1064990	878977	606463	1335890	849032	735716
Q96D46	NMD3_HUMAN	NMD3	60S ribosomal export protein NMD3	12	12	1541010	1603790	1369330	1369920	1434780	1400160
Q96DB5	RMD1_HUMAN	RMDN1	Regulator of microtubule dynamics protein 1	12	12	972890	896006	715938	1402910	716644	496962
Q96DM3	RMC1_HUMAN	RMC1	Regulator of MON1-CCZ1 complex	12	12	638833	612291	622837	672879	546858	625033
Q96II8	LRCH3_HUMAN	LRCH3	DISP complex protein LRCH3	12	9	923485	814043	901982	984745	838448	899521
Q96JI7	SPTCS_HUMAN	SPG11	Spatacsin	12	12	2849350	2716670	2522360	4290470	3593900	3095290
Q96LD4	TRI47_HUMAN	TRIM47	E3 ubiquitin-protein ligase TRIM47	12	12	674698	608098	503609	527105	460498	522807
Q96RD7	PANX1_HUMAN	PANX1	Pannexin-1	12	12	11135600	14849700	9374430	11843700	11697800	8949250
Q96RF0	SNX18_HUMAN	SNX18	Sorting nexin-18	12	12	2357380	1960220	1837340	2353620	1614420	1599760
Q96RQ3	MCCA_HUMAN	MCCC1	Methylcrotonoyl-CoA carboxylase subunit alpha, mitochondrial	12	12	2340110	2351800	1755310	3323510	2820580	2287430
Q99426	TBCB_HUMAN	TBCB	Tubulin-folding cofactor B	12	12	1002860	1028890	1500160	996092	856307	1044320
Q99653	CHP1_HUMAN	CHP1	Calcineurin B homologous protein 1	12	12	2770090	2637070	4881540	2487250	1083930	1287570
Q99714	HCD2_HUMAN	HSD17B10	3-hydroxyacyl-CoA dehydrogenase type-2	12	12	4061210	3890280	2495040	5881880	3004990	2116850
Q99836	MYD88_HUMAN	MYD88	Myeloid differentiation primary response protein MyD88	12	12	1158600	1221330	1071970	1466990	1097910	768189
Q99961	SH3G1_HUMAN	SH3GL1	Endophilin-A2	12	8	980966	1411320	1929810	1182320	1330660	1810550
Q9BQA1	MEP50_HUMAN	WDR77	Methylosome protein WDR77	12	12	69887600	48250400	55744100	66210800	49835500	48909400
Q9BRR6	ADPGK_HUMAN	ADPGK	ADP-dependent glucokinase	12	12	2670000	2883960	1977300	3958160	2595930	2231510
Q9BUQ8	DDX23_HUMAN	DDX23	Probable ATP-dependent RNA helicase DDX23	12	12	449171	422620	325856	396058	339674	195732
Q9BUT1	DHRS6_HUMAN	BDH2	Dehydrogenase/reductase SDR family member 6	12	12	3132080	2556840	3443770	3291750	1792340	1644150
Q9BV20	MTNA_HUMAN	MRI1	Methylthioribose-1-phosphate isomerase	12	12	765170	718605	858161	873484	817625	806484
Q9BWD1	THIC_HUMAN	ACAT2	Acetyl-CoA acetyltransferase, cytosolic	12	12	1529600	2318850	4093790	1479940	2034590	4142760
Q9GZS3	SKI8_HUMAN	SKIC8	Superkiller complex protein 8	12	12	3372680	2871600	3406740	3608940	3591970	2386940
Q9H6X2	ANTR1_HUMAN	ANTXR1	Anthrax toxin receptor 1	12	12	4478830	5321670	3660570	3744350	5153610	4755790
Q9H993	ARMT1_HUMAN	ARMT1	Damage-control phosphatase ARMT1	12	12	1230680	1597910	1374590	1601760	1556900	1315630
Q9HAB8	PPCS_HUMAN	PPCS	Phosphopantothenate--cysteine ligase	12	12	954785	880635	810909	916086	595376	677006
Q9HAV4	XPO5_HUMAN	XPO5	Exportin-5	12	12	577062	480232	404808	375691	411485	321227
Q9HB07	MYG1_HUMAN	MYG1	MYG1 exonuclease	12	12	2550270	2725350	3100950	3123260	2910880	2509510
Q9HBF4	ZFYV1_HUMAN	ZFYVE1	Zinc finger FYVE domain-containing protein 1	12	12	759279	694227	649366	759317	669177	629289
Q9NP72	RAB18_HUMAN	RAB18	Ras-related protein Rab-18	12	12	2858670	3349650	4056120	3010510	1531250	1553690
Q9NP81	SYSM_HUMAN	SARS2	Serine--tRNA ligase, mitochondrial	12	12	91499.6	86756	59526.3	135907	96981.7	86625
Q9NUI1	DECR2_HUMAN	DECR2	Peroxisomal 2,4-dienoyl-CoA reductase [(3E)-enoyl-CoA-producing]	12	12	694140	682998	434829	1162820	648992	442649
Q9NUQ9	CYRIB_HUMAN	CYRIB	CYFIP-related Rac1 interactor B	12	10	567946	883891	795487	584991	521570	735952
Q9NUU6	OTULL_HUMAN	OTULINL	Inactive ubiquitin thioesterase OTULINL	12	12	613262	659241	395322	948169	465369	442553
Q9NVH1	DJC11_HUMAN	DNAJC11	DnaJ homolog subfamily C member 11	12	12	629624	554364	539826	1079670	588058	810508
Q9NZL9	MAT2B_HUMAN	MAT2B	Methionine adenosyltransferase 2 subunit beta	12	12	1658770	2064740	1626300	1655260	1828880	1691590
Q9NZT2	OGFR_HUMAN	OGFR	Opioid growth factor receptor	12	12	504697	617515	550080	563520	642385	541333
Q9NZU5	LMCD1_HUMAN	LMCD1	LIM and cysteine-rich domains protein 1	12	12	357209	182842	326289	283180	171883	317692
Q9P0J1	PDP1_HUMAN	PDP1	[Pyruvate dehydrogenase [acetyl-transferring]]-phosphatase 1, mitochondrial	12	12	454700	312880	299981	538976	385714	390182
Q9P2E3	ZNFX1_HUMAN	ZNFX1	NFX1-type zinc finger-containing protein 1	12	12	159068	147867	132580	145912	127961	138233
Q9UBU9	NXF1_HUMAN	NXF1	Nuclear RNA export factor 1	12	12	356632	303560	338522	412221	326441	306311
Q9UHJ6	SHPK_HUMAN	SHPK	Sedoheptulokinase	12	12	1256130	1203230	985633	1302370	1207160	958127
Q9UL25	RAB21_HUMAN	RAB21	Ras-related protein Rab-21	12	12	8435860	10134000	9732080	8570070	6518520	5787150
Q9UNF0	PACN2_HUMAN	PACSIN2	Protein kinase C and casein kinase substrate in neurons protein 2	12	12	8998460	10759400	11066300	7820390	8870470	12321200
Q9UPN7	PP6R1_HUMAN	PPP6R1	Serine/threonine-protein phosphatase 6 regulatory subunit 1	12	12	2280680	2912080	3090630	2161220	3056380	2729690
Q9UQ13	SHOC2_HUMAN	SHOC2	Leucine-rich repeat protein SHOC-2	12	12	1193780	1719950	1492150	1333290	1922330	1669970
Q9Y2L1	RRP44_HUMAN	DIS3	Exosome complex exonuclease RRP44	12	12	641198	744630	569623	831955	672453	335737
Q9Y2Q3	GSTK1_HUMAN	GSTK1	Glutathione S-transferase kappa 1	12	12	3878010	3662780	2920310	5725390	2561340	2202620
Q9Y2T2	AP3M1_HUMAN	AP3M1	AP-3 complex subunit mu-1	12	9	5393000	4906930	4485160	5635250	4957620	3370040
Q9Y2V7	COG6_HUMAN	COG6	Conserved oligomeric Golgi complex subunit 6	12	12	1147080	1006190	794081	1144290	964782	828406
Q9Y320	TMX2_HUMAN	TMX2	Thioredoxin-related transmembrane protein 2	12	12	1005680	1012280	1052640	1327420	645436	919686
Q9Y3M8	STA13_HUMAN	STARD13	StAR-related lipid transfer protein 13	12	12	2737310	3138290	3470620	2704800	2699990	2867560
Q9Y5M8	SRPRB_HUMAN	SRPRB	Signal recognition particle receptor subunit beta	12	12	7753950	7609120	7050360	10620300	4591510	6006320
Q9Y697	NFS1_HUMAN	NFS1	Cysteine desulfurase	12	12	562968	495519	404036	813934	571685	536606
Q9Y6B7	AP4B1_HUMAN	AP4B1	AP-4 complex subunit beta-1	12	12	560058	516587	471797	696705	699213	532336
A0A0B4J2D5;P0DPI2	GAL3A_HUMAN;GAL3B_HUMAN	GATD3;GATD3B	Putative glutamine amidotransferase-like class 1 domain-containing protein 3B, mitochondrial	11	0	1634620	1481180	1058140	2640820	1059080	762949
O00330	ODPX_HUMAN	PDHX	Pyruvate dehydrogenase protein X component, mitochondrial	11	11	774939	860444	466118	1162980	833297	743676
O00541	PESC_HUMAN	PES1	Pescadillo homolog	11	11	1315760	1681030	1089420	2061140	1876090	1228760
O14787	TNPO2_HUMAN	TNPO2	Transportin-2	11	11	770236	790304	778868	736954	594031	839265
O14828	SCAM3_HUMAN	SCAMP3	Secretory carrier-associated membrane protein 3	11	11	3014630	3827890	2662360	3509460	2666080	1647360
O15066	KIF3B_HUMAN	KIF3B	Kinesin-like protein KIF3B	11	7	526793	569236	805098	611738	665664	776115
O15145	ARPC3_HUMAN	ARPC3	Actin-related protein 2/3 complex subunit 3	11	11	21048800	19440500	26531400	17553000	11333600	10453700
O15254	ACOX3_HUMAN	ACOX3	Peroxisomal acyl-coenzyme A oxidase 3	11	11	1281240	1017940	665776	1783110	921781	874715
O43306	ADCY6_HUMAN	ADCY6	Adenylate cyclase type 6	11	7	470495	770433	488061	383204	549117	541060
O43488	ARK72_HUMAN	AKR7A2	Aflatoxin B1 aldehyde reductase member 2	11	7	8682580	7515460	8477530	9344530	7399700	7117360
O43493	TGON2_HUMAN	TGOLN2	Trans-Golgi network integral membrane protein 2	11	11	435668	464658	308232	375763	376673	300332
O43813	LANC1_HUMAN	LANCL1	Glutathione S-transferase LANCL1	11	11	3503540	2786710	2650190	3628450	2659240	1949400
O43815	STRN_HUMAN	STRN	Striatin	11	11	1624370	1625010	1708360	1897330	1434970	1374910
O43854	EDIL3_HUMAN	EDIL3	EGF-like repeat and discoidin I-like domain-containing protein 3	11	11	148116	240662	292234	184224	247426	353682
O60336	MABP1_HUMAN	MAPKBP1	Mitogen-activated protein kinase-binding protein 1	11	11	733501	835498	598532	810316	796130	779234
O60341	KDM1A_HUMAN	KDM1A	Lysine-specific histone demethylase 1A	11	11	1850450	1085550	1325350	1860940	1663440	954094
O60493	SNX3_HUMAN	SNX3	Sorting nexin-3	11	9	4206320	4045360	3749310	3595250	1905520	1237830
O60711	LPXN_HUMAN	LPXN	Leupaxin	11	11	1250610	1425210	1627100	932467	1363950	1292580
O60762	DPM1_HUMAN	DPM1	Dolichol-phosphate mannosyltransferase subunit 1	11	11	1994930	1607690	1716340	2507780	1114480	1164500
O60825	F262_HUMAN	PFKFB2	6-phosphofructo-2-kinase/fructose-2,6-bisphosphatase 2	11	9	110158	130571	158361	118360	111736	139962
O75828	CBR3_HUMAN	CBR3	Carbonyl reductase [NADPH] 3	11	11	16916700	19298000	17921100	18947300	12993100	12731900
O94808	GFPT2_HUMAN	GFPT2	Glutamine--fructose-6-phosphate aminotransferase [isomerizing] 2	11	11	190241	126255	186413	189376	190921	190476
[truncated: 4,255 more rows]

## Sheet: log2 normalized
Protein.Group	Protein.Names	Genes	First.Protein.Description	Sequences	Proteotypic.Sequences	Intensity nHDF A1	Intensity nHDF A2	Intensity nHDF A3	Intensity MCPyV B1	Intensity MCPyV B2	Intensity MCPyV B3
Q15149	PLEC_HUMAN	PLEC	Plectin	336	328	22.9899	23.1549	23.3343	23.0441	23.1162	23.4494
Q09666	AHNK_HUMAN	AHNAK	Neuroblast differentiation-associated protein AHNAK	307	305	24.6899	25.6258	25.0812	24.4015	25.2845	25.2779
Q14204	DYHC1_HUMAN	DYNC1H1	Cytoplasmic dynein 1 heavy chain 1	275	275	24.4309	24.3988	24.684	24.1612	24.252	24.6351
Q9UPN3	MACF1_HUMAN	MACF1	Microtubule-actin cross-linking factor 1, isoforms 1/2/3/4/5	260	253	22.4507	23.1569	22.7469	22.1351	23.0223	22.9689
P35579	MYH9_HUMAN	MYH9	Myosin-9	209	168	28.0368	28.3562	28.355	28.2092	28.3051	28.3306
P78527	PRKDC_HUMAN	PRKDC	DNA-dependent protein kinase catalytic subunit	181	181	22.7415	22.4011	21.9124	22.6427	22.4804	21.5715
Q9NZM1	MYOF_HUMAN	MYOF	Myoferlin	171	167	26.6876	26.9419	26.6109	26.5494	26.7221	26.6862
P21333	FLNA_HUMAN	FLNA	Filamin-A	166	151	26.2792	26.4208	26.5766	25.8909	26.2919	26.8401
Q13813	SPTN1_HUMAN	SPTAN1	Spectrin alpha chain, non-erythrocytic 1	157	157	23.0243	23.8146	23.365	22.6472	23.2979	23.9395
Q9Y490	TLN1_HUMAN	TLN1	Talin-1	153	137	24.0397	24.3057	24.453	23.7769	24.2663	24.5136
P12111	CO6A3_HUMAN	COL6A3	Collagen alpha-3(VI) chain	151	151	24.0995	23.9529	23.6691	24.2619	23.9868	24.1637
Q14315	FLNC_HUMAN	FLNC	Filamin-C	149	144	24.1961	24.5353	24.8123	23.8251	24.3972	25.1759
P15924	DESP_HUMAN	DSP	Desmoplakin	142	142	22.4992	22.5719	22.7557	23.1154	23.4501	23.4156
Q07954	LRP1_HUMAN	LRP1	Prolow-density lipoprotein receptor-related protein 1	142	137	22.8488	23.2451	22.6689	22.2048	23.4715	22.8277
Q63HN8	RN213_HUMAN	RNF213	E3 ubiquitin-protein ligase RNF213	142	142	22.182	21.933	21.413	21.889	22.1557	21.3664
Q5T4S7	UBR4_HUMAN	UBR4	E3 ubiquitin-protein ligase UBR4	139	139	23.0906	22.9299	23.1069	22.8214	22.7477	23.0938
P49327	FAS_HUMAN	FASN	Fatty acid synthase	127	127	25.0225	25.4735	25.4497	24.8346	25.4187	25.257
Q01082	SPTB2_HUMAN	SPTBN1	Spectrin beta chain, non-erythrocytic 1	127	109	22.3312	23.1113	22.8981	22.0742	22.8711	23.186
Q92616	GCN1_HUMAN	GCN1	Stalled ribosome sensor GCN1	126	126	24.5003	24.2661	24.2062	24.2667	24.2152	24.0881
P46939	UTRN_HUMAN	UTRN	Utrophin	123	121	23.2075	23.9002	23.4745	22.9849	23.7314	23.6539
P35580	MYH10_HUMAN	MYH10	Myosin-10	119	107	23.2026	23.2703	22.965	23.1656	23.2698	23.0883
P18206	VINC_HUMAN	VCL	Vinculin	109	109	25.0984	25.3391	25.5583	24.9492	25.2221	25.7372
Q00610	CLH1_HUMAN	CLTC	Clathrin heavy chain 1	106	83	26.5198	26.8961	26.8007	26.5657	26.7607	26.8182
O75369	FLNB_HUMAN	FLNB	Filamin-B	104	104	20.9097	21.5929	21.5147	20.2838	21.4537	21.8163
P46940	IQGA1_HUMAN	IQGAP1	Ras GTPase-activating-like protein IQGAP1	102	96	24.4676	24.8129	25.1095	24.2002	24.6187	25.2521
Q7Z6Z7	HUWE1_HUMAN	HUWE1	E3 ubiquitin-protein ligase HUWE1	96	95	20.595	20.4638	20.8283	20.3914	20.3185	20.763
O75165	DJC13_HUMAN	DNAJC13	DnaJ homolog subfamily C member 13	93	93	22.7032	22.6717	22.3575	22.539	22.4959	22.448
Q03001	DYST_HUMAN	DST	Dystonin	92	92	19.6376	20.1921	19.9866	19.4922	20.1161	20.1736
O43707	ACTN4_HUMAN	ACTN4	Alpha-actinin-4	90	59	26.5308	27.2234	26.9517	26.3893	26.8553	27.2431
P11717	MPRI_HUMAN	IGF2R	Cation-independent mannose-6-phosphate receptor	83	83	22.1097	22.9515	22.1248	21.357	22.8492	22.2117
Q93008	USP9X_HUMAN	USP9X	Ubiquitin carboxyl-terminal hydrolase 9X	83	44	24.5566	24.4178	24.403	24.1409	24.2302	24.3878
P53621	COPA_HUMAN	COPA	Coatomer subunit alpha	82	82	24.2222	23.9767	23.9112	24.2868	24.0032	23.7279
Q15075	EEA1_HUMAN	EEA1	Early endosome antigen 1	79	79	22.1353	22.2815	22.2104	21.6719	21.8086	22.7224
Q99715	COCA1_HUMAN	COL12A1	Collagen alpha-1(XII) chain	79	79	21.0771	21.113	20.562	20.5739	20.8477	20.872
Q13085	ACACA_HUMAN	ACACA	Acetyl-CoA carboxylase 1	78	68	21.2823	21.4795	21.7344	21.1129	21.5121	21.7383
O00159	MYO1C_HUMAN	MYO1C	Unconventional myosin-Ic	77	75	25.9774	25.883	25.8453	25.7482	25.6849	25.9699
P02751	FINC_HUMAN	FN1	Fibronectin	76	76	23.664	23.2319	23.1882	23.1508	23.3122	23.097
Q96N67	DOCK7_HUMAN	DOCK7	Dedicator of cytokinesis protein 7	74	67	21.7706	21.9315	21.982	21.596	21.9283	22.0473
P07814	SYEP_HUMAN	EPRS1	Bifunctional glutamate/proline--tRNA ligase	73	72	22.6014	22.6378	23.14	22.7531	22.7497	23.0081
Q92614	MY18A_HUMAN	MYO18A	Unconventional myosin-XVIIIa	73	73	21.7277	22.2285	21.729	21.6327	22.2629	21.9208
Q9BYK8	HELZ2_HUMAN	HELZ2	3'-5' exoribonuclease HELZ2	73	73	20.6518	20.4377	19.5006	20.2726	20.6485	19.4574
P08133	ANXA6_HUMAN	ANXA6	Annexin A6	72	72	28.3228	28.8115	28.2512	28.2349	28.2929	28.3834
P23634	AT2B4_HUMAN	ATP2B4	Plasma membrane calcium-transporting ATPase 4	70	46	24.9937	25.5583	25.579	24.9804	25.3255	25.7501
Q9NZJ4	SACS_HUMAN	SACS	Sacsin	69	69	22.7254	21.9077	21.4093	22.2909	21.9518	21.3731
Q6P2Q9	PRP8_HUMAN	PRPF8	Pre-mRNA-processing-splicing factor 8	68	68	21.076	20.9351	20.4692	20.994	20.9761	20.4433
P33527	MRP1_HUMAN	ABCC1	Multidrug resistance-associated protein 1	67	65	23.2858	23.4746	23.2006	23.0447	23.2657	23.3625
O15031	PLXB2_HUMAN	PLXNB2	Plexin-B2	66	64	21.7712	22.3383	21.7878	21.6578	22.2095	22.0633
P27708	PYR1_HUMAN	CAD	Multifunctional protein CAD	66	64	22.0149	21.9517	22.1847	21.5988	21.9255	22.1899
P42356	PI4KA_HUMAN	PI4KA	Phosphatidylinositol 4-kinase alpha	66	51	20.9283	21.2341	20.9685	20.6399	20.9785	21.1177
P53396	ACLY_HUMAN	ACLY	ATP-citrate synthase	66	66	24.3614	24.651	24.8866	24.3759	24.5362	24.7752
Q709C8	VP13C_HUMAN	VPS13C	Intermembrane lipid transfer protein VPS13C	66	66	20.7844	20.6981	20.6104	20.558	20.3831	20.6386
Q8WUJ3	CEMIP_HUMAN	CEMIP	Cell migration-inducing and hyaluronan-binding protein	66	66	24.3497	24.6144	23.8276	24.728	24.5297	23.5331
Q7KZF4	SND1_HUMAN	SND1	Staphylococcal nuclease domain-containing protein 1	65	65	23.3685	23.3292	23.6658	23.4828	23.189	23.3824
P42704	LPPRC_HUMAN	LRPPRC	Leucine-rich PPR motif-containing protein, mitochondrial	64	63	22.7824	22.8528	22.1325	23.1581	22.6946	22.6158
Q9Y5S2	MRCKB_HUMAN	CDC42BPB	Serine/threonine-protein kinase MRCK beta	63	52	23.2149	23.2944	23.1796	23.2634	23.3494	23.3706
P26640	SYVC_HUMAN	VARS1	Valine--tRNA ligase	62	62	23.392	23.2073	23.23	23.4363	23.1281	22.8431
P33176	KINH_HUMAN	KIF5B	Kinesin-1 heavy chain	62	47	21.4647	21.7044	22.1765	21.4952	21.6415	22.2808
P55072	TERA_HUMAN	VCP	Transitional endoplasmic reticulum ATPase	62	62	24.3633	24.6072	24.7097	24.1455	24.183	24.9663
P08473	NEP_HUMAN	MME	Neprilysin	61	61	27.0903	27.757	27.4607	26.9838	27.152	27.5371
P14625	ENPL_HUMAN	HSP90B1	Endoplasmin	61	48	26.8093	26.8609	26.526	27.2357	26.4829	26.7915
P24821	TENA_HUMAN	TNC	Tenascin	61	61	22.3368	22.4161	22.6454	22.1783	22.2795	22.8501
P42345	MTOR_HUMAN	MTOR	Serine/threonine-protein kinase mTOR	61	61	21.1209	20.846	20.5745	20.837	20.7318	20.6517
O75643	U520_HUMAN	SNRNP200	U5 small nuclear ribonucleoprotein 200 kDa helicase	60	60	21.1747	21.1407	20.4671	21.0689	21.0131	20.1238
P13639	EF2_HUMAN	EEF2	Elongation factor 2	60	59	26.0829	26.1987	26.457	26.0752	26.0339	26.2649
P26038	MOES_HUMAN	MSN	Moesin	60	49	26.6245	27.4157	27.2885	26.5292	27.2198	27.4474
Q14764	MVP_HUMAN	MVP	Major vault protein	60	60	25.7205	25.8243	25.6722	25.5182	25.4593	26.0486
Q15746	MYLK_HUMAN	MYLK	Myosin light chain kinase, smooth muscle	60	60	22.5923	22.3904	22.5065	22.3767	22.1646	22.5538
O43795	MYO1B_HUMAN	MYO1B	Unconventional myosin-Ib	59	55	24.3017	24.2923	24.103	24.0973	24.0667	24.2534
O94832	MYO1D_HUMAN	MYO1D	Unconventional myosin-Id	59	57	21.8275	21.7418	22.1835	21.7898	21.6946	22.5903
P00533	EGFR_HUMAN	EGFR	Epidermal growth factor receptor	59	57	23.942	24.7665	24.3549	23.7078	24.4749	24.4947
P06756	ITAV_HUMAN	ITGAV	Integrin alpha-V	59	59	25.3123	25.8237	24.8313	24.9573	25.2838	25.1591
P15144	AMPN_HUMAN	ANPEP	Aminopeptidase N	59	59	28.2282	28.683	28.2064	27.8972	28.0918	28.5153
Q14008	CKAP5_HUMAN	CKAP5	Cytoskeleton-associated protein 5	59	59	23.5693	23.7955	23.9453	23.3747	23.737	23.9492
Q14152	EIF3A_HUMAN	EIF3A	Eukaryotic translation initiation factor 3 subunit A	59	59	23.0024	22.9364	23.3078	22.9386	22.9518	23.1313
Q7L576	CYFP1_HUMAN	CYFIP1	Cytoplasmic FMR1-interacting protein 1	59	40	22.9153	23.0076	23.117	22.8461	22.7825	23.1562
O75962	TRIO_HUMAN	TRIO	Triple functional domain protein	58	49	23.1465	23.1955	23.2662	22.9963	23.0357	23.2988
P02545	LMNA_HUMAN	LMNA	Prelamin-A/C	58	56	22.9565	22.6222	23.1194	24.3273	22.0549	24.055
P05023	AT1A1_HUMAN	ATP1A1	Sodium/potassium-transporting ATPase subunit alpha-1	58	37	26.2947	26.8929	26.5028	26.3261	26.72	26.6068
P11216	PYGB_HUMAN	PYGB	Glycogen phosphorylase, brain form	58	45	23.5374	23.4223	23.4071	23.5098	23.2959	23.3144
P41252	SYIC_HUMAN	IARS1	Isoleucine--tRNA ligase, cytoplasmic	58	58	23.8574	23.7383	24.051	23.8793	23.5805	24.0014
Q07065	CKAP4_HUMAN	CKAP4	Cytoskeleton-associated protein 4	58	58	26.0776	26.1083	25.5413	26.6061	25.9444	25.8745
P08670	VIME_HUMAN	VIM	Vimentin	57	46	26.3988	26.2907	27.0913	27.1266	25.7515	27.2383
P14618	KPYM_HUMAN	PKM	Pyruvate kinase PKM	57	55	29.0192	29.6091	29.8143	29.6262	29.0948	29.2954
Q5VYK3	ECM29_HUMAN	ECPAS	Proteasome adapter and scaffold protein ECM29	57	57	21.3949	21.1024	21.237	21.2686	21.0277	21.3062
P11586	C1TC_HUMAN	MTHFD1	C-1-tetrahydrofolate synthase, cytoplasmic	56	54	23.1962	23.3113	23.5366	23.2654	23.3637	23.5123
P29144	TPP2_HUMAN	TPP2	Tripeptidyl-peptidase 2	56	56	22.9054	22.8414	23.0636	22.6924	22.4351	23.3189
Q12768	WASC5_HUMAN	WASHC5	WASH complex subunit 5	56	56	21.8356	21.735	21.8172	21.7505	21.6106	21.7914
Q14203	DCTN1_HUMAN	DCTN1	Dynactin subunit 1	56	56	22.0992	22.4415	22.8233	22.1709	22.2055	22.9965
Q8WUM4	PDC6I_HUMAN	PDCD6IP	Programmed cell death 6-interacting protein	56	56	23.0219	23.4636	23.6368	23.1329	23.3638	23.6714
Q9UM54	MYO6_HUMAN	MYO6	Unconventional myosin-VI	56	56	21.2847	21.4576	21.4654	21.1808	21.198	21.6332
A5YKK6	CNOT1_HUMAN	CNOT1	CCR4-NOT transcription complex subunit 1	55	55	21.9739	21.7475	21.8883	21.6504	21.858	21.9651
P07900	HS90A_HUMAN	HSP90AA1	Heat shock protein HSP 90-alpha	55	27	26.7383	27.0656	27.3748	26.7289	26.9124	27.5582
Q00341	VIGLN_HUMAN	HDLBP	Vigilin	55	55	21.4587	21.4271	21.7546	21.5886	21.4398	21.6509
Q86VP6	CAND1_HUMAN	CAND1	Cullin-associated NEDD8-dissociated protein 1	55	51	23.5162	23.5731	23.4344	23.4127	23.2872	23.6424
Q8N3C0	ASCC3_HUMAN	ASCC3	Activating signal cointegrator 1 complex subunit 3	55	55	20.6634	20.4582	20.1547	20.6072	20.6455	20.142
Q9UIW2	PLXA1_HUMAN	PLXNA1	Plexin-A1	55	40	20.1913	20.9339	20.629	19.9712	20.674	20.7793
P19367	HXK1_HUMAN	HK1	Hexokinase-1	54	46	23.185	23.1829	22.8323	23.3678	22.9202	23.1706
P42858	HD_HUMAN	HTT	Huntingtin	54	54	20.473	20.2788	20.1617	20.3515	20.2301	20.0329
Q9Y4I1	MYO5A_HUMAN	MYO5A	Unconventional myosin-Va	54	49	20.704	20.939	20.9309	20.6452	20.7792	20.9699
P63010	AP2B1_HUMAN	AP2B1	AP-2 complex subunit beta	53	24	24.0305	24.1929	23.9783	24.0537	24.2053	24.0908
Q13620	CUL4B_HUMAN	CUL4B	Cullin-4B	53	40	23.3551	23.2726	22.7338	23.2169	23.2917	22.9612
O15439	MRP4_HUMAN	ABCC4	ATP-binding cassette sub-family C member 4	52	51	21.9513	22.022	21.8315	21.6257	21.5949	22.0439
O95782	AP2A1_HUMAN	AP2A1	AP-2 complex subunit alpha-1	52	36	23.957	24.0574	23.8533	24.0191	24.1202	23.9766
P11021	BIP_HUMAN	HSPA5	Endoplasmic reticulum chaperone BiP	52	50	26.4834	26.4891	26.3137	26.7802	26.3392	26.6622
P53618	COPB_HUMAN	COPB1	Coatomer subunit beta	52	52	23.5634	23.3007	23.2983	23.5775	23.1734	23.1129
Q9P2J5	SYLC_HUMAN	LARS1	Leucine--tRNA ligase, cytoplasmic	52	52	21.8175	21.4941	21.7899	21.7586	21.4589	21.8121
Q9Y4G6	TLN2_HUMAN	TLN2	Talin-2	52	52	19.7451	20.0798	19.6637	19.3967	20.0475	19.8736
P11413	G6PD_HUMAN	G6PD	Glucose-6-phosphate 1-dehydrogenase	51	51	25.3691	25.2686	25.4672	25.312	25.1353	25.2946
P21359	NF1_HUMAN	NF1	Neurofibromin	51	51	20.2008	19.7689	19.623	19.8606	19.7506	19.6046
Q14185	DOCK1_HUMAN	DOCK1	Dedicator of cytokinesis protein 1	51	48	22.0552	21.8832	22.1167	21.9355	21.659	22.1069
Q14573	ITPR3_HUMAN	ITPR3	Inositol 1,4,5-trisphosphate receptor type 3	51	42	19.3545	19.5006	19.5753	19.7655	19.1171	19.8945
Q9P2E9	RRBP1_HUMAN	RRBP1	Ribosome-binding protein 1	51	50	22.9765	22.9261	23.1391	23.2413	22.793	23.3644
P04264;cRAP-P04264	K2C1_HUMAN;cRAP-K2C1_HUMAN	KRT1;cRAP-KRT1	Keratin, type II cytoskeletal 1	50	0	28.9604	29.1726	29.7442	30.1082	29.5696	30.2937
P42224	STAT1_HUMAN	STAT1	Signal transducer and activator of transcription 1-alpha/beta	50	49	24.8718	24.6966	24.6667	25.1035	24.7804	24.6688
Q08211	DHX9_HUMAN	DHX9	ATP-dependent RNA helicase A	50	50	23.8253	23.7004	23.0326	23.6956	23.5194	22.6367
Q13464	ROCK1_HUMAN	ROCK1	Rho-associated protein kinase 1	50	44	20.729	21.1876	21.6726	20.7604	21.1687	21.9592
Q92900	RENT1_HUMAN	UPF1	Regulator of nonsense transcripts 1	50	50	22.9111	22.6923	22.8813	22.6602	22.6961	22.7419
Q9BZF9	UACA_HUMAN	UACA	Uveal autoantigen with coiled-coil domains and ankyrin repeats	50	50	19.4599	20.1007	20.4347	19.5651	20.11	20.6574
P10809	CH60_HUMAN	HSPD1	60 kDa heat shock protein, mitochondrial	49	49	24.8862	24.9588	24.5652	25.3518	25.0769	25.0224
P13647	K2C5_HUMAN	KRT5	Keratin, type II cytoskeletal 5	49	29	26.3905	26.5855	26.9213	27.9389	27.4025	27.7802
P13667	PDIA4_HUMAN	PDIA4	Protein disulfide-isomerase A4	49	49	23.8617	23.8059	23.4603	24.1772	23.6092	23.8597
P27487	DPP4_HUMAN	DPP4	Dipeptidyl peptidase 4	49	49	26.9888	27.2148	26.7482	26.947	26.8379	26.8463
P54136	SYRC_HUMAN	RARS1	Arginine--tRNA ligase, cytoplasmic	49	49	23.3917	23.3323	23.6996	23.3556	23.2788	23.6155
Q9UPU5	UBP24_HUMAN	USP24	Ubiquitin carboxyl-terminal hydrolase 24	49	49	20.2189	20.0999	20.334	19.9416	20.0007	20.299
Q9Y2A7	NCKP1_HUMAN	NCKAP1	Nck-associated protein 1	49	48	23.9869	24.0141	24.1553	23.7768	23.8718	24.0842
O75116	ROCK2_HUMAN	ROCK2	Rho-associated protein kinase 2	48	48	24.4431	24.7583	25.0559	24.2794	24.5885	25.3482
O94979	SC31A_HUMAN	SEC31A	Protein transport protein Sec31A	48	47	23.9876	23.6952	23.728	23.7143	23.4925	23.4826
P07237	PDIA1_HUMAN	P4HB	Protein disulfide-isomerase	48	48	25.7386	25.5392	25.2489	25.8097	25.348	25.5823
P07355	ANXA2_HUMAN	ANXA2	Annexin A2	48	13	30.0784	30.6593	30.4933	30.2246	30.305	30.5048
P11142	HSP7C_HUMAN	HSPA8	Heat shock cognate 71 kDa protein	48	33	26.5784	27.0119	27.3684	26.6583	26.8874	27.3492
P34932	HSP74_HUMAN	HSPA4	Heat shock 70 kDa protein 4	48	46	22.902	23.1644	23.4747	22.7643	22.9834	23.5708
P50990	TCPQ_HUMAN	CCT8	T-complex protein 1 subunit theta	48	48	23.9687	24.0249	24.5874	23.9721	23.9895	24.5876
Q12884	SEPR_HUMAN	FAP	Prolyl endopeptidase FAP	48	47	26.0214	25.9294	25.639	25.9298	25.6304	25.7335
Q13045	FLII_HUMAN	FLII	Protein flightless-1 homolog	48	48	22.188	22.3559	22.4513	22.2251	22.3678	22.4377
Q14697	GANAB_HUMAN	GANAB	Neutral alpha-glucosidase AB	48	48	25.0599	25.0198	24.7489	25.4052	24.6939	24.9715
Q6PGP7	SKI3_HUMAN	SKIC3	Superkiller complex protein 3	48	48	21.0449	20.9526	20.9866	21.0627	20.8662	20.8991
O00203	AP3B1_HUMAN	AP3B1	AP-3 complex subunit beta-1	47	35	23.1946	22.9544	22.9467	23.1539	22.8836	22.8229
P07942	LAMB1_HUMAN	LAMB1	Laminin subunit beta-1	47	47	20.8499	21.164	20.9624	20.3451	20.8885	21.2616
P11047	LAMC1_HUMAN	LAMC1	Laminin subunit gamma-1	47	47	21.4109	21.6237	21.3397	21.1704	21.5204	21.6183
P38646	GRP75_HUMAN	HSPA9	Stress-70 protein, mitochondrial	47	46	24.5997	24.6867	24.4294	25.0602	24.9297	24.9108
P46821	MAP1B_HUMAN	MAP1B	Microtubule-associated protein 1B	47	44	22.1055	22.1188	23.1383	22.0546	21.9986	23.0403
O95477	ABCA1_HUMAN	ABCA1	Phospholipid-transporting ATPase ABCA1	46	44	20.1412	20.4429	19.7449	19.694	20.385	19.896
P04843	RPN1_HUMAN	RPN1	Dolichyl-diphosphooligosaccharide--protein glycosyltransferase subunit 1	46	46	24.646	24.5888	24.0704	25.0752	24.4825	24.4523
P12814	ACTN1_HUMAN	ACTN1	Alpha-actinin-1	46	40	27.169	27.8044	27.5803	27.1338	27.4335	27.8184
P16615	AT2A2_HUMAN	ATP2A2	Sarcoplasmic/endoplasmic reticulum calcium ATPase 2	46	28	24.9559	24.9992	24.9972	25.5168	24.5683	25.3582
P17301	ITA2_HUMAN	ITGA2	Integrin alpha-2	46	46	26.1776	27.0302	26.0957	25.9026	26.584	26.2425
P22314	UBA1_HUMAN	UBA1	Ubiquitin-like modifier-activating enzyme 1	46	46	24.3214	24.387	24.6814	24.3992	24.3248	24.4547
P30101	PDIA3_HUMAN	PDIA3	Protein disulfide-isomerase A3	46	46	26.258	26.3214	25.9401	26.7925	26.2481	26.2888
P46459	NSF_HUMAN	NSF	Vesicle-fusing ATPase	46	46	22.8889	22.9157	23.0693	22.8752	22.7555	22.9921
P47897	SYQ_HUMAN	QARS1	Glutamine--tRNA ligase	46	46	22.4985	22.3861	22.577	22.5453	22.349	22.4074
P55786	PSA_HUMAN	NPEPPS	Puromycin-sensitive aminopeptidase	46	28	23.4405	23.5954	23.5013	23.4606	23.4523	23.6899
Q9BXJ9	NAA15_HUMAN	NAA15	N-alpha-acetyltransferase 15, NatA auxiliary subunit	46	36	22.1304	22.0038	22.2347	22.1755	21.8443	21.9337
Q9Y4L1	HYOU1_HUMAN	HYOU1	Hypoxia up-regulated protein 1	46	45	23.0187	23.131	22.7322	23.153	22.438	23.0338
P05106	ITB3_HUMAN	ITGB3	Integrin beta-3	45	45	23.8911	24.7159	23.4923	23.6034	24.1251	23.7223
P07996	TSP1_HUMAN	THBS1	Thrombospondin-1	45	43	22.696	22.8794	22.1862	23.0011	22.679	22.2968
Q3SY69	AL1L2_HUMAN	ALDH1L2	Mitochondrial 10-formyltetrahydrofolate dehydrogenase	45	38	21.1214	20.3751	19.9039	21.4792	20.5658	20.4769
Q5GLZ8	HERC4_HUMAN	HERC4	Probable E3 ubiquitin-protein ligase HERC4	45	45	22.3703	22.5114	22.4915	22.4898	22.4951	22.4498
Q92508	PIEZ1_HUMAN	PIEZO1	Piezo-type mechanosensitive ion channel component 1	45	45	21.5489	21.9906	21.5597	21.4196	21.7508	21.5828
Q96KP1	EXOC2_HUMAN	EXOC2	Exocyst complex component 2	45	45	21.363	21.2829	21.4656	21.2183	21.187	21.4913
Q9NYU2	UGGG1_HUMAN	UGGT1	UDP-glucose:glycoprotein glucosyltransferase 1	45	42	22.7106	22.7027	22.0902	23.1462	22.2893	22.4686
Q9P0K7	RAI14_HUMAN	RAI14	Ankycorbin	45	44	22.4672	22.8534	22.7946	22.3775	22.6099	22.8266
P05556	ITB1_HUMAN	ITGB1	Integrin beta-1	44	44	27.0621	27.9023	27.207	26.7626	27.4803	27.2799
P12109	CO6A1_HUMAN	COL6A1	Collagen alpha-1(VI) chain	44	44	24.0884	23.9028	23.7059	24.5713	23.8541	24.1862
P19013	K2C4_HUMAN	KRT4	Keratin, type II cytoskeletal 4	44	33	25.925	25.1622	25.4939	28.1714	25.5514	26.0943
P40939	ECHA_HUMAN	HADHA	Trifunctional enzyme subunit alpha, mitochondrial	44	44	23.3114	23.3407	22.7527	24.0908	23.4364	23.3024
P98160	PGBM_HUMAN	HSPG2	Basement membrane-specific heparan sulfate proteoglycan core protein	44	44	22.5388	22.3734	22.619	21.3784	22.1971	22.7411
Q13459	MYO9B_HUMAN	MYO9B	Unconventional myosin-IXb	44	41	20.9451	20.9154	21.0648	20.6897	20.8285	21.0443
Q16531	DDB1_HUMAN	DDB1	DNA damage-binding protein 1	44	44	24.226	24.4782	24.3526	24.2798	24.1457	24.5967
Q92538	GBF1_HUMAN	GBF1	Golgi-specific brefeldin A-resistance guanine nucleotide exchange factor 1	44	44	21.5531	21.1601	21.4168	21.3275	20.8677	21.086
Q9NZB2	F120A_HUMAN	FAM120A	Constitutive coactivator of PPAR-gamma-like protein 1	44	40	21.1912	21.0945	21.234	21.1166	21.1531	21.255
A2RRP1	NBAS_HUMAN	NBAS	NBAS subunit of NRZ tethering complex	43	43	23.106	22.9291	22.8151	23.2659	22.7621	23.0436
O00468	AGRIN_HUMAN	AGRN	Agrin	43	43	22.1514	22.8975	22.8773	21.4665	23.2611	23.1214
P55060	XPO2_HUMAN	CSE1L	Exportin-2	43	43	23.9902	23.8809	23.9956	23.8706	23.7093	23.9307
Q12965	MYO1E_HUMAN	MYO1E	Unconventional myosin-Ie	43	34	21.4726	21.3699	21.1747	21.3052	21.3374	21.19
Q8NDA8	MROH1_HUMAN	MROH1	Maestro heat-like repeat-containing protein family member 1	43	43	21.2891	21.2728	20.9356	21.1487	20.9536	20.8722
Q96QK1	VPS35_HUMAN	VPS35	Vacuolar protein sorting-associated protein 35	43	43	24.8334	24.5718	24.434	24.732	24.5429	24.4414
Q9UKK3	PARP4_HUMAN	PARP4	Protein mono-ADP-ribosyltransferase PARP4	43	43	21.2392	21.2401	21.1398	20.4282	21.0828	21.4382
O00410	IPO5_HUMAN	IPO5	Importin-5	42	40	21.9958	22.2171	22.585	22.1647	22.1958	22.445
O60488	ACSL4_HUMAN	ACSL4	Long-chain-fatty-acid--CoA ligase 4	42	39	24.7361	25.2605	24.6919	24.7946	25.1271	24.7376
P02788;cRAP-P02788	TRFL_HUMAN;cRAP-TRFL_HUMAN	LTF;cRAP-LTF	Lactotransferrin	42	0	25.2029	25.1047	24.4924	24.2151	24.0523	25.4264
P21399	ACOHC_HUMAN	ACO1	Cytoplasmic aconitate hydratase	42	41	23.781	23.8738	23.6686	23.8218	23.7214	23.6125
P35573	GDE_HUMAN	AGL	Glycogen debranching enzyme	42	42	20.4512	20.2079	20.3035	20.4805	20.208	20.2253
Q06210	GFPT1_HUMAN	GFPT1	Glutamine--fructose-6-phosphate aminotransferase [isomerizing] 1	42	36	23.2286	23.2062	23.4493	23.1314	23.1068	23.508
Q12797	ASPH_HUMAN	ASPH	Aspartyl/asparaginyl beta-hydroxylase	42	42	23.6595	23.691	23.1619	24.1314	23.2908	23.5954
Q13200	PSMD2_HUMAN	PSMD2	26S proteasome non-ATPase regulatory subunit 2	42	42	24.0123	23.8284	24.2197	23.9866	23.7849	24.1671
Q16891	MIC60_HUMAN	IMMT	MICOS complex subunit MIC60	42	42	21.386	21.3575	20.9365	22.2233	21.4359	21.6072
Q92626	PXDN_HUMAN	PXDN	Peroxidasin homolog	42	42	22.1243	22.0571	20.8009	22.2939	22.1472	20.6425
Q9H7D0	DOCK5_HUMAN	DOCK5	Dedicator of cytokinesis protein 5	42	41	20.201	20.1749	20.2314	20.0154	19.9413	20.3511
Q9Y4F1	FARP1_HUMAN	FARP1	FERM, ARHGEF and pleckstrin domain-containing protein 1	42	41	23.8184	24.1852	23.7239	23.9301	24.1864	24.0161
Q9Y678	COPG1_HUMAN	COPG1	Coatomer subunit gamma-1	42	37	24.5602	24.1978	24.2157	24.6529	24.194	23.9342
O14980	XPO1_HUMAN	XPO1	Exportin-1	41	41	25.3303	25.2028	25.1726	25.2543	24.9676	24.9913
O94915	FRYL_HUMAN	FRYL	Protein furry homolog-like	41	39	19.7099	19.6854	19.6753	19.3226	19.7563	19.5525
P02786	TFR1_HUMAN	TFRC	Transferrin receptor protein 1	41	40	23.8153	24.5743	23.9519	23.7475	24.4947	24.1091
P07384	CAN1_HUMAN	CAPN1	Calpain-1 catalytic subunit	41	40	22.7998	22.8975	23.3075	22.8008	22.7809	23.5467
P35221	CTNA1_HUMAN	CTNNA1	Catenin alpha-1	41	27	22.9002	23.814	23.7015	23.0124	23.7938	23.679
P49588	SYAC_HUMAN	AARS1	Alanine--tRNA ligase, cytoplasmic	41	41	22.1729	22.1771	22.7501	22.2165	22.0735	22.6867
P50570	DYN2_HUMAN	DNM2	Dynamin-2	41	27	25.5944	25.682	25.8818	25.6214	25.6368	25.8556
Q14160	SCRIB_HUMAN	SCRIB	Protein scribble homolog	41	38	20.0832	20.7533	20.6967	19.9943	20.5676	20.882
Q92499	DDX1_HUMAN	DDX1	ATP-dependent RNA helicase DDX1	41	41	21.5853	21.6219	21.6067	21.6421	21.5775	21.5231
Q99698	LYST_HUMAN	LYST	Lysosomal-trafficking regulator	41	41	18.9469	18.5935	18.2341	18.6704	18.6671	18.1117
Q9BSJ8	ESYT1_HUMAN	ESYT1	Extended synaptotagmin-1	41	41	24.4062	24.5627	24.3626	24.8053	24.4795	24.5067
A0AVT1	UBA6_HUMAN	UBA6	Ubiquitin-like modifier-activating enzyme 6	40	40	21.2313	21.1023	21.3287	21.1466	20.9966	21.4027
O14617	AP3D1_HUMAN	AP3D1	AP-3 complex subunit delta-1	40	40	22.8027	22.4729	22.5566	22.6047	22.3245	22.3682
O60716	CTND1_HUMAN	CTNND1	Catenin delta-1	40	39	22.4544	23.257	23.0973	22.4162	23.2379	23.258
O95248	MTMR5_HUMAN	SBF1	Myotubularin-related protein 5	40	39	19.2987	19.1393	19.4506	19.2599	19.1473	19.5695
P06396;cRAP-P06396	GELS_HUMAN;cRAP-GELS_HUMAN	GSN;cRAP-GSN	Gelsolin	40	0	25.7887	25.6946	26.1498	25.3906	25.3518	26.1029
P08779	K1C16_HUMAN	KRT16	Keratin, type I cytoskeletal 16	40	20	26.3891	26.8073	27.5331	28.0353	27.7493	28.4536
P35555	FBN1_HUMAN	FBN1	Fibrillin-1	40	38	22.6827	22.8283	22.6719	22.2494	22.8319	22.5843
P35606	COPB2_HUMAN	COPB2	Coatomer subunit beta'	40	40	23.0402	22.9355	23.033	23.24	22.9782	22.9027
P54289	CA2D1_HUMAN	CACNA2D1	Voltage-dependent calcium channel subunit alpha-2/delta-1	40	38	23.1141	23.5395	22.98	22.8642	23.1326	23.2691
P54577	SYYC_HUMAN	YARS1	Tyrosine--tRNA ligase, cytoplasmic	40	40	21.375	21.2462	21.7506	21.1382	21.1227	21.6618
P78371	TCPB_HUMAN	CCT2	T-complex protein 1 subunit beta	40	40	23.9291	24.1867	24.8243	24.041	24.0354	24.5426
Q02218	ODO1_HUMAN	OGDH	2-oxoglutarate dehydrogenase complex component E1	40	30	20.5087	20.5358	19.8732	21.0009	20.5286	20.3515
Q15477	SKI2_HUMAN	SKIC2	Superkiller complex protein 2	40	40	20.2017	20.1143	20.2119	20.2271	20.1077	20.1545
Q8WWI1	LMO7_HUMAN	LMO7	LIM domain only protein 7	40	40	20.8545	21.4411	21.095	20.5638	21.0178	20.788
Q9BTW9	TBCD_HUMAN	TBCD	Tubulin-specific chaperone D	40	40	21.3599	21.0338	21.1422	21.376	21.0521	21.1355
Q9H4M9	EHD1_HUMAN	EHD1	EH domain-containing protein 1	40	24	24.101	24.1645	24.2527	23.9953	24.0837	24.1688
Q9P265	DIP2B_HUMAN	DIP2B	Disco-interacting protein 2 homolog B	40	36	21.2963	21.7376	21.4617	20.9049	21.318	21.5937
Q9Y6U3	SCIN_HUMAN	SCIN	Scinderin	40	40	24.1558	24.7742	23.4761	24.0149	24.6647	23.6163
O75083	WDR1_HUMAN	WDR1	WD repeat-containing protein 1	39	39	26.3919	26.4241	26.451	26.4716	26.3309	26.2415
O95425	SVIL_HUMAN	SVIL	Supervillin	39	39	22.0679	22.1679	21.4589	21.9168	21.9076	21.8816
P06737	PYGL_HUMAN	PYGL	Glycogen phosphorylase, liver form	39	38	21.8521	21.9408	21.8233	21.9914	21.9284	21.7769
P08758;cRAP-P08758	ANXA5_HUMAN;cRAP-ANXA5_HUMAN	ANXA5;cRAP-ANXA5	Annexin A5	39	0	30.416	30.9075	30.812	30.4135	30.1926	30.3466
P14868	SYDC_HUMAN	DARS1	Aspartate--tRNA ligase, cytoplasmic	39	39	23.6076	23.4552	23.6281	23.6021	23.4313	23.6026
P17252	KPCA_HUMAN	PRKCA	Protein kinase C alpha type	39	26	22.4261	22.7356	22.8784	22.5061	22.6216	22.7591
P21589	5NTD_HUMAN	NT5E	5'-nucleotidase	39	39	27.2119	27.9477	27.6564	27.1287	27.8442	27.7391
P25705	ATPA_HUMAN	ATP5F1A	ATP synthase subunit alpha, mitochondrial	39	39	25.2341	25.3516	24.7282	26.0485	25.4672	25.2852
P26639	SYTC_HUMAN	TARS1	Threonine--tRNA ligase 1, cytoplasmic	39	37	22.4613	22.6591	22.8821	22.3557	22.4866	22.9393
P43304	GPDM_HUMAN	GPD2	Glycerol-3-phosphate dehydrogenase, mitochondrial	39	39	22.0882	22.0974	21.5417	22.6947	22.1468	22.0393
P49368	TCPG_HUMAN	CCT3	T-complex protein 1 subunit gamma	39	39	23.6132	24.0152	24.5277	23.76	23.95	24.472
P50991	TCPD_HUMAN	CCT4	T-complex protein 1 subunit delta	39	39	24.5974	24.5809	25.0145	24.5966	24.4865	24.8909
P52789	HXK2_HUMAN	HK2	Hexokinase-2	39	38	21.2463	21.2055	20.9934	21.4849	21.2948	20.8772
Q12923	PTN13_HUMAN	PTPN13	Tyrosine-protein phosphatase non-receptor type 13	39	39	18.744	19.3131	18.955	18.6249	19.2235	19.4056
Q6YHK3	CD109_HUMAN	CD109	CD109 antigen	39	39	20.9587	21.4749	21.2533	20.8636	21.206	21.9396
Q96A65	EXOC4_HUMAN	EXOC4	Exocyst complex component 4	39	39	22.7546	22.8988	23.0048	22.8593	22.8428	22.9957
Q96RT1	ERBIN_HUMAN	ERBIN	Erbin	39	36	21.7218	22.2684	22.3163	21.7	22.0456	22.4715
Q99460	PSMD1_HUMAN	PSMD1	26S proteasome non-ATPase regulatory subunit 1	39	39	22.7017	22.4324	22.8924	22.6839	22.3534	22.9645
Q9BQS8	FYCO1_HUMAN	FYCO1	FYVE and coiled-coil domain-containing protein 1	39	39	19.4579	19.5489	19.5516	19.2146	18.9944	19.4072
Q9NZN4	EHD2_HUMAN	EHD2	EH domain-containing protein 2	39	34	26.4781	26.3675	26.3023	26.6379	26.3669	26.0549
P00558	PGK1_HUMAN	PGK1	Phosphoglycerate kinase 1	38	31	26.2708	26.4158	26.376	26.3328	26.2715	26.1209
P04083	ANXA1_HUMAN	ANXA1	Annexin A1	38	38	29.0049	29.5458	29.212	29.0345	29.1977	29.2069
P56199	ITA1_HUMAN	ITGA1	Integrin alpha-1	38	38	23.4311	23.4276	22.7439	22.7952	23.2074	22.9446
Q04637	IF4G1_HUMAN	EIF4G1	Eukaryotic translation initiation factor 4 gamma 1	38	32	21.3832	21.5181	21.7988	21.09	21.3434	21.765
Q13308	PTK7_HUMAN	PTK7	Inactive tyrosine-protein kinase 7	38	38	22.8486	23.5232	23.152	23.0531	23.3705	23.1798
Q13423	NNTM_HUMAN	NNT	NAD(P) transhydrogenase, mitochondrial	38	38	22.6767	22.4801	21.7886	23.1903	22.4195	22.2636
Q86YZ3	HORN_HUMAN	HRNR	Hornerin	38	38	24.1398	24.6727	24.6841	24.8248	25.4013	25.4458
Q92878	RAD50_HUMAN	RAD50	DNA repair protein RAD50	38	38	19.8129	19.4302	19.2164	19.8557	18.808	19.3943
Q93034	CUL5_HUMAN	CUL5	Cullin-5	38	38	22.3811	22.7461	22.7524	22.4802	22.5118	22.6928
Q96JC1	VPS39_HUMAN	VPS39	Vam6/Vps39-like protein	38	38	20.8776	20.5539	20.6095	20.7298	20.4266	20.6814
Q99798	ACON_HUMAN	ACO2	Aconitate hydratase, mitochondrial	38	38	22.0357	21.9735	21.4577	22.4373	22.0948	21.7794
Q99832	TCPH_HUMAN	CCT7	T-complex protein 1 subunit eta	38	38	24.2225	24.3281	24.823	24.2427	24.3343	24.7181
Q9H270	VPS11_HUMAN	VPS11	Vacuolar protein sorting-associated protein 11 homolog	38	38	23.8822	23.7756	23.6869	23.9781	23.6785	23.6478
Q9P2R3	ANFY1_HUMAN	ANKFY1	Rabankyrin-5	38	38	24.0017	23.8953	23.8491	24.0362	23.8819	23.8943
Q9ULT8	HECD1_HUMAN	HECTD1	E3 ubiquitin-protein ligase HECTD1	38	38	21.6956	21.5156	21.8894	21.5789	21.3834	21.8722
O14936	CSKP_HUMAN	CASK	Peripheral plasma membrane protein CASK	37	37	20.961	21.4167	21.6396	21.0153	21.339	21.8609
O95786	RIGI_HUMAN	RIGI	Antiviral innate immune response receptor RIG-I	37	37	22.5449	22.9901	21.9978	22.8318	23.0885	22.2635
P22102	PUR2_HUMAN	GART	Trifunctional purine biosynthetic protein adenosine-3	37	37	21.9377	22.0476	22.3261	21.8081	21.8549	22.2946
P35908;cRAP-P35908	K22E_HUMAN;cRAP-K22E_HUMAN	KRT2;cRAP-KRT2	Keratin, type II cytoskeletal 2 epidermal	37	0	25.8527	26.1627	26.7312	26.8763	26.3838	27.025
P36871	PGM1_HUMAN	PGM1	Phosphoglucomutase-1	37	37	22.5424	22.4087	22.2195	22.5705	22.3004	22.1012
P38606	VATA_HUMAN	ATP6V1A	V-type proton ATPase catalytic subunit A	37	37	24.4306	24.375	24.6665	24.3257	24.1512	24.5485
P48643	TCPE_HUMAN	CCT5	T-complex protein 1 subunit epsilon	37	37	23.2163	23.425	24.1495	23.2783	23.2792	24.0845
Q01813	PFKAP_HUMAN	PFKP	ATP-dependent 6-phosphofructokinase, platelet type	37	31	22.7377	22.7252	23.1576	22.8817	22.7797	22.9914
Q2M389	WASC4_HUMAN	WASHC4	WASH complex subunit 4	37	37	21.8418	21.5835	21.7203	21.5074	21.4921	21.669
Q5JSL3	DOC11_HUMAN	DOCK11	Dedicator of cytokinesis protein 11	37	33	19.0754	19.0376	19.3119	18.8308	18.8882	19.3444
Q7Z3U7	MON2_HUMAN	MON2	Protein MON2 homolog	37	37	20.6541	20.19	20.3843	20.4584	20.1734	20.2215
Q7Z478	DHX29_HUMAN	DHX29	ATP-dependent RNA helicase DHX29	37	35	20.7049	20.3799	20.604	20.701	20.2874	20.2441
Q96TA1	NIBA2_HUMAN	NIBAN2	Protein Niban 2	37	37	23.5451	23.8615	24.2046	23.536	23.7181	24.1798
Q9H3U1	UN45A_HUMAN	UNC45A	Protein unc-45 homolog A	37	37	20.4618	20.3994	20.7174	20.2569	20.2812	20.6686
Q9UIA9	XPO7_HUMAN	XPO7	Exportin-7	37	36	21.149	20.8683	20.8006	21.1369	20.7427	20.7901
O00571	DDX3X_HUMAN	DDX3X	ATP-dependent RNA helicase DDX3X	36	11	23.5751	23.7564	23.6463	23.597	23.7949	23.6076
O43242	PSMD3_HUMAN	PSMD3	26S proteasome non-ATPase regulatory subunit 3	36	36	23.3127	23.0943	23.4123	23.1881	23.1301	23.5157
O60841	IF2P_HUMAN	EIF5B	Eukaryotic translation initiation factor 5B	36	36	20.915	20.9532	21.2705	20.5998	20.5332	21.2262
P41250	GARS_HUMAN	GARS1	Glycine--tRNA ligase	36	36	23.654	23.5528	24.0378	23.8135	23.5073	23.8452
P55884	EIF3B_HUMAN	EIF3B	Eukaryotic translation initiation factor 3 subunit B	36	36	22.1036	22.0834	22.2035	22.0072	21.8443	22.2719
Q02809	PLOD1_HUMAN	PLOD1	Procollagen-lysine,2-oxoglutarate 5-dioxygenase 1	36	36	23.4446	23.5707	23.2308	23.9143	23.5993	23.1763
Q14254	FLOT2_HUMAN	FLOT2	Flotillin-2	36	36	23.3214	23.669	22.8969	23.5417	23.5382	23.0237
Q14644	RASA3_HUMAN	RASA3	Ras GTPase-activating protein 3	36	35	20.9312	21.4326	21.1693	20.8564	21.3038	21.4443
Q14974	IMB1_HUMAN	KPNB1	Importin subunit beta-1	36	36	23.5755	23.7434	24.3349	23.7537	23.714	24.3534
Q5JRX3	PREP_HUMAN	PITRM1	Presequence protease, mitochondrial	36	36	22.9497	22.9984	22.2594	23.3338	22.7962	22.8554
Q7Z2W4	ZCCHV_HUMAN	ZC3HAV1	Zinc finger CCCH-type antiviral protein 1	36	36	21.6546	21.8302	21.33	21.6023	21.6049	21.2188
Q8IVF2	AHNK2_HUMAN	AHNAK2	Protein AHNAK2	36	36	19.1565	20.1116	19.7304	18.9205	19.9218	19.7589
Q8IWV7	UBR1_HUMAN	UBR1	E3 ubiquitin-protein ligase UBR1	36	36	21.0619	20.765	20.9226	21.0386	20.8241	21.0307
Q9BZH6	WDR11_HUMAN	WDR11	WD repeat-containing protein 11	36	36	20.9475	20.577	20.5721	20.7852	20.5301	20.3441
Q9H2M9	RBGPR_HUMAN	RAB3GAP2	Rab3 GTPase-activating protein non-catalytic subunit	36	36	20.3935	20.4904	20.5789	20.4889	20.364	20.5675
Q9HD20	AT131_HUMAN	ATP13A1	Endoplasmic reticulum transmembrane helix translocase	36	36	20.7411	20.4719	20.2143	21.0655	20.0239	20.4893
Q9NSD9	SYFB_HUMAN	FARSB	Phenylalanine--tRNA ligase beta subunit	36	36	22.4759	22.4965	22.7455	22.5926	22.5146	22.5446
Q9NSE4	SYIM_HUMAN	IARS2	Isoleucine--tRNA ligase, mitochondrial	36	36	21.0261	21.0226	20.5717	21.4946	21.0603	20.6464
Q9UHB9	SRP68_HUMAN	SRP68	Signal recognition particle subunit SRP68	36	36	21.7679	21.9841	22.0121	21.866	21.8759	22.0424
Q9Y263	PLAP_HUMAN	PLAA	Phospholipase A-2-activating protein	36	36	21.9428	21.8344	21.9351	22.0309	21.6993	21.5271
Q9Y6C2	EMIL1_HUMAN	EMILIN1	EMILIN-1	36	36	20.0309	20.6698	20.6289	20.5197	20.5728	20.75
O15230	LAMA5_HUMAN	LAMA5	Laminin subunit alpha-5	35	34	19.2231	20.0798	18.9893	19.5903	20.3313	19.4474
O75534	CSDE1_HUMAN	CSDE1	Cold shock domain-containing protein E1	35	35	20.7382	20.6601	21.0726	20.7265	20.7652	20.9309
O95819	M4K4_HUMAN	MAP4K4	Mitogen-activated protein kinase kinase kinase kinase 4	35	16	21.7149	21.9598	21.9124	21.7918	22.0244	21.8972
P06733	ENOA_HUMAN	ENO1	Alpha-enolase	35	32	27.1222	27.7731	27.9547	27.3351	27.4914	27.9952
P09543	CN37_HUMAN	CNP	2',3'-cyclic-nucleotide 3'-phosphodiesterase	35	35	23.0324	23.5596	23.4493	22.9808	23.3643	23.5701
P17987	TCPA_HUMAN	TCP1	T-complex protein 1 subunit alpha	35	35	24.0983	24.2401	24.7434	24.1799	24.2129	24.6764
P23229	ITA6_HUMAN	ITGA6	Integrin alpha-6	35	35	19.7432	20.9629	21.0222	19.6657	20.9266	21.0843
P31939	PUR9_HUMAN	ATIC	Bifunctional purine biosynthesis protein ATIC	35	35	23.0343	23.1509	23.5998	23.1343	23.1812	23.4743
P48147	PPCE_HUMAN	PREP	Prolyl endopeptidase	35	35	21.2888	21.1493	21.4991	21.3506	21.1744	21.284
P48449	LSS_HUMAN	LSS	Lanosterol synthase	35	35	22.2906	22.4332	22.1998	22.5369	22.3641	22.3895
Q05682	CALD1_HUMAN	CALD1	Caldesmon	35	34	21.3553	21.353	21.0897	20.8002	21.1097	21.5853
Q13616	CUL1_HUMAN	CUL1	Cullin-1	35	35	20.3534	20.3713	20.3253	20.1747	20.2128	20.4284
Q16658	FSCN1_HUMAN	FSCN1	Fascin	35	35	25.7791	25.6135	25.7161	25.6866	25.5932	25.5418
Q27J81	INF2_HUMAN	INF2	Inverted formin-2	35	35	21.1485	21.2983	21.3789	21.1725	21.2313	21.2364
Q5VT25	MRCKA_HUMAN	CDC42BPA	Serine/threonine-protein kinase MRCK alpha	35	35	20.1309	20.6451	20.5054	20.1524	20.517	20.6686
Q68CZ2	TENS3_HUMAN	TNS3	Tensin-3	35	31	21.3514	21.2126	21.2614	21.2224	20.9342	20.9064
Q99613	EIF3C_HUMAN	EIF3C	Eukaryotic translation initiation factor 3 subunit C	35	2	22.3962	22.4289	22.8496	22.4843	22.5099	22.813
Q9Y6N5	SQOR_HUMAN	SQOR	Sulfide:quinone oxidoreductase, mitochondrial	35	35	23.8697	23.8476	22.9445	24.6816	23.9238	23.3875
O00471	EXOC5_HUMAN	EXOC5	Exocyst complex component 5	34	34	21.5993	21.6459	21.7398	21.4743	21.6216	21.801
O15357	SHIP2_HUMAN	INPPL1	Phosphatidylinositol 3,4,5-trisphosphate 5-phosphatase 2	34	32	19.5114	19.5549	19.6046	19.507	19.5166	19.597
O43149	ZZEF1_HUMAN	ZZEF1	Zinc finger ZZ-type and EF-hand domain-containing protein 1	34	34	19.608	19.2791	19.6713	19.2751	19.2859	19.7627
O43491	E41L2_HUMAN	EPB41L2	Band 4.1-like protein 2	34	30	21.4974	22.0824	21.6655	21.5608	21.7916	21.6996
O95980	RECK_HUMAN	RECK	Reversion-inducing cysteine-rich protein with Kazal motifs	34	34	22.2683	22.791	22.3173	22.3741	22.8051	22.5283
P00352	AL1A1_HUMAN	ALDH1A1	Aldehyde dehydrogenase 1A1	34	30	24.9185	24.5516	23.8169	24.8779	24.3833	23.7495
P04406	G3P_HUMAN	GAPDH	Glyceraldehyde-3-phosphate dehydrogenase	34	33	29.7372	29.9599	30.3432	29.9943	29.8596	29.9874
P09525	ANXA4_HUMAN	ANXA4	Annexin A4	34	34	26.5528	27.1131	26.7824	26.6982	26.2101	26.8808
P12110	CO6A2_HUMAN	COL6A2	Collagen alpha-2(VI) chain	34	34	23.6367	23.3787	23.1062	23.9902	23.1227	23.7585
P12956	XRCC6_HUMAN	XRCC6	X-ray repair cross-complementing protein 6	34	34	21.6057	21.9038	21.9597	22.1846	22.1745	22.0027
P13797	PLST_HUMAN	PLS3	Plastin-3	34	25	23.7232	24.1208	24.5597	23.6219	24.0697	24.759
P14735	IDE_HUMAN	IDE	Insulin-degrading enzyme	34	34	19.9635	20.0828	20.1746	19.981	19.7057	20.5409
P14923	PLAK_HUMAN	JUP	Junction plakoglobin	34	29	22.1795	22.4468	22.702	23.1519	23.1766	23.3129
P20020	AT2B1_HUMAN	ATP2B1	Plasma membrane calcium-transporting ATPase 1	34	30	23.9501	24.6713	24.5795	23.983	24.5013	24.7048
P23458	JAK1_HUMAN	JAK1	Tyrosine-protein kinase JAK1	34	33	22.5002	23.2078	22.6903	22.4729	23.1064	22.8863
P27824	CALX_HUMAN	CANX	Calnexin	34	32	24.511	24.8285	24.3613	24.9144	24.4428	24.7638
P30153	2AAA_HUMAN	PPP2R1A	Serine/threonine-protein phosphatase 2A 65 kDa regulatory subunit A alpha isoform	34	26	23.089	23.2461	23.7067	23.1042	23.0724	23.4345
P35527;cRAP-P35527	K1C9_HUMAN;cRAP-K1C9_HUMAN	KRT9;cRAP-KRT9	Keratin, type I cytoskeletal 9	34	0	28.4636	28.5512	29.4485	29.6557	29.0539	29.9217
P49748	ACADV_HUMAN	ACADVL	Very long-chain specific acyl-CoA dehydrogenase, mitochondrial	34	34	22.3706	22.0986	21.518	22.8911	22.2826	21.9159
P78344	IF4G2_HUMAN	EIF4G2	Eukaryotic translation initiation factor 4 gamma 2	34	34	20.212	20.117	20.4841	19.8195	20.0086	20.5735
P78559	MAP1A_HUMAN	MAP1A	Microtubule-associated protein 1A	34	34	22.127	22.083	22.7532	22.0994	21.9036	22.262
Q01433	AMPD2_HUMAN	AMPD2	AMP deaminase 2	34	33	22.8684	22.7607	22.8619	22.8017	22.808	23.0455
Q14247	SRC8_HUMAN	CTTN	Src substrate cortactin	34	34	21.3125	21.763	21.8805	21.1119	21.6092	22.1469
Q15029	U5S1_HUMAN	EFTUD2	116 kDa U5 small nuclear ribonucleoprotein component	34	34	21.1013	21.2332	20.8526	21.2551	21.3477	20.7594
Q6UVK1	CSPG4_HUMAN	CSPG4	Chondroitin sulfate proteoglycan 4	34	34	20.6708	21.2638	21.6902	20.6761	20.8367	22.0321
Q8TDZ2	MICA1_HUMAN	MICAL1	[F-actin]-monooxygenase MICAL1	34	34	22.3077	22.5514	22.4611	22.399	22.4715	22.486
Q96AC1	FERM2_HUMAN	FERMT2	Fermitin family homolog 2	34	31	25.5033	25.616	25.5617	25.2681	25.2379	25.4278
Q9HCE1	MOV10_HUMAN	MOV10	Helicase MOV-10	34	34	19.1681	19.137	18.9474	19.063	19.1207	19.0334
Q9NRY4	RHG35_HUMAN	ARHGAP35	Rho GTPase-activating protein 35	34	34	19.5244	19.5788	19.3862	19.439	19.3729	19.5745
Q9P253	VPS18_HUMAN	VPS18	Vacuolar protein sorting-associated protein 18 homolog	34	34	23.569	23.4515	23.3437	23.5704	23.4435	23.2746
O00291	HIP1_HUMAN	HIP1	Huntingtin-interacting protein 1	33	30	20.5466	21.0147	20.4255	20.5786	21.1306	20.642
O43847	NRDC_HUMAN	NRDC	Nardilysin	33	33	20.0863	20.3323	20.7304	19.9077	19.9995	20.8185
P08238	HS90B_HUMAN	HSP90AB1	Heat shock protein HSP 90-beta	33	16	25.6685	26.1076	26.4905	25.713	26.0448	26.5801
P09914	IFIT1_HUMAN	IFIT1	Interferon-induced protein with tetratricopeptide repeats 1	33	29	24.0497	24.1101	24.0797	24.0531	24.0662	23.8502
P17812	PYRG1_HUMAN	CTPS1	CTP synthase 1	33	30	22.1576	22.2098	22.3143	22.2212	22.2809	22.2916
P20591	MX1_HUMAN	MX1	Interferon-induced GTP-binding protein Mx1	33	30	22.3959	22.8087	22.3473	22.4001	22.8286	22.5778
P48681	NEST_HUMAN	NES	Nestin	33	33	20.2171	20.5007	21.1038	20.2907	20.3281	20.9055
P50395	GDIB_HUMAN	GDI2	Rab GDP dissociation inhibitor beta	33	24	24.3919	24.8943	25.1908	24.3954	24.7077	25.328
P51659	DHB4_HUMAN	HSD17B4	Peroxisomal multifunctional enzyme type 2	33	33	22.7586	22.5291	21.9612	23.2378	22.4675	22.2953
P56192	SYMC_HUMAN	MARS1	Methionine--tRNA ligase, cytoplasmic	33	33	22.4108	22.1317	22.5694	22.3643	22.0485	22.3975
Q04446	GLGB_HUMAN	GBE1	1,4-alpha-glucan-branching enzyme	33	33	23.1073	23.5969	23.3374	23.3067	23.7066	23.5324
Q15393	SF3B3_HUMAN	SF3B3	Splicing factor 3B subunit 3	33	33	20.4582	20.295	20.388	20.4897	19.9198	20.2462
Q7Z3J2	VP35L_HUMAN	VPS35L	VPS35 endosomal protein-sorting factor-like	33	33	21.5622	21.2522	21.0371	21.5331	21.0566	21.0101
Q8IWT6	LRC8A_HUMAN	LRRC8A	Volume-regulated anion channel subunit LRRC8A	33	31	20.8248	21.2859	20.8684	20.7362	21.1438	21.1229
Q8N1F7	NUP93_HUMAN	NUP93	Nuclear pore complex protein Nup93	33	33	21.4687	21.5739	21.676	21.739	21.3354	21.8967
Q92598	HS105_HUMAN	HSPH1	Heat shock protein 105 kDa	33	31	21.4555	21.7101	21.8061	21.1714	21.4058	22.0133
Q92841	DDX17_HUMAN	DDX17	Probable ATP-dependent RNA helicase DDX17	33	24	23.287	23.3191	23.0812	23.1717	23.2498	22.8232
Q9BTU6	P4K2A_HUMAN	PI4K2A	Phosphatidylinositol 4-kinase type 2-alpha	33	33	24.9432	25.0582	24.7634	24.9406	24.7517	24.7904
Q9P2K8	E2AK4_HUMAN	EIF2AK4	eIF-2-alpha kinase GCN2	33	33	18.3997	18.2647	18.4348	18.3921	18.1882	18.3154
Q9UHN6	CEIP2_HUMAN	CEMIP2	Inactive cell surface hyaluronidase CEMIP2	33	33	22.0385	22.4971	22.0424	21.7599	22.098	22.1814
Q9ULV4	COR1C_HUMAN	CORO1C	Coronin-1C	33	31	25.0792	25.8148	25.7584	25.1305	25.7395	25.7583
Q9UPT5	EXOC7_HUMAN	EXOC7	Exocyst complex component 7	33	33	20.6959	20.7643	20.999	20.5924	20.9363	20.9949
O43776	SYNC_HUMAN	NARS1	Asparagine--tRNA ligase, cytoplasmic	32	32	23.1192	23.1686	23.3892	23.1285	23.1029	23.3116
O60568	PLOD3_HUMAN	PLOD3	Multifunctional procollagen lysine hydroxylase and glycosyltransferase LH3	32	32	22.2661	22.433	21.7702	22.8204	22.2016	21.9986
O60826	CCD22_HUMAN	CCDC22	Coiled-coil domain-containing protein 22	32	31	19.7569	19.8241	20.1694	19.8364	19.9361	19.9749
O75955	FLOT1_HUMAN	FLOT1	Flotillin-1	32	32	23.7433	24.1728	23.3164	23.998	23.9744	23.4638
O94855	SC24D_HUMAN	SEC24D	Protein transport protein Sec24D	32	32	21.9881	21.7102	21.6923	21.9336	21.5043	21.4188
P08253	MMP2_HUMAN	MMP2	72 kDa type IV collagenase	32	31	21.5046	21.6365	21.327	21.4417	21.6256	21.4887
P17655	CAN2_HUMAN	CAPN2	Calpain-2 catalytic subunit	32	32	24.2864	24.4162	24.7826	24.2469	24.2576	24.8456
P36578	RL4_HUMAN	RPL4	Large ribosomal subunit protein uL4	32	32	24.902	24.9536	24.8471	24.9954	24.9566	24.9808
P50995	ANX11_HUMAN	ANXA11	Annexin A11	32	31	25.9018	26.4399	26.0819	25.9434	26.2005	26.2041
P52272	HNRPM_HUMAN	HNRNPM	Heterogeneous nuclear ribonucleoprotein M	32	32	20.7358	20.7104	20.8315	21.1765	20.2734	21.1447
Q01970	PLCB3_HUMAN	PLCB3	1-phosphatidylinositol 4,5-bisphosphate phosphodiesterase beta-3	32	32	19.3641	20.0949	20.1183	19.0564	19.874	20.3464
Q14997	PSME4_HUMAN	PSME4	Proteasome activator complex subunit 4	32	32	19.767	19.5871	19.3312	19.5859	19.697	19.2043
Q15334	L2GL1_HUMAN	LLGL1	Lethal(2) giant larvae protein homolog 1	32	32	20.4762	20.612	20.6527	20.3957	20.5244	20.8408
Q15386	UBE3C_HUMAN	UBE3C	Ubiquitin-protein ligase E3C	32	32	20.9909	20.538	20.2436	20.8011	20.3084	20.3424
Q16851	UGPA_HUMAN	UGP2	UTP--glucose-1-phosphate uridylyltransferase	32	32	23.1556	23.2526	23.6171	23.0624	23.0223	23.9626
Q4KMQ2	ANO6_HUMAN	ANO6	Anoctamin-6	32	32	22.6755	22.88	22.7767	22.4143	22.6587	22.8638
Q8IY21	DDX60_HUMAN	DDX60	Probable ATP-dependent RNA helicase DDX60	32	32	20.3185	20.2204	19.6853	20.3688	20.5033	19.9872
Q8TD43	TRPM4_HUMAN	TRPM4	Transient receptor potential cation channel subfamily M member 4	32	32	20.6968	21.268	20.9703	20.6112	21.0959	21.1528
Q9H2D6	TARA_HUMAN	TRIOBP	TRIO and F-actin-binding protein	32	31	21.6402	22.1618	22.2198	21.6614	22.1101	22.3049
Q9UKU9	ANGL2_HUMAN	ANGPTL2	Angiopoietin-related protein 2	32	29	21.2405	21.6276	22.5613	21.5886	21.7125	22.9231
A0FGR8	ESYT2_HUMAN	ESYT2	Extended synaptotagmin-2	31	31	24.1193	24.0613	23.6914	24.4052	23.9223	23.7641
O00429	DNM1L_HUMAN	DNM1L	Dynamin-1-like protein	31	31	21.616	21.4388	21.5817	21.5246	21.2464	21.2671
O15067	PUR4_HUMAN	PFAS	Phosphoribosylformylglycinamidine synthase	31	31	20.3633	20.3367	20.555	20.3769	20.3623	20.6065
O60763	USO1_HUMAN	USO1	General vesicular transport factor p115	31	31	22.0127	22.0311	22.3383	22.1249	22.0338	22.3127
O75592	MYCB2_HUMAN	MYCBP2	E3 ubiquitin-protein ligase MYCBP2	31	31	21.8235	21.6862	21.9413	21.9434	21.8527	22.1475
O94874	UFL1_HUMAN	UFL1	E3 UFM1-protein ligase 1	31	30	20.8896	20.6084	20.5452	21.0416	20.5242	20.4275
P09913	IFIT2_HUMAN	IFIT2	Interferon-induced protein with tetratricopeptide repeats 2	31	30	22.268	22.4477	22.3877	22.1545	22.3015	22.233
P09960	LKHA4_HUMAN	LTA4H	Leukotriene A-4 hydrolase	31	31	20.9141	21.3081	21.7348	20.783	21.0066	21.7776
P21980	TGM2_HUMAN	TGM2	Protein-glutamine gamma-glutamyltransferase 2	31	29	24.3694	23.9075	23.8258	24.2322	23.7473	23.7925
Q13617	CUL2_HUMAN	CUL2	Cullin-2	31	31	19.7557	19.846	20.162	19.6621	19.7388	20.2824
Q13724	MOGS_HUMAN	MOGS	Mannosyl-oligosaccharide glucosidase	31	31	22.9605	22.9474	22.3415	23.473	22.7556	22.6344
Q15155	NOMO1_HUMAN	NOMO1	BOS complex subunit NOMO1	31	2	22.1775	22.368	21.6961	22.4043	21.9506	22.0453
Q16181	SEPT7_HUMAN	SEPTIN7	Septin-7	31	30	25.3629	25.3798	25.7713	25.382	25.4164	25.8133
Q16706	MA2A1_HUMAN	MAN2A1	Alpha-mannosidase 2	31	29	21.1139	21.5534	20.3027	21.1228	21.1026	20.4462
Q66K14	TBC9B_HUMAN	TBC1D9B	TBC1 domain family member 9B	31	27	20.1185	19.9796	19.9975	20.1619	19.8237	20.0213
Q86XA9	HTR5A_HUMAN	HEATR5A	HEAT repeat-containing protein 5A	31	30	19.6029	19.492	19.6026	19.4548	19.2088	19.6672
Q8TAT6	NPL4_HUMAN	NPLOC4	Nuclear protein localization protein 4 homolog	31	31	20.4878	20.49	20.5517	20.4422	20.5745	20.3877
Q92888	ARHG1_HUMAN	ARHGEF1	Rho guanine nucleotide exchange factor 1	31	31	19.9087	20.1856	20.3905	19.9745	20.0457	20.3157
Q92974	ARHG2_HUMAN	ARHGEF2	Rho guanine nucleotide exchange factor 2	31	31	20.7888	20.8722	20.8874	20.7943	20.9212	20.8956
Q96CW1	AP2M1_HUMAN	AP2M1	AP-2 complex subunit mu	31	31	23.6835	23.8715	23.6743	23.7249	23.8974	23.6855
Q96T76	MMS19_HUMAN	MMS19	MMS19 nucleotide excision repair protein homolog	31	31	20.958	20.643	20.6389	20.9525	20.7568	20.7528
Q9H3S7	PTN23_HUMAN	PTPN23	Tyrosine-protein phosphatase non-receptor type 23	31	31	19.744	20.0961	19.8424	19.8763	19.8849	19.6427
Q9HCE0	EPG5_HUMAN	EPG5	Ectopic P granules protein 5 homolog	31	31	19.5195	19.5521	19.2852	18.8147	19.4198	19.1977
Q9UBG0	MRC2_HUMAN	MRC2	C-type mannose receptor 2	31	31	20.2175	20.551	19.8555	20.6222	20.4718	20.1367
Q9Y2E4	DIP2C_HUMAN	DIP2C	Disco-interacting protein 2 homolog C	31	25	21.5843	21.9928	21.6569	21.3674	21.9351	21.8043
Q9Y6M1	IF2B2_HUMAN	IGF2BP2	Insulin-like growth factor 2 mRNA-binding protein 2	31	28	21.7709	21.7294	21.9714	21.8989	21.8229	21.944
O43143	DHX15_HUMAN	DHX15	ATP-dependent RNA helicase DHX15	30	29	21.9607	22.017	21.5311	21.8914	21.8454	21.2025
O60701	UGDH_HUMAN	UGDH	UDP-glucose 6-dehydrogenase	30	30	24.161	23.8998	24.0462	24.1494	23.8659	24.0501
O76094	SRP72_HUMAN	SRP72	Signal recognition particle subunit SRP72	30	30	23.3206	23.2144	23.3593	23.2534	23.1	23.2276
O95163	ELP1_HUMAN	ELP1	Elongator complex protein 1	30	30	19.8685	19.7982	19.9644	19.9947	19.8318	20.1403
P00367	DHE3_HUMAN	GLUD1	Glutamate dehydrogenase 1, mitochondrial	30	4	23.7535	23.9076	23.3523	24.3149	23.9104	23.8106
P04075	ALDOA_HUMAN	ALDOA	Fructose-bisphosphate aldolase A	30	6	26.0248	26.6345	26.826	26.0335	26.4243	26.9327
P09619	PGFRB_HUMAN	PDGFRB	Platelet-derived growth factor receptor beta	30	30	23.1738	23.7434	23.4606	23.0219	23.3898	23.5117
P18084	ITB5_HUMAN	ITGB5	Integrin beta-5	30	30	20.8976	21.5443	20.7943	20.8106	21.3207	20.8293
P20073	ANXA7_HUMAN	ANXA7	Annexin A7	30	30	25.1213	25.5521	25.3035	25.0636	25.3191	25.4318
P28838	AMPL_HUMAN	LAP3	Cytosol aminopeptidase	30	30	22.4146	22.8379	22.9033	22.4631	22.7943	22.9773
P40227	TCPZ_HUMAN	CCT6A	T-complex protein 1 subunit zeta	30	23	23.6466	23.7068	24.3646	23.738	23.7581	24.4186
P43490	NAMPT_HUMAN	NAMPT	Nicotinamide phosphoribosyltransferase	30	30	23.6185	23.9431	23.8645	23.6374	23.6182	23.8493
P49589	SYCC_HUMAN	CARS1	Cysteine--tRNA ligase, cytoplasmic	30	30	20.9259	21.0358	21.4087	20.5831	20.8739	21.5925
P49815	TSC2_HUMAN	TSC2	Tuberin	30	30	19.658	19.5125	19.4635	19.5465	19.2813	19.2793
P52630	STAT2_HUMAN	STAT2	Signal transducer and activator of transcription 2	30	30	21.5405	21.6935	21.4581	21.8748	22.1969	21.5512
P67936	TPM4_HUMAN	TPM4	Tropomyosin alpha-4 chain	30	15	23.999	24.1606	24.6662	23.5388	23.5205	24.6331
Q02952	AKA12_HUMAN	AKAP12	A-kinase anchor protein 12	30	30	19.3785	19.7515	19.273	18.8516	19.5456	19.7931
Q13488	VPP3_HUMAN	TCIRG1	V-type proton ATPase 116 kDa subunit a 3	30	29	25.1743	25.2092	24.3648	25.2213	25.0185	24.4265
Q15046	SYK_HUMAN	KARS1	Lysine--tRNA ligase	30	30	21.7207	21.8176	22.1322	21.7058	21.7712	22.2034
Q16881	TRXR1_HUMAN	TXNRD1	Thioredoxin reductase 1, cytoplasmic	30	29	24.9661	25.0445	25.0475	24.9458	24.7544	25.0495
Q460N5	PAR14_HUMAN	PARP14	Protein mono-ADP-ribosyltransferase PARP14	30	30	18.5796	18.8041	18.6741	18.9749	19.0804	18.7432
Q6R327	RICTR_HUMAN	RICTOR	Rapamycin-insensitive companion of mTOR	30	30	23.5205	23.4352	23.0571	23.4997	23.5032	23.3354
Q6ZS17	RIPR1_HUMAN	RIPOR1	Rho family-interacting cell polarization regulator 1	30	30	20.7198	20.9705	20.9735	20.4295	20.7231	20.993
Q7L2E3	DHX30_HUMAN	DHX30	ATP-dependent RNA helicase DHX30	30	30	21.9163	21.8494	21.7047	21.9295	21.9851	21.6208
Q8IYI6	EXOC8_HUMAN	EXOC8	Exocyst complex component 8	30	30	20.7572	20.7958	20.9983	20.7656	20.7964	20.9356
Q8N3P4	VPS8_HUMAN	VPS8	Vacuolar protein sorting-associated protein 8 homolog	30	30	20.0945	19.6874	19.5074	19.8512	19.5293	19.4653
Q8TEX9	IPO4_HUMAN	IPO4	Importin-4	30	30	21.9152	21.8787	22.0765	21.952	21.932	21.788
Q9H2G2	SLK_HUMAN	SLK	STE20-like serine/threonine-protein kinase	30	28	20.7813	21.3119	21.5834	20.7674	21.1264	21.7291
Q9NR09	BIRC6_HUMAN	BIRC6	Baculoviral IAP repeat-containing protein 6	30	30	19.1531	19.1085	19.1061	18.6816	18.6799	19.2238
Q9UHD8	SEPT9_HUMAN	SEPTIN9	Septin-9	30	30	24.5552	24.7096	24.9225	24.6643	24.7244	25.0816
Q9UIQ6	LCAP_HUMAN	LNPEP	Leucyl-cystinyl aminopeptidase	30	30	21.9753	22.2792	21.5434	21.8226	21.7845	21.8737
O00186	STXB3_HUMAN	STXBP3	Syntaxin-binding protein 3	29	29	22.9123	23.3911	23.1501	22.9341	23.3639	23.3849
O75131	CPNE3_HUMAN	CPNE3	Copine-3	29	28	25.1796	25.6412	25.6662	25.1476	25.5456	25.7589
O94822	LTN1_HUMAN	LTN1	E3 ubiquitin-protein ligase listerin	29	29	18.6952	18.3975	18.3221	18.4291	18.2661	18.3921
P00505	AATM_HUMAN	GOT2	Aspartate aminotransferase, mitochondrial	29	29	23.2452	23.4621	22.9675	24.0437	23.5563	23.3868
P02768;cRAP-P02768	ALBU_HUMAN;cRAP-ALBU_HUMAN	ALB;cRAP-ALB	Albumin	29	0	21.3786	21.0261	22.953	20.9486	20.8716	21.6837
P04259	K2C6B_HUMAN	KRT6B	Keratin, type II cytoskeletal 6B	29	2	27.5134	27.513	28.4077	29.3712	28.5133	29.1049
P08648	ITA5_HUMAN	ITGA5	Integrin alpha-5	29	29	25.1702	25.8951	25.3311	24.9661	25.1317	24.8178
P13645;cRAP-P13645	K1C10_HUMAN;cRAP-K1C10_HUMAN	KRT10;cRAP-KRT10	Keratin, type I cytoskeletal 10	29	0	27.6408	27.9107	28.7031	28.6536	28.1797	29.0321
P13861	KAP2_HUMAN	PRKAR2A	cAMP-dependent protein kinase type II-alpha regulatory subunit	29	26	22.2581	22.5781	22.4558	22.2962	22.4843	22.4884
P23381	SYWC_HUMAN	WARS1	Tryptophan--tRNA ligase, cytoplasmic	29	29	23.9475	24.3866	23.7364	23.8323	24.36	23.8179
P28331	NDUS1_HUMAN	NDUFS1	NADH-ubiquinone oxidoreductase 75 kDa subunit, mitochondrial	29	29	21.9001	21.8246	21.2776	22.5497	21.8965	21.8287
P31948	STIP1_HUMAN	STIP1	Stress-induced-phosphoprotein 1	29	29	22.3479	22.6199	23.2108	21.9123	22.415	23.4787
P32004	L1CAM_HUMAN	L1CAM	Neural cell adhesion molecule L1	29	29	21.7317	22.8824	21.1886	21.5336	22.7971	21.5921
P35241	RADI_HUMAN	RDX	Radixin	29	24	22.6364	23.3129	22.8657	22.5265	23.1183	23.1427
P35998	PRS7_HUMAN	PSMC2	26S proteasome regulatory subunit 7	29	29	22.7419	22.6164	22.8653	22.7159	22.5524	22.7614
P48735	IDHP_HUMAN	IDH2	Isocitrate dehydrogenase [NADP], mitochondrial	29	27	23.2995	22.9931	22.2096	23.9087	23.0423	22.5032
P55268	LAMB2_HUMAN	LAMB2	Laminin subunit beta-2	29	29	18.7985	18.7915	18.7766	19.0884	18.7076	19.0513
P61221	ABCE1_HUMAN	ABCE1	ATP-binding cassette sub-family E member 1	29	29	22.2556	22.0388	22.0018	22.3115	21.8999	21.8676
P62191	PRS4_HUMAN	PSMC1	26S proteasome regulatory subunit 4	29	28	22.1175	22.2214	22.6048	22.1773	22.1444	22.6081
P68366	TBA4A_HUMAN	TUBA4A	Tubulin alpha-4A chain	29	5	28.7587	28.6564	28.901	28.8635	28.6026	28.6939
Q01518	CAP1_HUMAN	CAP1	Adenylyl cyclase-associated protein 1	29	28	25.0461	25.1247	25.4449	25.0092	24.7792	25.1777
Q15436	SC23A_HUMAN	SEC23A	Protein transport protein Sec23A	29	26	23.1223	23.0475	22.8724	23.1165	23.0275	22.8695
Q15646	OASL_HUMAN	OASL	2'-5'-oligoadenylate synthase-like protein	29	29	22.7657	22.8756	21.6897	22.8733	23.2328	21.644
Q16555	DPYL2_HUMAN	DPYSL2	Dihydropyrimidinase-related protein 2	29	25	25.1232	25.0006	25.5622	25.2679	25.0471	25.4449
Q8IY17	PLPL6_HUMAN	PNPLA6	Patatin-like phospholipase domain-containing protein 6	29	28	19.6241	19.3469	19.4847	20.055	19.4314	19.5924
Q8N766	EMC1_HUMAN	EMC1	ER membrane protein complex subunit 1	29	29	20.9975	21.2651	20.6454	21.4064	20.8625	20.889
Q8NB49	AT11C_HUMAN	ATP11C	Phospholipid-transporting ATPase IG	29	27	20.8226	21.0261	20.9941	20.4957	20.6051	20.9246
Q8NEU8	DP13B_HUMAN	APPL2	DCC-interacting protein 13-beta	29	29	22.1189	22.1756	22.4358	22.052	22.0772	22.3314
Q92896	GSLG1_HUMAN	GLG1	Golgi apparatus protein 1	29	29	20.178	20.4624	19.7589	20.5221	20.3528	19.8223
Q92973	TNPO1_HUMAN	TNPO1	Transportin-1	29	23	22.9653	22.9025	23.0455	22.9931	22.9364	22.994
Q96K76	UBP47_HUMAN	USP47	Ubiquitin carboxyl-terminal hydrolase 47	29	29	19.3671	19.1884	19.4281	19.218	19.234	19.4346
Q9BQG0	MBB1A_HUMAN	MYBBP1A	Myb-binding protein 1A	29	29	19.8947	19.7811	18.9937	19.8074	19.876	19.1183
Q9H4A4	AMPB_HUMAN	RNPEP	Aminopeptidase B	29	29	22.345	22.4028	22.2861	22.3932	22.4511	22.3652
Q9HAU4	SMUF2_HUMAN	SMURF2	E3 ubiquitin-protein ligase SMURF2	29	19	19.2562	19.2457	19.0189	19.102	19.1326	18.8387
Q9UP95	S12A4_HUMAN	SLC12A4	Solute carrier family 12 member 4	29	19	21.6	21.6876	21.2582	21.3548	21.3515	21.3103
Q9Y262	EIF3L_HUMAN	EIF3L	Eukaryotic translation initiation factor 3 subunit L	29	29	23.5016	23.4765	23.5843	23.448	23.4903	23.4563
Q9Y2D4	EXC6B_HUMAN	EXOC6B	Exocyst complex component 6B	29	28	20.9309	21.1073	21.2116	20.9791	20.9877	21.3927
O00423	EMAL1_HUMAN	EML1	Echinoderm microtubule-associated protein-like 1	28	26	20.0415	20.0528	19.4219	20.189	20.2023	19.53
O15118	NPC1_HUMAN	NPC1	NPC intracellular cholesterol transporter 1	28	28	25.0611	25.6308	24.619	24.7481	25.1382	24.6683
O15484	CAN5_HUMAN	CAPN5	Calpain-5	28	28	23.174	23.5433	23.7208	23.1694	23.4912	23.8901
O75533	SF3B1_HUMAN	SF3B1	Splicing factor 3B subunit 1	28	28	20.9994	20.8737	20.5075	21.0959	20.8651	20.2318
O95202	LETM1_HUMAN	LETM1	Mitochondrial proton/calcium exchanger protein	28	28	20.9063	20.9704	20.25	21.5508	21.0096	20.8195
O95340	PAPS2_HUMAN	PAPSS2	Bifunctional 3'-phosphoadenosine 5'-phosphosulfate synthase 2	28	26	22.9614	23.2745	22.9537	23.1716	23.2681	22.788
O95352	ATG7_HUMAN	ATG7	Ubiquitin-like modifier-activating enzyme ATG7	28	28	21.1003	20.7828	20.9612	20.9447	20.8002	20.9159
P00338	LDHA_HUMAN	LDHA	L-lactate dehydrogenase A chain	28	24	26.8898	27.2709	27.4968	26.8906	27.1079	27.4677
P13497	BMP1_HUMAN	BMP1	Bone morphogenetic protein 1	28	20	19.0544	19.3965	19.4077	19.4706	19.16	19.5086
P13646	K1C13_HUMAN	KRT13	Keratin, type I cytoskeletal 13	28	18	26.7154	25.9393	26.5714	28.9588	26.2315	26.9823
P14543	NID1_HUMAN	NID1	Nidogen-1	28	28	20.3042	20.698	20.2205	20.9265	20.1892	20.4452
P16435	NCPR_HUMAN	POR	NADPH--cytochrome P450 reductase	28	28	21.3527	21.5432	21.4278	21.7088	21.3373	21.5961
P23526	SAHH_HUMAN	AHCY	Adenosylhomocysteinase	28	28	24.856	24.9155	24.9089	24.9978	24.9799	24.719
P29317	EPHA2_HUMAN	EPHA2	Ephrin type-A receptor 2	28	26	21.9679	22.7986	22.4481	21.9041	22.6824	22.6438
P29401	TKT_HUMAN	TKT	Transketolase	28	28	24.3882	24.7109	24.6649	24.555	24.4427	24.8471
P45974	UBP5_HUMAN	USP5	Ubiquitin carboxyl-terminal hydrolase 5	28	26	21.1577	21.3816	21.5103	21.1289	21.161	21.428
P49915	GUAA_HUMAN	GMPS	GMP synthase [glutamine-hydrolyzing]	28	28	21.6089	21.4328	21.2746	21.6719	21.2217	20.7592
P50454	SERPH_HUMAN	SERPINH1	Serpin H1	28	28	25.8467	25.6923	25.2811	26.3391	25.4497	25.4569
P54886	P5CS_HUMAN	ALDH18A1	Delta-1-pyrroline-5-carboxylate synthase	28	28	21.5897	21.4746	20.8537	22.3079	21.58	21.4342
P61158	ARP3_HUMAN	ACTR3	Actin-related protein 3	28	24	24.5816	24.7656	24.8101	24.4845	24.5313	24.7031
P62195	PRS8_HUMAN	PSMC5	26S proteasome regulatory subunit 8	28	27	23.3555	23.1102	23.4268	23.2776	22.896	23.29
P78357	CNTP1_HUMAN	CNTNAP1	Contactin-associated protein 1	28	28	24.5104	24.4221	23.9961	24.7419	24.5087	24.291
Q01484	ANK2_HUMAN	ANK2	Ankyrin-2	28	21	23.279	23.8891	23.8491	23.4846	23.8749	23.9353
Q07157	ZO1_HUMAN	TJP1	Tight junction protein ZO-1	28	28	20.9765	21.4408	21.1554	20.789	20.9674	21.3727
Q07866	KLC1_HUMAN	KLC1	Kinesin light chain 1	28	17	20.4257	20.3949	20.993	20.1014	20.2775	21.1927
Q10471	GALT2_HUMAN	GALNT2	Polypeptide N-acetylgalactosaminyltransferase 2	28	25	21.9034	22.1756	21.1399	22.1462	22.2509	21.2031
Q14156	EFR3A_HUMAN	EFR3A	Protein EFR3 homolog A	28	27	20.7387	21.0217	21.0365	20.6635	20.8222	21.0921
Q14C86	GAPD1_HUMAN	GAPVD1	GTPase-activating protein and VPS9 domain-containing protein 1	28	28	19.8319	19.6676	19.8377	19.5679	19.5357	19.8351
Q15008	PSMD6_HUMAN	PSMD6	26S proteasome non-ATPase regulatory subunit 6	28	28	22.8867	22.7686	23.0502	22.7499	22.5613	23.1452
Q15042	RB3GP_HUMAN	RAB3GAP1	Rab3 GTPase-activating protein catalytic subunit	28	28	24.2388	24.2245	24.6825	24.2547	24.3607	24.5916
Q15582	BGH3_HUMAN	TGFBI	Transforming growth factor-beta-induced protein ig-h3	28	28	22.7213	22.6067	23.2815	23.4803	22.9542	23.8218
Q567U6	CCD93_HUMAN	CCDC93	Coiled-coil domain-containing protein 93	28	28	22.009	21.8109	21.9868	21.8658	21.794	21.8447
Q7Z460	CLAP1_HUMAN	CLASP1	CLIP-associating protein 1	28	22	22.2863	22.6569	22.3156	22.333	22.4648	22.1216
Q8N1G4	LRC47_HUMAN	LRRC47	Leucine-rich repeat-containing protein 47	28	28	20.8232	21.1899	21.4562	21.0382	21.1483	21.382
Q8TEQ6	GEMI5_HUMAN	GEMIN5	Gem-associated protein 5	28	28	19.3493	19.1208	19.3583	19.0108	18.8745	19.2472
Q96BY6	DOC10_HUMAN	DOCK10	Dedicator of cytokinesis protein 10	28	27	18.6772	18.6528	19.4837	18.3926	18.6716	19.6794
Q99570	PI3R4_HUMAN	PIK3R4	Phosphoinositide 3-kinase regulatory subunit 4	28	28	20.3989	20.1011	20.3043	20.119	20.1953	20.3262
Q9BZQ8	NIBA1_HUMAN	NIBAN1	Protein Niban 1	28	28	21.3589	22.0763	21.89	21.3532	21.7538	22.0048
Q9C0C2	TB182_HUMAN	TNKS1BP1	182 kDa tankyrase-1-binding protein	28	28	18.9678	19.5968	19.5109	18.6427	19.0712	19.8757
Q9NVA2	SEP11_HUMAN	SEPTIN11	Septin-11	28	15	25.3238	25.2797	25.8737	25.3362	25.2967	25.9413
Q9NVE7	PANK4_HUMAN	PANK4	4'-phosphopantetheine phosphatase	28	28	19.1344	18.8057	18.9176	19.1498	18.6264	18.7678
Q9NVI7	ATD3A_HUMAN	ATAD3A	ATPase family AAA domain-containing protein 3A	28	8	21.8271	21.941	21.3914	22.3563	21.9575	21.8986
Q9UQE7	SMC3_HUMAN	SMC3	Structural maintenance of chromosomes protein 3	28	28	20.1919	19.9346	20.3196	19.9175	19.4478	20.3178
Q9Y230	RUVB2_HUMAN	RUVBL2	RuvB-like 2	28	28	22.4072	22.2472	22.7786	22.2761	22.0748	22.762
Q9Y2L5	TPPC8_HUMAN	TRAPPC8	Trafficking protein particle complex subunit 8	28	28	21.3935	21.2658	21.3586	21.2835	20.998	21.4137
Q9Y6K5	OAS3_HUMAN	OAS3	2'-5'-oligoadenylate synthase 3	28	28	22.8862	22.7622	22.5337	22.7285	22.7682	22.4373
O00469	PLOD2_HUMAN	PLOD2	Procollagen-lysine,2-oxoglutarate 5-dioxygenase 2	27	27	23.6873	23.6457	22.399	23.9697	23.5285	22.5825
O15460	P4HA2_HUMAN	P4HA2	Prolyl 4-hydroxylase subunit alpha-2	27	27	22.6682	22.3923	21.952	23.1653	22.2299	22.1501
O75153	CLU_HUMAN	CLUH	Clustered mitochondria protein homolog	27	26	21.4828	21.5017	21.806	21.2207	21.286	21.6302
O95479	G6PE_HUMAN	H6PD	GDH/6PGL endoplasmic bifunctional protein	27	27	20.3589	19.9906	19.3043	20.7779	19.6119	19.7562
P00966	ASSY_HUMAN	ASS1	Argininosuccinate synthase	27	27	24.7445	24.5967	24.6666	24.761	24.5704	24.4035
P04899	GNAI2_HUMAN	GNAI2	Guanine nucleotide-binding protein G(i) subunit alpha-2	27	16	26.0459	26.5771	26.3	26.0606	26.3828	26.4008
P07093	GDN_HUMAN	SERPINE2	Glia-derived nexin	27	27	24.7657	25.2775	25.4968	25.272	25.5677	25.2679
P07686	HEXB_HUMAN	HEXB	Beta-hexosaminidase subunit beta	27	27	24.1926	24.2771	23.3083	24.6483	24.0127	22.9215
P08195	4F2_HUMAN	SLC3A2	Amino acid transporter heavy chain SLC3A2	27	27	25.4067	25.6275	25.4871	24.8915	25.3278	25.6787
P12268	IMDH2_HUMAN	IMPDH2	Inosine-5'-monophosphate dehydrogenase 2	27	24	22.5732	22.569	23.3201	22.548	22.5973	23.2817
P12821	ACE_HUMAN	ACE	Angiotensin-converting enzyme	27	27	22.4193	22.2367	22.0414	21.9277	21.9049	22.147
P13010	XRCC5_HUMAN	XRCC5	X-ray repair cross-complementing protein 5	27	27	21.7567	21.7056	21.5484	22.1977	21.991	21.5459
P13674	P4HA1_HUMAN	P4HA1	Prolyl 4-hydroxylase subunit alpha-1	27	27	22.9571	22.7375	22.1181	23.4223	22.525	22.2935
P20936	RASA1_HUMAN	RASA1	Ras GTPase-activating protein 1	27	27	20.533	20.573	20.6112	20.4671	20.3628	20.7099
P21281	VATB2_HUMAN	ATP6V1B2	V-type proton ATPase subunit B, brain isoform	27	19	23.6036	23.7743	24.102	23.5806	23.6825	23.9943
P21283	VATC1_HUMAN	ATP6V1C1	V-type proton ATPase subunit C 1	27	26	21.4119	21.5625	21.5017	21.2244	21.0822	21.4342
P26641	EF1G_HUMAN	EEF1G	Elongation factor 1-gamma	27	27	26.2279	26.1492	26.4909	26.2807	25.9044	26.1097
P39023	RL3_HUMAN	RPL3	Large ribosomal subunit protein uL3	27	24	24.3311	24.108	24.1681	24.4369	24.1882	23.961
P40763	STAT3_HUMAN	STAT3	Signal transducer and activator of transcription 3	27	27	21.4759	21.2704	21.1863	21.6165	21.3273	21.2157
P41091	IF2G_HUMAN	EIF2S3	Eukaryotic translation initiation factor 2 subunit 3	27	4	23.631	23.5875	23.5709	23.6218	23.453	23.5022
P43034	LIS1_HUMAN	PAFAH1B1	Platelet-activating factor acetylhydrolase IB subunit beta	27	27	22.8468	23.066	22.9652	23.0171	22.9498	23.0194
P49411	EFTU_HUMAN	TUFM	Elongation factor Tu, mitochondrial	27	27	22.9463	22.8309	22.4048	23.4215	22.9229	22.7226
P49591	SYSC_HUMAN	SARS1	Serine--tRNA ligase, cytoplasmic	27	27	22.3461	22.4185	22.6484	22.4081	22.6139	22.4997
P50281	MMP14_HUMAN	MMP14	Matrix metalloproteinase-14	27	25	24.4349	25.238	24.8799	24.6599	25.3784	24.988
P60228	EIF3E_HUMAN	EIF3E	Eukaryotic translation initiation factor 3 subunit E	27	27	22.6544	22.7916	23.1185	22.7278	22.7639	22.9269
P61247	RS3A_HUMAN	RPS3A	Small ribosomal subunit protein eS1	27	27	24.8111	24.7422	24.9515	25.0938	24.6506	24.5581
Q06124	PTN11_HUMAN	PTPN11	Tyrosine-protein phosphatase non-receptor type 11	27	27	20.1504	20.4825	20.66	20.0515	20.2739	20.7722
Q12931	TRAP1_HUMAN	TRAP1	Heat shock protein 75 kDa, mitochondrial	27	27	26.8169	26.8825	26.8307	27.2	27.0233	27.2545
Q13596	SNX1_HUMAN	SNX1	Sorting nexin-1	27	25	21.8457	21.9019	21.9913	21.69	21.59	21.7202
Q13618	CUL3_HUMAN	CUL3	Cullin-3	27	27	20.2851	20.1103	20.5463	20.1681	20.0781	20.7355
Q13884	SNTB1_HUMAN	SNTB1	Beta-1-syntrophin	27	24	22.0882	22.7722	22.4759	22.3384	22.658	22.4725
Q14258	TRI25_HUMAN	TRIM25	E3 ubiquitin/ISG15 ligase TRIM25	27	27	22.0295	22.0388	22.0762	22.0169	21.9007	21.7155
Q16513	PKN2_HUMAN	PKN2	Serine/threonine-protein kinase N2	27	26	19.561	19.8154	20.0781	19.5218	19.7397	20.1344
Q5T749	KPRP_HUMAN	KPRP	Keratinocyte proline-rich protein	27	27	22.3236	22.4017	22.6708	22.7614	23.1875	23.3093
Q5VW36	FOCAD_HUMAN	FOCAD	Focadhesin	27	27	20.2356	19.7266	20.039	20.0909	19.9238	20.0995
Q6PCE3	PGM2L_HUMAN	PGM2L1	Glucose 1,6-bisphosphate synthase	27	27	21.5193	21.2571	20.9398	21.3703	21.3224	20.6582
Q86TI2	DPP9_HUMAN	DPP9	Dipeptidyl peptidase 9	27	27	21.3427	21.289	21.2774	21.4038	21.3394	21.2903
Q8WX93	PALLD_HUMAN	PALLD	Palladin	27	26	22.4857	22.3324	22.4316	22.2788	22.0364	22.2213
Q93050	VPP1_HUMAN	ATP6V0A1	V-type proton ATPase 116 kDa subunit a 1	27	25	23.2534	23.5072	22.979	23.2273	23.2795	23.0412
Q96AQ6	PBIP1_HUMAN	PBXIP1	Pre-B-cell leukemia transcription factor-interacting protein 1	27	27	21.1484	21.2676	20.4289	21.5444	21.1728	20.8334
Q96AY4	TTC28_HUMAN	TTC28	Tetratricopeptide repeat protein 28	27	27	20.7227	20.5249	20.2647	20.5098	20.6045	20.3557
Q9NY33	DPP3_HUMAN	DPP3	Dipeptidyl peptidase 3	27	27	21.3918	21.6985	21.8928	21.4129	21.4682	22.2269
O00232	PSD12_HUMAN	PSMD12	26S proteasome non-ATPase regulatory subunit 12	26	26	22.8292	22.6829	22.9569	22.8371	22.3745	22.9193
O00443	P3C2A_HUMAN	PIK3C2A	Phosphatidylinositol 4-phosphate 3-kinase C2 domain-containing subunit alpha	26	26	19.3162	19.7813	19.3866	19.3924	19.3051	19.2041
O14939	PLD2_HUMAN	PLD2	Phospholipase D2	26	26	18.9827	19.3216	18.9893	18.9248	19.1732	19.2128
O43747	AP1G1_HUMAN	AP1G1	AP-1 complex subunit gamma-1	26	26	21.9177	21.9576	21.8734	21.8392	21.6912	22.0431
O60313	OPA1_HUMAN	OPA1	Dynamin-like GTPase OPA1, mitochondrial	26	26	19.9855	19.6007	19.5939	20.2854	19.4446	19.7828
O60506	HNRPQ_HUMAN	SYNCRIP	Heterogeneous nuclear ribonucleoprotein Q	26	18	22.7715	22.7638	22.7146	22.7137	22.6672	22.7872
O95394	AGM1_HUMAN	PGM3	Phosphoacetylglucosamine mutase	26	26	22.2931	22.1913	22.4277	22.4748	22.0746	22.2539
P04040;cRAP-P04040	CATA_HUMAN;cRAP-CATA_HUMAN	CAT;cRAP-CAT	Catalase	26	0	22.1124	22.0012	21.9907	22.3556	21.7273	22.1317
P05198	IF2A_HUMAN	EIF2S1	Eukaryotic translation initiation factor 2 subunit 1	26	26	22.4914	22.5706	22.8554	22.5865	22.4115	22.5393
P07099	HYEP_HUMAN	EPHX1	Epoxide hydrolase 1	26	26	23.5071	23.4108	22.7914	23.8799	23.0842	23.081
P08123	CO1A2_HUMAN	COL1A2	Collagen alpha-2(I) chain	26	26	20.0364	20.0074	19.4922	20.9607	20.119	19.9687
P13612	ITA4_HUMAN	ITGA4	Integrin alpha-4	26	26	21.9656	22.2798	22.4081	21.5695	22.172	22.6708
P17858	PFKAL_HUMAN	PFKL	ATP-dependent 6-phosphofructokinase, liver type	26	25	23.7044	23.2266	23.5867	23.6591	23.1589	23.641
P22234	PUR6_HUMAN	PAICS	Bifunctional phosphoribosylaminoimidazole carboxylase/phosphoribosylaminoimidazole succinocarboxamide synthetase	26	26	21.6972	21.9853	22.3693	21.5711	21.5854	22.4363
P32189	GLPK_HUMAN	GK	Glycerol kinase	26	1	21.3453	21.4062	20.5666	21.8781	21.354	21.0182
P37837	TALDO_HUMAN	TALDO1	Transaldolase	26	26	24.756	24.8374	24.3926	24.817	24.6095	24.2197
P42892	ECE1_HUMAN	ECE1	Endothelin-converting enzyme 1	26	26	23.957	24.3772	23.6898	23.7484	24.086	23.9559
P46777	RL5_HUMAN	RPL5	Large ribosomal subunit protein uL18	26	26	24.6819	24.877	24.7981	25.1261	24.8213	24.4255
P51812	KS6A3_HUMAN	RPS6KA3	Ribosomal protein S6 kinase alpha-3	26	16	20.7824	20.7267	20.9292	20.8988	20.952	20.9606
P52209	6PGD_HUMAN	PGD	6-phosphogluconate dehydrogenase, decarboxylating	26	26	23.8405	23.9079	23.8855	23.9041	23.6985	23.9141
P61764	STXB1_HUMAN	STXBP1	Syntaxin-binding protein 1	26	26	22.6107	23.1776	22.9872	22.7541	23.1149	23.1132
P62333	PRS10_HUMAN	PSMC6	26S proteasome regulatory subunit 10B	26	26	22.7015	22.6293	22.8131	22.8613	22.4937	22.7053
P62701	RS4X_HUMAN	RPS4X	Small ribosomal subunit protein eS4, X isoform	26	10	25.3485	25.0599	25.1879	25.4917	25.0551	24.6112
Q00839	HNRPU_HUMAN	HNRNPU	Heterogeneous nuclear ribonucleoprotein U	26	26	23.0461	23.1377	23.0572	23.4338	22.8054	23.216
Q02880	TOP2B_HUMAN	TOP2B	DNA topoisomerase 2-beta	26	19	19.7091	19.7274	19.2517	19.6769	19.506	19.2949
Q04695	K1C17_HUMAN	KRT17	Keratin, type I cytoskeletal 17	26	16	23.7655	23.9005	24.9533	25.1624	25.2231	25.9566
Q13310	PABP4_HUMAN	PABPC4	Polyadenylate-binding protein 4	26	11	21.0669	21.31	21.2474	20.9606	21.087	21.4307
Q13443	ADAM9_HUMAN	ADAM9	Disintegrin and metalloproteinase domain-containing protein 9	26	26	21.3411	21.8144	21.5917	21.2018	21.781	21.7821
Q13976	KGP1_HUMAN	PRKG1	cGMP-dependent protein kinase 1	26	25	21.4251	21.2165	21.3951	21.3822	21.2613	21.4353
Q15262	PTPRK_HUMAN	PTPRK	Receptor-type tyrosine-protein phosphatase kappa	26	25	21.8036	22.5967	22.2031	21.8262	22.2559	22.486
Q32P28	P3H1_HUMAN	P3H1	Prolyl 3-hydroxylase 1	26	25	22.7258	22.4262	21.9659	23.0266	22.2916	22.2006
Q8IZQ1	WDFY3_HUMAN	WDFY3	WD repeat and FYVE domain-containing protein 3	26	26	18.5111	18.1437	18.3768	18.2144	18.3809	18.2142
Q96AY3	FKB10_HUMAN	FKBP10	Peptidyl-prolyl cis-trans isomerase FKBP10	26	25	24.3431	23.9804	24.0406	24.4693	23.9072	24.2365
Q96JJ3	ELMO2_HUMAN	ELMO2	Engulfment and cell motility protein 2	26	21	20.7446	20.6598	21.0399	20.8353	20.4725	21.0833
Q9BUF5	TBB6_HUMAN	TUBB6	Tubulin beta-6 chain	26	12	26.1909	26.3667	27.0695	26.4328	26.119	26.6667
Q9HC35	EMAL4_HUMAN	EML4	Echinoderm microtubule-associated protein-like 4	26	26	20.6925	20.4501	20.3075	20.4913	20.3438	20.3438
Q9NTJ5	SAC1_HUMAN	SACM1L	Phosphatidylinositol-3-phosphatase SAC1	26	26	21.2556	21.1851	21.0567	21.5799	21.012	21.3597
Q9NV70	EXOC1_HUMAN	EXOC1	Exocyst complex component 1	26	26	20.5084	20.6502	20.7721	20.5318	20.6339	20.7134
Q9NZ08	ERAP1_HUMAN	ERAP1	Endoplasmic reticulum aminopeptidase 1	26	26	21.7165	21.8103	21.1416	22.2704	21.398	21.3293
Q9UII4	HERC5_HUMAN	HERC5	E3 ISG15--protein ligase HERC5	26	26	20.5583	20.5817	19.4036	20.5612	20.821	19.5913
Q9Y265	RUVB1_HUMAN	RUVBL1	RuvB-like 1	26	26	22.5036	22.2698	22.8749	22.4284	22.2098	22.9624
Q9Y6D5	BIG2_HUMAN	ARFGEF2	Brefeldin A-inhibited guanine nucleotide-exchange protein 2	26	15	21.1306	20.8389	20.6958	20.8143	20.6016	20.5711
O00231	PSD11_HUMAN	PSMD11	26S proteasome non-ATPase regulatory subunit 11	25	25	23.5044	23.4406	23.6572	23.5194	23.2974	23.6231
O00391	QSOX1_HUMAN	QSOX1	Sulfhydryl oxidase 1	25	25	21.0905	21.4793	20.5686	21.3472	21.4279	20.595
O15144	ARPC2_HUMAN	ARPC2	Actin-related protein 2/3 complex subunit 2	25	25	24.8139	24.8389	24.8218	24.536	24.7429	24.8031
O43592	XPOT_HUMAN	XPOT	Exportin-T	25	25	23.4255	23.0357	23.0326	23.1808	22.7283	23.0307
O75110	ATP9A_HUMAN	ATP9A	Probable phospholipid-transporting ATPase IIA	25	23	20.3633	20.1988	19.806	20.0793	20.2717	19.8333
O95373	IPO7_HUMAN	IPO7	Importin-7	25	24	21.9836	22.2126	22.1963	22.1082	22.1122	22.2445
O95573	ACSL3_HUMAN	ACSL3	Fatty acid CoA ligase Acsl3	25	25	22.3077	22.2889	22.0663	22.6287	22.0457	22.4043
P03956	MMP1_HUMAN	MMP1	Interstitial collagenase	25	25	23.3148	23.4555	22.6244	23.3717	23.1109	22.3216
P04181	OAT_HUMAN	OAT	Ornithine aminotransferase, mitochondrial	25	25	24.0462	24.0389	23.5352	24.5118	24.2162	23.8026
P08237	PFKAM_HUMAN	PFKM	ATP-dependent 6-phosphofructokinase, muscle type	25	25	22.0112	21.951	22.3075	22.0208	21.7037	22.2132
P13489	RINI_HUMAN	RNH1	Ribonuclease inhibitor	25	25	23.7192	23.7094	24.0485	23.6867	23.4215	24.2179
P23142	FBLN1_HUMAN	FBLN1	Fibulin-1	25	25	22.9466	22.8432	21.404	23.1281	22.4862	21.7296
P23396	RS3_HUMAN	RPS3	Small ribosomal subunit protein uS3	25	25	25.9156	25.7285	25.707	26.0529	25.6224	25.4932
P26006	ITA3_HUMAN	ITGA3	Integrin alpha-3	25	25	22.8076	24.139	23.5139	22.7189	23.9669	23.6161
P31040	SDHA_HUMAN	SDHA	Succinate dehydrogenase [ubiquinone] flavoprotein subunit, mitochondrial	25	25	22.1545	21.999	21.5559	22.7748	22.0988	21.9772
P46977	STT3A_HUMAN	STT3A	Dolichyl-diphosphooligosaccharide--protein glycosyltransferase subunit STT3A	25	23	23.4268	23.3432	22.7544	23.6547	23.1382	22.9358
P49754	VPS41_HUMAN	VPS41	Vacuolar protein sorting-associated protein 41 homolog	25	25	20.1652	20.0794	19.8472	20.2955	20.1381	19.9365
P63092	GNAS2_HUMAN	GNAS	Guanine nucleotide-binding protein G(s) subunit alpha isoforms short	25	16	24.0305	24.3722	24.2295	24.1274	24.3914	24.347
Q00653	NFKB2_HUMAN	NFKB2	Nuclear factor NF-kappa-B p100 subunit	25	25	19.485	19.3462	19.373	19.2284	19.2328	19.5899
Q01968	OCRL_HUMAN	OCRL	Inositol polyphosphate 5-phosphatase OCRL	25	25	19.1538	19.0465	18.9311	19.008	18.9664	18.8864
Q02388	CO7A1_HUMAN	COL7A1	Collagen alpha-1(VII) chain	25	25	18.7828	19.026	18.6199	18.7941	18.7161	18.7992
Q03169	TNAP2_HUMAN	TNFAIP2	Tumor necrosis factor alpha-induced protein 2	25	25	20.4935	20.2492	19.9455	20.0793	20.1668	20.0923
Q04721	NOTC2_HUMAN	NOTCH2	Neurogenic locus notch homolog protein 2	25	22	20.0695	21.2395	20.8451	19.9235	21.0888	20.6469
Q05655	KPCD_HUMAN	PRKCD	Protein kinase C delta type	25	24	20.9482	21.3899	21.0891	20.9843	21.4885	21.105
Q08431	MFGM_HUMAN	MFGE8	Lactadherin	25	25	24.6095	25.8533	25.5317	24.9757	25.7212	26.0514
Q08AM6	VAC14_HUMAN	VAC14	Protein VAC14 homolog	25	25	21.7183	21.5812	21.5034	21.5221	21.4263	21.5966
Q14112	NID2_HUMAN	NID2	Nidogen-2	25	24	17.9025	18.3096	18.2678	18.5074	18.1309	18.4771
Q14554	PDIA5_HUMAN	PDIA5	Protein disulfide-isomerase A5	25	25	22.1472	21.9537	21.1603	22.5607	21.6683	21.5281
Q15283	RASA2_HUMAN	RASA2	Ras GTPase-activating protein 2	25	25	19.8487	20.1345	20.0917	19.581	19.7694	20.5529
Q63ZY3	KANK2_HUMAN	KANK2	KN motif and ankyrin repeat domain-containing protein 2	25	23	20.476	20.9733	20.9315	20.4426	20.6417	20.6874
Q8IVG5	SAM9L_HUMAN	SAMD9L	Sterile alpha motif domain-containing protein 9-like	25	23	21.0797	20.6665	19.9856	21.0005	20.9724	19.9426
Q8N3E9	PLCD3_HUMAN	PLCD3	1-phosphatidylinositol 4,5-bisphosphate phosphodiesterase delta-3	25	25	20.1343	20.7624	20.1719	20.3731	20.6202	20.5283
Q8NBJ5	GT251_HUMAN	COLGALT1	Procollagen galactosyltransferase 1	25	25	22.014	22.1311	21.566	22.4245	21.9555	21.7011
Q8TDW0	LRC8C_HUMAN	LRRC8C	Volume-regulated anion channel subunit LRRC8C	25	24	20.9832	21.5169	21.1233	20.8291	21.2448	21.2584
Q92621	NU205_HUMAN	NUP205	Nuclear pore complex protein Nup205	25	25	18.6753	18.3468	18.4174	18.9111	18.3216	18.7641
Q93009	UBP7_HUMAN	USP7	Ubiquitin carboxyl-terminal hydrolase 7	25	25	19.5063	19.3691	19.2694	19.5289	19.4099	19.2589
Q93100	KPBB_HUMAN	PHKB	Phosphorylase b kinase regulatory subunit beta	25	25	19.694	19.4647	19.4722	19.6378	19.3394	19.499
Q96I99	SUCB2_HUMAN	SUCLG2	Succinate--CoA ligase [GDP-forming] subunit beta, mitochondrial	25	25	22.1063	22.0673	21.6449	22.7503	22.133	22.0396
Q96Q05	TPPC9_HUMAN	TRAPPC9	Trafficking protein particle complex subunit 9	25	25	19.9916	20.0786	19.8608	20.0593	20.0105	19.8744
Q9BTV4	TMM43_HUMAN	TMEM43	Transmembrane protein 43	25	25	23.3695	23.4879	23.044	23.9156	23.4409	23.1264
Q9H4L5	OSBL3_HUMAN	OSBPL3	Oxysterol-binding protein-related protein 3	25	24	20.4578	20.4996	20.4724	20.669	20.5217	20.2629
Q9NZW5	PALS2_HUMAN	PALS2	Protein PALS2	25	22	19.8652	20.3848	20.0969	19.8159	20.3336	20.3027
Q9P0V3	SH3B4_HUMAN	SH3BP4	SH3 domain-binding protein 4	25	25	19.8494	20.3875	20.1041	19.8404	20.4492	20.3896
Q9UNM6	PSD13_HUMAN	PSMD13	26S proteasome non-ATPase regulatory subunit 13	25	25	23.2147	23.0768	23.3166	23.1182	22.9478	23.3321
Q9Y3I0	RTCB_HUMAN	RTCB	RNA-splicing ligase RtcB homolog	25	25	23.1079	23.2061	23.5231	23.1579	23.1078	23.1976
Q9Y3P9	RBGP1_HUMAN	RABGAP1	Rab GTPase-activating protein 1	25	23	22.2679	22.4211	22.8438	22.0572	21.8687	22.6972
Q9Y6Y8	S23IP_HUMAN	SEC23IP	SEC23-interacting protein	25	25	19.7448	19.5552	19.6404	19.2702	19.1441	19.591
O00425	IF2B3_HUMAN	IGF2BP3	Insulin-like growth factor 2 mRNA-binding protein 3	24	23	22.0332	21.9853	22.0839	22.1839	21.7441	22.1473
O14672	ADA10_HUMAN	ADAM10	Disintegrin and metalloproteinase domain-containing protein 10	24	24	20.5714	21.0859	20.8999	20.8406	20.8914	21.0179
O15143	ARC1B_HUMAN	ARPC1B	Actin-related protein 2/3 complex subunit 1B	24	22	25.1961	25.3121	25.1301	25.0561	25.1902	24.9948
O43615	TIM44_HUMAN	TIMM44	Mitochondrial import inner membrane translocase subunit TIM44	24	24	20.0078	20.1337	19.2762	20.6685	20.2522	19.6785
O75746	S2512_HUMAN	SLC25A12	Electrogenic aspartate/glutamate antiporter SLC25A12, mitochondrial	24	17	22.0309	21.8286	21.2934	22.6503	21.981	21.8868
O75874	IDHC_HUMAN	IDH1	Isocitrate dehydrogenase [NADP] cytoplasmic	24	24	22.4754	22.9833	22.8333	22.5565	22.9212	23.0155
O94973	AP2A2_HUMAN	AP2A2	AP-2 complex subunit alpha-2	24	24	21.8461	22.0796	22.0138	21.9194	21.9916	21.9842
P02452	CO1A1_HUMAN	COL1A1	Collagen alpha-1(I) chain	24	23	20.5094	20.432	20.3739	21.1119	20.3362	20.7661
P15121	ALDR_HUMAN	AKR1B1	Aldo-keto reductase family 1 member B1	24	23	27.3262	27.3595	26.483	27.6113	27.2964	26.2126
P15170	ERF3A_HUMAN	GSPT1	Eukaryotic peptide chain release factor GTP-binding subunit ERF3A	24	12	21.9201	22.0708	22.4354	21.8728	21.8665	22.4833
P34897	GLYM_HUMAN	SHMT2	Serine hydroxymethyltransferase, mitochondrial	24	22	22.6165	22.5977	22.135	22.9417	22.6851	22.3136
P35222	CTNB1_HUMAN	CTNNB1	Catenin beta-1	24	24	21.5593	22.1847	22.0622	21.4484	22.3256	22.2061
P35354	PGH2_HUMAN	PTGS2	Prostaglandin G/H synthase 2	24	23	22.279	22.7764	21.3995	23.1872	22.3193	21.1457
P35442	TSP2_HUMAN	THBS2	Thrombospondin-2	24	24	22.3389	22.8301	22.6303	22.8298	23.0463	22.4434
P36776	LONM_HUMAN	LONP1	Lon protease homolog, mitochondrial	24	24	20.9273	21.0256	20.3228	21.5763	21.18	20.9647
P40926	MDHM_HUMAN	MDH2	Malate dehydrogenase, mitochondrial	24	24	24.7055	24.7192	24.0922	25.4669	24.7118	24.375
P46063	RECQ1_HUMAN	RECQL	ATP-dependent DNA helicase Q1	24	24	23.0691	22.874	23.054	23.2242	22.7981	22.701
P47756	CAPZB_HUMAN	CAPZB	F-actin-capping protein subunit beta	24	24	24.4397	24.5165	24.7524	24.3437	24.24	24.5738
P48444	COPD_HUMAN	ARCN1	Coatomer subunit delta	24	24	21.4323	21.2684	21.2066	21.5934	20.7143	20.6063
P49792	RBP2_HUMAN	RANBP2	E3 SUMO-protein ligase RanBP2	24	11	23.2968	23.0889	22.9013	23.5407	22.8093	22.9259
P52888	THOP1_HUMAN	THOP1	Thimet oligopeptidase	24	24	22.3571	22.6791	22.7499	22.1685	22.5878	22.8962
P54578	UBP14_HUMAN	USP14	Ubiquitin carboxyl-terminal hydrolase 14	24	24	21.9163	22.0709	22.6029	21.8406	22.0995	22.6248
P55084	ECHB_HUMAN	HADHB	Trifunctional enzyme subunit beta, mitochondrial	24	24	22.9887	22.9718	22.3777	23.6584	23.0626	22.8898
Q12959	DLG1_HUMAN	DLG1	Disks large homolog 1	24	17	19.5709	20.142	19.8865	19.5841	19.7808	20.0234
Q13425	SNTB2_HUMAN	SNTB2	Beta-2-syntrophin	24	24	22.7567	23.1148	22.831	22.811	23.1669	22.9552
Q14344	GNA13_HUMAN	GNA13	Guanine nucleotide-binding protein subunit alpha-13	24	22	23.0891	23.505	23.2933	23.1701	23.4165	23.33
Q14699	RFTN1_HUMAN	RFTN1	Raftlin	24	22	22.5923	23.0395	21.992	22.6644	22.7388	22.1329
Q15057	ACAP2_HUMAN	ACAP2	Arf-GAP with coiled-coil, ANK repeat and PH domain-containing protein 2	24	23	20.2997	20.4361	20.5844	20.2672	20.1985	20.7216
Q15435	PP1R7_HUMAN	PPP1R7	Protein phosphatase 1 regulatory subunit 7	24	24	22.2282	22.4456	23.0268	22.1922	22.3297	22.7112
Q16666	IF16_HUMAN	IFI16	Gamma-interferon-inducible protein 16	24	22	20.9588	20.5515	20.0757	21.0357	20.4179	20.0378
Q16822	PCKGM_HUMAN	PCK2	Phosphoenolpyruvate carboxykinase [GTP], mitochondrial	24	22	20.37	20.1897	19.8709	20.6517	20.3145	19.9451
Q16832	DDR2_HUMAN	DDR2	Discoidin domain-containing receptor 2	24	23	24.6271	25.084	25.2905	24.6109	24.7942	25.6593
Q6SZW1	SARM1_HUMAN	SARM1	NAD(+) hydrolase SARM1	24	24	20.1883	19.9907	19.338	20.3838	20.0015	19.6932
Q8IUX7	AEBP1_HUMAN	AEBP1	Adipocyte enhancer-binding protein 1	24	23	21.245	21.8039	20.2421	21.1715	21.564	20.1088
Q8IVF7	FMNL3_HUMAN	FMNL3	Formin-like protein 3	24	15	20.371	20.8514	20.6802	20.4943	20.9363	20.6631
Q8IZH2	XRN1_HUMAN	XRN1	5'-3' exoribonuclease 1	24	24	20.4913	20.5633	20.2423	20.5109	20.5982	20.1672
Q8TD19	NEK9_HUMAN	NEK9	Serine/threonine-protein kinase Nek9	24	24	22.9759	22.8339	23.2262	23.0798	22.8114	23.1756
Q96HE7	ERO1A_HUMAN	ERO1A	ERO1-like protein alpha	24	23	23.4432	23.5427	23.076	24.0359	23.4047	23.4235
Q99536	VAT1_HUMAN	VAT1	Synaptic vesicle membrane protein VAT-1 homolog	24	24	25.8507	26.2773	26.3962	25.8638	25.9884	26.5153
Q9H7F0	AT133_HUMAN	ATP13A3	Polyamine-transporting ATPase 13A3	24	24	20.3006	20.9283	20.0686	20.1293	20.5547	20.3062
Q9H845	ACAD9_HUMAN	ACAD9	Complex I assembly factor ACAD9, mitochondrial	24	24	22.6492	22.7513	22.2116	23.0814	22.6838	22.5406
Q9NQW7	XPP1_HUMAN	XPNPEP1	Xaa-Pro aminopeptidase 1	24	23	22.1971	22.1577	22.5073	22.2824	22.2272	22.4695
Q9UNH7	SNX6_HUMAN	SNX6	Sorting nexin-6	24	23	21.768	21.9229	22.2404	21.7827	21.6627	22.0464
Q9Y3A5	SBDS_HUMAN	SBDS	Ribosome maturation protein SBDS	24	24	22.7138	22.5678	22.3805	22.5803	22.0824	21.6482
A3KMH1	VWA8_HUMAN	VWA8	von Willebrand factor A domain-containing protein 8	23	23	16.9436	17.011	16.426	16.9444	17.246	16.8
O00300	TR11B_HUMAN	TNFRSF11B	Tumor necrosis factor receptor superfamily member 11B	23	23	23.1321	23.7946	22.6113	23.6075	23.8407	22.3224
O00754	MA2B1_HUMAN	MAN2B1	Lysosomal alpha-mannosidase	23	23	21.0908	20.9455	19.543	21.464	20.4793	19.458
O60645	EXOC3_HUMAN	EXOC3	Exocyst complex component 3	23	23	20.5074	20.5684	20.8295	20.3788	20.4598	20.8892
O95834	EMAL2_HUMAN	EML2	Echinoderm microtubule-associated protein-like 2	23	23	22.1564	22.2787	21.8529	22.3372	22.3813	21.8546
P00750	TPA_HUMAN	PLAT	Tissue-type plasminogen activator	23	23	22.6696	22.9493	21.6067	22.8366	22.9557	21.3032
P05362	ICAM1_HUMAN	ICAM1	Intercellular adhesion molecule 1	23	23	24.2012	24.6771	23.5433	23.983	24.6271	23.5945
P06576	ATPB_HUMAN	ATP5F1B	ATP synthase subunit beta, mitochondrial	23	23	25.5196	25.6674	25.2024	26.208	25.5835	25.6178
P06744	G6PI_HUMAN	GPI	Glucose-6-phosphate isomerase	23	22	23.6094	23.9961	24.1913	23.4612	23.7571	24.3094
P08069	IGF1R_HUMAN	IGF1R	Insulin-like growth factor 1 receptor	23	21	19.2549	20.0046	18.8703	19.0077	19.7889	19.3318
P15311	EZRI_HUMAN	EZR	Ezrin	23	23	26.3288	27.2847	26.8983	26.2597	26.9828	27.2456
P17980	PRS6A_HUMAN	PSMC3	26S proteasome regulatory subunit 6A	23	23	21.4373	21.5201	22.0131	21.363	21.1196	21.9023
P19338	NUCL_HUMAN	NCL	Nucleolin	23	23	20.7912	20.7495	20.4769	21.129	20.1022	20.9624
P22059	OSBP1_HUMAN	OSBP	Oxysterol-binding protein 1	23	23	19.0307	19.3612	19.4521	19.0025	19.2277	19.6285
P22570	ADRO_HUMAN	FDXR	NADPH:adrenodoxin oxidoreductase, mitochondrial	23	23	21.2922	21.2928	20.9397	21.8288	21.4232	21.29
P23921	RIR1_HUMAN	RRM1	Ribonucleoside-diphosphate reductase large subunit	23	23	22.4772	22.5194	22.6362	22.5943	22.6693	22.6269
P27797	CALR_HUMAN	CALR	Calreticulin	23	23	26.0597	26.0198	25.6391	26.2359	25.6769	25.9575
P30041	PRDX6_HUMAN	PRDX6	Peroxiredoxin-6	23	23	24.2952	23.9338	24.5743	24.0784	23.2887	23.939
P36915	GNL1_HUMAN	GNL1	Guanine nucleotide-binding protein-like 1	23	23	22.5406	22.1275	22.39	22.6287	22.4365	22.2309
P41221	WNT5A_HUMAN	WNT5A	Protein Wnt-5a	23	18	21.3662	21.7005	21.4467	21.848	21.6469	21.4821
P49189	AL9A1_HUMAN	ALDH9A1	4-trimethylaminobutyraldehyde dehydrogenase	23	23	23.7569	23.6558	23.7131	23.9793	23.6521	23.6112
P51178	PLCD1_HUMAN	PLCD1	1-phosphatidylinositol 4,5-bisphosphate phosphodiesterase delta-1	23	22	20.3953	20.6023	20.7977	20.0253	20.4424	20.9653
P53992	SC24C_HUMAN	SEC24C	Protein transport protein Sec24C	23	23	24.0252	24.1786	23.88	23.9583	24.2141	24.0536
P60842	IF4A1_HUMAN	EIF4A1	Eukaryotic initiation factor 4A-I	23	14	26.1452	26.0974	26.0808	26.1639	26.0445	25.8319
P61978	HNRPK_HUMAN	HNRNPK	Heterogeneous nuclear ribonucleoprotein K	23	23	23.9184	23.6049	23.6686	23.9224	23.3763	23.425
P62136	PP1A_HUMAN	PPP1CA	Serine/threonine-protein phosphatase PP1-alpha catalytic subunit	23	6	24.3996	24.4646	24.2477	24.3107	24.3418	24.0266
Q13217	DNJC3_HUMAN	DNAJC3	DnaJ homolog subfamily C member 3	23	23	21.685	22.0383	21.2843	22.2844	21.5931	21.6696
Q13418	ILK_HUMAN	ILK	Integrin-linked protein kinase	23	23	22.2722	22.514	22.7829	22.457	22.3134	22.3809
Q13557	KCC2D_HUMAN	CAMK2D	Calcium/calmodulin-dependent protein kinase type II subunit delta	23	14	23.467	23.92	24.0598	23.7564	23.7626	24.021
Q15019	SEPT2_HUMAN	SEPTIN2	Septin-2	23	23	25.5047	25.5039	25.7041	25.4524	25.398	25.5689
Q15323;cRAP-Q15323	K1H1_HUMAN;cRAP-K1H1_HUMAN	KRT31;cRAP-KRT31	Keratin, type I cuticular Ha1	23	0	18.5435	17.9827	21.5059	20.8662	18.5125	20.6301
Q16401	PSMD5_HUMAN	PSMD5	26S proteasome non-ATPase regulatory subunit 5	23	23	22.2227	22.1185	22.0482	22.2769	22.1452	21.9453
Q5D862	FILA2_HUMAN	FLG2	Filaggrin-2	23	23	20.7716	20.8792	21.0432	21.3491	21.4735	21.4814
Q6NZI2	CAVN1_HUMAN	CAVIN1	Caveolae-associated protein 1	23	23	26.0692	26.2396	26.1965	26.3737	25.9174	26.2153
Q6UB35	C1TM_HUMAN	MTHFD1L	Monofunctional C1-tetrahydrofolate synthase, mitochondrial	23	23	21.0604	21.1307	20.0902	21.3739	21.18	20.8887
Q7L1Q6	5MP2_HUMAN	BZW1	eIF5-mimic protein 2	23	21	22.323	22.1955	22.4581	22.1251	22.1002	22.4423
Q7Z3E5	ARMC9_HUMAN	ARMC9	LisH domain-containing protein ARMC9	23	23	22.4675	22.1354	22.2686	22.5694	22.232	22.0905
Q86W92	LIPB1_HUMAN	PPFIBP1	Liprin-beta-1	23	21	20.3402	20.6804	20.6491	20.3612	20.6263	20.6461
Q86YS7	C2CD5_HUMAN	C2CD5	C2 domain-containing protein 5	23	23	21.4111	21.6527	21.2787	21.2286	21.5466	21.6432
Q8IWA5	CTL2_HUMAN	SLC44A2	Choline transporter-like protein 2	23	23	22.9359	23.3223	22.7124	22.8798	23.144	22.7147
Q8N1N4	K2C78_HUMAN	KRT78	Keratin, type II cytoskeletal 78	23	22	21.5129	21.6456	21.7602	22.7684	22.3009	22.6072
Q8NCM8	DYHC2_HUMAN	DYNC2H1	Cytoplasmic dynein 2 heavy chain 1	23	23	18.1169	17.9003	18.0792	17.9697	17.9392	18.0014
Q8TCS8	PNPT1_HUMAN	PNPT1	Polyribonucleotide nucleotidyltransferase 1, mitochondrial	23	23	20.1519	20.4767	19.8044	20.7487	20.6045	20.1443
Q92696	PGTA_HUMAN	RABGGTA	Geranylgeranyl transferase type-2 subunit alpha	23	23	22.6283	22.4444	22.3751	22.5373	22.487	22.3747
Q96HP0	DOCK6_HUMAN	DOCK6	Dedicator of cytokinesis protein 6	23	22	17.7913	17.4548	17.2533	17.5551	17.8244	17.6637
Q96J84	KIRR1_HUMAN	KIRREL1	Kin of IRRE-like protein 1	23	23	20.2649	20.7861	20.4061	20.1053	20.7204	20.5121
Q96P70	IPO9_HUMAN	IPO9	Importin-9	23	23	20.2257	20.2783	20.5146	20.0972	20.1265	20.723
Q99447	PCY2_HUMAN	PCYT2	Ethanolamine-phosphate cytidylyltransferase	23	23	21.428	21.5505	21.5256	21.5808	21.6694	21.2498
Q9BT78	CSN4_HUMAN	COPS4	COP9 signalosome complex subunit 4	23	23	21.4694	21.4771	21.8164	21.3404	21.251	21.906
Q9H223	EHD4_HUMAN	EHD4	EH domain-containing protein 4	23	21	22.5322	22.7203	22.7559	22.5842	22.699	22.7994
Q9H267	VP33B_HUMAN	VPS33B	Vacuolar protein sorting-associated protein 33B	23	23	21.1583	21.2505	21.3592	21.2729	21.1634	21.2474
Q9H5V8	CDCP1_HUMAN	CDCP1	CUB domain-containing protein 1	23	23	20.7648	21.7121	20.8709	20.6167	21.4804	21.2676
Q9NR19	ACSA_HUMAN	ACSS2	Acetyl-coenzyme A synthetase, cytoplasmic	23	23	21.5609	21.9102	21.8572	21.5167	21.9625	21.6908
Q9UBB4	ATX10_HUMAN	ATXN10	Ataxin-10	23	23	20.2159	20.2228	20.6138	20.1898	19.984	20.4593
Q9UGP8	SEC63_HUMAN	SEC63	Translocation protein SEC63 homolog	23	23	20.2954	20.1135	19.9942	20.6861	19.6661	20.3512
Q9UQ80	PA2G4_HUMAN	PA2G4	Proliferation-associated protein 2G4	23	23	21.6038	21.8632	22.1568	21.5296	21.5953	22.0818
Q9Y5B9	SP16H_HUMAN	SUPT16H	FACT complex subunit SPT16	23	23	20.2807	20.3615	19.7252	20.5303	20.8431	20.0194
O14744	ANM5_HUMAN	PRMT5	Protein arginine N-methyltransferase 5	22	22	21.6337	21.6325	21.7421	21.5199	21.5079	21.8824
O15084	ANR28_HUMAN	ANKRD28	Serine/threonine-protein phosphatase 6 regulatory ankyrin repeat subunit A	22	19	19.1868	19.2254	19.6555	19.2337	19.0067	19.7888
O43301	HS12A_HUMAN	HSPA12A	Heat shock 70 kDa protein 12A	22	20	21.1009	20.9516	20.9144	21.0584	20.9166	21.0213
O94905	ERLN2_HUMAN	ERLIN2	Erlin-2	22	17	23.2262	23.3374	22.7075	23.8238	23.3023	23.074
O95486	SC24A_HUMAN	SEC24A	Protein transport protein Sec24A	22	21	21.1783	20.9964	20.3395	21.0185	21.0797	20.2599
P05141	ADT2_HUMAN	SLC25A5	ADP/ATP translocase 2	22	6	25.5025	25.5231	24.8935	26.0835	25.4879	24.9953
P07948	LYN_HUMAN	LYN	Tyrosine-protein kinase Lyn	22	18	22.7294	23.1358	22.8258	22.5418	23.1575	22.9605
P09874	PARP1_HUMAN	PARP1	Poly [ADP-ribose] polymerase 1	22	22	19.2779	19.9778	19.3578	20.2213	20.3064	19.7761
P09972	ALDOC_HUMAN	ALDOC	Fructose-bisphosphate aldolase C	22	15	25.9212	26.5733	26.6291	26.0479	26.2471	26.5806
P10155	RO60_HUMAN	RO60	RNA-binding protein RO60	22	22	20.6896	20.6179	20.9777	20.8894	20.4374	20.8166
P10644	KAP0_HUMAN	PRKAR1A	cAMP-dependent protein kinase type I-alpha regulatory subunit	22	18	23.0574	23.6314	23.3412	23.1384	23.6298	23.3314
P17174	AATC_HUMAN	GOT1	Aspartate aminotransferase, cytoplasmic	22	22	20.895	21.5276	22.0255	21.0582	21.3156	22.1027
P19174	PLCG1_HUMAN	PLCG1	1-phosphatidylinositol 4,5-bisphosphate phosphodiesterase gamma-1	22	22	19.5248	19.8501	20.2234	19.8083	19.8401	19.988
P21796	VDAC1_HUMAN	VDAC1	Voltage-dependent anion-selective channel protein 1	22	22	26.1928	26.2423	25.5396	26.6617	26.227	25.8232
P22413	ENPP1_HUMAN	ENPP1	Ectonucleotide pyrophosphatase/phosphodiesterase family member 1	22	22	19.6492	20.4995	20.5014	19.7504	20.3188	20.3862
P22695	QCR2_HUMAN	UQCRC2	Cytochrome b-c1 complex subunit 2, mitochondrial	22	22	22.6936	22.9219	22.4561	23.3941	22.9043	22.7411
P22735	TGM1_HUMAN	TGM1	Protein-glutamine gamma-glutamyltransferase K	22	22	20.4924	20.3908	20.3783	21.458	21.1189	21.3933
P24752	THIL_HUMAN	ACAT1	Acetyl-CoA acetyltransferase, mitochondrial	22	22	22.9798	23.015	22.5877	23.5481	23.0648	23.0157
P30520	PURA2_HUMAN	ADSS2	Adenylosuccinate synthetase isozyme 2	22	19	20.7787	21.182	21.434	20.8263	21.0384	21.3421
P32455	GBP1_HUMAN	GBP1	Guanylate-binding protein 1	22	16	19.7483	19.8247	19.7431	19.493	19.6758	19.7221
P33121	ACSL1_HUMAN	ACSL1	Long-chain-fatty-acid--CoA ligase 1	22	20	21.1155	20.7223	20.554	21.2797	20.7871	20.5861
P35475	IDUA_HUMAN	IDUA	Alpha-L-iduronidase	22	22	21.1158	20.1388	19.4643	21.2882	20.0202	19.463
P46781	RS9_HUMAN	RPS9	Small ribosomal subunit protein uS4	22	22	25.5102	24.9351	24.7563	25.2869	24.0461	23.1636
P49257	LMAN1_HUMAN	LMAN1	Protein ERGIC-53	22	22	24.6999	24.7582	23.7065	25.1427	24.5398	23.9047
P49419	AL7A1_HUMAN	ALDH7A1	Alpha-aminoadipic semialdehyde dehydrogenase	22	22	23.7464	23.5494	23.6222	24.0623	23.4923	23.5216
P51114	FXR1_HUMAN	FXR1	RNA-binding protein FXR1	22	18	21.5791	21.6434	21.7885	21.8941	21.8022	21.7524
P54652	HSP72_HUMAN	HSPA2	Heat shock-related 70 kDa protein 2	22	19	22.9055	22.9567	23.3832	23.1829	22.759	23.4417
P61160	ARP2_HUMAN	ACTR2	Actin-related protein 2	22	22	25.121	25.0813	25.0693	24.9271	24.9048	24.899
P62258	1433E_HUMAN	YWHAE	14-3-3 protein epsilon	22	19	27.2894	27.7666	28.0239	27.2494	27.4051	27.9131
P63244	RACK1_HUMAN	RACK1	Small ribosomal subunit protein RACK1	22	22	25.8011	25.6226	25.4606	25.8548	25.6027	24.887
P98194	AT2C1_HUMAN	ATP2C1	Calcium-transporting ATPase type 2C member 1	22	22	19.0638	19.5688	18.8577	19.5939	19.2042	19.078
Q02413	DSG1_HUMAN	DSG1	Desmoglein-1	22	21	21.6505	21.6264	22.0303	22.1296	22.403	22.6425
Q02878	RL6_HUMAN	RPL6	Large ribosomal subunit protein eL6	22	22	23.6939	23.7823	23.8767	23.6316	23.2445	23.5146
Q13177	PAK2_HUMAN	PAK2	Serine/threonine-protein kinase PAK 2	22	13	20.0078	20.521	20.6927	19.8942	20.4455	20.751
Q14195	DPYL3_HUMAN	DPYSL3	Dihydropyrimidinase-related protein 3	22	21	22.6624	22.5655	22.8687	22.7319	22.5587	23.0287
Q16643	DREB_HUMAN	DBN1	Drebrin	22	22	21.208	21.6816	21.9339	21.2185	21.2415	21.8833
Q5K651	SAMD9_HUMAN	SAMD9	Sterile alpha motif domain-containing protein 9	22	22	18.8648	18.7676	17.8048	18.7077	18.9498	17.8887
Q5VIR6	VPS53_HUMAN	VPS53	Vacuolar protein sorting-associated protein 53 homolog	22	22	19.4763	19.3962	19.4799	19.427	19.3925	19.3956
Q5VZ89	DEN4C_HUMAN	DENND4C	DENN domain-containing protein 4C	22	22	17.3449	17.0384	17.452	17.1388	16.9771	17.2224
Q658Y4	F91A1_HUMAN	FAM91A1	Protein FAM91A1	22	20	19.8703	19.6517	19.5749	19.6686	19.6314	19.273
Q6NUK1	SCMC1_HUMAN	SLC25A24	Mitochondrial adenyl nucleotide antiporter SLC25A24	22	22	23.273	23.0364	22.6285	23.8956	23.1644	23.1388
Q6P179	ERAP2_HUMAN	ERAP2	Endoplasmic reticulum aminopeptidase 2	22	22	23.9967	24.2571	23.3876	24.2358	23.7227	23.7321
Q6ZS30	NBEL1_HUMAN	NBEAL1	Neurobeachin-like protein 1	22	22	17.3435	17.3188	16.7702	17.0876	16.7308	16.9511
Q86TV6	TTC7B_HUMAN	TTC7B	Tetratricopeptide repeat protein 7B	22	22	23.7902	24.3274	24.3144	23.8219	24.006	24.234
Q86Y56	DAAF5_HUMAN	DNAAF5	Dynein axonemal assembly factor 5	22	22	19.4727	19.3123	19.5309	19.3992	19.4335	19.4712
Q86YR5	GPSM1_HUMAN	GPSM1	G-protein-signaling modulator 1	22	21	18.6107	18.5153	18.306	18.6352	18.3899	18.503
Q8IXB1	DJC10_HUMAN	DNAJC10	DnaJ homolog subfamily C member 10	22	22	20.7431	20.7692	20.2201	21.1192	20.5091	20.384
Q8NBS9	TXND5_HUMAN	TXNDC5	Thioredoxin domain-containing protein 5	22	22	23.7095	23.3632	23.1508	24.034	23.1886	23.458
Q8NE71	ABCF1_HUMAN	ABCF1	ATP-binding cassette sub-family F member 1	22	22	21.4838	21.371	21.5181	21.42	21.3483	21.3348
Q8TER5	ARH40_HUMAN	ARHGEF40	Rho guanine nucleotide exchange factor 40	22	22	18.0546	18.1704	17.8465	17.6596	18.0071	18.0562
Q969V3	NCLN_HUMAN	NCLN	BOS complex subunit NCLN	22	22	21.2844	21.6741	20.9488	21.7751	21.3146	21.1485
Q96AX1	VP33A_HUMAN	VPS33A	Vacuolar protein sorting-associated protein 33A	22	22	22.1598	22.1671	22.1388	22.1798	22.1089	21.7579
Q96Q15	SMG1_HUMAN	SMG1	Serine/threonine-protein kinase SMG1	22	22	19.4104	19.3923	19.4491	19.3339	19.0838	19.5116
Q9BSJ2	GCP2_HUMAN	TUBGCP2	Gamma-tubulin complex component 2	22	22	19.2208	19.1338	19.2622	19.2021	19.2972	19.3508
Q9BYT8	NEUL_HUMAN	NLN	Neurolysin, mitochondrial	22	22	20.3808	20.6085	20.0861	20.5994	20.5668	20.4539
Q9C0C9	UBE2O_HUMAN	UBE2O	(E3-independent) E2 ubiquitin-conjugating enzyme	22	22	18.9049	18.8853	19.0596	18.7039	18.7492	18.8632
Q9H269	VPS16_HUMAN	VPS16	Vacuolar protein sorting-associated protein 16 homolog	22	22	21.8925	21.9448	21.729	21.9541	21.9105	21.8464
Q9HA77	SYCM_HUMAN	CARS2	Probable cysteine--tRNA ligase, mitochondrial	22	22	20.7945	20.9732	20.531	21.1802	20.9885	20.8643
Q9HBL0	TENS1_HUMAN	TNS1	Tensin-1	22	22	19.8812	19.8437	19.9149	19.7909	19.8074	19.8281
Q9NRW7	VPS45_HUMAN	VPS45	Vacuolar protein sorting-associated protein 45	22	22	20.5435	20.1722	19.9768	20.3715	20.1696	19.6599
Q9NUQ8	ABCF3_HUMAN	ABCF3	ATP-binding cassette sub-family F member 3	22	22	20.574	20.5908	20.4268	20.5295	20.6959	20.3339
Q9Y223	GLCNE_HUMAN	GNE	Bifunctional UDP-N-acetylglucosamine 2-epimerase/N-acetylmannosamine kinase	22	22	19.9772	19.8377	19.9939	20.001	19.9851	19.8176
Q9Y2G5	OFUT2_HUMAN	POFUT2	GDP-fucose protein O-fucosyltransferase 2	22	22	21.3543	21.2734	20.5997	21.8379	21.0004	20.7889
Q9Y3F4	STRAP_HUMAN	STRAP	Serine-threonine kinase receptor-associated protein	22	22	22.0793	22.151	22.3786	22.0694	22.1642	22.2221
Q9Y3R5	DOP2_HUMAN	DOP1B	Protein dopey-2	22	21	17.9689	18.0706	18.2935	18.1234	17.8916	18.009
Q9Y4K4	M4K5_HUMAN	MAP4K5	Mitogen-activated protein kinase kinase kinase kinase 5	22	20	21.2258	21.1741	21.1305	21.357	21.1476	20.7884
Q9Y5L0	TNPO3_HUMAN	TNPO3	Transportin-3	22	22	20.9797	20.814	20.7039	20.8463	20.6589	20.6331
Q9Y5S1	TRPV2_HUMAN	TRPV2	Transient receptor potential cation channel subfamily V member 2	22	22	20.7867	21.1091	21.6518	21.2631	21.0266	21.9357
O14879	IFIT3_HUMAN	IFIT3	Interferon-induced protein with tetratricopeptide repeats 3	21	21	23.2614	23.4836	23.4478	23.0836	23.4147	23.3884
O14920	IKKB_HUMAN	IKBKB	Inhibitor of nuclear factor kappa-B kinase subunit beta	21	20	21.333	21.1296	21.3283	21.2952	21.1307	21.155
O15027	SC16A_HUMAN	SEC16A	Protein transport protein Sec16A	21	21	19.0612	19.135	19.3931	19.2747	19.0018	19.0796
O43865	SAHH2_HUMAN	AHCYL1	S-adenosylhomocysteine hydrolase-like protein 1	21	5	22.4415	22.3289	22.3275	22.6323	22.463	22.3638
O60749	SNX2_HUMAN	SNX2	Sorting nexin-2	21	21	21.3902	21.5578	21.6814	21.4904	21.3968	21.3384
O95487	SC24B_HUMAN	SEC24B	Protein transport protein Sec24B	21	21	19.8005	19.6429	19.1816	19.493	19.5551	19.2544
P04424	ARLY_HUMAN	ASL	Argininosuccinate lyase	21	21	21.7271	22.1575	22.3071	21.6893	21.8217	22.3173
P04439	HLAA_HUMAN	HLA-A	HLA class I histocompatibility antigen, A alpha chain	21	11	26.3341	26.5262	26.0362	26.2123	26.3248	26.0272
P05091	ALDH2_HUMAN	ALDH2	Aldehyde dehydrogenase, mitochondrial	21	20	20.9228	20.6292	20.5505	21.6008	20.7126	20.9412
P08582	TRFM_HUMAN	MELTF	Melanotransferrin	21	21	20.0472	20.3316	20.4773	20.0491	20.2986	20.5108
P11766	ADHX_HUMAN	ADH5	Alcohol dehydrogenase class-3	21	21	23.7147	23.4975	23.7707	23.7398	23.3027	23.484
P13798	ACPH_HUMAN	APEH	Acylamino-acid-releasing enzyme	21	21	21.2017	21.6476	21.6865	21.0334	21.4817	21.9827
P14550	AK1A1_HUMAN	AKR1A1	Aldo-keto reductase family 1 member A1	21	21	24.5463	25.2091	25.068	24.9571	24.8011	24.7693
P16157	ANK1_HUMAN	ANK1	Ankyrin-1	21	20	18.1186	18.1499	17.1068	18.0365	18.0945	17.0782
P19838	NFKB1_HUMAN	NFKB1	Nuclear factor NF-kappa-B p105 subunit	21	21	20.2999	19.9026	19.9637	20.0963	19.8047	19.9341
P20594	ANPRB_HUMAN	NPR2	Atrial natriuretic peptide receptor 2	21	20	22.0939	22.6209	22.6388	22.2182	22.7588	22.6736
P23743	DGKA_HUMAN	DGKA	Diacylglycerol kinase alpha	21	21	19.5911	19.3949	19.6948	19.7596	19.5836	19.7286
P25786	PSA1_HUMAN	PSMA1	Proteasome subunit alpha type-1	21	21	23.6135	23.9497	24.2115	23.6171	23.6369	23.915
P28482	MK01_HUMAN	MAPK1	Mitogen-activated protein kinase 1	21	16	23.887	23.9351	23.6948	24.0045	24.0188	23.4053
P30533	AMRP_HUMAN	LRPAP1	Alpha-2-macroglobulin receptor-associated protein	21	21	24.5331	24.456	23.969	24.6437	24.3319	24.1371
P30876	RPB2_HUMAN	POLR2B	DNA-directed RNA polymerase II subunit RPB2	21	21	19.3298	19.3652	19.0703	19.7196	19.8177	19.218
P31153	METK2_HUMAN	MAT2A	S-adenosylmethionine synthase isoform type-2	21	18	22.2701	22.3492	22.252	22.1862	22.2505	22.4185
P38919	IF4A3_HUMAN	EIF4A3	Eukaryotic initiation factor 4A-III	21	16	25.7212	25.5585	25.1028	25.6757	25.5826	24.7515
P42226	STAT6_HUMAN	STAT6	Signal transducer and activator of transcription 6	21	20	20.5578	20.4934	20.6663	20.719	20.6295	20.7441
P46060	RAGP1_HUMAN	RANGAP1	Ran GTPase-activating protein 1	21	21	22.0851	22.1097	22.3086	22.2021	21.9598	22.1349
P48637	GSHB_HUMAN	GSS	Glutathione synthetase	21	21	21.5684	21.8719	22.1496	21.4743	21.7008	22.1696
P49821	NDUV1_HUMAN	NDUFV1	NADH dehydrogenase [ubiquinone] flavoprotein 1, mitochondrial	21	21	21.1409	21.1423	20.365	21.608	21.185	20.8013
P55263	ADK_HUMAN	ADK	Adenosine kinase	21	21	23.3709	23.494	23.5048	23.4474	23.2639	23.2152
P61163	ACTZ_HUMAN	ACTR1A	Alpha-centractin	21	12	24.0251	24.1654	24.1819	24.1656	24.1228	24.184
P61201	CSN2_HUMAN	COPS2	COP9 signalosome complex subunit 2	21	21	27.8765	28.166	28.3473	27.8673	27.7717	28.387
P62424	RL7A_HUMAN	RPL7A	Large ribosomal subunit protein eL8	21	21	24.4279	24.2624	24.5787	24.4335	23.6322	23.6152
Q08426	ECHP_HUMAN	EHHADH	Peroxisomal bifunctional enzyme	21	21	18.758	18.2488	18.1628	19.137	18.3004	18.3833
Q08945	SSRP1_HUMAN	SSRP1	FACT complex subunit SSRP1	21	21	19.8439	20.0304	19.1388	19.8133	19.986	18.9741
Q13131	AAPK1_HUMAN	PRKAA1	5'-AMP-activated protein kinase catalytic subunit alpha-1	21	17	20.3821	20.313	20.8295	20.5785	20.239	20.4253
Q13228	SBP1_HUMAN	SELENBP1	Methanethiol oxidase	21	21	19.9913	19.9334	20.15	19.9932	19.9241	20.1261
Q13838	DX39B_HUMAN	DDX39B	Spliceosome RNA helicase DDX39B	21	9	22.9046	22.7469	21.9807	22.7469	22.4687	21.9326
Q14139	UBE4A_HUMAN	UBE4A	Ubiquitin conjugation factor E4 A	21	21	19.3313	19.0396	18.5383	19.2624	18.9752	18.669
Q14166	TTL12_HUMAN	TTLL12	Tubulin--tyrosine ligase-like protein 12	21	21	23.7621	23.7393	23.5668	23.7297	23.735	23.7017
Q14192	FHL2_HUMAN	FHL2	Four and a half LIM domains protein 2	21	21	21.1099	21.1109	21.146	20.8515	20.924	21.2662
Q14393	GAS6_HUMAN	GAS6	Growth arrest-specific protein 6	21	21	21.3369	21.4097	20.5592	21.7146	21.3601	21.0218
Q15084	PDIA6_HUMAN	PDIA6	Protein disulfide-isomerase A6	21	21	25.1997	25.1778	24.8552	25.6874	24.8955	25.0183
Q16222	UAP1_HUMAN	UAP1	UDP-N-acetylhexosamine pyrophosphorylase	21	19	21.8776	22.0059	22.3982	21.8895	22.1092	22.2401
Q16543	CDC37_HUMAN	CDC37	Hsp90 co-chaperone Cdc37	21	21	20.5735	21.4414	21.5357	20.4844	21.1111	21.652
Q6P158	DHX57_HUMAN	DHX57	Putative ATP-dependent RNA helicase DHX57	21	20	20.7402	20.6032	20.8081	21.0827	20.7095	20.6419
Q6WCQ1	MPRIP_HUMAN	MPRIP	Myosin phosphatase Rho-interacting protein	21	21	19.8199	20.244	20.5567	19.8436	19.9921	20.659
Q8TCJ2	STT3B_HUMAN	STT3B	Dolichyl-diphosphooligosaccharide--protein glycosyltransferase subunit STT3B	21	21	21.5668	21.7895	20.9731	22.0054	21.4594	21.4018
Q96CW5	GCP3_HUMAN	TUBGCP3	Gamma-tubulin complex component 3	21	21	20.556	20.6035	20.3845	20.4848	20.5012	20.3818
Q96J02	ITCH_HUMAN	ITCH	E3 ubiquitin-protein ligase Itchy homolog	21	18	19.7031	19.9819	19.9958	19.9123	20.0554	19.8757
Q96KP4	CNDP2_HUMAN	CNDP2	Cytosolic non-specific dipeptidase	21	21	21.0645	21.7263	22.0062	21.2703	21.6784	22.1122
Q99623	PHB2_HUMAN	PHB2	Prohibitin-2	21	21	23.7569	23.7628	23.2641	24.3801	23.8093	23.4939
Q99829	CPNE1_HUMAN	CPNE1	Copine-1	21	21	23.8503	24.1766	24.1263	23.8908	24.3578	24.2779
Q9NPQ8	RIC8A_HUMAN	RIC8A	Synembryn-A	21	20	20.9849	20.9213	21.0622	20.9494	20.8975	21.0001
Q9NRF8	PYRG2_HUMAN	CTPS2	CTP synthase 2	21	21	19.3583	19.1345	19.2726	19.498	19.3334	19.0079
Q9NYU1	UGGG2_HUMAN	UGGT2	UDP-glucose:glycoprotein glucosyltransferase 2	21	21	19.7926	19.3654	18.924	20.2084	19.0876	19.3524
Q9UHG3	PCYOX_HUMAN	PCYOX1	Prenylcysteine oxidase 1	21	21	24.1735	24.0871	23.5655	24.7114	23.8322	23.7026
Q9UID3	VPS51_HUMAN	VPS51	Vacuolar protein sorting-associated protein 51 homolog	21	21	21.156	20.7692	20.9647	21.1023	20.9271	20.8216
Q9ULH0	KDIS_HUMAN	KIDINS220	Kinase D-interacting substrate of 220 kDa	21	21	19.106	19.7102	19.5492	19.0225	19.3308	19.4154
Q9ULH1	ASAP1_HUMAN	ASAP1	Arf-GAP with SH3 domain, ANK repeat and PH domain-containing protein 1	21	18	20.1345	20.1242	20.0422	19.8803	20.1376	20.3393
Q9UP83	COG5_HUMAN	COG5	Conserved oligomeric Golgi complex subunit 5	21	21	20.2083	19.7694	19.8124	20.1012	19.8252	19.3453
Q9Y2D5	PLAK2_HUMAN	PALM2AKAP2	PALM2-AKAP2 fusion protein	21	21	19.6189	20.6436	20.1091	19.2573	20.3477	20.3667
Q9Y3Z3	SAMH1_HUMAN	SAMHD1	Deoxynucleoside triphosphate triphosphohydrolase SAMHD1	21	21	22.1559	21.8762	21.6509	22.3843	21.9227	21.8372
Q9Y4E8	UBP15_HUMAN	USP15	Ubiquitin carboxyl-terminal hydrolase 15	21	19	21.297	21.3583	21.6192	21.3259	21.3352	21.5902
Q9Y5X1	SNX9_HUMAN	SNX9	Sorting nexin-9	21	21	22.3453	22.377	22.345	22.1424	22.3567	22.5859
Q9Y6G9	DC1L1_HUMAN	DYNC1LI1	Cytoplasmic dynein 1 light intermediate chain 1	21	20	22.0499	22.3037	22.7113	21.9176	22.2297	22.8428
A2RUS2	DEND3_HUMAN	DENND3	DENN domain-containing protein 3	20	20	20.0003	19.7459	19.1973	19.7709	19.7971	18.9107
O00139	KIF2A_HUMAN	KIF2A	Kinesin-like protein KIF2A	20	19	19.8208	19.7453	19.9001	19.7413	19.8334	19.8917
O00154	BACH_HUMAN	ACOT7	Cytosolic acyl coenzyme A thioester hydrolase	20	18	22.312	22.2469	22.4408	22.2718	22.1156	21.9133
O14976	GAK_HUMAN	GAK	Cyclin-G-associated kinase	20	20	19.374	19.6433	19.3851	19.0775	19.4048	19.4435
O15438	MRP3_HUMAN	ABCC3	ATP-binding cassette sub-family C member 3	20	20	20.0848	20.1365	19.5434	19.9246	19.8819	19.6959
O43852	CALU_HUMAN	CALU	Calumenin	20	20	25.0123	25.0026	24.5711	24.8269	24.6086	24.7837
O60271	JIP4_HUMAN	SPAG9	C-Jun-amino-terminal kinase-interacting protein 4	20	16	19.9606	20.211	20.1497	19.9115	19.7053	20.099
O60832	DKC1_HUMAN	DKC1	H/ACA ribonucleoprotein complex subunit DKC1	20	20	20.8981	20.8968	20.1081	20.9609	20.6719	19.5878
O95155	UBE4B_HUMAN	UBE4B	Ubiquitin conjugation factor E4 B	20	20	18.3789	18.2493	18.3071	18.3456	17.6525	18.299
O95831	AIFM1_HUMAN	AIFM1	Apoptosis-inducing factor 1, mitochondrial	20	20	20.8237	20.4808	20.2741	21.54	20.6469	20.8406
P04844	RPN2_HUMAN	RPN2	Dolichyl-diphosphooligosaccharide--protein glycosyltransferase subunit 2	20	20	23.8065	23.8682	23.1925	24.1456	23.5815	23.578
P11172	UMPS_HUMAN	UMPS	Uridine 5'-monophosphate synthase	20	20	20.6336	20.7467	20.704	20.7448	20.6726	20.5678
P11498	PYC_HUMAN	PC	Pyruvate carboxylase, mitochondrial	20	20	17.822	17.4824	17.4519	18.2087	18.1002	17.8932
P12931	SRC_HUMAN	SRC	Proto-oncogene tyrosine-protein kinase Src	20	12	22.4277	22.5834	22.3167	22.4352	22.4408	22.3883
P15880	RS2_HUMAN	RPS2	Small ribosomal subunit protein uS5	20	20	25.0046	24.7974	24.4222	25.0928	24.797	24.3334
P16152	CBR1_HUMAN	CBR1	Carbonyl reductase [NADPH] 1	20	17	23.5696	23.6259	23.6832	23.6995	23.3574	23.1587
P17302	CXA1_HUMAN	GJA1	Gap junction alpha-1 protein	20	20	21.244	21.8548	21.4613	21.3098	21.5777	21.2266
P18433	PTPRA_HUMAN	PTPRA	Receptor-type tyrosine-protein phosphatase alpha	20	19	20.195	20.5806	20.2162	20.1256	20.7528	20.2374
P22626	ROA2_HUMAN	HNRNPA2B1	Heterogeneous nuclear ribonucleoproteins A2/B1	20	19	21.3514	20.9644	21.192	22.1548	20.6584	21.4754
P28288	ABCD3_HUMAN	ABCD3	ATP-binding cassette sub-family D member 3	20	20	21.9373	21.8695	21.4802	22.6023	21.2222	21.7614
P29590	PML_HUMAN	PML	Protein PML	20	20	19.4954	19.536	19.4092	20.1522	19.1782	19.9998
P29728	OAS2_HUMAN	OAS2	2'-5'-oligoadenylate synthase 2	20	20	19.7408	20.3132	19.3262	19.8004	20.2575	19.1551
P31930	QCR1_HUMAN	UQCRC1	Cytochrome b-c1 complex subunit 1, mitochondrial	20	20	22.6953	22.8693	22.1059	23.3178	22.7992	22.5741
P35232	PHB1_HUMAN	PHB1	Prohibitin 1	20	20	23.9748	24.0788	23.3457	24.546	23.9941	23.3785
P35556	FBN2_HUMAN	FBN2	Fibrillin-2	20	20	17.1565	16.852	16.6301	16.9607	16.6726	16.8566
P43686	PRS6B_HUMAN	PSMC4	26S proteasome regulatory subunit 6B	20	20	22.2583	22.0074	22.34	22.3086	21.9617	22.3726
P50148	GNAQ_HUMAN	GNAQ	Guanine nucleotide-binding protein G(q) subunit alpha	20	15	25.1013	25.4915	25.0534	25.0439	25.376	25.3296
P50851	LRBA_HUMAN	LRBA	Lipopolysaccharide-responsive and beige-like anchor protein	20	17	20.0293	19.8336	19.8403	20.1044	19.8108	20.1063
P51610	HCFC1_HUMAN	HCFC1	Host cell factor 1	20	19	22.8016	22.6651	22.3534	22.6601	22.2062	22.0726
P52306	GDS1_HUMAN	RAP1GDS1	Rap1 GTPase-GDP dissociation stimulator 1	20	20	20.674	20.8432	21.2756	20.4383	20.6175	21.4221
P54920	SNAA_HUMAN	NAPA	Alpha-soluble NSF attachment protein	20	16	21.8683	22.1699	22.1845	21.8655	21.8017	21.8546
P55265	DSRAD_HUMAN	ADAR	Double-stranded RNA-specific adenosine deaminase	20	20	18.5787	18.8452	18.0232	18.7253	18.5904	17.9507
P60174	TPIS_HUMAN	TPI1	Triosephosphate isomerase	20	20	24.2219	24.5623	24.8792	24.5441	24.0926	24.2063
P61106	RAB14_HUMAN	RAB14	Ras-related protein Rab-14	20	18	23.1783	23.369	23.2963	23.2743	22.4804	22.159
P62249	RS16_HUMAN	RPS16	Small ribosomal subunit protein uS9	20	20	25.8762	25.6552	25.5992	26.0342	24.5326	23.4044
P63104	1433Z_HUMAN	YWHAZ	14-3-3 protein zeta/delta	20	15	25.9988	26.405	26.8182	25.8429	26.0086	26.4103
P68133	ACTS_HUMAN	ACTA1	Actin, alpha skeletal muscle	20	1	30.3413	30.3731	30.5424	30.264	30.1742	30.6295
Q03252	LMNB2_HUMAN	LMNB2	Lamin-B2	20	19	18.9602	18.818	19.1206	20.4323	17.816	19.5393
Q07960	RHG01_HUMAN	ARHGAP1	Rho GTPase-activating protein 1	20	20	22.5804	22.5788	22.7971	22.613	22.4473	22.6942
Q08378	GOGA3_HUMAN	GOLGA3	Golgin subfamily A member 3	20	20	18.4821	18.2373	18.8672	18.5284	18.5847	19.2187
Q12802	AKP13_HUMAN	AKAP13	A-kinase anchor protein 13	20	20	16.8742	17.151	17.2223	17.053	17.3965	16.9852
Q13017	RHG05_HUMAN	ARHGAP5	Rho GTPase-activating protein 5	20	20	19.2049	19.3889	19.4304	19.3524	19.0009	19.427
Q13509	TBB3_HUMAN	TUBB3	Tubulin beta-3 chain	20	9	24.0447	25.0448	25.9423	24.883	24.3472	25.3095
Q14669	TRIPC_HUMAN	TRIP12	E3 ubiquitin-protein ligase TRIP12	20	20	19.0818	19.0619	19.2283	19.1572	19.3532	19.295
Q16512	PKN1_HUMAN	PKN1	Serine/threonine-protein kinase N1	20	20	18.6889	19.2697	19.3908	19.0129	19.2783	19.5217
Q6P2E9	EDC4_HUMAN	EDC4	Enhancer of mRNA-decapping protein 4	20	20	20.017	20.0871	19.772	20.1132	20.1233	19.9402
Q70UQ0	IKIP_HUMAN	IKBIP	Inhibitor of nuclear factor kappa-B kinase-interacting protein	20	20	23.6383	23.7317	22.897	24.0762	23.4398	23.155
Q7L1W4	LRC8D_HUMAN	LRRC8D	Volume-regulated anion channel subunit LRRC8D	20	20	23.6975	24.0805	23.6422	23.8158	23.8274	23.9976
Q7Z5N4	SDK1_HUMAN	SDK1	Protein sidekick-1	20	20	22.0429	22.0994	23.0225	21.2946	22.4015	23.2032
Q7Z6B7	SRGP1_HUMAN	SRGAP1	SLIT-ROBO Rho GTPase-activating protein 1	20	18	19.2198	19.7326	19.6909	18.9382	19.167	19.7887
Q8N163	CCAR2_HUMAN	CCAR2	Cell cycle and apoptosis regulator protein 2	20	20	18.9456	18.6754	18.6148	19.2335	18.6328	18.5055
Q8N1F8	S11IP_HUMAN	STK11IP	Serine/threonine-protein kinase 11-interacting protein	20	20	18.1477	17.9399	17.6261	18.0884	17.9743	17.5557
Q8N6R0	EFNMT_HUMAN	METTL13	eEF1A lysine and N-terminal methyltransferase	20	20	19.6798	19.6859	19.6056	19.9455	19.8835	19.6966
Q8TB22	SPT20_HUMAN	SPATA20	Spermatogenesis-associated protein 20	20	20	18.9719	18.6724	17.9958	19.3878	19.0017	18.3812
Q96JG6	VPS50_HUMAN	VPS50	Syndetin	20	20	19.277	19.3018	19.5231	19.0339	19.2942	19.3853
Q96JJ7	TMX3_HUMAN	TMX3	Protein disulfide-isomerase TMX3	20	20	22.9923	23.0569	22.3896	23.4798	23.0269	22.765
Q96L92	SNX27_HUMAN	SNX27	Sorting nexin-27	20	19	21.1856	21.3598	21.1265	21.3151	21.3715	21.1306
Q96P48	ARAP1_HUMAN	ARAP1	Arf-GAP with Rho-GAP domain, ANK repeat and PH domain-containing protein 1	20	20	19.8914	20.0663	19.9643	19.9677	19.9636	20.1172
Q99797	MIPEP_HUMAN	MIPEP	Mitochondrial intermediate peptidase	20	20	20.4269	20.4978	19.6698	20.6214	20.6065	19.9484
Q99973	TEP1_HUMAN	TEP1	Telomerase protein component 1	20	20	18.212	18.256	17.9887	15.8552	18.0767	18.0498
Q9BR76	COR1B_HUMAN	CORO1B	Coronin-1B	20	20	23.6636	23.7088	23.7838	23.5815	23.8068	23.6594
Q9BS26	ERP44_HUMAN	ERP44	Endoplasmic reticulum resident protein 44	20	20	23.2324	23.3433	22.2956	23.6097	23.1515	22.5475
Q9BY44	EIF2A_HUMAN	EIF2A	Eukaryotic translation initiation factor 2A	20	20	21.7268	21.8387	21.2497	21.7304	21.8511	21.1275
Q9BYX4	IFIH1_HUMAN	IFIH1	Interferon-induced helicase C domain-containing protein 1	20	20	18.9634	19.1176	18.5593	18.8955	19.2887	18.4757
Q9C0E2	XPO4_HUMAN	XPO4	Exportin-4	20	20	21.7311	21.3882	21.4793	21.3978	21.1952	21.4095
Q9H9A6	LRC40_HUMAN	LRRC40	Leucine-rich repeat-containing protein 40	20	20	19.2504	19.3215	19.143	19.0221	19.1749	18.8422
Q9HCC0	MCCB_HUMAN	MCCC2	Methylcrotonoyl-CoA carboxylase beta chain, mitochondrial	20	20	19.4181	19.0341	18.4612	19.7354	19.2672	19.3291
Q9HDC9	APMAP_HUMAN	APMAP	Adipocyte plasma membrane-associated protein	20	20	24.4663	24.4239	23.7563	24.9078	24.304	24.1743
Q9NQ66	PLCB1_HUMAN	PLCB1	1-phosphatidylinositol 4,5-bisphosphate phosphodiesterase beta-1	20	18	18.6129	18.5641	18.8785	18.1954	18.633	19.168
Q9NR12	PDLI7_HUMAN	PDLIM7	PDZ and LIM domain protein 7	20	20	22.8088	22.8175	22.6464	22.6519	22.3752	22.3
Q9NUU7	DD19A_HUMAN	DDX19A	ATP-dependent RNA helicase DDX19A	20	1	20.4794	20.3351	20.5894	20.6738	20.2544	20.5458
Q9NZN5	ARHGC_HUMAN	ARHGEF12	Rho guanine nucleotide exchange factor 12	20	20	18.3922	18.8048	18.9674	18.1544	18.8243	18.8647
Q9UBL6	CPNE7_HUMAN	CPNE7	Copine-7	20	20	19.135	20.0592	20.3212	19.0785	20.167	20.4205
Q9UI12	VATH_HUMAN	ATP6V1H	V-type proton ATPase subunit H	20	20	22.2991	22.3435	22.6533	22.4784	22.4401	22.734
Q9Y2G3	AT11B_HUMAN	ATP11B	Phospholipid-transporting ATPase IF	20	19	22.1025	22.1597	21.8618	21.988	21.9256	21.7077
Q9Y4D7	PLXD1_HUMAN	PLXND1	Plexin-D1	20	20	18.1874	19.2101	18.6443	17.9639	19.3819	18.944
Q9Y4P3	TBL2_HUMAN	TBL2	Transducin beta-like protein 2	20	20	20.5169	20.3135	20.2932	20.8967	20.2249	20.119
Q9Y613	FHOD1_HUMAN	FHOD1	FH1/FH2 domain-containing protein 1	20	20	19.6474	20.0994	20.0778	19.6331	19.7272	19.8941
Q9Y696	CLIC4_HUMAN	CLIC4	Chloride intracellular channel protein 4	20	19	24.8414	25.1194	25.1317	24.6541	24.716	24.9825
O14841	OPLA_HUMAN	OPLAH	5-oxoprolinase	19	19	17.8136	17.5245	17.6135	17.7647	17.4157	17.9291
O14974	MYPT1_HUMAN	PPP1R12A	Protein phosphatase 1 regulatory subunit 12A	19	19	20.1737	20.475	20.7416	20.0224	20.2909	20.95
O15294	OGT1_HUMAN	OGT	UDP-N-acetylglucosamine--peptide N-acetylglucosaminyltransferase 110 kDa subunit	19	19	18.5407	18.6734	18.8928	18.5621	18.5261	18.9777
O15371	EIF3D_HUMAN	EIF3D	Eukaryotic translation initiation factor 3 subunit D	19	19	22.434	22.4848	22.6435	22.6397	22.5696	22.4297
O43790;cRAP-O43790	KRT86_HUMAN;cRAP-KRT86_HUMAN	KRT86;cRAP-KRT86	Keratin, type II cuticular Hb6	19	0	19.7066	18.9119	22.4474	21.9356	19.6061	21.6504
O43896	KIF1C_HUMAN	KIF1C	Kinesin-like protein KIF1C	19	14	18.0529	18.4103	18.8466	17.9599	17.9924	18.6647
O60664	PLIN3_HUMAN	PLIN3	Perilipin-3	19	19	20.7083	21.0733	21.5546	20.7671	20.6946	21.519
O75170	PP6R2_HUMAN	PPP6R2	Serine/threonine-protein phosphatase 6 regulatory subunit 2	19	19	22.0148	22.2969	22.3498	22.2511	22.1379	22.4393
O75882	ATRN_HUMAN	ATRN	Attractin	19	19	19.559	19.8222	19.7354	19.033	19.6286	19.8798
O75976	CBPD_HUMAN	CPD	Carboxypeptidase D	19	19	20.784	20.8026	20.4569	20.5917	20.419	20.7064
O95302	FKBP9_HUMAN	FKBP9	Peptidyl-prolyl cis-trans isomerase FKBP9	19	13	22.4877	21.866	21.6468	22.7861	21.8472	22.0249
O95347	SMC2_HUMAN	SMC2	Structural maintenance of chromosomes protein 2	19	19	19.2719	19.9517	20.3365	19.3528	19.9985	20.3596
O95671	ASML_HUMAN	ASMTL	Probable bifunctional dTTP/UTP pyrophosphatase/methyltransferase protein	19	19	21.6114	21.269	21.3837	21.6545	21.1775	21.5986
P04626	ERBB2_HUMAN	ERBB2	Receptor tyrosine-protein kinase erbB-2	19	16	19.1815	19.8611	19.2328	18.9311	19.7596	19.6087
P07585	PGS2_HUMAN	DCN	Decorin	19	18	24.1015	24.9558	23.8251	23.8862	24.0456	23.5774
P12035	K2C3_HUMAN	KRT3	Keratin, type II cytoskeletal 3	19	12	22.9633	22.8706	23.6638	25.3307	23.7726	24.6333
P16278	BGAL_HUMAN	GLB1	Beta-galactosidase	19	18	23.4986	22.6842	22.0761	23.7154	22.6148	21.8895
P20592	MX2_HUMAN	MX2	Interferon-induced GTP-binding protein Mx2	19	19	20.5439	20.7395	20.0759	20.5108	20.6242	20.4169
P23284	PPIB_HUMAN	PPIB	Peptidyl-prolyl cis-trans isomerase B	19	19	26.0594	26.0521	25.9155	26.5715	25.0039	24.7828
P23528	COF1_HUMAN	CFL1	Cofilin-1	19	14	26.1877	26.4217	26.6776	25.872	25.0771	25.0047
P24928	RPB1_HUMAN	POLR2A	DNA-directed RNA polymerase II subunit RPB1	19	19	24.993	25.1994	24.5822	24.8886	25.0576	24.4927
P25445	TNR6_HUMAN	FAS	Tumor necrosis factor receptor superfamily member 6	19	19	21.9883	22.4372	21.9301	21.6247	22.3534	22.1817
P35052	GPC1_HUMAN	GPC1	Glypican-1	19	19	19.8437	20.1894	19.9387	20.3144	20.322	20.5759
P38117	ETFB_HUMAN	ETFB	Electron transfer flavoprotein subunit beta	19	19	23.0418	22.9262	22.3885	23.6935	22.9749	22.2116
P40429	RL13A_HUMAN	RPL13A	Large ribosomal subunit protein uL13	19	14	23.9007	23.9369	23.807	24.1047	22.9013	22.5969
P40925	MDHC_HUMAN	MDH1	Malate dehydrogenase, cytoplasmic	19	19	23.4303	23.9192	24.2853	23.448	23.7323	24.2901
P42765	THIM_HUMAN	ACAA2	3-ketoacyl-CoA thiolase, mitochondrial	19	19	21.6065	21.2861	20.5681	22.2974	21.5648	21.0136
P43155	CACP_HUMAN	CRAT	Carnitine O-acetyltransferase	19	19	20.3563	20.4811	19.7416	20.9283	20.4221	19.9577
P48163	MAOX_HUMAN	ME1	NADP-dependent malic enzyme	19	19	21.158	21.4602	21.5645	21.1095	21.1797	21.7014
P51570	GALK1_HUMAN	GALK1	Galactokinase	19	19	23.1103	22.8337	22.6824	23.1208	22.8643	22.6123
P51572	BAP31_HUMAN	BCAP31	B-cell receptor-associated protein 31	19	19	22.2794	22.0884	21.9424	22.9459	21.6236	21.2067
P52948	NUP98_HUMAN	NUP98	Nuclear pore complex protein Nup98-Nup96	19	19	20.165	19.8369	19.5826	20.0577	19.6307	19.7281
P60891	PRPS1_HUMAN	PRPS1	Ribose-phosphate pyrophosphokinase 1	19	8	23.0796	23.3131	23.2572	23.2337	23.1176	23.0843
P61421	VA0D1_HUMAN	ATP6V0D1	V-type proton ATPase subunit d 1	19	19	24.7333	24.7951	24.0441	24.8367	24.7442	24.2167
P78536	ADA17_HUMAN	ADAM17	Disintegrin and metalloproteinase domain-containing protein 17	19	19	20.3142	21.0257	20.85	20.1388	20.8733	21.1579
P98095	FBLN2_HUMAN	FBLN2	Fibulin-2	19	19	20.9155	20.372	19.8804	20.9798	20.3495	19.4298
Q02543	RL18A_HUMAN	RPL18A	Large ribosomal subunit protein eL20	19	19	24.0589	23.7437	23.5772	24.1969	23.2678	22.0851
Q10713	MPPA_HUMAN	PMPCA	Mitochondrial-processing peptidase subunit alpha	19	19	20.8423	21.028	20.6039	21.3982	20.9683	20.6374
Q13393	PLD1_HUMAN	PLD1	Phospholipase D1	19	19	23.1717	23.0483	22.895	23.078	22.8586	22.8486
Q14108	SCRB2_HUMAN	SCARB2	Lysosome membrane protein 2	19	19	25.6612	25.7549	24.7412	25.7565	25.5533	24.9937
Q15813	TBCE_HUMAN	TBCE	Tubulin-specific chaperone E	19	18	20.9432	21.0504	21.2721	20.7365	20.9335	21.276
Q16363	LAMA4_HUMAN	LAMA4	Laminin subunit alpha-4	19	19	20.8652	20.7273	21.2182	20.618	20.4168	21.3714
Q16610	ECM1_HUMAN	ECM1	Extracellular matrix protein 1	19	19	19.3713	19.5465	19.4343	19.788	19.5112	20.038
Q16875	F263_HUMAN	PFKFB3	6-phosphofructo-2-kinase/fructose-2,6-bisphosphatase 3	19	12	22.0702	22.0713	21.6729	21.8627	21.4612	21.3061
Q1KMD3	HNRL2_HUMAN	HNRNPUL2	Heterogeneous nuclear ribonucleoprotein U-like protein 2	19	19	20.8615	20.6594	20.3265	21.033	20.3191	20.3904
Q5T160	SYRM_HUMAN	RARS2	Probable arginine--tRNA ligase, mitochondrial	19	19	22.0394	22.013	21.2253	22.4358	22.0415	21.3802
Q6NSJ5	LRC8E_HUMAN	LRRC8E	Volume-regulated anion channel subunit LRRC8E	19	19	18.7759	19.5096	19.1308	18.5519	19.1625	19.4789
Q6PKG0	LARP1_HUMAN	LARP1	La-related protein 1	19	16	24.3516	24.22	24.2751	24.1061	24.3827	24.3656
Q6UVY6	MOXD1_HUMAN	MOXD1	DBH-like monooxygenase protein 1	19	19	23.1383	23.8601	23.2841	23.2452	24.031	23.6115
Q7L7X3	TAOK1_HUMAN	TAOK1	Serine/threonine-protein kinase TAO1	19	13	20.9164	21.315	21.2694	20.917	21.2034	21.2937
Q7Z2K6	ERMP1_HUMAN	ERMP1	Endoplasmic reticulum metallopeptidase 1	19	19	21.2215	20.9225	20.5992	21.7554	20.9452	20.8818
Q86V21	AACS_HUMAN	AACS	Acetoacetyl-CoA synthetase	19	19	18.4342	18.5325	18.8867	18.5827	18.798	18.9662
Q86VI3	IQGA3_HUMAN	IQGAP3	Ras GTPase-activating-like protein IQGAP3	19	19	16.4556	16.8	17.4897	16.5916	16.964	17.6389
Q8N122	RPTOR_HUMAN	RPTOR	Regulatory-associated protein of mTOR	19	19	19.7744	19.3767	19.2296	19.8862	19.313	19.2132
Q8WVM8	SCFD1_HUMAN	SCFD1	Sec1 family domain-containing protein 1	19	19	20.2003	20.169	20.1649	20.1204	20.195	20.0984
Q8WWI5	CTL1_HUMAN	SLC44A1	Choline transporter-like protein 1	19	19	23.0012	23.8367	23.507	22.8839	23.6506	23.5562
Q96JH7	VCIP1_HUMAN	VCPIP1	Deubiquitinating protein VCPIP1	19	19	18.4908	18.9394	18.6974	18.6609	18.6515	18.7922
Q96KG9	SCYL1_HUMAN	SCYL1	N-terminal kinase-like protein	19	19	21.2174	21.2106	21.0203	21.2622	21.1943	21.0224
Q9C0D5	TANC1_HUMAN	TANC1	Protein TANC1	19	18	18.3208	18.3343	17.8599	17.9377	18.0143	18.2128
Q9H9E3	COG4_HUMAN	COG4	Conserved oligomeric Golgi complex subunit 4	19	19	20.9623	20.8384	20.5152	20.7515	20.5073	20.3228
Q9NNW5	WDR6_HUMAN	WDR6	tRNA (34-2'-O)-methyltransferase regulator WDR6	19	19	21.5555	21.5525	21.5563	21.5972	21.4644	21.324
Q9NR30	DDX21_HUMAN	DDX21	Nucleolar RNA helicase 2	19	17	19.784	19.833	19.5401	19.7933	19.8877	19.6476
Q9NTK5	OLA1_HUMAN	OLA1	Obg-like ATPase 1	19	19	22.99	23.0347	23.05	22.7956	22.7799	22.9843
Q9P2R7	SUCB1_HUMAN	SUCLA2	Succinate--CoA ligase [ADP-forming] subunit beta, mitochondrial	19	19	21.8962	22.0065	21.2417	22.5565	21.9303	21.6587
Q9UBC2	EP15R_HUMAN	EPS15L1	Epidermal growth factor receptor substrate 15-like 1	19	19	20.1406	20.2168	20.1459	20.0316	20.2896	20.2251
Q9UH65	SWP70_HUMAN	SWAP70	Switch-associated protein 70	19	19	21.3503	21.4613	21.6405	21.0792	21.2242	21.6259
Q9UJ70	NAGK_HUMAN	NAGK	N-acetyl-D-glucosamine kinase	19	19	22.9911	22.9741	22.8101	23.1703	22.9865	22.6312
Q9Y512	SAM50_HUMAN	SAMM50	Sorting and assembly machinery component 50 homolog	19	19	20.6877	20.5087	20.0452	21.0518	20.4229	20.2896
Q9Y6D6	BIG1_HUMAN	ARFGEF1	Brefeldin A-inhibited guanine nucleotide-exchange protein 1	19	19	22.567	22.3879	22.583	22.3988	22.179	22.3229
A1X283	SPD2B_HUMAN	SH3PXD2B	SH3 and PX domain-containing protein 2B	18	15	20.5228	20.8381	20.5904	20.5825	20.8125	20.6445
O00116	ADAS_HUMAN	AGPS	Alkyldihydroxyacetonephosphate synthase, peroxisomal	18	18	20.7219	21.025	20.2526	21.3122	20.5295	20.6543
O00299	CLIC1_HUMAN	CLIC1	Chloride intracellular channel protein 1	18	18	25.6788	25.8888	26.1193	25.6125	25.5139	25.8216
O43175	SERA_HUMAN	PHGDH	D-3-phosphoglycerate dehydrogenase	18	18	22.6494	22.587	23.3378	22.6453	22.6811	23.3493
O60486	PLXC1_HUMAN	PLXNC1	Plexin-C1	18	18	19.7136	20.0011	19.7677	19.7376	19.8303	19.8822
O75044	SRGP2_HUMAN	SRGAP2	SLIT-ROBO Rho GTPase-activating protein 2	18	12	20.5264	21.4321	21.3482	20.6682	20.8883	21.1451
O75382	TRIM3_HUMAN	TRIM3	Tripartite motif-containing protein 3	18	15	17.8016	18.0022	17.9767	18.0155	17.9628	17.998
O75390	CISY_HUMAN	CS	Citrate synthase, mitochondrial	18	18	24.1153	24.1728	23.5477	24.5335	24.1786	23.6825
O75436	VP26A_HUMAN	VPS26A	Vacuolar protein sorting-associated protein 26A	18	16	22.7598	22.5463	22.7781	22.5576	22.6126	22.9074
O75694	NU155_HUMAN	NUP155	Nuclear pore complex protein Nup155	18	18	21.2738	21.1284	20.8146	21.3961	20.6901	20.9038
P00387	NB5R3_HUMAN	CYB5R3	NADH-cytochrome b5 reductase 3	18	18	25.1492	24.6949	24.7615	25.6033	24.4008	24.8792
P00813	ADA_HUMAN	ADA	Adenosine deaminase	18	18	22.1271	21.8621	21.9752	21.9463	21.7668	22.0887
P02649	APOE_HUMAN	APOE	Apolipoprotein E	18	18	22.3585	23.23	22.8108	22.7467	23.086	23.0965
P04062	GBA1_HUMAN	GBA1	Lysosomal acid glucosylceramidase	18	18	24.1548	24.0591	22.9447	24.456	23.99	22.8441
P07195	LDHB_HUMAN	LDHB	L-lactate dehydrogenase B chain	18	18	25.0137	25.3639	25.791	25.1281	25.1692	25.6913
P07602	SAP_HUMAN	PSAP	Prosaposin	18	18	23.5358	23.3492	22.8371	23.5768	22.0976	21.823
P07954	FUMH_HUMAN	FH	Fumarate hydratase, mitochondrial	18	18	22.3069	22.2767	21.9674	22.6651	22.2395	22.4482
P08240	SRPRA_HUMAN	SRPRA	Signal recognition particle receptor subunit alpha	18	18	20.4322	20.1689	20.2468	20.2686	19.7697	19.9708
P08254	MMP3_HUMAN	MMP3	Stromelysin-1	18	15	21.5044	22.155	19.8896	21.0621	21.6009	19.8675
P08559	ODPA_HUMAN	PDHA1	Pyruvate dehydrogenase E1 component subunit alpha, somatic form, mitochondrial	18	14	21.4818	21.5143	20.964	22.0838	21.5395	21.3806
P09622	DLDH_HUMAN	DLD	Dihydrolipoyl dehydrogenase, mitochondrial	18	18	22.1367	22.3167	21.6367	22.973	22.4068	21.9894
P12081;cRAP-P12081	HARS1_HUMAN;cRAP-SYHC_HUMAN	HARS1;cRAP-HARS	Histidine--tRNA ligase, cytoplasmic	18	0	20.7485	21.1384	21.6941	20.4977	20.9098	21.6767
P13807	GYS1_HUMAN	GYS1	Glycogen [starch] synthase, muscle	18	17	21.5559	21.485	21.3192	21.6817	21.7203	21.4178
P14314	GLU2B_HUMAN	PRKCSH	Glucosidase 2 subunit beta	18	18	22.9518	23.1807	23.0158	23.2712	22.9452	23.2413
P17844	DDX5_HUMAN	DDX5	Probable ATP-dependent RNA helicase DDX5	18	18	21.1861	21.4476	21.348	21.3603	21.6197	21.2358
P18031	PTN1_HUMAN	PTPN1	Tyrosine-protein phosphatase non-receptor type 1	18	18	22.9401	22.7709	22.6384	22.9079	22.5506	22.3589
P18124	RL7_HUMAN	RPL7	Large ribosomal subunit protein uL30	18	18	25.1649	25.0323	25.0144	25.3131	24.8024	24.4774
P21266	GSTM3_HUMAN	GSTM3	Glutathione S-transferase Mu 3	18	17	24.7665	24.3455	24.2215	24.8686	23.8793	23.2465
P22307	SCP2_HUMAN	SCP2	Sterol carrier protein 2	18	18	22.3267	22.2611	21.9511	22.7878	20.7051	20.6081
P23470	PTPRG_HUMAN	PTPRG	Receptor-type tyrosine-protein phosphatase gamma	18	18	19.662	20.1084	19.5995	19.7366	19.9438	19.8246
P26196	DDX6_HUMAN	DDX6	Probable ATP-dependent RNA helicase DDX6	18	18	21.7929	21.7306	21.8882	21.7054	21.7583	21.8178
P27105	STOM_HUMAN	STOM	Stomatin	18	17	26.7564	27.2736	26.7194	26.8676	26.8113	26.3482
P28827	PTPRM_HUMAN	PTPRM	Receptor-type tyrosine-protein phosphatase mu	18	17	18.9117	19.4432	19.1589	18.8303	19.2279	19.2416
P30622	CLIP1_HUMAN	CLIP1	CAP-Gly domain-containing linker protein 1	18	15	17.2302	17.5179	17.624	16.6335	17.5295	18.2891
P42785	PCP_HUMAN	PRCP	Lysosomal Pro-X carboxypeptidase	18	18	23.6831	23.4628	22.9014	24.0533	23.2874	22.8813
P45880	VDAC2_HUMAN	VDAC2	Voltage-dependent anion-selective channel protein 2	18	18	25.4468	25.5851	24.8143	25.9812	25.632	25.2462
P46379	BAG6_HUMAN	BAG6	Large proline-rich protein BAG6	18	18	20.8386	20.5899	21.0554	20.2847	20.3503	20.914
P48059	LIMS1_HUMAN	LIMS1	LIM and senescent cell antigen-like-containing domain protein 1	18	10	23.3775	23.454	23.4296	23.1502	23.4419	23.1916
P48553	TPC10_HUMAN	TRAPPC10	Trafficking protein particle complex subunit 10	18	18	20.9498	20.8639	20.5867	20.8246	20.5474	20.7853
P50416	CPT1A_HUMAN	CPT1A	Carnitine O-palmitoyltransferase 1, liver isoform	18	18	22.2691	22.2148	21.8422	22.8461	21.9629	22.4926
P51149	RAB7A_HUMAN	RAB7A	Ras-related protein Rab-7a	18	18	25.2185	25.619	25.4587	25.2389	24.8527	24.3013
P51798	CLCN7_HUMAN	CLCN7	H(+)/Cl(-) exchange transporter 7	18	18	21.7808	22.1356	21.4925	21.7698	21.707	21.569
P52907	CAZA1_HUMAN	CAPZA1	F-actin-capping protein subunit alpha-1	18	14	25.4654	25.6166	25.6563	25.5299	25.4049	25.6348
P54619	AAKG1_HUMAN	PRKAG1	5'-AMP-activated protein kinase subunit gamma-1	18	15	25.431	25.1735	25.5251	25.4996	25.1322	25.3658
P55039	DRG2_HUMAN	DRG2	Developmentally-regulated GTP-binding protein 2	18	18	22.6572	22.5206	22.7335	22.7606	22.4698	22.4263
P60900	PSA6_HUMAN	PSMA6	Proteasome subunit alpha type-6	18	18	23.6649	23.794	23.8573	23.4805	23.2886	23.4522
P62269	RS18_HUMAN	RPS18	Small ribosomal subunit protein uS13	18	18	23.9385	23.8802	24.1791	24.1087	22.0249	21.185
P68400	CSK21_HUMAN	CSNK2A1	Casein kinase II subunit alpha	18	3	21.828	21.9207	21.7066	22.7705	22.515	21.8745
P78417	GSTO1_HUMAN	GSTO1	Glutathione S-transferase omega-1	18	18	25.2302	25.4702	25.346	25.2654	25.2317	24.9632
P80723	BASP1_HUMAN	BASP1	Brain acid soluble protein 1	18	18	22.9765	23.1371	22.6012	22.3062	22.9057	23.3742
P83436	COG7_HUMAN	COG7	Conserved oligomeric Golgi complex subunit 7	18	18	19.2544	19.0751	19.0235	19.424	19.0231	18.9245
Q02790	FKBP4_HUMAN	FKBP4	Peptidyl-prolyl cis-trans isomerase FKBP4	18	18	19.9412	20.397	20.5963	19.9989	20.2418	20.4626
Q02818	NUCB1_HUMAN	NUCB1	Nucleobindin-1	18	17	18.6468	18.9277	18.7179	18.4716	19.2231	18.8838
Q05397	FAK1_HUMAN	PTK2	Focal adhesion kinase 1	18	17	19.3574	19.6323	19.32	19.0839	19.4119	19.3261
Q06323	PSME1_HUMAN	PSME1	Proteasome activator complex subunit 1	18	18	21.9054	21.9136	22.5496	21.4136	21.2518	22.3672
Q10567	AP1B1_HUMAN	AP1B1	AP-1 complex subunit beta-1	18	18	21.2212	21.4741	21.5181	21.4147	21.4147	21.4179
Q13561	DCTN2_HUMAN	DCTN2	Dynactin subunit 2	18	18	19.1886	19.513	20.0654	18.7058	18.8411	20.2985
Q13835	PKP1_HUMAN	PKP1	Plakophilin-1	18	18	19.8409	19.6409	19.8365	19.9442	20.5687	20.4087
Q14165	MLEC_HUMAN	MLEC	Malectin	18	18	22.4419	22.3783	21.9342	23.0034	22.3582	21.837
Q14689	DIP2A_HUMAN	DIP2A	Disco-interacting protein 2 homolog A	18	18	17.9124	18.1941	17.9408	17.6608	18.0368	18.27
Q14847	LASP1_HUMAN	LASP1	LIM and SH3 domain protein 1	18	18	22.0445	22.255	22.4158	21.7048	21.7035	22.067
Q15020	SART3_HUMAN	SART3	Squamous cell carcinoma antigen recognized by T-cells 3	18	18	19.5385	19.4588	19.0177	19.9962	19.7536	18.9419
Q15942	ZYX_HUMAN	ZYX	Zyxin	18	18	22.4222	22.6856	22.8441	21.6117	22.58	22.8372
Q16134	ETFD_HUMAN	ETFDH	Electron transfer flavoprotein-ubiquinone oxidoreductase, mitochondrial	18	18	20.1807	20.1242	19.2569	21.0058	20.1445	19.8118
Q16850	CP51A_HUMAN	CYP51A1	Lanosterol 14-alpha demethylase	18	18	20.2843	20.7051	20.5498	20.6154	20.516	20.8128
Q3LXA3	TKFC_HUMAN	TKFC	Triokinase/FMN cyclase	18	18	19.3078	19.3783	19.6341	19.3518	19.422	19.6575
Q6IA86	ELP2_HUMAN	ELP2	Elongator complex protein 2	18	18	19.4734	19.1178	19.7005	19.5316	19.3844	19.5452
Q6UXH9	PAMR1_HUMAN	PAMR1	Inactive serine protease PAMR1	18	18	21.4519	21.5918	21.3461	21.7714	21.5861	21.2452
Q6YN16	HSDL2_HUMAN	HSDL2	Hydroxysteroid dehydrogenase-like protein 2	18	18	20.5347	20.387	19.92	21.2262	20.5315	20.2522
Q7Z392	TPC11_HUMAN	TRAPPC11	Trafficking protein particle complex subunit 11	18	18	20.9497	20.8213	20.8678	21.0514	20.5432	20.8835
Q86UU1	PHLB1_HUMAN	PHLDB1	Pleckstrin homology-like domain family B member 1	18	18	17.9297	18.0318	18.0671	17.5878	17.8041	18.0982
Q8IVL6	P3H3_HUMAN	P3H3	Prolyl 3-hydroxylase 3	18	18	20.4403	20.216	19.8336	20.8848	19.925	20.0883
Q8IWB7	WDFY1_HUMAN	WDFY1	WD repeat and FYVE domain-containing protein 1	18	18	22.5701	22.3542	21.7492	22.3675	22.306	21.6448
Q8N392	RHG18_HUMAN	ARHGAP18	Rho GTPase-activating protein 18	18	18	19.8538	19.8196	20.0768	19.343	19.568	20.0643
Q8NCN5	PDPR_HUMAN	PDPR	Pyruvate dehydrogenase phosphatase regulatory subunit, mitochondrial	18	18	19.303	19.1138	18.5477	19.6242	19.041	18.6294
Q8WUH2	TGFA1_HUMAN	TGFBRAP1	Transforming growth factor-beta receptor-associated protein 1	18	18	20.9915	20.7454	20.7973	20.8669	21.0489	20.6449
Q8WXG1	RSAD2_HUMAN	RSAD2	S-adenosylmethionine-dependent nucleotide dehydratase RSAD2	18	18	20.4046	20.2707	18.9274	20.642	20.2087	18.9568
Q96PE2	ARHGH_HUMAN	ARHGEF17	Rho guanine nucleotide exchange factor 17	18	18	19.802	19.8113	19.7575	19.6042	19.8922	19.8015
Q96RP9	EFGM_HUMAN	GFM1	Elongation factor G, mitochondrial	18	18	19.2501	19.5832	18.9366	19.5653	19.5224	19.2395
Q99873	ANM1_HUMAN	PRMT1	Protein arginine N-methyltransferase 1	18	15	23.0127	22.8074	22.5667	22.9991	22.8435	22.2018
Q9BRZ2	TRI56_HUMAN	TRIM56	E3 ubiquitin-protein ligase TRIM56	18	18	19.1038	19.2898	19.2769	19.0856	19.2588	19.4427
Q9BWM7	SFXN3_HUMAN	SFXN3	Sideroflexin-3	18	18	22.1308	22.0413	21.3245	22.8358	22.0764	21.7407
Q9BXS5	AP1M1_HUMAN	AP1M1	AP-1 complex subunit mu-1	18	14	20.7533	21.105	20.9186	20.7666	20.8778	20.9636
Q9H2U1	DHX36_HUMAN	DHX36	ATP-dependent DNA/RNA helicase DHX36	18	18	19.4272	19.0317	19.0732	19.3016	18.9431	18.6801
Q9H4G0	E41L1_HUMAN	EPB41L1	Band 4.1-like protein 1	18	16	19.9289	20.4361	20.401	19.8426	20.2516	20.4464
Q9HD67	MYO10_HUMAN	MYO10	Unconventional myosin-X	18	18	19.7439	20.0252	19.5449	19.944	20.073	19.5172
Q9NQR4	NIT2_HUMAN	NIT2	Omega-amidase NIT2	18	18	21.491	21.5276	21.3875	21.7097	21.4663	21.0201
Q9NW15	ANO10_HUMAN	ANO10	Anoctamin-10	18	18	20.5903	20.8002	20.265	20.8841	20.5024	20.751
Q9UHB6	LIMA1_HUMAN	LIMA1	LIM domain and actin-binding protein 1	18	18	20.5383	21.2576	21.0753	20.3911	20.5423	20.8356
Q9UPU7	TBD2B_HUMAN	TBC1D2B	TBC1 domain family member 2B	18	18	18.8184	18.7522	18.8976	18.973	18.6735	18.8141
Q9Y450	HBS1L_HUMAN	HBS1L	HBS1-like protein	18	18	19.7272	19.5826	19.9335	19.6991	19.6017	19.6987
Q9Y617	SERC_HUMAN	PSAT1	Phosphoserine aminotransferase	18	18	21.3912	21.3012	21.9627	21.1934	21.2317	21.8911
Q9Y6E0	STK24_HUMAN	STK24	Serine/threonine-protein kinase 24	18	8	21.6915	22.4775	22.3648	21.7321	22.4595	22.4262
A1L0T0	HACL2_HUMAN	ILVBL	2-hydroxyacyl-CoA lyase 2	17	17	20.4086	20.4554	20.4247	20.9565	20.2246	20.6062
O00462	MANBA_HUMAN	MANBA	Beta-mannosidase	17	17	19.2139	19.1365	18.6269	19.4343	19.3476	19.0017
O00567	NOP56_HUMAN	NOP56	Nucleolar protein 56	17	17	21.9289	21.7712	21.2785	22.2736	21.8536	21.1653
O14786	NRP1_HUMAN	NRP1	Neuropilin-1	17	17	21.1792	21.775	21.1956	20.9274	21.3417	21.438
O43314	VIP2_HUMAN	PPIP5K2	Inositol hexakisphosphate and diphosphoinositol-pentakisphosphate kinase 2	17	11	17.8004	17.803	17.8342	17.9548	17.9197	18.0746
O60524	NEMF_HUMAN	NEMF	Ribosome quality control complex subunit NEMF	17	17	20.1227	20.0038	20.0307	20.1651	19.8667	19.882
O60610	DIAP1_HUMAN	DIAPH1	Protein diaphanous homolog 1	17	17	20.0321	20.1002	20.6258	19.6302	19.7445	20.6343
O75155	CAND2_HUMAN	CAND2	Cullin-associated NEDD8-dissociated protein 2	17	17	18.7426	18.5028	18.0705	18.6213	18.5527	18.1596
O75351	VPS4B_HUMAN	VPS4B	Vacuolar protein sorting-associated protein 4B	17	11	21.3876	21.6542	21.7294	21.5864	21.6097	21.435
O75762	TRPA1_HUMAN	TRPA1	Transient receptor potential cation channel subfamily A member 1	17	17	18.0247	19.1766	18.5619	17.812	18.4595	19.0273
O94925	GLSK_HUMAN	GLS	Glutaminase kidney isoform, mitochondrial	17	17	21.3865	21.5724	20.2991	22.0373	21.7083	20.8572
P00390	GSHR_HUMAN	GSR	Glutathione reductase, mitochondrial	17	17	21.9221	22.0442	22.0728	21.8945	21.8536	22.4475
P00749	UROK_HUMAN	PLAU	Urokinase-type plasminogen activator	17	17	23.6324	24.0118	22.5684	23.673	23.9745	21.8377
P07339;cRAP-P07339	CATD_HUMAN;cRAP-CATD_HUMAN	CTSD;cRAP-CTSD	Cathepsin D	17	0	25.5533	25.2817	24.8486	25.7821	24.8243	24.356
P12955	PEPD_HUMAN	PEPD	Xaa-Pro dipeptidase	17	17	21.7964	22.2122	22.5221	21.6834	22.0213	22.7719
P13804	ETFA_HUMAN	ETFA	Electron transfer flavoprotein subunit alpha, mitochondrial	17	17	23.0578	22.9216	22.3029	23.6139	22.7872	22.5441
P16070	CD44_HUMAN	CD44	CD44 antigen	17	17	27.9863	28.5685	28.4274	27.8953	28.4014	28.5318
P16234	PGFRA_HUMAN	PDGFRA	Platelet-derived growth factor receptor alpha	17	16	22.7272	23.3086	22.6954	23.0087	23.1262	22.7718
P17612	KAPCA_HUMAN	PRKACA	cAMP-dependent protein kinase catalytic subunit alpha	17	5	22.6196	22.6154	22.5856	22.331	22.7015	22.633
P20042	IF2B_HUMAN	EIF2S2	Eukaryotic translation initiation factor 2 subunit 2	17	17	21.2379	21.0786	21.0412	21.363	20.4089	20.7973
P27348	1433T_HUMAN	YWHAQ	14-3-3 protein theta	17	15	25.6785	26.0595	26.3034	25.6058	25.5289	25.8389
P27816	MAP4_HUMAN	MAP4	Microtubule-associated protein 4	17	17	18.2602	18.5569	18.75	18.2624	18.8599	19.4889
P28799	GRN_HUMAN	GRN	Progranulin	17	17	20.0624	20.7276	19.9923	20.4213	19.7996	19.6381
P33908	MA1A1_HUMAN	MAN1A1	Mannosyl-oligosaccharide 1,2-alpha-mannosidase IA	17	17	20.9076	21.3394	20.5953	21.0582	21.435	20.7382
P35237	SPB6_HUMAN	SERPINB6	Serpin B6	17	16	23.4664	23.4237	23.1932	23.6944	23.2508	23.0897
P36507	MP2K2_HUMAN	MAP2K2	Dual specificity mitogen-activated protein kinase kinase 2	17	12	22.3129	22.2892	22.5311	22.351	22.1928	22.5019
P36551	HEM6_HUMAN	CPOX	Oxygen-dependent coproporphyrinogen-III oxidase, mitochondrial	17	17	20.4459	20.5292	19.9595	21.195	20.5068	20.2217
P36957	ODO2_HUMAN	DLST	Dihydrolipoyllysine-residue succinyltransferase component of 2-oxoglutarate dehydrogenase complex, mitochondrial	17	17	23.5452	23.5151	22.998	24.0351	23.634	23.4857
P41240	CSK_HUMAN	CSK	Tyrosine-protein kinase CSK	17	16	21.2903	21.3587	21.5656	21.5477	21.579	21.4946
P46020	KPB1_HUMAN	PHKA1	Phosphorylase b kinase regulatory subunit alpha, skeletal muscle isoform	17	16	19.4	19.4756	19.2193	19.4087	19.1618	19.1606
P49023	PAXI_HUMAN	PXN	Paxillin	17	17	20.5025	20.4511	20.7686	19.9791	20.4141	20.4624
P50213	IDH3A_HUMAN	IDH3A	Isocitrate dehydrogenase [NAD] subunit alpha, mitochondrial	17	17	21.3164	21.2163	21	21.7929	21.3754	21.1891
P50552	VASP_HUMAN	VASP	Vasodilator-stimulated phosphoprotein	17	17	22.2245	22.5166	22.9651	22.1138	22.3044	22.5899
P51692	STA5B_HUMAN	STAT5B	Signal transducer and activator of transcription 5B	17	3	20.0315	20.0525	20.093	20.2132	19.9901	20.0456
P53041	PPP5_HUMAN	PPP5C	Serine/threonine-protein phosphatase 5	17	17	20.5175	20.6745	20.885	20.4031	20.2715	20.7686
P54802	ANAG_HUMAN	NAGLU	Alpha-N-acetylglucosaminidase	17	17	20.2461	20.0146	18.8091	20.7119	20.0896	19.152
P57678	GEMI4_HUMAN	GEMIN4	Gem-associated protein 4	17	17	18.0723	17.8897	17.6851	17.6396	17.7408	17.8211
P57737	CORO7_HUMAN	CORO7	Coronin-7	17	17	21.1177	21.4346	20.9729	21.2623	21.2961	20.9051
P57772	SELB_HUMAN	EEFSEC	Selenocysteine-specific elongation factor	17	17	18.7423	18.4253	18.3087	18.5468	17.9578	18.1002
P62277	RS13_HUMAN	RPS13	Small ribosomal subunit protein uS15	17	17	25.0357	24.7454	24.9911	25.0024	23.3717	22.7752
P62280	RS11_HUMAN	RPS11	Small ribosomal subunit protein uS17	17	17	25.1043	25.029	25.2275	25.3029	23.9492	23.5491
P62495	ERF1_HUMAN	ETF1	Eukaryotic peptide chain release factor subunit 1	17	17	22.3588	22.8299	22.5362	22.3292	22.6809	22.7311
Q04656	ATP7A_HUMAN	ATP7A	Copper-transporting ATPase 1	17	16	18.0897	18.2515	17.5754	17.745	18.3275	17.6351
Q04828	AK1C1_HUMAN	AKR1C1	Aldo-keto reductase family 1 member C1	17	0	23.9467	23.9006	23.7499	24.1733	23.5571	23.3802
Q05639	EF1A2_HUMAN	EEF1A2	Elongation factor 1-alpha 2	17	2	28.4504	28.4345	28.7476	28.4001	28.125	28.6412
Q08209	PP2BA_HUMAN	PPP3CA	Protein phosphatase 3 catalytic subunit alpha	17	9	22.5557	22.8855	22.9197	22.3136	22.8969	22.9329
Q08257	QOR_HUMAN	CRYZ	Quinone oxidoreductase	17	17	22.4295	22.4972	22.1736	22.7647	22.5767	22.0994
Q12979	ABR_HUMAN	ABR	Active breakpoint cluster region-related protein	17	15	20.0776	20.5356	20.6897	20.4904	20.6913	20.8424
Q13049	TRI32_HUMAN	TRIM32	E3 ubiquitin-protein ligase TRIM32	17	17	18.8236	18.9223	18.7206	18.8826	18.4414	18.6442
Q13098	CSN1_HUMAN	GPS1	COP9 signalosome complex subunit 1	17	17	21.0392	20.9897	21.4358	20.8129	21.0263	21.4063
Q13263	TIF1B_HUMAN	TRIM28	Transcription intermediary factor 1-beta	17	17	21.1964	20.8816	20.7421	21.4641	20.4068	20.5025
Q13325	IFIT5_HUMAN	IFIT5	Interferon-induced protein with tetratricopeptide repeats 5	17	17	20.6161	20.7967	20.7217	20.8337	20.6923	20.5264
Q13637	RAB32_HUMAN	RAB32	Ras-related protein Rab-32	17	15	22.5177	22.9031	22.6075	22.6506	22.5648	22.2364
Q14103	HNRPD_HUMAN	HNRNPD	Heterogeneous nuclear ribonucleoprotein D0	17	15	21.8423	21.9192	21.8308	22.1049	21.4088	22.0942
Q15067	ACOX1_HUMAN	ACOX1	Peroxisomal acyl-coenzyme A oxidase 1	17	17	19.7558	19.8854	18.8328	20.1503	19.5161	19.075
Q15181	IPYR_HUMAN	PPA1	Inorganic pyrophosphatase	17	17	21.7348	21.737	21.8433	21.4657	21.4307	21.6989
Q15293	RCN1_HUMAN	RCN1	Reticulocalbin-1	17	17	23.0349	23.0704	22.8151	22.9913	22.6403	23.1451
Q16795	NDUA9_HUMAN	NDUFA9	NADH dehydrogenase [ubiquinone] 1 alpha subcomplex subunit 9, mitochondrial	17	17	20.4838	20.3412	19.5112	20.8935	20.1012	19.9663
Q32P44	EMAL3_HUMAN	EML3	Echinoderm microtubule-associated protein-like 3	17	17	19.0628	18.6085	18.6247	19.0995	18.6362	18.7155
Q3KQV9	UAP1L_HUMAN	UAP1L1	UDP-N-acetylhexosamine pyrophosphorylase-like protein 1	17	17	20.8426	20.7227	21.1033	21.0269	20.9438	21.0091
Q53EP0	FND3B_HUMAN	FNDC3B	Fibronectin type III domain-containing protein 3B	17	17	18.2635	18.4284	17.8119	19.0816	17.6469	18.0346
Q5H9R7	PP6R3_HUMAN	PPP6R3	Serine/threonine-protein phosphatase 6 regulatory subunit 3	17	17	19.6222	19.6191	19.9218	19.3681	19.3802	19.999
Q5JTH9	RRP12_HUMAN	RRP12	RRP12-like protein	17	17	18.8939	18.9058	18.2949	19.1261	19.193	17.9695
Q5T3F8	CSCL2_HUMAN	TMEM63B	CSC1-like protein 2	17	17	19.8528	20.0018	19.7726	20.0601	19.7826	19.8376
Q5W0V3	FHI2A_HUMAN	FHIP2A	FHF complex subunit HOOK interacting protein 2A	17	16	20.6222	20.1191	20.1812	20.2745	19.8357	19.6993
Q6NVY1	HIBCH_HUMAN	HIBCH	3-hydroxyisobutyryl-CoA hydrolase, mitochondrial	17	17	20.0319	19.9838	19.4026	20.6903	19.891	19.4539
Q6P1N0	C2D1A_HUMAN	CC2D1A	Coiled-coil and C2 domain-containing protein 1A	17	16	18.4928	18.5283	18.6063	18.2225	18.5031	18.5055
Q6UWE0	LRSM1_HUMAN	LRSAM1	E3 ubiquitin-protein ligase LRSAM1	17	17	18.1019	18.4235	18.343	18.1461	18.0539	18.1493
Q6VY07	PACS1_HUMAN	PACS1	Phosphofurin acidic cluster sorting protein 1	17	17	20.5481	20.3127	20.4301	20.375	20.3206	20.1469
Q6XZF7	DNMBP_HUMAN	DNMBP	Dynamin-binding protein	17	17	17.5811	17.9683	18.1308	17.3435	17.6819	18.42
Q7L2H7	EIF3M_HUMAN	EIF3M	Eukaryotic translation initiation factor 3 subunit M	17	17	22.0959	21.905	22.101	21.9012	21.7205	21.7285
Q7Z2Z2	EFL1_HUMAN	EFL1	Elongation factor-like GTPase 1	17	17	19.1344	19.1946	19.2608	18.851	19.1194	19.4743
Q7Z5L7	PODN_HUMAN	PODN	Podocan	17	17	19.4727	18.6371	19.0673	19.531	18.9704	19.1986
Q86UT6	NLRX1_HUMAN	NLRX1	NLR family member X1	17	17	22.2416	22.0383	21.0252	22.7074	21.9668	21.6982
Q8IXQ6	PARP9_HUMAN	PARP9	Protein mono-ADP-ribosyltransferase PARP9	17	17	21.7446	21.3997	21.3523	21.6195	21.1993	21.5385
Q8NEB9	PK3C3_HUMAN	PIK3C3	Phosphatidylinositol 3-kinase catalytic subunit type 3	17	17	24.1628	23.8554	24.4135	24.0158	24.0511	24.3065
Q8TF42	UBS3B_HUMAN	UBASH3B	Ubiquitin-associated and SH3 domain-containing protein B	17	17	20.0643	20.0785	19.9881	20.2342	20.1876	20.2296
Q96FS4	SIPA1_HUMAN	SIPA1	Signal-induced proliferation-associated protein 1	17	17	22.026	22.2106	21.873	21.8304	22.019	21.7232
Q96I24	FUBP3_HUMAN	FUBP3	Far upstream element-binding protein 3	17	15	19.6444	19.9198	20.1262	19.8364	19.8898	20.36
Q96IJ6	GMPPA_HUMAN	GMPPA	Mannose-1-phosphate guanyltransferase alpha	17	17	21.7482	21.6627	21.7901	21.9026	21.6344	21.6009
Q96T51	RUFY1_HUMAN	RUFY1	RUN and FYVE domain-containing protein 1	17	16	18.4475	18.338	18.185	18.1057	17.8396	18.0321
Q9BUJ2	HNRL1_HUMAN	HNRNPUL1	Heterogeneous nuclear ribonucleoprotein U-like protein 1	17	17	21.5763	21.6331	21.0958	21.5583	21.4782	20.837
Q9BXW6	OSBL1_HUMAN	OSBPL1A	Oxysterol-binding protein-related protein 1	17	17	19.1019	19.2319	19.0637	19.2537	18.9793	18.9443
Q9BYX2	TBD2A_HUMAN	TBC1D2	TBC1 domain family member 2A	17	17	20.1763	20.0569	19.9855	20.1406	19.8487	19.8567
Q9HB90	RRAGC_HUMAN	RRAGC	Ras-related GTP-binding protein C	17	7	21.5308	21.5276	21.6554	21.3013	21.1539	21.4477
Q9NVD7	PARVA_HUMAN	PARVA	Alpha-parvin	17	15	21.93	22.129	21.8661	21.719	21.9091	21.9482
Q9P258	RCC2_HUMAN	RCC2	Protein RCC2	17	17	19.4166	19.1069	18.5511	19.2724	18.9222	18.2305
Q9P2B2	FPRP_HUMAN	PTGFRN	Prostaglandin F2 receptor negative regulator	17	17	18.7346	19.2898	19.2077	18.4814	18.962	19.5595
Q9UBF2	COPG2_HUMAN	COPG2	Coatomer subunit gamma-2	17	16	20.9495	20.5003	20.7716	21.0909	20.5214	20.3394
Q9UBQ7	GRHPR_HUMAN	GRHPR	Glyoxylate reductase/hydroxypyruvate reductase	17	17	22.44	22.3597	22.4864	22.7552	22.1194	22.2642
Q9UDY4	DNJB4_HUMAN	DNAJB4	DnaJ homolog subfamily B member 4	17	16	19.7664	19.9999	20.186	19.7255	19.7315	19.7771
Q9UI26	IPO11_HUMAN	IPO11	Importin-11	17	17	21.8028	21.3356	21.424	21.4464	21.2685	21.5675
Q9ULP9	TBC24_HUMAN	TBC1D24	TBC1 domain family member 24	17	17	19.7026	19.3002	19.356	19.8348	19.0681	19.0394
Q9UNE7	CHIP_HUMAN	STUB1	E3 ubiquitin-protein ligase CHIP	17	17	20.2412	20.2904	20.67	20.0063	20.0682	20.3629
Q9Y217	MTMR6_HUMAN	MTMR6	Myotubularin-related protein 6	17	17	19.6061	19.7604	19.5916	19.9291	19.8829	19.7349
Q9Y305	ACOT9_HUMAN	ACOT9	Acyl-coenzyme A thioesterase 9, mitochondrial	17	17	21.1898	21.1236	20.6061	21.5707	21.1438	21.0301
Q9Y376	CAB39_HUMAN	CAB39	Calcium-binding protein 39	17	15	21.7531	22.2326	21.7489	21.601	22.1255	22.2265
Q9Y4E6	WDR7_HUMAN	WDR7	WD repeat-containing protein 7	17	17	19.0339	18.9662	19.1585	19.338	19.0048	18.9433
Q9Y4K0	LOXL2_HUMAN	LOXL2	Lysyl oxidase homolog 2	17	17	20.8545	21.0001	20.5376	21.1784	20.9312	20.5936
Q9Y4W6	AFG32_HUMAN	AFG3L2	Mitochondrial inner membrane m-AAA protease component AFG3L2	17	17	19.9288	19.6438	19.2798	20.6527	19.8385	19.4834
Q9Y6K8	KAD5_HUMAN	AK5	Adenylate kinase isoenzyme 5	17	16	20.9985	21.025	21.4744	21.059	21.0916	21.2706
A6NHR9	SMHD1_HUMAN	SMCHD1	Structural maintenance of chromosomes flexible hinge domain-containing protein 1	16	16	18.6256	18.2078	18.6086	18.6518	18.1241	18.4526
O14818	PSA7_HUMAN	PSMA7	Proteasome subunit alpha type-7	16	10	23.2303	23.3058	23.442	23.0165	22.9538	23.2071
O15013	ARHGA_HUMAN	ARHGEF10	Rho guanine nucleotide exchange factor 10	16	16	20.8344	20.4133	20.8687	20.59	20.7063	20.8305
O43390	HNRPR_HUMAN	HNRNPR	Heterogeneous nuclear ribonucleoprotein R	16	16	21.5223	21.0391	21.0034	21.4581	21.0528	21.1481
O43426	SYNJ1_HUMAN	SYNJ1	Synaptojanin-1	16	16	18.4199	18.5013	18.3355	18.3902	18.416	18.2253
O60502	OGA_HUMAN	OGA	Protein O-GlcNAcase	16	16	19.2566	19.4078	19.9078	19.269	19.3609	19.9508
O60503	ADCY9_HUMAN	ADCY9	Adenylate cyclase type 9	16	16	19.0784	19.2784	19.2612	19.0976	19.4167	19.4072
O60547	GMDS_HUMAN	GMDS	GDP-mannose 4,6 dehydratase	16	16	21.0819	20.5396	20.3992	21.0217	20.4978	20.1745
O60687	SRPX2_HUMAN	SRPX2	Sushi repeat-containing protein SRPX2	16	16	22.8087	23.4943	23.2598	23.1049	23.6408	23.4906
O60884	DNJA2_HUMAN	DNAJA2	DnaJ homolog subfamily A member 2	16	16	21.8364	21.759	21.9727	21.6264	21.7641	22.0957
O75173	ATS4_HUMAN	ADAMTS4	A disintegrin and metalloproteinase with thrombospondin motifs 4	16	16	21.1523	20.2072	20.2688	20.7016	19.8226	19.6559
O75179	ANR17_HUMAN	ANKRD17	Ankyrin repeat domain-containing protein 17	16	7	20.1866	20.4242	20.3197	20.351	20.5289	20.8157
O75439	MPPB_HUMAN	PMPCB	Mitochondrial-processing peptidase subunit beta	16	16	20.4258	20.4763	19.9456	21.0077	20.5901	20.0636
O75489	NDUS3_HUMAN	NDUFS3	NADH dehydrogenase [ubiquinone] iron-sulfur protein 3, mitochondrial	16	16	21.9585	22.0785	21.4658	22.7646	21.828	21.3861
O75718	CRTAP_HUMAN	CRTAP	Cartilage-associated protein	16	16	22.6124	22.1821	21.8245	23.0116	22.0519	21.9583
O76074	PDE5A_HUMAN	PDE5A	cGMP-specific 3',5'-cyclic phosphodiesterase	16	16	18.8342	18.4618	18.1865	18.3294	17.4347	18.5113
O94804	STK10_HUMAN	STK10	Serine/threonine-protein kinase 10	16	16	20.3174	20.8152	20.7527	20.2269	20.551	20.7207
O94919	ENDD1_HUMAN	ENDOD1	Endonuclease domain-containing 1 protein	16	16	20.9629	21.3274	20.7483	21.2997	21.3871	21.1189
O95219	SNX4_HUMAN	SNX4	Sorting nexin-4	16	16	22.4502	22.1285	22.2007	22.2452	22.4366	22.0016
O95299	NDUAA_HUMAN	NDUFA10	NADH dehydrogenase [ubiquinone] 1 alpha subcomplex subunit 10, mitochondrial	16	16	23.6981	23.6759	22.9903	24.2466	23.7447	23.3272
P00736	C1R_HUMAN	C1R	Complement C1r subcomponent	16	15	18.6599	17.98	18.0587	18.7705	17.945	18.3539
P01024	CO3_HUMAN	C3	Complement C3	16	16	21.3851	21.6863	20.9421	21.3051	21.1904	21.2317
P04049	RAF1_HUMAN	RAF1	RAF proto-oncogene serine/threonine-protein kinase	16	11	20.8033	20.7174	20.9682	20.9623	20.5551	20.7697
P04792	HSPB1_HUMAN	HSPB1	Heat shock protein beta-1	16	16	25.2805	24.9294	25.439	25.1088	24.5772	24.8817
P05165	PCCA_HUMAN	PCCA	Propionyl-CoA carboxylase alpha chain, mitochondrial	16	16	17.9547	17.8531	17.5417	18.344	17.8687	17.8056
P05455	LA_HUMAN	SSB	Lupus La protein	16	16	20.7772	21.0124	21.4366	21.1636	20.991	21.1951
P06865	HEXA_HUMAN	HEXA	Beta-hexosaminidase subunit alpha	16	16	22.4428	22.513	21.5862	22.8925	22.3253	21.6726
P07437	TBB5_HUMAN	TUBB	Tubulin beta chain	16	6	27.103	27.1107	27.6086	27.4066	27.0237	27.1975
P07737	PROF1_HUMAN	PFN1	Profilin-1	16	16	26.6511	26.6584	27.0758	26.1883	24.8198	24.061
P08243	ASNS_HUMAN	ASNS	Asparagine synthetase [glutamine-hydrolyzing]	16	16	21.7528	21.8995	22.3073	21.8195	22.2078	22.2604
P11940	PABP1_HUMAN	PABPC1	Polyadenylate-binding protein 1	16	3	22.7099	22.8348	22.8674	22.4036	22.8978	22.9814
P15559;cRAP-P15559	NQO1_HUMAN;cRAP-NQO1_HUMAN	NQO1;cRAP-NQO1	NAD(P)H dehydrogenase [quinone] 1	16	0	25.7842	25.5575	26.0654	25.8296	25.3398	25.0807
P18669	PGAM1_HUMAN	PGAM1	Phosphoglycerate mutase 1	16	6	25.6018	26.1789	26.5873	25.9638	25.8056	25.9036
P19474	RO52_HUMAN	TRIM21	E3 ubiquitin-protein ligase TRIM21	16	16	22.4865	22.706	22.6047	22.2838	22.7423	22.2701
P19525	E2AK2_HUMAN	EIF2AK2	Interferon-induced, double-stranded RNA-activated protein kinase	16	16	20.4362	20.5102	20.5043	20.3774	20.4362	20.6974
P22033	MUTA_HUMAN	MMUT	Methylmalonyl-CoA mutase, mitochondrial	16	16	21.8106	21.6506	21.1961	22.3009	21.9484	21.6104
P23786	CPT2_HUMAN	CPT2	Carnitine O-palmitoyltransferase 2, mitochondrial	16	16	19.6516	19.5587	18.6862	20.1276	19.6925	19.2558
P25685	DNJB1_HUMAN	DNAJB1	DnaJ homolog subfamily B member 1	16	16	19.3021	19.4461	19.5584	19.1723	19.1389	19.5472
P27361	MK03_HUMAN	MAPK3	Mitogen-activated protein kinase 3	16	16	23.3378	23.2767	23.271	23.6083	23.3061	22.9733
P28161	GSTM2_HUMAN	GSTM2	Glutathione S-transferase Mu 2	16	11	22.1446	21.9859	22.3004	22.289	21.5316	21.1286
P31150	GDIA_HUMAN	GDI1	Rab GDP dissociation inhibitor alpha	16	16	21.717	22.0411	22.2911	21.8939	21.9184	22.4816
P32119	PRDX2_HUMAN	PRDX2	Peroxiredoxin-2	16	15	26.5296	26.6092	27.2062	26.4968	25.8163	26.1621
P35625	TIMP3_HUMAN	TIMP3	Metalloproteinase inhibitor 3	16	16	23.1629	23.5323	22.9534	23.2855	23.1356	22.2949
P39656	OST48_HUMAN	DDOST	Dolichyl-diphosphooligosaccharide--protein glycosyltransferase 48 kDa subunit	16	16	25.0067	25.1523	24.42	25.4682	25.0033	24.7598
P40123	CAP2_HUMAN	CAP2	Adenylyl cyclase-associated protein 2	16	16	19.8674	20.1731	20.6389	19.8153	20.0416	20.4426
P42336	PK3CA_HUMAN	PIK3CA	Phosphatidylinositol 4,5-bisphosphate 3-kinase catalytic subunit alpha isoform	16	16	19.3707	19.4912	19.5166	19.4656	19.4433	19.406
P43235	CATK_HUMAN	CTSK	Cathepsin K	16	14	22.2118	23.1716	23.457	22.8092	22.6899	23.1968
P46734	MP2K3_HUMAN	MAP2K3	Dual specificity mitogen-activated protein kinase kinase 3	16	11	20.8912	20.6596	20.9718	21.0205	20.7906	20.9959
P48200	IREB2_HUMAN	IREB2	Iron-responsive element-binding protein 2	16	16	18.1563	18.1534	17.7163	17.6674	17.8574	17.8734
P48426	PI42A_HUMAN	PIP4K2A	Phosphatidylinositol 5-phosphate 4-kinase type-2 alpha	16	11	26.1186	26.4114	26.8214	26.0426	26.3234	26.9684
P49590	SYHM_HUMAN	HARS2	Histidine--tRNA ligase, mitochondrial	16	9	21.1584	21.4391	21.5284	21.2977	21.3502	21.884
P51665	PSMD7_HUMAN	PSMD7	26S proteasome non-ATPase regulatory subunit 7	16	16	22.5388	22.4379	23.0081	22.7446	22.4453	22.977
P53004	BIEA_HUMAN	BLVRA	Biliverdin reductase A	16	16	22.4988	22.7053	22.7449	22.7987	22.6395	22.608
P54709	AT1B3_HUMAN	ATP1B3	Sodium/potassium-transporting ATPase subunit beta-3	16	16	26.3059	26.8647	26.3807	26.2618	26.7188	26.4815
P55011	S12A2_HUMAN	SLC12A2	Solute carrier family 12 member 2	16	15	20.2885	20.8147	20.9083	19.8519	20.4145	21.1051
P61011	SRP54_HUMAN	SRP54	Signal recognition particle subunit SRP54	16	16	20.0956	20.3413	20.3904	20.2676	20.5336	20.2196
P61019	RAB2A_HUMAN	RAB2A	Ras-related protein Rab-2A	16	8	23.1684	23.1836	23.1546	23.1436	22.0261	21.9827
P62081	RS7_HUMAN	RPS7	Small ribosomal subunit protein eS7	16	16	25.0235	24.5649	25.0439	24.9836	23.6992	23.3718
P62241	RS8_HUMAN	RPS8	Small ribosomal subunit protein eS8	16	16	25.1028	24.892	24.8039	25.1372	24.9295	24.1769
P63151	2ABA_HUMAN	PPP2R2A	Serine/threonine-protein phosphatase 2A 55 kDa regulatory subunit B alpha isoform	16	9	21.8084	21.6889	21.8453	21.8683	21.6225	21.7511
P98196	AT11A_HUMAN	ATP11A	Phospholipid-transporting ATPase IH	16	16	18.6324	19.2021	18.726	18.5279	18.6929	18.8787
Q00325	S25A3_HUMAN	SLC25A3	Solute carrier family 25 member 3	16	16	25.4987	25.5356	25.0793	26.0186	25.3375	25.0028
Q01432	AMPD3_HUMAN	AMPD3	AMP deaminase 3	16	15	20.3948	19.9879	19.4179	20.479	20.0931	19.4845
Q01995	TAGL_HUMAN	TAGLN	Transgelin	16	15	22.4571	22.2722	22.9627	22.0679	20.8119	21.4763
Q03135	CAV1_HUMAN	CAV1	Caveolin-1	16	14	28.925	28.9633	28.5043	29.0368	27.8368	26.6372
Q03519	TAP2_HUMAN	TAP2	Antigen peptide transporter 2	16	15	20.5155	20.5284	20.126	20.8376	20.0034	20.1464
Q06830;cRAP-Q06830	PRDX1_HUMAN;cRAP-PRDX1_HUMAN	PRDX1;cRAP-PRDX1	Peroxiredoxin-1	16	0	25.3379	25.2384	26.1072	24.7614	24.4384	24.9963
Q07889	SOS1_HUMAN	SOS1	Son of sevenless homolog 1	16	12	18.5419	18.5537	18.6454	18.8391	18.9653	18.8677
Q08188	TGM3_HUMAN	TGM3	Protein-glutamine gamma-glutamyltransferase E	16	16	18.8395	19.021	18.919	20.0767	19.4615	19.6544
Q08554	DSC1_HUMAN	DSC1	Desmocollin-1	16	16	21.7277	21.5157	22.1806	22.6776	22.5352	22.96
Q08AF3	SLFN5_HUMAN	SLFN5	Schlafen family member 5	16	14	21.3049	21.2578	20.8318	21.5114	21.315	20.9659
Q08J23	NSUN2_HUMAN	NSUN2	RNA cytosine C(5)-methyltransferase NSUN2	16	16	20.9256	20.7185	20.5897	20.9018	20.7046	20.1317
Q10570	CPSF1_HUMAN	CPSF1	Cleavage and polyadenylation specificity factor subunit 1	16	16	17.8961	17.8807	17.3087	17.9259	17.5347	17.1196
Q12765	SCRN1_HUMAN	SCRN1	Secernin-1	16	16	21.151	21.3611	21.61	21.4312	21.3553	21.6152
Q12906	ILF3_HUMAN	ILF3	Interleukin enhancer-binding factor 3	16	16	20.383	20.4153	19.7432	20.6299	19.9043	20.0451
Q12913	PTPRJ_HUMAN	PTPRJ	Receptor-type tyrosine-protein phosphatase eta	16	16	18.7183	19.2662	18.8172	17.7003	18.8194	19.1231
Q13126	MTAP_HUMAN	MTAP	S-methyl-5'-thioadenosine phosphorylase	16	16	21.2085	21.3251	21.1331	21.2184	21.053	20.9761
Q13347	EIF3I_HUMAN	EIF3I	Eukaryotic translation initiation factor 3 subunit I	16	16	22.4619	22.552	22.7692	22.5592	22.4989	22.484
Q13409	DC1I2_HUMAN	DYNC1I2	Cytoplasmic dynein 1 intermediate chain 2	16	16	20.8391	21.3548	21.5769	20.9809	21.3654	21.7692
Q13613	MTMR1_HUMAN	MTMR1	Myotubularin-related protein 1	16	15	20.063	20.4226	20.8715	20.2557	20.4127	20.8357
Q13619	CUL4A_HUMAN	CUL4A	Cullin-4A	16	16	18.77	18.4942	18.9028	18.6016	18.5156	18.7343
Q14161	GIT2_HUMAN	GIT2	ARF GTPase-activating protein GIT2	16	13	19.265	19.4175	19.1913	18.8712	19.2597	19.248
Q14517	FAT1_HUMAN	FAT1	Protocadherin Fat 1	16	15	17.7548	18.1025	17.8334	17.7271	17.8938	17.9915
Q14CX7	NAA25_HUMAN	NAA25	N-alpha-acetyltransferase 25, NatB auxiliary subunit	16	16	17.8262	18.2886	18.5321	17.6785	18.0939	19.1278
Q15233	NONO_HUMAN	NONO	Non-POU domain-containing octamer-binding protein	16	15	22.9557	22.699	22.375	22.903	22.1524	22.1572
Q2NL82	TSR1_HUMAN	TSR1	Pre-rRNA-processing protein TSR1 homolog	16	16	18.6978	18.8126	18.1906	19.0258	19.2177	18.434
Q53H12	AGK_HUMAN	AGK	Acylglycerol kinase, mitochondrial	16	16	19.137	18.7976	18.6487	19.3986	18.786	18.9661
Q5JSH3	WDR44_HUMAN	WDR44	WD repeat-containing protein 44	16	16	20.6006	20.7571	21.1066	20.6437	20.5164	20.9972
Q5SSJ5	HP1B3_HUMAN	HP1BP3	Heterochromatin protein 1-binding protein 3	16	16	20.132	20.2002	19.9812	20.5417	19.9392	20.28
Q5T447	HECD3_HUMAN	HECTD3	E3 ubiquitin-protein ligase HECTD3	16	16	18.3719	18.2687	18.4804	18.3423	18.1218	18.4669
Q5T6V5	QNG1_HUMAN	QNG1	Queuosine 5'-phosphate N-glycosylase/hydrolase	16	16	21.0589	20.9043	20.878	21.1524	20.8511	20.6008
Q5VSL9	STRP1_HUMAN	STRIP1	Striatin-interacting protein 1	16	10	19.8325	19.6527	19.796	19.7054	19.5421	19.8422
Q66K74	MAP1S_HUMAN	MAP1S	Microtubule-associated protein 1S	16	16	20.8318	20.4965	20.5717	20.9337	20.4192	20.1311
Q6BCY4	NB5R2_HUMAN	CYB5R2	NADH-cytochrome b5 reductase 2	16	16	22.5685	22.4828	22.6856	22.6373	22.3731	21.8716
Q6KB66	K2C80_HUMAN	KRT80	Keratin, type II cytoskeletal 80	16	16	18.8793	19.2653	19.2818	20.1166	19.8759	19.9274
Q6P1M0	S27A4_HUMAN	SLC27A4	Long-chain fatty acid transport protein 4	16	13	17.7872	17.8138	17.3494	18.1581	17.7018	17.8981
Q6YP21	KAT3_HUMAN	KYAT3	Kynurenine--oxoglutarate transaminase 3	16	16	21.2478	21.1813	21.2025	21.388	21.2315	20.844
Q6ZMZ3	SYNE3_HUMAN	SYNE3	Nesprin-3	16	16	17.6363	17.2666	17.0826	17.8542	17.2714	17.5513
Q7L014	DDX46_HUMAN	DDX46	Probable ATP-dependent RNA helicase DDX46	16	16	19.3401	19.084	18.9471	19.4765	18.9977	18.6202
Q7Z794	K2C1B_HUMAN	KRT77	Keratin, type II cytoskeletal 1b	16	14	29.2419	29.452	29.6912	30.0909	30.0436	30.2676
Q86TX2	ACOT1_HUMAN	ACOT1	Acyl-coenzyme A thioesterase 1	16	1	21.5758	21.434	20.5638	21.9169	21.5173	20.7153
Q86UP2	KTN1_HUMAN	KTN1	Kinectin	16	16	19.8279	19.6033	19.9143	20.3678	19.8334	20.5861
Q86X55	CARM1_HUMAN	CARM1	Histone-arginine methyltransferase CARM1	16	16	21.7849	21.7313	21.9427	21.4573	21.6296	22.1095
Q86YV9	HPS6_HUMAN	HPS6	BLOC-2 complex member HPS6	16	16	19.3169	19.0107	19.0751	19.4984	19.5197	18.8369
Q8IZ07	AN13A_HUMAN	ANKRD13A	Ankyrin repeat domain-containing protein 13A	16	15	19.861	19.9399	19.9406	19.5187	19.6361	20.1468
Q8IZ83	A16A1_HUMAN	ALDH16A1	Aldehyde dehydrogenase family 16 member A1	16	16	20.9769	20.9968	20.8	21.0688	21.0182	21.1301
Q8NB90	AFG2A_HUMAN	AFG2A	ATPase family gene 2 protein homolog A	16	16	23.7587	23.644	23.574	23.5286	23.7554	23.5045
Q8NBF2	NHLC2_HUMAN	NHLRC2	NHL repeat-containing protein 2	16	16	18.935	19.1467	19.4888	19.236	18.992	19.3876
Q8TC07	TBC15_HUMAN	TBC1D15	TBC1 domain family member 15	16	16	20.0274	19.8979	20.0978	19.9442	19.6968	19.9835
Q8TEA7	TBCK_HUMAN	TBCK	TBC domain-containing protein kinase-like protein	16	16	20.1929	19.6973	20.1458	20.1352	19.9495	19.8562
Q92743	HTRA1_HUMAN	HTRA1	Serine protease HTRA1	16	16	21.1401	21.8402	22.013	21.8353	21.9319	22.358
Q92747	ARC1A_HUMAN	ARPC1A	Actin-related protein 2/3 complex subunit 1A	16	16	22.8544	22.956	22.6793	22.8262	22.9876	22.6012
Q969F9	HPS3_HUMAN	HPS3	BLOC-2 complex member HPS3	16	16	18.0901	18.0695	17.7321	17.9189	17.9183	17.6578
Q96CS3	FAF2_HUMAN	FAF2	FAS-associated factor 2	16	16	19.8942	19.6395	19.7376	20.4358	19.1726	19.6988
Q96G03	PGM2_HUMAN	PGM2	Phosphopentomutase	16	16	18.0017	18.0385	18.7528	18.4173	18.0397	19.0214
Q96QG7	MTMR9_HUMAN	MTMR9	Myotubularin-related protein 9	16	16	19.9802	19.9427	19.551	20.0321	19.9986	19.7856
Q96RS6	NUDC1_HUMAN	NUDCD1	NudC domain-containing protein 1	16	16	21.0906	21.0186	21.2571	21.1221	20.8899	20.886
Q99541	PLIN2_HUMAN	PLIN2	Perilipin-2	16	16	19.4275	19.2802	19.6043	20.7781	19.1955	20.2589
Q99575	POP1_HUMAN	POP1	Ribonucleases P/MRP protein subunit POP1	16	16	17.872	18.2357	17.8321	17.7295	18.2999	17.6653
Q9BVK6	TMED9_HUMAN	TMED9	Transmembrane emp24 domain-containing protein 9	16	13	24.7132	24.874	24.0655	25.3016	24.5969	23.4898
Q9BZG1	RAB34_HUMAN	RAB34	Ras-related protein Rab-34	16	16	21.4422	21.6644	21.4855	21.5728	21.2622	21.102
Q9H792	PEAK1_HUMAN	PEAK1	Inactive tyrosine-protein kinase PEAK1	16	16	18.4878	18.4067	18.3923	18.096	18.2153	18.4437
Q9H7D7	WDR26_HUMAN	WDR26	WD repeat-containing protein 26	16	16	19.9782	19.6011	19.7792	19.6643	19.542	19.8594
Q9HD26	GOPC_HUMAN	GOPC	Golgi-associated PDZ and coiled-coil motif-containing protein	16	16	19.2251	19.5502	19.3146	19.6697	19.9004	19.1246
Q9NXC5	MIOS_HUMAN	MIOS	GATOR2 complex protein MIOS	16	16	19.1312	19.2582	19.3363	19.096	18.9573	19.1749
Q9NZN3	EHD3_HUMAN	EHD3	EH domain-containing protein 3	16	16	22.771	22.8068	23.1955	22.7531	22.6927	23.1541
Q9P260	RELCH_HUMAN	RELCH	RAB11-binding protein RELCH	16	16	19.9408	19.6401	19.913	19.9964	19.8486	19.8814
Q9UBB6	NCDN_HUMAN	NCDN	Neurochondrin	16	16	20.151	20.1001	20.2057	20.2144	20.3124	20.3112
Q9UBT2	SAE2_HUMAN	UBA2	SUMO-activating enzyme subunit 2	16	16	20.4789	20.2936	20.3065	20.57	20.0914	19.9467
Q9UDY2	ZO2_HUMAN	TJP2	Tight junction protein ZO-2	16	16	17.7233	18.2438	18.6556	17.2861	17.9099	18.2083
Q9UHD2	TBK1_HUMAN	TBK1	Serine/threonine-protein kinase TBK1	16	15	22.0926	21.9946	21.5476	22.1293	22.0027	21.8283
Q9UI10	EI2BD_HUMAN	EIF2B4	Translation initiation factor eIF2B subunit delta	16	16	20.9003	20.6236	20.7289	20.9093	20.5877	20.6303
Q9UJS0	S2513_HUMAN	SLC25A13	Electrogenic aspartate/glutamate antiporter SLC25A13, mitochondrial	16	16	20.2753	20.2561	19.3709	20.9957	20.5919	19.9825
Q9UJU6	DBNL_HUMAN	DBNL	Drebrin-like protein	16	16	19.4083	19.6713	20.146	19.231	19.0102	19.4749
Q9ULA0	DNPEP_HUMAN	DNPEP	Aspartyl aminopeptidase	16	16	21.6642	21.7424	21.8513	21.5995	21.6896	22.0163
Q9Y224	RTRAF_HUMAN	RTRAF	RNA transcription, translation and transport factor protein	16	16	20.1625	20.1414	20.9611	20.1021	19.8877	20.371
Q9Y4D8	HECD4_HUMAN	HECTD4	Probable E3 ubiquitin-protein ligase HECTD4	16	16	16.2833	15.7177	16.1927	16.4244	16.2284	15.7504
Q9Y5X2	SNX8_HUMAN	SNX8	Sorting nexin-8	16	16	20.277	20.3001	20.5256	20.2396	20.349	20.5483
O00622	CCN1_HUMAN	CCN1	CCN family member 1	15	15	19.7148	19.326	19.0891	19.6975	18.54	18.6099
O15111	IKKA_HUMAN	CHUK	Inhibitor of nuclear factor kappa-B kinase subunit alpha	15	15	19.202	19.2857	19.2757	19.2447	19.0858	19.3673
O15228	GNPAT_HUMAN	GNPAT	Dihydroxyacetone phosphate acyltransferase	15	15	18.9625	19.0542	18.1513	19.6683	18.9069	18.6456
O15270	SPTC2_HUMAN	SPTLC2	Serine palmitoyltransferase 2	15	15	19.406	19.716	19.1473	19.9808	19.757	19.2636
O15372	EIF3H_HUMAN	EIF3H	Eukaryotic translation initiation factor 3 subunit H	15	15	22.1005	21.9363	22.3552	22.1239	22.1304	22.5725
O15427	MOT4_HUMAN	SLC16A3	Monocarboxylate transporter 4	15	15	25.8878	26.2607	25.4442	25.7167	26.2539	25.5666
O43172	PRP4_HUMAN	PRPF4	U4/U6 small nuclear ribonucleoprotein Prp4	15	15	19.5113	19.4492	19.1315	19.5325	19.4486	18.5469
O43520	AT8B1_HUMAN	ATP8B1	Phospholipid-transporting ATPase IC	15	13	19.6534	20.3117	19.9993	19.7179	20.1396	20.0709
O60264	SMCA5_HUMAN	SMARCA5	SWI/SNF-related matrix-associated actin-dependent regulator of chromatin subfamily A member 5	15	10	18.5621	18.2307	17.9035	18.5098	18.2358	18.225
O60443	GSDME_HUMAN	GSDME	Gasdermin-E	15	15	21.7106	21.7181	21.3667	21.559	21.6953	21.3014
O75477	ERLN1_HUMAN	ERLIN1	Erlin-1	15	15	21.3366	21.3528	20.7818	21.8951	21.4005	21.3009
O94760	DDAH1_HUMAN	DDAH1	N(G),N(G)-dimethylarginine dimethylaminohydrolase 1	15	14	22.491	22.9113	22.641	22.3792	22.6531	22.7922
O94829	IPO13_HUMAN	IPO13	Importin-13	15	15	19.6594	19.3209	19.4027	19.7785	19.2039	19.3172
O94851	MICA2_HUMAN	MICAL2	[F-actin]-monooxygenase MICAL2	15	13	19.154	19.0478	18.6199	19.4061	18.8798	18.2126
O94906	PRP6_HUMAN	PRPF6	Pre-mRNA-processing factor 6	15	15	20.176	20.2852	19.9629	20.1567	20.1976	20.2014
O95747	OXSR1_HUMAN	OXSR1	Serine/threonine-protein kinase OSR1	15	12	21.3529	21.3792	21.6397	21.1481	21.3498	21.6989
O96005	CLPT1_HUMAN	CLPTM1	Putative lipid scramblase CLPTM1	15	15	22.4638	22.7765	22.2336	22.7598	22.7396	22.5936
P06241	FYN_HUMAN	FYN	Tyrosine-protein kinase Fyn	15	11	22.8045	23.1982	22.9639	22.6146	23.0931	23.1538
P07858	CATB_HUMAN	CTSB	Cathepsin B	15	15	24.3549	24.151	23.9577	24.9427	23.9211	23.3731
P09110	THIK_HUMAN	ACAA1	3-ketoacyl-CoA thiolase, peroxisomal	15	15	21.979	21.5996	21.1584	22.3791	21.6763	21.5288
P0DMV8;P0DMV9	HS71A_HUMAN;HS71B_HUMAN	HSPA1A;HSPA1B	Heat shock 70 kDa protein 1A	15	0	23.2406	23.3742	23.4439	23.2777	23.3905	23.454
P10301	RRAS_HUMAN	RRAS	Ras-related protein R-Ras	15	13	25.815	25.9443	25.8069	25.7709	25.4925	25.248
P10909	CLUS_HUMAN	CLU	Clusterin	15	15	20.6946	20.4234	21.6637	20.6914	20.6361	21.8688
P12429	ANXA3_HUMAN	ANXA3	Annexin A3	15	15	19.3044	19.8723	19.1165	19.0536	19.7156	19.1722
P13747	HLAE_HUMAN	HLA-E	HLA class I histocompatibility antigen, alpha chain E	15	11	25.7518	25.7719	25.394	25.3276	25.5607	25.2764
P17813	EGLN_HUMAN	ENG	Endoglin	15	15	23.3126	23.8863	23.5529	23.3628	23.5775	23.5645
P19634	SL9A1_HUMAN	SLC9A1	Sodium/hydrogen exchanger 1	15	14	21.7353	22.2702	21.9389	21.7087	22.0586	22.2086
P19784	CSK22_HUMAN	CSNK2A2	Casein kinase II subunit alpha'	15	15	21.3435	21.3117	21.2221	22.2361	21.9284	21.289
P23368	MAOM_HUMAN	ME2	NAD-dependent malic enzyme, mitochondrial	15	14	20.9025	20.901	20.312	21.2395	20.9271	20.7416
P26373	RL13_HUMAN	RPL13	Large ribosomal subunit protein eL13	15	15	24.4012	24.5641	24.861	24.6668	24.1107	23.9067
P27635	RL10_HUMAN	RPL10	Large ribosomal subunit protein uL16	15	9	24.6698	24.6002	24.9611	24.996	23.9721	23.6851
P29323	EPHB2_HUMAN	EPHB2	Ephrin type-B receptor 2	15	14	17.2732	18.3924	19.1293	17.646	17.9754	19.1461
P29536	LMOD1_HUMAN	LMOD1	Leiomodin-1	15	15	23.1121	22.2602	22.1573	22.8286	21.9164	21.7043
P30419	NMT1_HUMAN	NMT1	Glycylpeptide N-tetradecanoyltransferase 1	15	11	23.2922	23.3392	23.2034	23.5667	23.3573	22.8397
P31749	AKT1_HUMAN	AKT1	RAC-alpha serine/threonine-protein kinase	15	10	20.749	20.8686	20.9884	20.7406	20.8092	21.0239
P35240	MERL_HUMAN	NF2	Merlin	15	15	19.3627	20.0725	19.9533	19.2346	20.0194	20.0301
P35520	CBS_HUMAN	CBS	Cystathionine beta-synthase	15	15	19.8012	19.966	20.8	19.6862	20.2058	20.8683
P35914	HMGCL_HUMAN	HMGCL	Hydroxymethylglutaryl-CoA lyase, mitochondrial	15	13	21.1358	21.0687	20.4487	21.8706	21.0664	20.4668
P38435	VKGC_HUMAN	GGCX	Vitamin K-dependent gamma-carboxylase	15	15	19.5266	19.2969	18.4301	20.0662	19.0284	18.6281
P43378	PTN9_HUMAN	PTPN9	Tyrosine-protein phosphatase non-receptor type 9	15	15	19.7851	19.4955	19.5136	19.7954	19.5804	19.5911
P46926	GNPI1_HUMAN	GNPDA1	Glucosamine-6-phosphate isomerase 1	15	10	21.5887	22.2379	22.7892	21.6903	21.7194	22.6868
P48047	ATPO_HUMAN	ATP5PO	ATP synthase subunit O, mitochondrial	15	15	23.135	23.1752	22.6923	23.9319	22.4607	21.5183
P48506	GSH1_HUMAN	GCLC	Glutamate--cysteine ligase catalytic subunit	15	15	18.9212	19.0636	19.2713	18.8032	18.9182	19.3339
P48556	PSMD8_HUMAN	PSMD8	26S proteasome non-ATPase regulatory subunit 8	15	15	23.0429	22.6544	23.0324	23.0727	22.5571	22.7627
P49841	GSK3B_HUMAN	GSK3B	Glycogen synthase kinase-3 beta	15	11	21.864	21.7858	21.7641	21.7419	21.6109	21.4216
P50452	SPB8_HUMAN	SERPINB8	Serpin B8	15	13	19.9635	20.1754	19.8084	20.1011	19.9447	19.9709
P50479	PDLI4_HUMAN	PDLIM4	PDZ and LIM domain protein 4	15	15	20.1865	20.2673	19.7066	19.6815	19.7622	19.3385
P52294	IMA5_HUMAN	KPNA1	Importin subunit alpha-5	15	8	21.2416	21.4899	21.7529	21.719	21.6048	21.6685
P55287	CAD11_HUMAN	CDH11	Cadherin-11	15	15	20.2713	21.2786	20.5692	20.5691	21.2425	20.8327
P61026	RAB10_HUMAN	RAB10	Ras-related protein Rab-10	15	13	23.7316	23.9847	24.0974	23.8303	23.3011	23.0457
P62753	RS6_HUMAN	RPS6	Small ribosomal subunit protein eS6	15	15	24.7243	24.6188	24.5129	24.7787	24.3214	23.9484
P62826	RAN_HUMAN	RAN	GTP-binding nuclear protein Ran	15	15	26.0941	26.147	26.0967	26.1972	25.8764	25.1876
P62906	RL10A_HUMAN	RPL10A	Large ribosomal subunit protein uL1	15	15	24.4053	25.0967	24.6087	24.5642	24.6131	23.5826
P68104;Q5VTE0	EF1A1_HUMAN;EF1A3_HUMAN	EEF1A1;EEF1A1P5	Elongation factor 1-alpha 1	15	0	28.2796	28.0594	28.5619	28.0333	27.7117	28.3505
P83111	LACTB_HUMAN	LACTB	Serine beta-lactamase-like protein LACTB, mitochondrial	15	15	20.1805	20.3356	19.4826	20.9771	20.273	19.9103
P98082	DAB2_HUMAN	DAB2	Disabled homolog 2	15	15	20.8338	21.0376	21.2549	20.199	21.03	21.2148
Q00537	CDK17_HUMAN	CDK17	Cyclin-dependent kinase 17	15	9	19.1176	19.2821	19.0838	18.7961	19.3479	19.01
Q02156	KPCE_HUMAN	PRKCE	Protein kinase C epsilon type	15	14	18.878	19.5566	19.219	18.8542	19.9157	19.2055
Q04206	TF65_HUMAN	RELA	Transcription factor p65	15	15	20.7786	20.7981	20.8804	20.7011	20.8204	20.9517
Q05209	PTN12_HUMAN	PTPN12	Tyrosine-protein phosphatase non-receptor type 12	15	15	20.1011	20.0763	19.6686	19.9228	19.9589	19.6431
Q06203	PUR1_HUMAN	PPAT	Amidophosphoribosyltransferase	15	15	19.4831	19.3164	19.6331	19.5411	19.2467	19.5303
Q12791	KCMA1_HUMAN	KCNMA1	Calcium-activated potassium channel subunit alpha-1	15	15	19.698	20.1813	19.7422	19.6087	20.0712	20.0407
Q12846	STX4_HUMAN	STX4	Syntaxin-4	15	15	23.2467	23.6656	23.3717	23.105	23.3643	23.1185
Q12907	LMAN2_HUMAN	LMAN2	Vesicular integral-membrane protein VIP36	15	15	23.2441	23.5354	22.5226	23.6867	23.3491	22.4806
Q13033	STRN3_HUMAN	STRN3	Striatin-3	15	13	21.9301	21.7017	22.0616	21.9307	21.8191	21.838
Q13057	COASY_HUMAN	COASY	Bifunctional coenzyme A synthase	15	15	21.2622	20.9146	20.8755	21.3204	20.9052	20.6832
Q13144	EI2BE_HUMAN	EIF2B5	Translation initiation factor eIF2B subunit epsilon	15	15	21.1199	20.8697	20.8962	21.0436	20.8958	20.7036
Q13162	PRDX4_HUMAN	PRDX4	Peroxiredoxin-4	15	12	25.4828	25.3647	25.1454	25.6609	24.8451	24.6972
Q13642	FHL1_HUMAN	FHL1	Four and a half LIM domains protein 1	15	15	23.1439	22.9116	22.3807	22.7634	22.7338	22.2744
Q13740	CD166_HUMAN	ALCAM	CD166 antigen	15	15	21.8169	22.3698	21.8321	21.3677	22.2401	22.081
Q14232	EI2BA_HUMAN	EIF2B1	Translation initiation factor eIF2B subunit alpha	15	15	20.9802	20.752	20.655	20.9104	20.4116	20.3329
Q15031	SYLM_HUMAN	LARS2	Leucine--tRNA ligase, mitochondrial	15	15	18.2238	18.1459	17.586	18.5445	18.2349	17.7063
Q15036	SNX17_HUMAN	SNX17	Sorting nexin-17	15	15	20.3607	20.4597	20.4456	20.4237	20.5065	20.1808
Q15126	PMVK_HUMAN	PMVK	Phosphomevalonate kinase	15	15	20.2682	20.1918	20.2551	20.6487	19.3967	18.5797
Q15631	TSN_HUMAN	TSN	Translin	15	15	22.5737	22.7335	23.0848	22.4687	21.7725	22.1685
Q15645	PCH2_HUMAN	TRIP13	Pachytene checkpoint protein 2 homolog	15	15	19.9533	19.8624	20.0732	19.8598	20.0046	20.0109
Q15738	NSDHL_HUMAN	NSDHL	Sterol-4-alpha-carboxylate 3-dehydrogenase, decarboxylating	15	15	22.1353	22.2756	22.3015	22.6041	22.2338	22.6859
Q16698	DECR_HUMAN	DECR1	2,4-dienoyl-CoA reductase [(3E)-enoyl-CoA-producing], mitochondrial	15	15	22.7933	22.5274	22.2036	23.2943	22.6164	22.2706
Q16831	UPP1_HUMAN	UPP1	Uridine phosphorylase 1	15	15	23.1741	23.055	21.9981	22.9841	23.0472	21.844
Q2M2I8	AAK1_HUMAN	AAK1	AP2-associated protein kinase 1	15	13	20.228	20.4477	20.4859	20.1541	20.2946	20.3365
Q3SY84	K2C71_HUMAN	KRT71	Keratin, type II cytoskeletal 71	15	8	21.9006	20.0467	21.8341	21.3374	20.809	19.9501
Q4KMP7	TB10B_HUMAN	TBC1D10B	TBC1 domain family member 10B	15	15	19.1168	19.0799	19.1913	18.407	19.0258	19.473
Q52LW3	RHG29_HUMAN	ARHGAP29	Rho GTPase-activating protein 29	15	15	19.8647	20.074	20.3913	19.586	20.0146	20.5691
Q53GT1	KLH22_HUMAN	KLHL22	Kelch-like protein 22	15	14	18.756	18.3605	18.3717	18.8225	18.7138	18.4537
Q5JTZ9	SYAM_HUMAN	AARS2	Alanine--tRNA ligase, mitochondrial	15	15	19.1878	19.1716	18.9355	19.5855	19.3638	18.9215
Q5JVF3	PCID2_HUMAN	PCID2	PCI domain-containing protein 2	15	15	19.8565	19.8588	19.5503	19.959	19.7539	19.5118
Q5T1M5	FKB15_HUMAN	FKBP15	FK506-binding protein 15	15	15	18.2817	18.704	18.7736	18.4507	18.7005	18.6178
Q5T9L3	WLS_HUMAN	WLS	Protein wntless homolog	15	15	22.5498	22.5316	22.2422	22.4881	22.5056	22.2141
Q5TBA9	FRY_HUMAN	FRY	Protein furry homolog	15	15	19.1822	18.7981	18.4708	18.7719	18.7513	18.2393
Q5VYS8	TUT7_HUMAN	TUT7	Terminal uridylyltransferase 7	15	13	17.2543	17.2435	16.8041	17.3248	17.5308	17.3071
Q5XPI4	RN123_HUMAN	RNF123	E3 ubiquitin-protein ligase RNF123	15	15	18.5584	18.2598	18.6188	18.688	18.5369	18.591
Q66K79	CBPZ_HUMAN	CPZ	Carboxypeptidase Z	15	15	20.0669	19.9117	19.8175	20.2626	20.1276	20.1465
Q6DD88	ATLA3_HUMAN	ATL3	Atlastin-3	15	15	22.1092	22.0819	22.3703	22.2875	21.7458	22.605
Q6N022	TEN4_HUMAN	TENM4	Teneurin-4	15	12	17.3756	17.6242	17.8375	17.2611	16.9612	18.0589
Q6NUQ4	TM214_HUMAN	TMEM214	Transmembrane protein 214	15	15	22.6288	22.6062	21.9997	22.8567	22.313	22.3054
Q86TU7	SETD3_HUMAN	SETD3	Actin-histidine N-methyltransferase	15	15	18.817	18.851	18.9459	19.1571	19.1132	18.7777
Q8IYB8	SUV3_HUMAN	SUPV3L1	ATP-dependent RNA helicase SUPV3L1, mitochondrial	15	15	18.4575	18.2917	17.7963	18.8313	18.3501	18.2018
Q8N2K0	ABD12_HUMAN	ABHD12	Lysophosphatidylserine lipase ABHD12	15	15	19.6836	20.0415	19.3268	20.1099	19.8829	19.6962
Q8NCG7	DGLB_HUMAN	DAGLB	Diacylglycerol lipase-beta	15	15	20.351	20.2864	20.2046	20.1434	20.048	20.1737
Q8NHP8	PLBL2_HUMAN	PLBD2	Putative phospholipase B-like 2	15	15	21.9346	21.8873	20.7167	22.4166	21.7366	20.7493
Q8TAF3	WDR48_HUMAN	WDR48	WD repeat-containing protein 48	15	15	18.9998	19.2001	19.2935	18.9602	19.2275	19.3895
Q8TBC4	UBA3_HUMAN	UBA3	NEDD8-activating enzyme E1 catalytic subunit	15	15	21.4129	21.5748	21.5439	21.6379	21.2492	21.4144
Q8TC12	RDH11_HUMAN	RDH11	Retinol dehydrogenase 11	15	14	21.1106	21.3173	21.1748	21.7072	20.9527	21.1085
Q8TDB6	DTX3L_HUMAN	DTX3L	E3 ubiquitin-protein ligase DTX3L	15	15	19.9295	20.0501	20.1367	20.082	20.4381	20.1086
Q8TDX7	NEK7_HUMAN	NEK7	Serine/threonine-protein kinase Nek7	15	12	21.2749	21.0359	21.1448	21.3398	20.9383	20.956
Q8WTW3	COG1_HUMAN	COG1	Conserved oligomeric Golgi complex subunit 1	15	15	19.7747	19.5908	19.2737	19.7984	19.523	19.5217
Q92544	TM9S4_HUMAN	TM9SF4	Transmembrane 9 superfamily member 4	15	15	21.2034	21.3624	20.4386	21.3159	21.0907	20.4237
Q96CX2	KCD12_HUMAN	KCTD12	BTB/POZ domain-containing protein KCTD12	15	13	19.642	20.0204	20.1096	19.4494	19.563	20.1644
Q96FN4	CPNE2_HUMAN	CPNE2	Copine-2	15	15	19.4402	20.1923	19.85	19.4823	19.9663	19.8002
Q96JB5	CK5P3_HUMAN	CDK5RAP3	CDK5 regulatory subunit-associated protein 3	15	15	20.023	19.6397	19.9963	20.0244	19.65	19.3921
Q96ME1	FXL18_HUMAN	FBXL18	F-box/LRR-repeat protein 18	15	15	19.5946	19.2864	19.1282	19.6154	19.1658	18.5825
Q96QU8	XPO6_HUMAN	XPO6	Exportin-6	15	15	21.348	21.2377	20.6277	20.9166	20.6833	20.7318
Q99988	GDF15_HUMAN	GDF15	Growth/differentiation factor 15	15	15	23.5023	23.6531	23.9111	24.2679	23.6572	24.1283
Q9BRQ8	FSP1_HUMAN	AIFM2	Ferroptosis suppressor protein 1	15	15	20.9829	21.1005	20.8603	20.7396	21.0393	20.7584
Q9BRX2	PELO_HUMAN	PELO	Protein pelota homolog	15	15	20.453	20.4108	20.5295	20.5677	20.2535	20.2887
Q9BVQ7	AFG2B_HUMAN	AFG2B	ATPase family gene 2 protein homolog B	15	15	21.7146	21.4704	21.4282	21.2626	21.4339	21.2733
Q9BXP2	S12A9_HUMAN	SLC12A9	Solute carrier family 12 member 9	15	15	21.4051	21.3267	20.6825	21.3806	21.397	20.9315
Q9BXP5	SRRT_HUMAN	SRRT	Serrate RNA effector molecule homolog	15	15	20.1192	19.9549	20.0817	20.4124	19.7295	19.5456
[truncated: 4,772 more rows]

## Sheet: Statisical Tests
Protein.Group	Protein.Names	Genes	First.Protein.Description	Sequences	Proteotypic.Sequences	Intensity nHDF A1	Intensity nHDF A2	Intensity nHDF A3	Intensity MCPyV B1	Intensity MCPyV B2	Intensity MCPyV B3	Student's T-test Significant	-Log Student's T-test p-value	Student's T-test Difference	Student's T-test Test statistic
[truncated: 6,254 more rows]

[truncated: 2 more sheets: Upregulated Protein Pathway Lis, Downregulated Protein Pathway L]
