# Supplementary material for: Merkel cell polyomavirus exploits extracellular vesicles for skin infection and host immune evasion through activated Wnt signaling
Source: PLoS Pathog. 2026 Jun 23;22(6):e1014360. doi: 10.1371/journal.ppat.1014360 (PMC13289936; doi:10.1371/journal.ppat.1014360)
Supplement: S2 Table — (XLSX) [file ppat.1014360.s003.xlsx]

## Sheet: Heatmap
gene_id	EV_2D_1	EV_2D_2	MCPyV_2D_1	MCPyV_2D_2	MCPyV_2D_3	EV_3D_1	EV_3D_2	EV_3D_3	MCPyV_3D_1	MCPyV_3D_2	EV_2D_3	MCPyV_3D_3	gene_name	gene_chr	gene_start	gene_end	gene_strand	gene_length	gene_biotype	gene_description	tf_family
ENSG00000166670	1.47358	1.2514	1.46126	0.865161	1.06054	641.787	195.257	232.873	484.98	204.524	1.18377	181.189	MMP10	11	102770503	102780628	-	1758	protein_coding	matrix metallopeptidase 10 [Source:HGNC Symbol;Acc:HGNC:7156]	-
ENSG00000135245	2.95866	2.07788	3.32168	1.98097	2.63338	123.165	177.727	167.224	85.7996	110.424	2.66366	93.9213	HILPDA	7	128455849	128458418	+	2070	protein_coding	hypoxia inducible lipid droplet associated [Source:HGNC Symbol;Acc:HGNC:28859]	-
ENSG00000181019	399.035	355.995	404.944	355.864	352.642	15.8823	21.5192	18.4334	18.8236	23.7882	234.746	23.9015	NQO1	16	69706996	69726951	-	3254	protein_coding	NAD(P)H quinone dehydrogenase 1 [Source:HGNC Symbol;Acc:HGNC:2874]	-
ENSG00000107159	0	0.118223	0.0654578	0.125005	0.0189225	30.0369	38.9727	41.6179	19.8745	32.4507	0	13.574	CA9	9	35673856	35681159	+	1670	protein_coding	carbonic anhydrase 9 [Source:HGNC Symbol;Acc:HGNC:1383]	-
ENSG00000154188	62.1729	45.2272	50.4567	46.0309	44.5414	0.274071	0.976525	0.76445	0.421801	0.739658	22.6132	1.27805	ANGPT1	8	107249482	107498055	-	7128	protein_coding	angiopoietin 1 [Source:HGNC Symbol;Acc:HGNC:484]	-
ENSG00000049540	156.136	79.6884	33.837	75.1218	120.101	0.334818	0.729507	0.801401	0.516656	0.920694	26.8098	0.422967	ELN	7	74027789	74069907	+	6542	protein_coding	elastin [Source:HGNC Symbol;Acc:HGNC:3327]	-
ENSG00000173376	0.205881	0.285537	0.344298	0.352236	0.346576	11.7311	9.67001	10.0701	10.4444	8.36121	0.162899	7.31447	NDNF	4	121035613	121073021	-	3556	protein_coding	neuron derived neurotrophic factor [Source:HGNC Symbol;Acc:HGNC:26256]	-
ENSG00000181072	43.0443	34.4577	22.0284	32.0158	33.3113	0.308256	0.34809	0.414775	0.35656	0.280291	19.4745	0.797995	CHRM2	7	136868669	137020255	+	8322	protein_coding	cholinergic receptor muscarinic 2 [Source:HGNC Symbol;Acc:HGNC:1951]	-
ENSG00000126709	710.287	737.447	952.477	654.805	707.598	26.8279	74.9529	63.697	25.3077	30.6049	477.552	43.0375	IFI6	1	27666061	27672218	-	865	protein_coding	interferon alpha inducible protein 6 [Source:HGNC Symbol;Acc:HGNC:4054]	-
ENSG00000165996	19.1895	19.4881	19.4964	17.6214	18.8768	1.25858	1.54533	1.33959	1.07502	1.3048	12.2096	1.37411	HACD1	10	17589032	17617377	-	3857	protein_coding	3-hydroxyacyl-CoA dehydratase 1 [Source:HGNC Symbol;Acc:HGNC:9639]	-
ENSG00000232679	1.22754	2.78534	1.63388	1.72462	1.91178	113.94	79.2823	77.4114	95.7022	74.5386	2.4432	42.3049	LINC01705	1	222041705	222064763	-	562	lincRNA	long intergenic non-protein coding RNA 1705 [Source:HGNC Symbol;Acc:HGNC:52493]	-
ENSG00000011347	0.0307456	0.0615926	0.044071	0.0450871	0.0743169	3.22532	7.51974	6.58423	2.96101	5.27633	0.20903	10.6514	SYT7	11	61515313	61581148	-	5953	protein_coding	synaptotagmin 7 [Source:HGNC Symbol;Acc:HGNC:11514]	-
ENSG00000153094	0.372173	0.2457	0.357924	0.253076	0.263417	6.75159	5.8408	5.36208	5.69045	4.72483	0.628358	6.37143	BCL2L11	2	111119378	111168447	+	6658	protein_coding	BCL2 like 11 [Source:HGNC Symbol;Acc:HGNC:994]	-
ENSG00000185100	0.392509	0.214893	0.272576	0.307263	0.34747	5.82255	8.72588	7.74952	4.72984	6.26892	0.345499	5.33322	ADSSL1	14	104724186	104747325	+	5775	protein_coding	adenylosuccinate synthase like 1 [Source:HGNC Symbol;Acc:HGNC:20093]	-
ENSG00000135480	4.54742	6.42237	4.89017	6.62684	4.68643	0.12053	0.244402	0.103428	0.0912211	0.187363	2.02855	0.176811	KRT7	12	52232520	52252186	+	4093	protein_coding	keratin 7 [Source:HGNC Symbol;Acc:HGNC:6445]	-
ENSG00000107984	391.439	320.052	232.841	288.973	333.425	6.00223	19.4044	16.0211	7.71429	15.5855	114.556	14.83	DKK1	10	52314296	52318042	+	2206	protein_coding	dickkopf WNT signaling pathway inhibitor 1 [Source:HGNC Symbol;Acc:HGNC:2891]	-
ENSG00000102445	0.0645725	0.0623691	0.050136	0.0293097	0.0439976	2.46624	3.07229	2.76832	2.0343	2.00198	0.105427	3.73054	RUBCNL	13	46342000	46438190	-	6105	protein_coding	RUN and cysteine rich domain containing beclin 1 interacting protein like [Source:HGNC Symbol;Acc:HGNC:20420]	-
ENSG00000246273	43.2803	36.428	37.3962	28.5383	32.3287	1.58919	3.19965	2.83753	1.883	2.38411	24.7991	2.88291	SBF2-AS1	11	9758292	9811335	+	4644	antisense	SBF2 antisense RNA 1 [Source:HGNC Symbol;Acc:HGNC:27438]	-
ENSG00000140416	169.237	153.284	124.263	134.924	151.17	5.74553	8.97643	8.42166	5.81775	8.48215	74.5038	11.0194	TPM1	15	63042632	63071915	+	12876	protein_coding	tropomyosin 1 [Source:HGNC Symbol;Acc:HGNC:12010]	-
ENSG00000211448	28.1902	17.3899	15.22	21.0557	26.9685	0.73466	0.80091	0.828506	1.298	0.726985	3.11481	0.84356	DIO2	14	80197527	80387757	-	7494	protein_coding	iodothyronine deiodinase 2 [Source:HGNC Symbol;Acc:HGNC:2884]	-
ENSG00000138439	0.409249	0.391077	0.440107	0.388601	0.535827	13.0741	10.3575	9.65054	10.8825	6.35488	0.888855	8.20677	FAM117B	2	202635188	202769757	+	5986	protein_coding	family with sequence similarity 117 member B [Source:HGNC Symbol;Acc:HGNC:14440]	-
ENSG00000111674	5.22582	4.74361	5.08398	4.78235	5.63954	68.635	128.041	115.663	53.6694	92.0978	4.18463	93.0106	ENO2	12	6913745	6923698	+	4281	protein_coding	enolase 2 [Source:HGNC Symbol;Acc:HGNC:3353]	-
ENSG00000162520	39.0396	39.0757	37.4967	32.5765	37.0924	3.95568	3.07196	3.20626	2.94736	3.56461	29.5636	2.27683	SYNC	1	32680360	32703596	-	3487	protein_coding	syncoilin, intermediate filament protein [Source:HGNC Symbol;Acc:HGNC:28897]	-
ENSG00000197696	2.645	3.18752	3.40137	3.15151	3.06111	74.2406	191.07	157.944	44.6665	108.694	5.56303	100.052	NMB	15	84655129	84658563	-	1022	protein_coding	neuromedin B [Source:HGNC Symbol;Acc:HGNC:7842]	-
ENSG00000214814	0.349011	0.417174	0.453445	0.458355	0.618852	48.829	23.3855	30.7197	57.735	38.7758	1.32605	11.1262	FER1L6	8	123851987	124120061	+	6051	protein_coding	fer-1 like family member 6 [Source:HGNC Symbol;Acc:HGNC:28065]	-
ENSG00000141668	0	0.0353	0.0879519	0.0213285	0.118651	8.58407	3.37216	4.37832	5.97645	4.5219	0.161109	3.66864	CBLN2	18	72536680	72638521	-	5593	protein_coding	cerebellin 2 precursor [Source:HGNC Symbol;Acc:HGNC:1544]	-
ENSG00000119950	3.88421	3.40391	4.02663	3.61535	3.83432	38.9865	62.9734	61.0326	32.0933	47.205	6.52433	43.956	MXI1	10	110207605	110287365	+	4607	protein_coding	MAX interactor 1, dimerization protein [Source:HGNC Symbol;Acc:HGNC:7534]	bHLH
ENSG00000170558	27.9051	30.7602	18.4686	29.3316	27.1031	2.55534	2.72398	2.60291	2.38193	1.90751	8.91982	1.8533	CDH2	18	27950966	28177446	-	4950	protein_coding	cadherin 2 [Source:HGNC Symbol;Acc:HGNC:1759]	-
ENSG00000112379	0.0246056	0.0227503	0.0315959	0.0140323	0.0212412	1.92596	0.991797	1.11559	1.07389	0.823692	0.0259581	0.675305	ARFGEF3	6	138161921	138344663	+	14877	protein_coding	ARFGEF family member 3 [Source:HGNC Symbol;Acc:HGNC:21213]	-
ENSG00000171951	0.0310683	0.0622391	0.0844282	0.109682	0.104599	5.04396	3.08888	3.96817	3.72927	4.41869	0.0315622	2.76337	SCG2	2	223596940	223602503	-	2719	protein_coding	secretogranin II [Source:HGNC Symbol;Acc:HGNC:10575]	-
ENSG00000064309	0.164699	0.0771638	0.114471	0.108318	0.105832	2.66583	4.8149	4.72789	1.75561	3.46662	0.0991759	5.07426	CDON	11	125955796	126063335	-	10600	protein_coding	cell adhesion associated, oncogene regulated [Source:HGNC Symbol;Acc:HGNC:17104]	-
ENSG00000169860	0.141897	0.12123	0.298116	0.221007	0.121775	8.88532	10.6812	10.0904	4.26397	6.97837	0.311624	9.1992	P2RY1	3	152834693	152841439	+	6747	protein_coding	purinergic receptor P2Y1 [Source:HGNC Symbol;Acc:HGNC:8539]	-
ENSG00000186409	0.0677683	0.110697	0.150566	0.119255	0.0842433	2.26206	2.63591	2.36399	1.79134	1.78412	0.165229	2.21771	CCDC30	1	42463330	42654664	+	13504	protein_coding	coiled-coil domain containing 30 [Source:HGNC Symbol;Acc:HGNC:26103]	-
ENSG00000146376	17.9934	16.318	14.8399	13.8412	14.1522	1.51826	1.34294	1.34981	1.04607	1.64587	10.5145	1.30279	ARHGAP18	6	129576132	129710225	-	4640	protein_coding	Rho GTPase activating protein 18 [Source:HGNC Symbol;Acc:HGNC:21035]	-
ENSG00000163735	452.229	144.085	236.822	141.246	393.376	13.0777	7.48051	8.50661	13.5033	8.46043	466.882	9.88771	CXCL5	4	73995642	73998779	-	2538	protein_coding	C-X-C motif chemokine ligand 5 [Source:HGNC Symbol;Acc:HGNC:10642]	-
ENSG00000023445	1.20416	1.11798	1.566	0.991707	1.23788	20.3263	16.272	17.5755	13.6391	12.5297	1.13008	14.3825	BIRC3	11	102317450	102339403	+	7518	protein_coding	baculoviral IAP repeat containing 3 [Source:HGNC Symbol;Acc:HGNC:591]	-
ENSG00000248323	0.360959	0.395664	0.257125	0.47877	0.330566	15.0582	5.48291	7.67723	14.5035	7.46084	0.297077	5.90878	LUCAT1	5	91054834	91314547	-	16538	antisense	lung cancer associated transcript 1 [Source:HGNC Symbol;Acc:HGNC:48498]	-
ENSG00000144959	29.0133	24.7084	23.5158	23.2198	30.2532	3.01661	3.06017	3.09292	2.68525	3.19665	30.5082	2.97051	NCEH1	3	172630249	172711218	-	4808	protein_coding	neutral cholesterol ester hydrolase 1 [Source:HGNC Symbol;Acc:HGNC:29260]	-
ENSG00000187479	0.261009	0.207614	1.29938	0.561003	0.310148	23.3268	56.2712	51.0118	22.8011	42.764	1.00604	38.6472	C11orf96	11	43942505	43944338	+	1834	protein_coding	chromosome 11 open reading frame 96 [Source:HGNC Symbol;Acc:HGNC:38675]	-
ENSG00000186352	0.502046	0.623127	0.800792	0.456587	0.538925	11.9852	22.1166	18.9535	10.4653	16.6578	0.740093	9.77624	ANKRD37	4	185396021	185400628	+	2580	protein_coding	ankyrin repeat domain 37 [Source:HGNC Symbol;Acc:HGNC:29593]	-
ENSG00000104722	0.636308	0.447438	0.336851	0.394821	0.562622	8.50853	9.15243	10.8372	10.819	9.36132	1.13124	5.67956	NEFM	8	24913012	24919098	+	4381	protein_coding	neurofilament medium [Source:HGNC Symbol;Acc:HGNC:7734]	-
ENSG00000138135	18.7388	15.0977	17.065	14.929	18.1525	0.187266	0.444989	0.33478	0.442904	0.777036	7.71136	0.176744	CH25H	10	89205629	89207314	-	1686	protein_coding	cholesterol 25-hydroxylase [Source:HGNC Symbol;Acc:HGNC:1907]	-
ENSG00000243742	0.0288137	0.0144306	0.0167789	0	0.00808406	2.72599	2.06324	2.42694	3.53405	1.96591	0.257958	3.91504	RPLP0P2	11	61615036	61639449	+	3909	transcribed_processed_pseudogene	ribosomal protein lateral stalk subunit P0 pseudogene 2 [Source:HGNC Symbol;Acc:HGNC:17960]	-
ENSG00000007516	0.112248	0.0321238	0.062252	0.0824902	0.0668415	3.5607	2.23459	2.15644	2.96715	2.10301	0.118687	1.40953	BAIAP3	16	1333601	1349441	+	6146	protein_coding	BAI1 associated protein 3 [Source:HGNC Symbol;Acc:HGNC:948]	-
ENSG00000263426	298.816	212.856	277.088	267.007	254.337	16.0373	85.8008	47.448	21.0311	33.5562	105.693	26.4817	RN7SL471P	6	28977475	28977773	+	299	misc_RNA	RNA, 7SL, cytoplasmic 471, pseudogene [Source:HGNC Symbol;Acc:HGNC:46487]	-
ENSG00000144810	161.543	121.702	133.548	118.317	156.451	10.3804	8.59487	9.24624	13.2719	9.01232	119.281	15.8393	COL8A1	3	99638475	99799226	+	9408	protein_coding	collagen type VIII alpha 1 chain [Source:HGNC Symbol;Acc:HGNC:2215]	-
ENSG00000104321	33.0662	27.1277	35.7359	22.9925	27.3018	2.23108	2.26149	2.19407	2.19713	1.84394	27.7221	3.12416	TRPA1	8	72019917	72075617	-	6377	protein_coding	transient receptor potential cation channel subfamily A member 1 [Source:HGNC Symbol;Acc:HGNC:497]	-
ENSG00000197646	11.0014	10.8525	10.0625	8.64415	11.7049	1.46851	0.704959	1.01432	1.01371	0.898473	12.038	1.008	PDCD1LG2	9	5510570	5571254	+	2365	protein_coding	programmed cell death 1 ligand 2 [Source:HGNC Symbol;Acc:HGNC:18731]	-
ENSG00000172403	34.6982	31.6082	25.4031	28.4552	28.0508	0.255909	0.683095	0.594009	0.305252	0.722898	8.49676	1.45904	SYNPO2	4	118850688	119061247	+	14034	protein_coding	synaptopodin 2 [Source:HGNC Symbol;Acc:HGNC:17732]	-
ENSG00000100403	35.8285	36.5951	30.527	34.1692	33.2354	5.44466	3.84927	4.27892	4.99255	5.59675	22.3228	4.96481	ZC3H7B	22	41301522	41360147	+	10525	protein_coding	zinc finger CCCH-type containing 7B [Source:HGNC Symbol;Acc:HGNC:30869]	-
ENSG00000165521	1.64214	1.08844	1.14979	0.749632	1.17066	15.826	9.04281	11.2759	16.0209	12.2032	2.23321	9.43892	EML5	14	88612431	88792752	-	11000	protein_coding	echinoderm microtubule associated protein like 5 [Source:HGNC Symbol;Acc:HGNC:18197]	-
ENSG00000139926	104.663	92.1595	88.6741	82.9735	98.5371	11.6249	14.9154	14.1123	10.9942	13.7742	83.6757	14.1825	FRMD6	14	51489100	51730727	+	9416	protein_coding	FERM domain containing 6 [Source:HGNC Symbol;Acc:HGNC:19839]	-
ENSG00000170873	0.0655944	0.12593	0.0367824	0.169819	0.0879271	2.91643	5.67196	4.90823	2.8229	3.91817	0.188805	5.07953	MTSS1	8	124550790	124728429	-	7727	protein_coding	MTSS1, I-BAR domain containing [Source:HGNC Symbol;Acc:HGNC:20443]	-
ENSG00000168874	13.2357	13.6846	8.9812	14.6831	11.4732	0.740479	0.823186	0.882516	1.0123	0.97816	5.19764	0.542984	ATOH8	2	85751344	85788066	+	6076	protein_coding	atonal bHLH transcription factor 8 [Source:HGNC Symbol;Acc:HGNC:24126]	bHLH
ENSG00000136040	8.6437	8.62658	6.33863	8.04309	8.42033	0.98995	0.830494	1.03419	0.991789	0.858054	7.91384	1.05488	PLXNC1	12	94148723	94307675	+	9887	protein_coding	plexin C1 [Source:HGNC Symbol;Acc:HGNC:9106]	-
ENSG00000162614	29.0215	24.3421	16.9689	21.6207	22.1689	0.742884	1.52215	1.06442	1.04545	1.01565	13.1357	2.12082	NEXN	1	77888513	77943895	+	4436	protein_coding	nexilin F-actin binding protein [Source:HGNC Symbol;Acc:HGNC:29557]	-
ENSG00000164764	3.28609	2.42279	3.39441	2.51073	1.4708	0.0180088	0.0808318	0	0.00448345	0.0218708	1.12093	0.0485626	SBSPON	8	73064540	73124088	-	4383	protein_coding	somatomedin B and thrombospondin type 1 domain containing [Source:HGNC Symbol;Acc:HGNC:30362]	-
ENSG00000118407	2.05986	2.25169	2.04734	1.65756	2.02604	0.0531771	0.145082	0.135286	0.0882594	0.168628	1.99464	0.114718	FILIP1	6	75291859	75493738	-	8906	protein_coding	filamin A interacting protein 1 [Source:HGNC Symbol;Acc:HGNC:21015]	-
ENSG00000075223	44.0613	38.7455	42.5817	35.2562	47.6152	7.3102	5.58912	5.59527	6.08214	5.47762	39.7495	4.47229	SEMA3C	7	80742538	80922359	-	6268	protein_coding	semaphorin 3C [Source:HGNC Symbol;Acc:HGNC:10725]	-
ENSG00000160179	0.0230013	0.0138236	0.0517909	0.0487218	0.0206506	3.70419	0.847777	1.46655	5.04356	1.67309	0.0280404	1.49527	ABCG1	21	42199689	42297244	+	6121	protein_coding	ATP binding cassette subfamily G member 1 [Source:HGNC Symbol;Acc:HGNC:73]	-
ENSG00000082497	2.71436	1.77214	1.85357	1.44285	1.38437	0.007219	0.0762405	0.0933173	0.0215668	0.0642922	1.32643	0.0428269	SERTAD4	1	210232799	210246631	+	5467	protein_coding	SERTA domain containing 4 [Source:HGNC Symbol;Acc:HGNC:25236]	-
ENSG00000109321	2.68255	2.31046	3.11759	0.995294	2.80915	39.1909	55.7302	68.4603	49.652	94.6769	7.31636	48.0204	AREG	4	74445134	74455009	+	1648	protein_coding	amphiregulin [Source:HGNC Symbol;Acc:HGNC:651]	-
ENSG00000176771	6.34091	7.82775	7.09308	8.26273	6.69263	0.942034	0.824712	0.886367	1.02657	1.15576	6.19464	1.0852	NCKAP5	2	132671799	133568463	-	9552	protein_coding	NCK associated protein 5 [Source:HGNC Symbol;Acc:HGNC:29847]	-
ENSG00000136153	28.4111	31.8375	21.1895	30.9321	24.4235	2.07674	2.06996	2.50833	2.04073	2.31971	10.1739	3.49342	LMO7	13	75620434	75859870	+	14367	protein_coding	LIM domain 7 [Source:HGNC Symbol;Acc:HGNC:6646]	-
ENSG00000129757	0.653389	0.347152	0.405849	0.499451	0.599366	11.8096	47.7528	42.1875	7.84293	28.7102	0.735925	11.6904	CDKN1C	11	2883213	2885773	-	2478	protein_coding	cyclin dependent kinase inhibitor 1C [Source:HGNC Symbol;Acc:HGNC:1786]	-
ENSG00000124875	93.7619	38.7734	70.9467	54.7203	86.1236	3.81465	5.14564	4.44526	3.56472	5.24015	109.414	1.57955	CXCL6	4	73836497	73849064	+	2183	protein_coding	C-X-C motif chemokine ligand 6 [Source:HGNC Symbol;Acc:HGNC:10643]	-
ENSG00000167536	0.612136	0.397587	0.586674	0.465978	0.622566	5.50302	6.83824	6.95003	5.10631	6.22458	0.699599	6.39851	DHRS13	17	28897781	28903071	-	2944	protein_coding	dehydrogenase/reductase 13 [Source:HGNC Symbol;Acc:HGNC:28326]	-
ENSG00000112186	17.0134	17.1462	12.1577	17.0228	18.9717	0.992896	1.90239	1.70116	1.2373	1.42327	10.5709	1.9898	CAP2	6	17393216	17557792	+	3637	protein_coding	cyclase associated actin cytoskeleton regulatory protein 2 [Source:HGNC Symbol;Acc:HGNC:20039]	-
ENSG00000188042	1.26652	2.0347	1.61261	1.46401	1.55522	15.8386	34.9139	33.3752	11.6495	23.0074	2.88161	26.8754	ARL4C	2	234493041	234497053	-	4013	protein_coding	ADP ribosylation factor like GTPase 4C [Source:HGNC Symbol;Acc:HGNC:698]	-
ENSG00000183186	0.0359965	0.0315489	0.076859	0.0762483	0.0504963	1.67123	2.29783	2.26527	1.79616	2.10366	0.178272	1.9251	C2CD4C	19	405438	409170	-	3129	protein_coding	C2 calcium dependent domain containing 4C [Source:HGNC Symbol;Acc:HGNC:29417]	-
ENSG00000104419	11.3272	9.84709	16.9419	10.6503	10.8445	136.284	151.799	144.442	104.812	112.378	14.771	103.396	NDRG1	8	133237171	133302022	-	9823	protein_coding	N-myc downstream regulated 1 [Source:HGNC Symbol;Acc:HGNC:7679]	-
ENSG00000178033	7.27268	7.17801	5.93498	5.74262	6.26909	0.441696	0.956389	0.833176	0.572416	0.816466	5.25176	0.878898	CALHM5	6	116511646	116524792	+	9784	protein_coding	calcium homeostasis modulator family member 5 [Source:HGNC Symbol;Acc:HGNC:21568]	-
ENSG00000134107	1.04942	1.49587	2.34184	2.05579	0.984173	24.1097	72.5257	72.0471	20.9159	52.9972	0.760437	41.577	BHLHE40	3	4979116	4985323	+	3837	protein_coding	basic helix-loop-helix family member e40 [Source:HGNC Symbol;Acc:HGNC:1046]	bHLH
ENSG00000282057	22.1238	19.619	12.471	20.6328	22.3666	0.213361	1.01111	0.779412	0.397704	0.575814	11.0335	1.33953	AC092807.3	1	85482281	85578250	-	3607	lincRNA	novel transcript	-
ENSG00000091409	8.22808	11.3112	9.26487	8.16664	6.77674	0.770235	1.17392	1.32422	1.04075	1.20564	6.26588	1.06865	ITGA6	2	172427354	172506282	+	6533	protein_coding	integrin subunit alpha 6 [Source:HGNC Symbol;Acc:HGNC:6142]	-
ENSG00000033327	2.43073	2.68467	2.62994	2.85629	2.56688	18.2293	18.9043	17.4978	15.347	14.988	2.83587	16.1013	GAB2	11	78215297	78418348	-	6771	protein_coding	GRB2 associated binding protein 2 [Source:HGNC Symbol;Acc:HGNC:14458]	-
ENSG00000035403	101.807	116.272	97.5373	115.309	107.18	15.181	18.9382	20.1492	16.1267	20.4025	81.9827	18.7266	VCL	10	73995193	74121363	+	9992	protein_coding	vinculin [Source:HGNC Symbol;Acc:HGNC:12665]	-
ENSG00000249459	0.526412	0.704638	0.596362	0.496706	0.526319	5.43634	7.10852	5.8313	3.82399	6.28855	0.630797	5.60341	ZNF286B	17	18658429	18682262	-	5884	protein_coding	zinc finger protein 286B [Source:HGNC Symbol;Acc:HGNC:33241]	zf-C2H2
ENSG00000153162	0.0101289	0.0355095	0.0786435	0.0536378	0.090937	3.00966	1.58177	1.7219	4.56637	2.21259	0.216087	1.93709	BMP6	6	7726797	7881422	+	2780	protein_coding	bone morphogenetic protein 6 [Source:HGNC Symbol;Acc:HGNC:1073]	-
ENSG00000013297	27.3396	35.0216	63.1048	30.2382	36.6091	3.28885	4.22726	4.04866	3.391	3.69448	44.6449	4.7395	CLDN11	3	170418865	170454733	+	3732	protein_coding	claudin 11 [Source:HGNC Symbol;Acc:HGNC:8514]	-
ENSG00000164761	998.661	717.853	811.011	648.339	821.901	57.7196	67.0031	69.2282	71.3885	92.3162	791.3	124.141	TNFRSF11B	8	118923557	118952200	-	2827	protein_coding	TNF receptor superfamily member 11b [Source:HGNC Symbol;Acc:HGNC:11909]	-
ENSG00000143847	0.609172	0.448916	0.810821	0.589878	0.467156	4.93176	6.22827	6.10661	4.83429	5.9614	0.373523	6.10022	PPFIA4	1	203026498	203078740	+	9707	protein_coding	PTPRF interacting protein alpha 4 [Source:HGNC Symbol;Acc:HGNC:9248]	-
ENSG00000186642	0.023524	0.0530163	0.00608825	0.010381	0	0.747342	0.789275	0.69976	0.689507	0.714076	0	0.960225	PDE2A	11	72576141	72674591	-	7182	protein_coding	phosphodiesterase 2A [Source:HGNC Symbol;Acc:HGNC:8777]	-
ENSG00000050405	44.5642	46.7898	38.9877	41.9769	45.9127	3.98286	6.08022	5.86632	4.28358	6.16859	38.4766	7.11633	LIMA1	12	50175788	50283546	-	6317	protein_coding	LIM domain and actin binding 1 [Source:HGNC Symbol;Acc:HGNC:24636]	-
ENSG00000067798	16.9491	19.2309	13.9031	16.9302	16.4673	2.1124	2.50273	3.01048	2.06509	2.8617	7.09539	2.60426	NAV3	12	77324641	78213008	+	13265	protein_coding	neuron navigator 3 [Source:HGNC Symbol;Acc:HGNC:15998]	-
ENSG00000113460	29.0714	24.5067	18.5558	21.1454	21.498	2.68569	3.60994	3.07594	2.83137	3.73032	9.74032	2.57408	BRIX1	5	34915376	34925996	+	5011	protein_coding	BRX1, biogenesis of ribosomes [Source:HGNC Symbol;Acc:HGNC:24170]	-
ENSG00000144583	6.62007	9.28846	5.62673	8.04748	10.1439	0.820919	0.651407	0.654155	0.711446	0.855056	5.1477	0.928556	2025-03-04	2	216257865	216372027	-	4447	protein_coding	membrane associated ring-CH-type finger 4 [Source:HGNC Symbol;Acc:HGNC:29269]	-
ENSG00000217801	0.188067	0.136411	0.342394	0.336552	0.524008	5.54455	8.62988	9.68463	4.19087	7.7197	0.503995	7.03944	AL390719.1	1	1059734	1069355	+	2171	transcribed_unprocessed_pseudogene	uncharacterized LOC100288175 [Source:NCBI gene;Acc:100288175]	-
ENSG00000139211	72.8157	68.7828	29.2104	71.119	58.5961	5.36725	2.27052	2.95236	3.94907	3.0572	14.1113	5.24054	AMIGO2	12	47075707	47079951	-	3956	protein_coding	adhesion molecule with Ig like domain 2 [Source:HGNC Symbol;Acc:HGNC:24073]	-
ENSG00000078401	18.8783	15.7186	7.21594	12.5129	19.7873	1.48508	0.645815	0.918342	0.483299	0.919461	7.38715	0.513017	EDN1	6	12290363	12297194	+	2033	protein_coding	endothelin 1 [Source:HGNC Symbol;Acc:HGNC:3176]	-
ENSG00000122786	211.968	191.85	161.359	184.859	169.036	14.9978	20.5736	21.9727	13.0986	20.8542	103.837	26.5289	CALD1	7	134744252	134970728	+	9843	protein_coding	caldesmon 1 [Source:HGNC Symbol;Acc:HGNC:1441]	-
ENSG00000154721	0.130516	0.0451617	0.158453	0.133204	0.138482	2.39139	2.33238	2.44059	1.87799	1.75034	0.0361611	1.43144	JAM2	21	25639272	25717562	+	5933	protein_coding	junctional adhesion molecule 2 [Source:HGNC Symbol;Acc:HGNC:14686]	-
ENSG00000067992	1.0351	0.857363	0.883171	0.656567	1.06591	6.69595	8.74696	7.25905	6.8824	6.83144	1.469	8.64985	PDK3	X	24465221	24541862	+	4951	protein_coding	pyruvate dehydrogenase kinase 3 [Source:HGNC Symbol;Acc:HGNC:8811]	-
ENSG00000105376	1.2868	1.04703	1.28737	1.36668	1.16095	15.6006	40.3468	34.9676	9.35256	27.6993	1.22487	20.0861	ICAM5	19	10289981	10296778	+	3906	protein_coding	intercellular adhesion molecule 5 [Source:HGNC Symbol;Acc:HGNC:5348]	-
ENSG00000269926	0.132979	0.233097	0.980862	0.316887	0.373089	12.9768	20.299	19.2486	12.8532	12.9397	0.987864	16.2841	DDIT4-AS1	10	72274915	72275980	-	847	antisense	DDIT4 antisense RNA 1 [Source:HGNC Symbol;Acc:HGNC:52379]	-
ENSG00000151692	0.104403	0.283223	0.097949	0.21654	0.0781105	3.19181	2.96201	2.61429	2.3133	2.18188	0.23864	2.75557	RNF144A	2	6917392	7068286	+	6473	protein_coding	ring finger protein 144A [Source:HGNC Symbol;Acc:HGNC:20457]	-
ENSG00000130402	64.4712	83.0438	61.6987	81.4082	68.6632	8.7372	12.1973	11.5826	9.64501	11.1244	33.4657	13.3686	ACTN4	19	38647649	38731583	+	6098	protein_coding	actinin alpha 4 [Source:HGNC Symbol;Acc:HGNC:166]	-
ENSG00000136167	12.7633	8.79133	5.82103	7.47186	15.1447	0.709628	0.555907	0.231633	0.547477	0.492462	5.10395	0.193462	LCP1	13	46125920	46211871	-	5061	protein_coding	lymphocyte cytosolic protein 1 [Source:HGNC Symbol;Acc:HGNC:6528]	-
ENSG00000168209	7.88786	8.58612	28.6565	9.2453	9.46636	281.202	503.307	510.545	253.467	386.87	24.0815	314.414	DDIT4	10	72273920	72276036	+	2058	protein_coding	DNA damage inducible transcript 4 [Source:HGNC Symbol;Acc:HGNC:24944]	-
ENSG00000073605	1.50447	1.58816	1.68831	1.56057	1.22282	11.499	8.9467	8.64507	11.714	8.88251	1.25711	10.8281	GSDMB	17	39904595	39919854	-	5905	protein_coding	gasdermin B [Source:HGNC Symbol;Acc:HGNC:23690]	-
ENSG00000261040	63.6443	31.1689	64.3155	37.2308	51.7284	2.7472	2.95823	2.87414	5.32846	4.05594	66.5691	2.18854	WFDC21P	17	60083566	60091885	-	1099	transcribed_unitary_pseudogene	WAP four-disulfide core domain 21, pseudogene [Source:HGNC Symbol;Acc:HGNC:50357]	-
ENSG00000181016	0.298747	0.473343	1.00374	0.512001	0.566909	12.0135	12.7036	13.4845	12.4486	10.6387	0.471798	6.88149	LSMEM1	7	112480853	112491062	+	2592	protein_coding	leucine rich single-pass membrane protein 1 [Source:HGNC Symbol;Acc:HGNC:22036]	-
ENSG00000138758	121.706	123.982	119.791	111.342	119.328	24.052	20.4847	22.7195	24.8112	24.4979	108.168	22.0048	2025-09-11	4	76949703	77040384	+	9787	protein_coding	septin 11 [Source:HGNC Symbol;Acc:HGNC:25589]	-
ENSG00000147894	0.853819	0.913134	0.804494	0.989063	1.04054	18.2778	9.64014	10.1757	14.5458	10.0346	1.50777	6.57844	C9orf72	9	27546545	27573866	-	6332	protein_coding	chromosome 9 open reading frame 72 [Source:HGNC Symbol;Acc:HGNC:28337]	-
ENSG00000115548	3.72143	3.60044	4.32681	3.55148	3.63726	24.0273	31.0983	33.2131	23.3036	25.3783	4.28832	19.7659	KDM3A	2	86440647	86492716	+	13423	protein_coding	lysine demethylase 3A [Source:HGNC Symbol;Acc:HGNC:20815]	-
ENSG00000180891	7.14685	8.00069	7.44052	7.46769	7.86757	1.13226	1.22568	1.13859	1.36714	1.39512	6.32052	1.25947	CUEDC1	17	57861243	57955323	-	5577	protein_coding	CUE domain containing 1 [Source:HGNC Symbol;Acc:HGNC:31350]	-
ENSG00000136048	144.873	141.668	162.337	129.796	139.016	26.6114	20.6259	23.018	29.5187	23.4145	111.373	25.486	DRAM1	12	101877351	102012130	+	4180	protein_coding	DNA damage regulated autophagy modulator 1 [Source:HGNC Symbol;Acc:HGNC:25645]	-
ENSG00000168528	38.2505	41.4766	34.7564	37.8602	41.168	5.866	6.23625	5.77137	5.38754	6.77509	31.2476	7.35289	SERINC2	1	31409565	31434680	+	3549	protein_coding	serine incorporator 2 [Source:HGNC Symbol;Acc:HGNC:23231]	-
ENSG00000149596	4.58643	3.42177	2.60273	3.75354	4.09696	0.0464856	0.0806542	0.182645	0.0264526	0.0967791	2.24183	0.200565	JPH2	20	44111695	44187578	-	5943	protein_coding	junctophilin 2 [Source:HGNC Symbol;Acc:HGNC:14202]	-
ENSG00000100027	0.11053	0.0478756	0.115971	0.0885883	0.103927	1.62035	1.34867	1.73194	1.24252	1.77292	0.16843	1.99617	YPEL1	22	21697544	21735834	-	4713	protein_coding	yippee like 1 [Source:HGNC Symbol;Acc:HGNC:12845]	-
ENSG00000100505	0.00629586	0.00315312	0	0.003334	0.0141311	1.18686	0.997168	1.10427	0.834808	0.723368	0.0527665	0.497324	TRIM9	14	50975262	51096061	-	8945	protein_coding	tripartite motif containing 9 [Source:HGNC Symbol;Acc:HGNC:16288]	-
ENSG00000112576	15.9063	18.2538	11.8339	19.4808	18.0606	1.77877	2.22699	1.97373	1.59524	2.02117	6.29728	2.46527	CCND3	6	41934933	42050357	-	5802	protein_coding	cyclin D3 [Source:HGNC Symbol;Acc:HGNC:1585]	-
ENSG00000175416	60.8323	53.6359	56.9036	46.7377	58.1798	9.73591	11.8358	10.2051	9.90739	10.5388	39.8469	9.84391	CLTB	5	176392455	176416569	-	2039	protein_coding	clathrin light chain B [Source:HGNC Symbol;Acc:HGNC:2091]	-
ENSG00000128590	18.8036	17.3483	18.7688	17.3238	18.7354	105.976	119.569	104.188	91.2311	105.557	16.5086	135.385	DNAJB9	7	108569568	108574850	+	2837	protein_coding	DnaJ heat shock protein family (Hsp40) member B9 [Source:HGNC Symbol;Acc:HGNC:6968]	-
ENSG00000184156	1.28144	1.47536	2.25959	1.65314	1.57553	0.177888	0.173038	0.187118	0.223765	0.146551	1.7118	0.232273	KCNQ3	8	132120858	132481019	-	12646	protein_coding	potassium voltage-gated channel subfamily Q member 3 [Source:HGNC Symbol;Acc:HGNC:6297]	-
ENSG00000117318	80.0402	86.2778	53.0269	83.8419	80.3643	4.79876	10.971	10.323	5.78484	10.6244	48.4723	8.18471	ID3	1	23557918	23559794	-	1797	protein_coding	inhibitor of DNA binding 3, HLH protein [Source:HGNC Symbol;Acc:HGNC:5362]	bHLH
ENSG00000106034	29.8466	25.9663	21.172	22.2634	25.4609	4.28213	3.57572	3.7262	4.62645	3.06676	20.0956	3.25421	CPED1	7	120988677	121297444	+	7705	protein_coding	cadherin like and PC-esterase domain containing 1 [Source:HGNC Symbol;Acc:HGNC:26159]	-
ENSG00000145604	16.233	13.7679	16.8174	15.5059	13.9225	1.87714	2.03678	2.49228	1.88981	2.56075	10.5678	1.35354	SKP2	5	36151989	36184319	+	3837	protein_coding	S-phase kinase associated protein 2 [Source:HGNC Symbol;Acc:HGNC:10901]	-
ENSG00000172817	55.2553	30.9424	44.0372	36.4876	59.9885	5.4305	3.50688	4.27619	5.71789	4.68377	65.7264	7.48052	CYP7B1	8	64587763	64798761	-	2282	protein_coding	cytochrome P450 family 7 subfamily B member 1 [Source:HGNC Symbol;Acc:HGNC:2652]	-
ENSG00000197181	0.0563067	0.164294	0.0684285	0.0362995	0.0604428	1.38279	1.18135	0.949375	1.08318	0.922315	0.0298444	1.18805	PIWIL2	8	22275297	22357563	+	5751	protein_coding	piwi like RNA-mediated gene silencing 2 [Source:HGNC Symbol;Acc:HGNC:17644]	-
ENSG00000072041	1.01813	1.07924	2.54457	1.0919	0.874495	40.9539	22.6251	25.5004	42.5401	27.5975	2.8513	17.1351	SLC6A15	12	84859488	84913615	-	8781	protein_coding	solute carrier family 6 member 15 [Source:HGNC Symbol;Acc:HGNC:13621]	-
ENSG00000112715	2.76099	3.0851	6.81445	3.86241	3.45218	51.3737	50.1549	51.4365	48.3437	49.8739	4.50615	34.5698	VEGFA	6	43770184	43786487	+	14431	protein_coding	vascular endothelial growth factor A [Source:HGNC Symbol;Acc:HGNC:12680]	-
ENSG00000101210	0.126167	0.169458	0.0846018	0.142736	0.31858	3.78989	5.21645	5.17527	3.28183	4.18776	0.109238	3.55906	EEF1A2	20	63488012	63499322	-	4910	protein_coding	eukaryotic translation elongation factor 1 alpha 2 [Source:HGNC Symbol;Acc:HGNC:3192]	-
ENSG00000111012	0.286494	0.245971	0.142999	0.182057	0.440939	3.91794	8.17862	6.34552	3.42749	6.67859	0.124735	9.11418	CYP27B1	12	57762334	57768986	-	3440	protein_coding	cytochrome P450 family 27 subfamily B member 1 [Source:HGNC Symbol;Acc:HGNC:2606]	-
ENSG00000107104	15.4222	15.0474	10.9223	14.4881	13.8445	2.63815	1.94612	2.36453	2.56611	2.29962	6.67342	2.58823	KANK1	9	470291	746106	+	11908	protein_coding	KN motif and ankyrin repeat domains 1 [Source:HGNC Symbol;Acc:HGNC:19309]	-
ENSG00000164574	9.83768	12.5868	9.02761	12.3612	9.72465	1.77102	1.23501	1.28547	1.76739	1.40343	6.40197	1.9691	GALNT10	5	154190730	154420984	+	10496	protein_coding	polypeptide N-acetylgalactosaminyltransferase 10 [Source:HGNC Symbol;Acc:HGNC:19873]	-
ENSG00000107796	119.521	133.963	98.9891	135.56	105.967	1.82346	4.18768	4.50086	2.57522	4.29479	29.4349	11.2147	ACTA2	10	88935074	88991339	-	2976	protein_coding	actin, alpha 2, smooth muscle, aorta [Source:HGNC Symbol;Acc:HGNC:130]	-
ENSG00000086619	3.87629	2.95936	2.85062	2.99005	2.84706	21.7134	11.3084	11.1077	23.1295	14.1051	3.79784	19.5222	ERO1B	1	236215555	236281985	-	5361	protein_coding	endoplasmic reticulum oxidoreductase 1 beta [Source:HGNC Symbol;Acc:HGNC:14355]	-
ENSG00000221852	18.1581	25.9282	18.8073	23.4248	18.9281	0.26825	2.28411	1.61389	0.250437	1.52029	13.7075	0.759532	KRTAP1-5	17	41026026	41027202	-	1177	protein_coding	keratin associated protein 1-5 [Source:HGNC Symbol;Acc:HGNC:16777]	-
ENSG00000166793	0.0473513	0.00632392	0.115197	0.15045	0.0779387	1.31849	2.97652	2.53111	1.33062	2.34276	0.211658	2.08555	YPEL4	11	57645087	57649944	-	4460	protein_coding	yippee like 4 [Source:HGNC Symbol;Acc:HGNC:18328]	-
ENSG00000165949	13.8143	15.7754	28.3422	14.9293	14.4134	0.666177	1.84432	1.14383	0.450166	0.940027	8.60348	1.70916	IFI27	14	94104836	94116698	+	4147	protein_coding	interferon alpha inducible protein 27 [Source:HGNC Symbol;Acc:HGNC:5397]	-
ENSG00000076706	7.62951	9.75688	5.80153	9.9248	8.06194	1.10337	1.42923	1.19778	0.913443	1.18178	2.04369	1.19875	MCAM	11	119308529	119321521	-	7422	protein_coding	melanoma cell adhesion molecule [Source:HGNC Symbol;Acc:HGNC:6934]	-
ENSG00000138735	17.5921	18.4564	15.1229	17.1522	13.1979	0.981105	1.60327	1.42359	0.836296	1.49061	6.79956	2.20144	PDE5A	4	119494395	119628991	-	9775	protein_coding	phosphodiesterase 5A [Source:HGNC Symbol;Acc:HGNC:8784]	-
ENSG00000065534	45.3781	53.7005	37.6592	52.5363	45.9354	1.75548	3.61018	3.37972	1.61785	3.03863	26.3275	5.56154	MYLK	3	123610049	123884331	-	22167	protein_coding	myosin light chain kinase [Source:HGNC Symbol;Acc:HGNC:7590]	-
ENSG00000130066	50.7592	41.2231	48.7452	41.3374	53.802	338.275	309.577	281.78	296.912	228.105	90.4382	339.81	SAT1	X	23783173	23786226	+	2498	protein_coding	spermidine/spermine N1-acetyltransferase 1 [Source:HGNC Symbol;Acc:HGNC:10540]	-
ENSG00000075624	936.855	1093.19	578.304	1188.76	1085.76	71.2894	123.159	117.55	77.8555	126.451	521.984	113	ACTB	7	5527147	5563784	-	3519	protein_coding	actin beta [Source:HGNC Symbol;Acc:HGNC:132]	-
ENSG00000241684	0.314159	0.24798	0.18957	0.312837	0.226102	5.21207	2.19625	2.84989	5.76946	2.79	0.447508	2.19922	ADAMTS9-AS2	3	64684909	65053439	+	8246	antisense	ADAMTS9 antisense RNA 2 [Source:HGNC Symbol;Acc:HGNC:42435]	-
ENSG00000101187	1.29287	1.47255	2.11019	1.12635	1.48993	48.5413	17.4347	19.8684	43.4106	20.0427	3.12468	13.4246	SLCO4A1	20	62642445	62685785	+	4051	protein_coding	solute carrier organic anion transporter family member 4A1 [Source:HGNC Symbol;Acc:HGNC:10953]	-
ENSG00000125968	246.139	217.574	159.033	199.616	222.255	15.7961	30.3224	28.3117	24.5119	35.2185	148.928	18.9372	ID1	20	31605283	31606515	+	1233	protein_coding	inhibitor of DNA binding 1, HLH protein [Source:HGNC Symbol;Acc:HGNC:5360]	bHLH
ENSG00000110436	1.15235	1.17833	1.67454	1.24462	1.15622	8.78334	5.9961	7.37551	8.69082	7.2911	1.64419	7.65458	SLC1A2	11	35251205	35420063	-	22835	protein_coding	solute carrier family 1 member 2 [Source:HGNC Symbol;Acc:HGNC:10940]	-
ENSG00000074410	4.77069	5.2838	6.6369	6.11908	5.16594	34.4959	43.7553	42.0454	29.287	35.1123	9.1063	29.5626	CA12	15	63321378	63382161	-	7313	protein_coding	carbonic anhydrase 12 [Source:HGNC Symbol;Acc:HGNC:1371]	-
ENSG00000154856	26.6042	9.41106	22.1829	10.5832	27.5781	1.60043	1.44827	1.33696	1.30279	1.52427	51.3021	2.31366	APCDD1	18	10454628	10489948	+	5943	protein_coding	APC down-regulated 1 [Source:HGNC Symbol;Acc:HGNC:15718]	-
ENSG00000039139	1.72795	1.77959	1.99918	1.66989	1.71765	0.225179	0.225164	0.197656	0.28388	0.282197	1.17983	0.35658	DNAH5	5	13690331	13944543	-	16475	protein_coding	dynein axonemal heavy chain 5 [Source:HGNC Symbol;Acc:HGNC:2950]	-
ENSG00000225783	0.220191	0.286124	0.244893	0.318925	0.256459	2.38886	2.22515	1.88847	1.87223	1.59374	0.350046	2.19166	MIAT	22	26646428	26676475	+	11829	lincRNA	myocardial infarction associated transcript [Source:HGNC Symbol;Acc:HGNC:33425]	-
ENSG00000224032	2.04198	1.76701	2.52692	1.81486	2.55148	16.2515	22.9343	18.4405	13.1222	16.7602	4.44614	13.7232	EPB41L4A-AS1	5	112160526	112164276	+	3344	lincRNA	EPB41L4A antisense RNA 1 [Source:HGNC Symbol;Acc:HGNC:30749]	-
ENSG00000115129	23.4327	27.4605	26.4728	23.6182	21.7801	1.22052	3.1549	3.07046	1.17294	3.2893	17.6869	2.39364	TP53I3	2	24077433	24085861	-	2312	protein_coding	tumor protein p53 inducible protein 3 [Source:HGNC Symbol;Acc:HGNC:19373]	-
ENSG00000182628	15.3985	11.5668	11.1085	9.43088	12.1162	1.22862	2.12508	2.01368	1.0612	1.91841	11.0066	1.38609	SKA2	17	59109951	59155269	-	3148	protein_coding	spindle and kinetochore associated complex subunit 2 [Source:HGNC Symbol;Acc:HGNC:28006]	-
ENSG00000260454	0	0	0	0	0	16.8616	12.0411	11.8428	12.7344	9.26529	0	8.1478	AL355607.2	9	90997054	91001871	+	1395	lincRNA	novel transcript	-
ENSG00000125735	1.57351	1.35179	0.992936	1.28266	1.31283	0.10738	0.0523407	0.0567946	0.0904815	0.046813	0.19308	0.0445479	TNFSF14	19	6661253	6670588	-	4778	protein_coding	TNF superfamily member 14 [Source:HGNC Symbol;Acc:HGNC:11930]	-
ENSG00000130775	1.54471	1.2665	2.11485	1.75864	1.4224	11.6622	15.3292	14.0022	9.4151	11.6652	2.05212	11.5338	THEMIS2	1	27872543	27886685	+	4621	protein_coding	thymocyte selection associated family member 2 [Source:HGNC Symbol;Acc:HGNC:16839]	-
ENSG00000125629	5.4463	3.90224	4.27849	4.21292	4.50809	28.6355	27.0819	25.6361	21.2429	20.6361	4.24199	28.7374	INSIG2	2	118088452	118110997	+	3950	protein_coding	insulin induced gene 2 [Source:HGNC Symbol;Acc:HGNC:20452]	-
ENSG00000173535	5.8864	6.06975	5.3838	5.15669	5.6333	0.707773	0.368164	0.569459	0.315593	0.590142	3.53745	0.615305	TNFRSF10C	8	23102590	23117437	+	1868	protein_coding	TNF receptor superfamily member 10c [Source:HGNC Symbol;Acc:HGNC:11906]	-
ENSG00000236824	54.4158	45.9736	68.0483	43.0191	39.8168	3.25597	5.21008	1.4111	3.0459	1.83731	24.458	4.6827	BCYRN1	2	47335315	47335514	+	200	scRNA	brain cytoplasmic RNA 1 [Source:HGNC Symbol;Acc:HGNC:1022]	-
ENSG00000246430	13.8808	10.6512	18.0908	10.4852	14.237	0.257087	0.924606	0.481577	0.512032	0.483799	20.6385	1.57389	LINC00968	8	56496246	56559823	-	2840	lincRNA	long intergenic non-protein coding RNA 968 [Source:HGNC Symbol;Acc:HGNC:48727]	-
ENSG00000072952	12.1592	14.7855	8.25537	15.0352	11.9549	0.140951	0.403274	0.527223	0.211822	0.44195	4.46084	1.08636	MRVI1	11	10573091	10693988	-	7700	protein_coding	murine retrovirus integration site 1 homolog [Source:HGNC Symbol;Acc:HGNC:7237]	-
ENSG00000248360	0	0	0.00214552	0.0234132	0	1.60344	1.37027	1.12913	0.809951	0.862329	0	0.994274	LINC00504	4	14470465	14888169	-	5095	lincRNA	long intergenic non-protein coding RNA 504 [Source:HGNC Symbol;Acc:HGNC:43555]	-
ENSG00000112208	29.4008	24.1527	23.1679	23.4016	23.9582	5.21588	5.04166	4.76224	5.77326	4.6073	15.3029	5.33805	BAG2	6	57172326	57189833	+	6651	protein_coding	BCL2 associated athanogene 2 [Source:HGNC Symbol;Acc:HGNC:938]	-
ENSG00000172260	2.94269	2.85918	2.15188	2.86525	2.47977	0.154556	0.443048	0.233998	0.14072	0.262185	1.41632	0.362	NEGR1	1	71395940	72282734	-	13406	protein_coding	neuronal growth regulator 1 [Source:HGNC Symbol;Acc:HGNC:17302]	-
ENSG00000186575	28.4901	32.1364	31.7759	27.6701	31.7615	6.39882	6.25501	5.7664	6.61335	7.36662	23.531	6.05598	NF2	22	29603556	29698598	+	7170	protein_coding	neurofibromin 2 [Source:HGNC Symbol;Acc:HGNC:7773]	-
ENSG00000150540	2.75603	2.29504	2.64322	2.84368	2.33549	0.269692	0.306733	0.32865	0.400787	0.346003	4.18171	0.371458	HNMT	2	137964020	138016364	+	4756	protein_coding	histamine N-methyltransferase [Source:HGNC Symbol;Acc:HGNC:5028]	-
ENSG00000239672	6.68328	6.18977	8.01894	6.3887	6.67767	1.10202	1.51544	1.12398	0.874519	1.19894	6.82072	1.23822	NME1	17	51153536	51162428	+	3438	protein_coding	NME/NM23 nucleoside diphosphate kinase 1 [Source:HGNC Symbol;Acc:HGNC:7849]	-
ENSG00000133639	14.9957	14.7212	22.1129	17.8051	18.616	116.915	106.271	108.662	85.4496	94.2271	38.8955	92.463	BTG1	12	92140278	92145897	-	4854	protein_coding	BTG anti-proliferation factor 1 [Source:HGNC Symbol;Acc:HGNC:1130]	-
ENSG00000143933	142.744	112.369	122.366	96.8659	110.671	24.8022	25.6008	23.5541	24.6351	24.0292	104.74	18.8819	CALM2	2	47160082	47176601	-	6466	protein_coding	calmodulin 2 [Source:HGNC Symbol;Acc:HGNC:1445]	-
ENSG00000243927	5.50851	6.7215	6.20186	5.41788	6.7222	62.284	52.9904	55.1289	60.603	35.0081	5.86889	34.3065	MRPS6	21	34073224	34143034	+	4299	protein_coding	mitochondrial ribosomal protein S6 [Source:HGNC Symbol;Acc:HGNC:14051]	-
ENSG00000114796	7.07862	6.50664	6.63596	6.5696	6.48269	33.8246	38.4715	36.1213	29.6854	30.7083	9.47713	26.669	KLHL24	3	183635568	183684477	+	8650	protein_coding	kelch like family member 24 [Source:HGNC Symbol;Acc:HGNC:25947]	-
ENSG00000114019	48.5075	52.3088	47.8982	53.0119	48.061	2.9382	9.50771	8.70145	2.17395	6.53322	32.7588	5.6307	AMOTL2	3	134355874	134375479	-	5984	protein_coding	angiomotin like 2 [Source:HGNC Symbol;Acc:HGNC:17812]	-
ENSG00000114739	0.504359	0.586702	0.496442	0.494392	0.525874	3.61724	2.63549	2.76191	3.4162	2.4517	0.600952	2.62818	ACVR2B	3	38453851	38493142	+	15744	protein_coding	activin A receptor type 2B [Source:HGNC Symbol;Acc:HGNC:174]	-
ENSG00000116191	17.6902	13.8673	15.7838	14.8951	15.9122	3.87653	3.67397	3.94777	3.1731	3.38054	21.057	3.93325	RALGPS2	1	178725147	178921841	+	9178	protein_coding	Ral GEF with PH domain and SH3 binding motif 2 [Source:HGNC Symbol;Acc:HGNC:30279]	-
ENSG00000140379	0	0	0	0	0	28.286	15.1949	15.629	21.7442	11.3846	0.236412	6.45	BCL2A1	15	79960889	79971446	-	1089	protein_coding	BCL2 related protein A1 [Source:HGNC Symbol;Acc:HGNC:991]	-
ENSG00000152256	1.76805	1.41564	3.01142	1.34856	1.50752	21.1333	20.9398	22.1825	18.2065	16.0432	2.32664	16.5111	PDK1	2	172555373	172608669	+	14883	protein_coding	pyruvate dehydrogenase kinase 1 [Source:HGNC Symbol;Acc:HGNC:8809]	-
ENSG00000183762	3.36049	3.84867	4.44685	3.86195	3.8961	18.0782	14.8628	14.8347	20.1978	17.4567	6.79106	18.526	KREMEN1	22	29073078	29168333	+	7977	protein_coding	kringle containing transmembrane protein 1 [Source:HGNC Symbol;Acc:HGNC:17550]	-
ENSG00000088340	0.333849	0.214638	0.427999	0.374962	0.456565	2.84234	1.89165	2.61698	2.86518	3.13118	0.395156	2.17381	FER1L4	20	35558737	35607562	-	9067	transcribed_unitary_pseudogene	fer-1 like family member 4, pseudogene [Source:HGNC Symbol;Acc:HGNC:15801]	-
ENSG00000133134	0.790155	0.707516	0.501954	0.329672	0.752395	5.85617	11.6607	10.7623	6.46677	9.00722	0.437845	6.37102	BEX2	X	103309346	103311046	-	1176	protein_coding	brain expressed X-linked 2 [Source:HGNC Symbol;Acc:HGNC:30933]	-
ENSG00000116117	11.4645	9.54374	7.22621	8.30449	10.6822	1.74295	1.00368	1.4355	1.82086	1.50194	6.5508	1.41052	PARD3B	2	204545793	205620162	+	10382	protein_coding	par-3 family cell polarity regulator beta [Source:HGNC Symbol;Acc:HGNC:14446]	-
ENSG00000214575	0.152531	0.128749	0.15968	0.192404	0.180795	1.32595	1.92294	1.60804	1.15777	1.43527	0.127969	1.73855	CPEB1	15	82543201	82648861	-	8215	protein_coding	cytoplasmic polyadenylation element binding protein 1 [Source:HGNC Symbol;Acc:HGNC:21744]	-
ENSG00000272870	0.440149	0.271308	0.328601	0.137459	0.22798	3.70935	9.27165	9.10567	3.72541	6.48029	0.257969	2.67875	AC097534.2	4	173363780	173370446	-	2495	antisense	uncharacterized LOC105377540 [Source:NCBI gene;Acc:105377540]	-
ENSG00000146278	25.0525	24.3209	28.5781	24.1013	23.2621	125.02	145.771	144.422	104.652	131.364	35.8673	128.03	PNRC1	6	89080751	89085160	+	2992	protein_coding	proline rich nuclear receptor coactivator 1 [Source:HGNC Symbol;Acc:HGNC:17278]	-
ENSG00000117501	0.0294004	0.0294489	0.0399479	0.0155691	0.0536163	4.54825	1.44702	2.40552	5.28847	2.08517	0	0.588935	MROH9	1	170935471	171064765	+	3831	protein_coding	maestro heat like repeat family member 9 [Source:HGNC Symbol;Acc:HGNC:26287]	-
ENSG00000117155	8.58209	8.39383	8.57661	8.31954	6.53667	1.61035	1.56321	1.62838	1.77197	1.4277	5.67465	1.42655	SSX2IP	1	84643707	84690803	-	8639	protein_coding	SSX family member 2 interacting protein [Source:HGNC Symbol;Acc:HGNC:16509]	-
ENSG00000168386	30.5719	28.6682	18.4129	24.379	25.2623	0.732095	2.70434	2.3537	1.13518	2.75795	13.4004	3.14786	FILIP1L	3	99830141	100114513	-	5903	protein_coding	filamin A interacting protein 1 like [Source:HGNC Symbol;Acc:HGNC:24589]	-
ENSG00000181634	0.0713861	0.092955	0.11501	0.13231	0.0480678	0.922997	0.940444	1.47498	1.12092	2.43629	0.0435125	1.3841	TNFSF15	9	114784635	114806126	-	7889	protein_coding	TNF superfamily member 15 [Source:HGNC Symbol;Acc:HGNC:11931]	-
ENSG00000176014	86.6052	91.16	90.0085	78.4682	79.0591	22.4316	21.3212	19.1306	20.3049	19.931	64.5351	21.0937	TUBB6	18	12307669	12344320	+	4117	protein_coding	tubulin beta 6 class V [Source:HGNC Symbol;Acc:HGNC:20776]	-
ENSG00000177570	2.0389	1.92672	1.98611	1.5495	1.73846	0.20018	0.128744	0.230108	0.342467	0.227525	1.8346	0.196545	SAMD12	8	118189455	118622112	-	15378	protein_coding	sterile alpha motif domain containing 12 [Source:HGNC Symbol;Acc:HGNC:31750]	-
ENSG00000259803	0	0.0108064	0.00837659	0.0685577	0	2.30598	1.27757	1.3849	1.99521	1.64051	0.147961	1.84307	SLC22A31	16	89195761	89201664	-	2610	protein_coding	solute carrier family 22 member 31 [Source:HGNC Symbol;Acc:HGNC:27091]	-
ENSG00000130303	6.61807	9.14951	11.7423	10.4073	6.59405	0.88173	2.12314	2.00795	0.526835	0.928043	5.00411	1.02716	BST2	19	17402939	17405648	-	1119	protein_coding	bone marrow stromal cell antigen 2 [Source:HGNC Symbol;Acc:HGNC:1119]	-
ENSG00000212743	0.138087	0.103736	0.0357383	0.042656	0	3.54825	1.55855	0.980328	2.41722	1.17523	0.33317	1.50482	AL137145.1	10	6350316	6352762	+	2447	lincRNA	novel transcript	-
ENSG00000135269	17.3686	17.7004	23.426	17.4511	15.6674	2.95997	3.99764	3.38318	4.02202	3.27744	10.5417	3.43643	TES	7	116210493	116258783	+	4280	protein_coding	testin LIM domain protein [Source:HGNC Symbol;Acc:HGNC:14620]	-
ENSG00000114805	1.82147	1.51384	0.72541	1.35123	1.2071	0.0275103	0.136553	0.0408579	0.0273957	0.0690471	0.284144	0.0860539	PLCH1	3	155375580	155745067	-	7173	protein_coding	phospholipase C eta 1 [Source:HGNC Symbol;Acc:HGNC:29185]	-
ENSG00000069667	1.33272	1.04112	2.23055	1.19886	1.00977	23.4076	16.4313	16.5647	16.8313	12.5731	2.49042	10.0929	RORA	15	60488284	61229319	-	17040	protein_coding	RAR related orphan receptor A [Source:HGNC Symbol;Acc:HGNC:10258]	THR-like
ENSG00000224877	33.4891	33.5341	36.4726	35.0784	30.8657	5.44956	7.51221	5.85327	5.76961	7.94186	27.4728	6.69796	NDUFAF8	17	81239239	81241281	+	1376	protein_coding	NADH:ubiquinone oxidoreductase complex assembly factor 8 [Source:HGNC Symbol;Acc:HGNC:33551]	-
ENSG00000106785	3.43676	3.55331	3.0002	4.01888	4.16603	0.487104	0.377252	0.420767	0.427585	0.385612	2.50282	0.673304	TRIM14	9	98069275	98119212	-	5469	protein_coding	tripartite motif containing 14 [Source:HGNC Symbol;Acc:HGNC:16283]	-
ENSG00000119280	99.7787	104.154	67.9546	111.787	101.356	15.4164	16.3137	15.938	18.7714	17.1901	69.9169	17.9733	C1orf198	1	230837119	230869589	-	5161	protein_coding	chromosome 1 open reading frame 198 [Source:HGNC Symbol;Acc:HGNC:25900]	-
ENSG00000108187	2.45813	2.36948	2.72863	2.32665	2.38899	0.247999	0.402945	0.371474	0.216571	0.299639	1.74224	0.407427	PBLD	10	68282660	68333049	-	5172	protein_coding	phenazine biosynthesis like protein domain containing [Source:HGNC Symbol;Acc:HGNC:23301]	-
ENSG00000129474	18.8216	16.5341	11.4032	16.1483	19.3097	2.72614	3.5553	3.21153	2.20535	3.06492	10.9981	2.07901	AJUBA	14	22971174	22982642	-	5979	protein_coding	ajuba LIM protein [Source:HGNC Symbol;Acc:HGNC:20250]	-
ENSG00000244242	0.0176578	0.0913823	0.121105	0.137144	0.0858712	1.80667	1.54647	1.66767	1.06799	1.46274	0.0538153	1.77078	IFITM10	11	1732410	1750591	-	4784	protein_coding	interferon induced transmembrane protein 10 [Source:HGNC Symbol;Acc:HGNC:40022]	-
ENSG00000101608	163.626	142.345	148.553	130.999	133.794	33.3304	41.899	35.9857	34.9781	36.0397	127.457	32.8359	MYL12A	18	3247481	3256236	+	3245	protein_coding	myosin light chain 12A [Source:HGNC Symbol;Acc:HGNC:16701]	-
ENSG00000006459	1.9021	1.87383	1.39802	1.89752	1.74926	12.7732	9.86104	9.99704	10.8695	7.91545	1.24904	8.36051	KDM7A	7	140084746	140177035	-	9430	protein_coding	lysine demethylase 7A [Source:HGNC Symbol;Acc:HGNC:22224]	-
ENSG00000164949	6.9279	7.29615	12.8387	8.55373	8.15076	88.8065	85.5886	90.5341	86.433	78.0247	14.5271	48.1565	GEM	8	94249253	94262350	-	2648	protein_coding	GTP binding protein overexpressed in skeletal muscle [Source:HGNC Symbol;Acc:HGNC:4234]	-
ENSG00000087494	0.108397	0.29232	0.155377	0.264933	0.355589	4.02025	3.15351	3.58391	4.01515	2.60678	0.756018	2.72286	PTHLH	12	27958084	27972705	-	3377	protein_coding	parathyroid hormone like hormone [Source:HGNC Symbol;Acc:HGNC:9607]	-
ENSG00000162998	0.115768	0.0133798	0.138285	0.165052	0.0899448	3.15156	2.3134	2.18671	2.59154	1.50065	0.0542805	1.79058	FRZB	2	182833275	182867162	-	3162	protein_coding	frizzled related protein [Source:HGNC Symbol;Acc:HGNC:3959]	-
ENSG00000150051	22.7954	16.2833	15.4095	15.1873	22.1227	2.36452	3.86252	3.45517	2.28766	2.5175	21.6268	3.67018	MKX	10	27672875	27746060	-	4106	protein_coding	mohawk homeobox [Source:HGNC Symbol;Acc:HGNC:23729]	Others
ENSG00000071127	61.443	63.8362	52.1726	62.4762	61.1643	14.5244	12.067	12.5715	15.0765	14.5457	36.9277	13.0288	WDR1	4	10074339	10116949	-	7827	protein_coding	WD repeat domain 1 [Source:HGNC Symbol;Acc:HGNC:12754]	-
ENSG00000168938	18.7028	18.3035	25.0569	20.3058	16.0262	4.37364	3.1489	3.74064	3.12842	3.85327	18.0695	3.92626	PPIC	5	123023250	123036741	-	2098	protein_coding	peptidylprolyl isomerase C [Source:HGNC Symbol;Acc:HGNC:9256]	-
ENSG00000166046	4.77247	4.71583	4.84731	4.37699	4.23558	19.9919	18.8224	19.5442	20.7417	18.3129	6.206	18.7144	TCP11L2	12	106301929	106347015	+	6558	protein_coding	t-complex 11 like 2 [Source:HGNC Symbol;Acc:HGNC:28627]	-
ENSG00000171316	0.054718	0.0822125	0.041841	0.0579523	0.0372166	0.649559	0.589057	0.635986	0.643383	0.421477	0.0379008	0.412364	CHD7	8	60678778	60868028	+	16982	protein_coding	chromodomain helicase DNA binding protein 7 [Source:HGNC Symbol;Acc:HGNC:20626]	-
ENSG00000136689	0.93832	0.909549	1.47722	1.47006	1.63535	47.2783	23.8038	28.2766	50.4068	28.489	4.84305	8.0407	IL1RN	2	113107214	113134016	+	3256	protein_coding	interleukin 1 receptor antagonist [Source:HGNC Symbol;Acc:HGNC:6000]	-
ENSG00000143786	1.61603	2.21053	2.37596	2.39571	2.2738	16.9892	11.5232	13.2342	20.9187	16.1467	3.96096	10.1759	CNIH3	1	224434660	224740549	+	6386	protein_coding	cornichon family AMPA receptor auxiliary protein 3 [Source:HGNC Symbol;Acc:HGNC:26802]	-
ENSG00000076067	19.3076	21.7219	14.8061	22.5396	22.5578	2.7198	3.11848	3.76485	3.06767	3.24139	14.4539	4.38846	RBMS2	12	56521929	56596196	+	8808	protein_coding	RNA binding motif single stranded interacting protein 2 [Source:HGNC Symbol;Acc:HGNC:9909]	-
ENSG00000214274	0.945172	0.453642	0.328708	0.646504	0.375671	5.39556	14.836	11.978	3.98516	8.80389	1.02021	6.75761	ANG	14	20684177	20698971	+	1430	protein_coding	angiogenin [Source:HGNC Symbol;Acc:HGNC:483]	-
ENSG00000236393	2.91961	1.48255	0.995042	1.17092	2.35485	0.158118	0.0133592	0.111329	0.0125968	0.0512071	1.64346	0.0272884	AC091806.1	X	40262917	40287720	+	3120	lincRNA	uncharacterized LOC101927476 [Source:NCBI gene;Acc:101927476]	-
ENSG00000137033	1.15992	1.99418	4.73147	1.25598	1.44257	42.287	30.2707	30.6051	33.7322	33.4414	5.35535	42.6877	IL33	9	6215786	6257983	+	3253	protein_coding	interleukin 33 [Source:HGNC Symbol;Acc:HGNC:16028]	-
ENSG00000147872	34.0241	38.9215	53.4773	39.2191	36.4345	227.195	300.767	287.032	194.67	254.947	30.9456	213.779	PLIN2	9	19108375	19149290	-	5086	protein_coding	perilipin 2 [Source:HGNC Symbol;Acc:HGNC:248]	-
ENSG00000022267	65.719	63.577	49.9033	57.0021	50.5388	9.89124	16.0447	16.4656	10.181	13.5097	28.1014	12.8768	FHL1	X	136146702	136211359	+	5997	protein_coding	four and a half LIM domains 1 [Source:HGNC Symbol;Acc:HGNC:3702]	-
ENSG00000150938	241.361	219.725	154.099	210.312	201.082	21.9137	25.6568	26.3196	22.6888	24.7568	83.9649	42.5999	CRIM1	2	36355926	36551135	+	7122	protein_coding	cysteine rich transmembrane BMP regulator 1 [Source:HGNC Symbol;Acc:HGNC:2359]	-
ENSG00000123159	17.4245	16.3162	18.3077	16.2144	17.6437	4.27551	4.20562	3.44462	3.88593	4.50871	14.0082	4.18988	GIPC1	19	14477760	14496149	-	4440	protein_coding	GIPC PDZ domain containing family member 1 [Source:HGNC Symbol;Acc:HGNC:1226]	-
ENSG00000244280	2.16792	2.15498	2.52166	2.07781	3.03425	0	0.122016	0.088972	0.115052	0.0561239	2.46198	0	ECEL1P2	2	232385750	232387457	-	1708	transcribed_unprocessed_pseudogene	endothelin converting enzyme like 1 pseudogene 2 [Source:HGNC Symbol;Acc:HGNC:14019]	-
ENSG00000189184	56.3165	59.9698	71.5989	54.9238	44.3335	8.18721	12.5054	12.0836	8.71155	12.6384	49.7853	9.9071	PCDH18	4	137518918	137532494	-	6686	protein_coding	protocadherin 18 [Source:HGNC Symbol;Acc:HGNC:14268]	-
ENSG00000136379	14.8593	13.4802	14.2136	13.8753	14.0708	55.2658	70.1228	69.9039	52.1858	68.1572	26.0387	75.9851	ABHD17C	15	80679684	80755621	+	3627	protein_coding	abhydrolase domain containing 17C [Source:HGNC Symbol;Acc:HGNC:26925]	-
ENSG00000114268	3.26446	3.64393	4.65217	3.53799	5.19777	21.6008	20.97	21.5723	21.1633	20.5679	8.52273	23.0381	PFKFB4	3	48517684	48562015	-	6107	protein_coding	6-phosphofructo-2-kinase/fructose-2,6-biphosphatase 4 [Source:HGNC Symbol;Acc:HGNC:8875]	-
ENSG00000113231	1.99508	1.74858	1.35541	1.93907	1.57229	0.122195	0.0960384	0.146937	0.067918	0.0897304	1.02267	0.211501	PDE8B	5	77210449	77429807	+	6944	protein_coding	phosphodiesterase 8B [Source:HGNC Symbol;Acc:HGNC:8794]	-
ENSG00000162944	0.555477	0.457792	0.520458	0.580863	0.41822	5.38415	3.34445	3.58326	6.18938	3.165	0.967894	3.2847	RFTN2	2	197568224	197676045	-	6007	protein_coding	raftlin family member 2 [Source:HGNC Symbol;Acc:HGNC:26402]	-
ENSG00000099204	6.50733	6.60235	4.36104	6.73601	7.02428	0.684045	0.965311	1.11909	0.726218	0.880074	3.27618	1.22549	ABLIM1	10	114431113	114685003	-	10039	protein_coding	actin binding LIM protein 1 [Source:HGNC Symbol;Acc:HGNC:78]	-
ENSG00000144642	4.94178	4.50315	4.34659	4.27931	3.98303	0.246409	0.69661	0.575313	0.227166	0.514869	4.49116	0.690581	RBMS3	3	28574791	30010391	+	18339	protein_coding	RNA binding motif single stranded interacting protein 3 [Source:HGNC Symbol;Acc:HGNC:13427]	-
ENSG00000145022	15.1759	16.9721	14.5726	14.6888	14.9548	3.06018	3.03463	3.07817	3.16905	3.45472	7.97413	3.75025	TCTA	3	49412206	49416475	+	2747	protein_coding	T cell leukemia translocation altered [Source:HGNC Symbol;Acc:HGNC:11692]	-
ENSG00000176406	0.125088	0.110797	0.127623	0.0864963	0.147341	0.901241	0.948749	0.976347	0.784941	1.12736	0.174861	1.73793	RIMS2	8	103500748	104256094	+	13619	protein_coding	regulating synaptic membrane exocytosis 2 [Source:HGNC Symbol;Acc:HGNC:17283]	-
ENSG00000169126	1.99403	1.58367	1.51158	1.47145	1.36055	0.0909551	0.179018	0.10916	0.0494053	0.0836822	1.79348	0.165	ARMC4	10	27812164	27999048	-	4773	protein_coding	armadillo repeat containing 4 [Source:HGNC Symbol;Acc:HGNC:25583]	-
ENSG00000248587	0.0798572	0.0657052	0.106292	0.0860878	0.115226	0.65957	0.303961	0.47495	0.818043	0.726577	0.12169	1.07578	GDNF-AS1	5	37811589	37953827	+	9873	antisense	GDNF antisense RNA 1 [Source:HGNC Symbol;Acc:HGNC:43592]	-
ENSG00000166342	0.219787	0.383981	0.313518	0.300446	0.312622	3.52467	1.42239	2.17131	3.57063	2.18957	0.44007	1.88547	NETO1	18	72742314	72868146	-	5509	protein_coding	neuropilin and tolloid like 1 [Source:HGNC Symbol;Acc:HGNC:13823]	-
ENSG00000149571	2.65611	2.71824	2.39053	2.84703	2.42731	0.772088	0.616297	0.518531	0.390396	0.489426	1.69514	0.506785	KIRREL3	11	126423359	127003460	-	6594	protein_coding	kirre like nephrin family adhesion molecule 3 [Source:HGNC Symbol;Acc:HGNC:23204]	-
ENSG00000126368	1.35611	1.43974	0.930672	1.17268	1.17419	4.18581	16.6978	13.3803	5.28846	12.432	1.55568	11.5409	NR1D1	17	40092787	40100725	-	2772	protein_coding	nuclear receptor subfamily 1 group D member 1 [Source:HGNC Symbol;Acc:HGNC:7962]	THR-like
ENSG00000260822	0.824671	0.877302	0.922914	0.602355	0.848895	7.58077	4.5166	4.72244	6.52121	4.24666	1.69	4.88811	AC004656.1	X	24545516	24550466	+	4951	sense_overlapping	novel transcript, overlapping to PDK3	-
ENSG00000271216	0	0	0	0	0	9.11359	6.93764	11.6258	8.29994	9.50188	0	8.45798	LINC01050	13	42810366	42812562	-	760	lincRNA	long intergenic non-protein coding RNA 1050 [Source:HGNC Symbol;Acc:HGNC:49044]	-
ENSG00000118898	0.0457947	0.0275221	0.0711127	0.0232807	0.0657832	1.05521	1.91701	2.02376	0.611056	1.3636	0.078158	1.03019	PPL	16	4882507	4960741	-	7686	protein_coding	periplakin [Source:HGNC Symbol;Acc:HGNC:9273]	-
ENSG00000123213	6.71292	6.4406	5.38584	6.21622	5.80027	1.23828	1.90929	1.52587	1.29235	1.53082	4.33477	1.36093	NLN	5	65722196	65871725	+	10948	protein_coding	neurolysin [Source:HGNC Symbol;Acc:HGNC:16058]	-
ENSG00000109472	1.07569	0.38617	2.04734	1.02333	0.544838	17.058	20.6994	21.4303	12.1839	17.0352	1.33455	14.4634	CPE	4	165361194	165498320	+	2958	protein_coding	carboxypeptidase E [Source:HGNC Symbol;Acc:HGNC:2303]	-
ENSG00000196460	1.84499	1.68991	1.62784	2.23095	2.28645	20.6873	10.7707	13.8402	22.054	15.7527	5.11177	9.8967	RFX8	2	101397361	101474703	-	2854	protein_coding	RFX family member 8, lacking RFX DNA binding domain [Source:HGNC Symbol;Acc:HGNC:37253]	RFX
ENSG00000154380	37.4364	33.5413	24.4112	32.2183	30.94	5.86327	7.35867	7.43024	5.92898	6.88914	17.8706	7.57934	ENAH	1	225486835	225653142	-	15044	protein_coding	ENAH, actin regulator [Source:HGNC Symbol;Acc:HGNC:18271]	-
ENSG00000232855	2.93782	2.54974	3.02573	2.33075	2.46487	0.422939	0.360526	0.372233	0.523464	0.464721	0.591211	0.420356	AF165147.1	21	28439346	28674848	-	6532	lincRNA	novel transcript	-
ENSG00000174099	31.5292	28.8922	28.0379	26.8464	28.8438	4.16248	6.14093	6.45412	4.00715	5.92677	25.5453	6.86408	MSRB3	12	65278643	65491430	+	7405	protein_coding	methionine sulfoxide reductase B3 [Source:HGNC Symbol;Acc:HGNC:27375]	-
ENSG00000064042	7.1938	7.86262	6.17322	7.07539	6.6477	1.13908	1.55794	1.57193	1.07463	1.32378	6.68203	1.70092	LIMCH1	4	41359607	41700044	+	10862	protein_coding	LIM and calponin homology domains 1 [Source:HGNC Symbol;Acc:HGNC:29191]	-
ENSG00000168542	157.396	190.6	435.39	234.001	176.763	29.6098	34.2117	41.3035	31.6821	44.2213	354.758	35.8104	COL3A1	2	188974320	189012746	+	6811	protein_coding	collagen type III alpha 1 chain [Source:HGNC Symbol;Acc:HGNC:2201]	-
ENSG00000162490	0.0191657	0	0.0133927	0.0202985	0.0150561	2.90114	0.692219	0.923512	2.41825	0.965643	0.0116822	0.165157	DRAXIN	1	11691729	11725857	+	7346	protein_coding	dorsal inhibitory axon guidance protein [Source:HGNC Symbol;Acc:HGNC:25054]	-
ENSG00000248429	1.47807	1.83813	2.05486	1.8616	1.80727	0.0629892	0.0258703	0.128969	0.0139393	0.127496	1.2251	0.128336	FAM198B-AS1	4	158170752	158202877	+	5639	antisense	FAM198B antisense RNA 1 [Source:HGNC Symbol;Acc:HGNC:53132]	-
ENSG00000236255	0.333069	0.587308	0.608799	0.28294	0.327064	4.56128	3.12246	2.79523	4.77957	2.90162	0.348938	4.27483	AC009404.1	2	117833937	117841658	+	4058	lincRNA	novel transcript	-
ENSG00000279145	0.126035	0.260375	0.130476	0.144608	0.300565	2.57981	1.97443	2.45554	2.25389	1.61494	0.296088	2.80254	AC011912.1	15	55171378	55176739	-	5362	lincRNA	TEC	-
ENSG00000206538	26.495	26.0961	21.9239	26.1986	27.2249	2.2024	4.64539	4.76734	1.96911	4.25239	21.6046	4.61727	VGLL3	3	86876388	86991119	-	12714	protein_coding	vestigial like family member 3 [Source:HGNC Symbol;Acc:HGNC:24327]	-
ENSG00000139239	6.13369	23.6132	4.89797	2.68172	2.67013	43.4741	56.0589	19.757	31.411	43.9419	19.2923	21.879	RPL14P1	12	62965325	62965969	+	645	processed_pseudogene	ribosomal protein L14 pseudogene 1 [Source:HGNC Symbol;Acc:HGNC:31384]	-
ENSG00000076513	33.1194	30.8563	29.6726	29.358	32.626	4.2339	6.51579	5.64734	3.99436	5.3038	24.0698	7.64811	ANKRD13A	12	109999186	110039763	+	7350	protein_coding	ankyrin repeat domain 13A [Source:HGNC Symbol;Acc:HGNC:21268]	-
ENSG00000257497	0.484504	0.161768	0.228661	0.0603697	0.170584	5.05978	3.0234	2.94436	4.07074	2.80291	0.101336	2.88683	AC121761.1	12	75483454	75489820	-	1482	antisense	novel transcript, antisense to GLIPR1	-
ENSG00000101825	46.0745	46.9224	23.6165	53.7054	54.8372	1.71479	1.96422	2.24452	1.94242	1.89409	47.0691	5.9358	MXRA5	X	3308565	3346641	-	9793	protein_coding	matrix remodeling associated 5 [Source:HGNC Symbol;Acc:HGNC:7539]	-
ENSG00000203727	3.01186	3.14402	2.77783	4.17847	2.63505	0.277887	0.43857	0.381285	0.435306	0.371608	3.29284	0.599482	SAMD5	6	147508927	147737547	+	6320	protein_coding	sterile alpha motif domain containing 5 [Source:HGNC Symbol;Acc:HGNC:21180]	-
ENSG00000165633	0.861088	1.01279	1.53721	1.31962	1.02126	7.35335	5.51123	6.67646	6.40767	6.33661	3.60348	9.61313	VSTM4	10	49014245	49115509	-	8633	protein_coding	V-set and transmembrane domain containing 4 [Source:HGNC Symbol;Acc:HGNC:26470]	-
ENSG00000170955	67.5747	66.6656	74.9706	60.323	63.7209	17.054	21.2392	20.2939	15.2083	17.7635	77.477	16.2056	CAVIN3	11	6318946	6320647	-	1672	protein_coding	caveolae associated protein 3 [Source:HGNC Symbol;Acc:HGNC:9400]	-
ENSG00000117600	25.4136	20.6673	31.0066	21.2123	25.5828	5.10425	4.84895	5.33129	4.7744	6.40506	34.8537	5.43267	PLPPR4	1	99263953	99309590	+	5540	protein_coding	phospholipid phosphatase related 4 [Source:HGNC Symbol;Acc:HGNC:23496]	-
ENSG00000122694	9.24936	10.9911	9.47154	8.51726	8.76128	0.968893	1.15287	1.59888	1.17069	1.92974	7.93566	1.77665	GLIPR2	9	36136536	36163913	+	3055	protein_coding	GLI pathogenesis related 2 [Source:HGNC Symbol;Acc:HGNC:18007]	-
ENSG00000259436	0.100822	0.158696	0.0447323	0.0457636	0	1.81686	0.852801	1.34364	1.5379	1.47099	0.318249	1.69844	AC010247.2	19	42152569	42157523	+	1955	antisense	novel transcript, antisense to POU2F2	-
ENSG00000168229	0.120691	0.0464964	0.0360417	0	0.0104189	2.30968	0.487855	0.543982	2.15104	0.995575	0.275872	0.842136	PTGDR	14	52267713	52276724	+	3033	protein_coding	prostaglandin D2 receptor [Source:HGNC Symbol;Acc:HGNC:9591]	-
ENSG00000133135	0	0.0493089	0.0127406	0	0.00920763	1.02345	1.0991	1.15441	0.57258	1.35	0.0375077	1.09774	RNF128	X	106693794	106796993	+	3432	protein_coding	ring finger protein 128, E3 ubiquitin protein ligase [Source:HGNC Symbol;Acc:HGNC:21153]	-
ENSG00000175455	31.1483	27.3084	27.4411	24.7356	28.1066	8.99677	6.90907	6.82367	7.71037	7.15822	17.3374	6.79934	CCDC14	3	123897305	123961408	-	11423	protein_coding	coiled-coil domain containing 14 [Source:HGNC Symbol;Acc:HGNC:25766]	-
ENSG00000197930	23.0418	21.4842	28.884	20.5238	20.9645	118.804	183.816	170.505	91.9856	138.441	28.0971	137.351	ERO1A	14	52639916	52695900	-	7548	protein_coding	endoplasmic reticulum oxidoreductase 1 alpha [Source:HGNC Symbol;Acc:HGNC:13280]	-
ENSG00000198796	35.0925	35.6379	33.8735	37.1241	35.469	0.924827	3.42072	3.3953	1.33146	2.95273	21.2792	5.66712	ALPK2	18	58481247	58628957	-	9431	protein_coding	alpha kinase 2 [Source:HGNC Symbol;Acc:HGNC:20565]	-
ENSG00000151617	1.09962	0.745381	1.99129	1.12591	0.876137	12.3344	7.52376	8.19088	8.84246	9.63573	5.37625	10.9991	EDNRA	4	147480917	147544954	+	4238	protein_coding	endothelin receptor type A [Source:HGNC Symbol;Acc:HGNC:3179]	-
ENSG00000085514	0.203537	0.175752	0.223424	0.1561	0.149654	4.19058	2.49336	2.6893	5.03519	3.26541	0.245987	1.58099	PILRA	7	100367530	100400099	+	2006	protein_coding	paired immunoglobin like type 2 receptor alpha [Source:HGNC Symbol;Acc:HGNC:20396]	-
ENSG00000215244	0.132305	0.0685467	0.0637609	0.106302	0.0921599	1.9439	0.776617	0.886376	2.15231	0.957768	0.0695217	1.57258	AL137145.2	10	6277687	6335982	+	3086	lincRNA	uncharacterized LOC399715 [Source:NCBI gene;Acc:399715]	-
ENSG00000118777	1.63568	2.2339	2.36227	1.77375	1.79805	0.348186	0.413171	0.383052	0.25713	0.33575	1.98211	0.274291	ABCG2	4	88090264	88231322	-	5044	protein_coding	ATP binding cassette subfamily G member 2 (Junior blood group) [Source:HGNC Symbol;Acc:HGNC:74]	-
ENSG00000245904	0.0983256	0.0501731	0.0619386	0.0530512	0.049968	0.548648	0.700262	0.783807	0.536006	0.623149	0.079157	0.712398	AC025164.1	12	92145573	92189660	+	7589	antisense	uncharacterized LOC101928617 [Source:NCBI gene;Acc:101928617]	-
ENSG00000108854	48.8208	45.8078	47.2843	38.194	47.8117	11.2996	11.3288	11.221	11.6562	11.9693	34.3282	10.6196	SMURF2	17	64542295	64662068	-	6961	protein_coding	SMAD specific E3 ubiquitin protein ligase 2 [Source:HGNC Symbol;Acc:HGNC:16809]	-
ENSG00000165091	0.174883	0.271818	0.112374	0.244832	0.178216	1.72425	1.35385	1.39014	1.30464	1.6743	0.018379	1.75045	TMC1	9	72521608	72838230	+	7004	protein_coding	transmembrane channel like 1 [Source:HGNC Symbol;Acc:HGNC:16513]	-
ENSG00000072182	0	0.016117	0.0104109	0	0	0.958466	1.07576	0.580979	0.643802	0.419957	0	1.56901	ASIC4	2	219514170	219538772	+	5250	protein_coding	acid sensing ion channel subunit family member 4 [Source:HGNC Symbol;Acc:HGNC:21263]	-
ENSG00000008083	4.57367	4.37724	3.44754	4.32589	3.83778	16.6854	18.4531	18.6522	14.989	16.6805	3.91636	21.1151	JARID2	6	15246296	15522040	+	6015	protein_coding	jumonji and AT-rich interaction domain containing 2 [Source:HGNC Symbol;Acc:HGNC:6196]	ARID
ENSG00000153904	101.251	102.109	77.865	90.0979	90.1115	5.12768	13.7552	12.1995	4.00934	10.1812	46.3139	14.3422	DDAH1	1	85318481	85578363	-	4568	protein_coding	dimethylarginine dimethylaminohydrolase 1 [Source:HGNC Symbol;Acc:HGNC:2715]	-
ENSG00000061656	1.12507	0.673639	1.29811	0.65237	0.874659	9.53181	9.11765	8.40261	6.78133	8.89412	1.00567	6.19545	SPAG4	20	35615892	35621049	+	2240	protein_coding	sperm associated antigen 4 [Source:HGNC Symbol;Acc:HGNC:11214]	-
ENSG00000117228	22.5599	23.3344	19.3665	21.1512	21.7982	0.845931	3.21456	2.64189	0.964439	2.78439	15.2226	3.22771	GBP1	1	89052319	89065360	-	4992	protein_coding	guanylate binding protein 1 [Source:HGNC Symbol;Acc:HGNC:4182]	-
ENSG00000109861	34.8052	28.8332	46.3177	32.5017	30.5298	6.25288	7.03619	6.81821	7.23511	8.27298	38.2858	5.03937	CTSC	11	88293592	88337787	-	11421	protein_coding	cathepsin C [Source:HGNC Symbol;Acc:HGNC:2528]	-
ENSG00000203837	0	0	0	0	0	5.49912	2.16017	3.0249	3.9736	2.76231	0	1.18451	PNLIPRP3	10	116427867	116477957	+	2354	protein_coding	pancreatic lipase related protein 3 [Source:HGNC Symbol;Acc:HGNC:23492]	-
ENSG00000276085	0	0	0	0	0	7.20011	4.76675	7.15265	4.9629	6.40587	0	1.72424	CCL3L1	17	36194869	36196758	-	1469	protein_coding	C-C motif chemokine ligand 3 like 1 [Source:HGNC Symbol;Acc:HGNC:10628]	-
ENSG00000114054	3.66184	3.76524	3.67913	3.4764	3.41095	0.945786	1.18147	0.798386	0.866186	0.863314	3.77417	0.805393	PCCB	3	136250306	136337896	+	7532	protein_coding	propionyl-CoA carboxylase subunit beta [Source:HGNC Symbol;Acc:HGNC:8654]	-
ENSG00000108852	0.221066	0.136087	0.134095	0.163405	0.124046	1.65572	1.71795	1.80732	0.983512	1.43199	0.221071	1.11055	MPP2	17	43875357	43909711	-	6114	protein_coding	membrane palmitoylated protein 2 [Source:HGNC Symbol;Acc:HGNC:7220]	-
ENSG00000163513	38.1669	42.2111	36.7496	41.694	41.4019	8.85558	8.32905	9.56007	8.33411	10.1858	38.9773	11.4479	TGFBR2	3	30606502	30694142	+	4704	protein_coding	transforming growth factor beta receptor 2 [Source:HGNC Symbol;Acc:HGNC:11773]	-
ENSG00000123689	12.9411	9.57527	18.9344	10.7444	13.4832	176.39	143.861	147.803	159.363	149.601	40.8525	63.4863	G0S2	1	209675420	209676388	+	866	protein_coding	G0/G1 switch 2 [Source:HGNC Symbol;Acc:HGNC:30229]	-
ENSG00000154175	0.18596	0.178559	0.300719	0.293391	0.332471	1.59979	1.97621	2.12583	1.3461	1.70128	0.388907	1.94275	ABI3BP	3	100749156	100993515	-	10978	protein_coding	ABI family member 3 binding protein [Source:HGNC Symbol;Acc:HGNC:17265]	-
ENSG00000125257	27.2256	29.3038	23.4415	29.586	26.2978	6.53581	6.48259	7.16264	7.34834	7.07522	25.0943	6.99557	ABCC4	13	95019829	95301475	-	8635	protein_coding	ATP binding cassette subfamily C member 4 [Source:HGNC Symbol;Acc:HGNC:55]	-
ENSG00000135913	2.8234	2.66715	2.57695	2.66285	2.72466	11.1771	15.7435	13.6354	9.44472	10.396	2.53342	10.3332	USP37	2	218450251	218568361	-	9290	protein_coding	ubiquitin specific peptidase 37 [Source:HGNC Symbol;Acc:HGNC:20063]	-
ENSG00000129521	0	0	0	0.00810507	0	0.981427	0.472936	0.693254	0.753033	0.521047	0	0.315269	EGLN3	14	33924231	34462774	-	7359	protein_coding	egl-9 family hypoxia inducible factor 3 [Source:HGNC Symbol;Acc:HGNC:14661]	-
ENSG00000141429	30.4681	27.6022	31.8965	26.9747	25.2509	10.0744	6.53751	7.83495	7.56749	7.61117	24.6604	6.78495	GALNT1	18	35581117	35711834	+	5126	protein_coding	polypeptide N-acetylgalactosaminyltransferase 1 [Source:HGNC Symbol;Acc:HGNC:4123]	-
ENSG00000168685	59.6016	60.5168	44.2453	48.5503	51.948	10.202	5.45081	6.62201	9.77035	7.00229	24.5345	3.51237	IL7R	5	35852695	35879603	+	6060	protein_coding	interleukin 7 receptor [Source:HGNC Symbol;Acc:HGNC:6024]	-
ENSG00000136842	1.19224	1.43001	1.09373	2.05493	0.933189	11.1917	9.70638	10.2194	10.0534	8.88451	0.619099	18.7191	TMOD1	9	97501180	97601748	+	3708	protein_coding	tropomodulin 1 [Source:HGNC Symbol;Acc:HGNC:11871]	-
ENSG00000240032	2.48221	2.40675	3.53075	2.08212	2.49596	40.7744	19.2825	21.357	26.5801	16.8554	2.17872	17.5924	LNCSRLR	3	146066344	146069185	-	709	antisense	lncRNA sorafenib resistance in renal cell carcinoma associated [Source:HGNC Symbol;Acc:HGNC:52753]	-
ENSG00000166923	150.698	123.217	55.1549	115.041	142.053	6.79838	9.56977	9.81937	6.14849	8.74415	59.557	16.6494	GREM1	15	32717974	32745107	+	14606	protein_coding	gremlin 1, DAN family BMP antagonist [Source:HGNC Symbol;Acc:HGNC:2001]	-
ENSG00000128872	2.17672	2.45664	1.98694	2.22978	1.91325	0.315432	0.257907	0.359145	0.295541	0.444863	1.74792	0.45365	TMOD2	15	51751561	51816368	+	11636	protein_coding	tropomodulin 2 [Source:HGNC Symbol;Acc:HGNC:11872]	-
ENSG00000162631	1.40822	0.992319	1.06946	1.05087	1.44378	0.11877	0.225782	0.188868	0.167736	0.188824	1.06826	0.0978299	NTNG1	1	107140007	107483458	+	9138	protein_coding	netrin G1 [Source:HGNC Symbol;Acc:HGNC:23319]	-
ENSG00000132274	26.037	22.3881	27.1434	19.8256	23.8947	4.86772	5.50088	5.3732	6.17601	5.44585	23.1864	6.18396	TRIM22	11	5689689	5737089	+	6020	protein_coding	tripartite motif containing 22 [Source:HGNC Symbol;Acc:HGNC:16379]	-
ENSG00000131459	1.4462	1.5666	1.85011	1.8062	1.78167	7.52996	9.0904	9.29452	7.09161	7.99833	2.50451	7.2271	GFPT2	5	180300690	180353387	-	4780	protein_coding	glutamine-fructose-6-phosphate transaminase 2 [Source:HGNC Symbol;Acc:HGNC:4242]	-
ENSG00000137801	2009.92	1756.13	820.409	1931.17	2183.23	46.7019	113.04	132.05	59.4678	159.262	1290.05	204.236	THBS1	15	39581079	39599466	+	9158	protein_coding	thrombospondin 1 [Source:HGNC Symbol;Acc:HGNC:11785]	-
ENSG00000258791	0	0.00405007	0	0	0	3.49665	2.2983	2.11668	2.38723	1.99134	0.0369691	0.64185	LINC00520	14	55781132	55796731	-	3482	lincRNA	long intergenic non-protein coding RNA 520 [Source:HGNC Symbol;Acc:HGNC:19843]	-
ENSG00000106070	3.04005	3.37909	2.46306	2.91832	3.13586	12.9983	12.7382	12.9856	11.596	10.4586	2.49261	13.2491	GRB10	7	50590063	50793462	-	9795	protein_coding	growth factor receptor bound protein 10 [Source:HGNC Symbol;Acc:HGNC:4564]	-
ENSG00000167772	6.30781	6.69322	10.0242	7.65992	7.30812	52.1632	46.2736	50.923	38.9931	45.5481	3.68234	86.3577	ANGPTL4	19	8363289	8374373	+	2482	protein_coding	angiopoietin like 4 [Source:HGNC Symbol;Acc:HGNC:16039]	-
ENSG00000123700	9.48453	8.31677	6.30562	7.59602	8.30104	0.721814	0.515683	0.336712	0.764615	0.406792	7.82468	1.35488	KCNJ2	17	70168673	70180048	+	5577	protein_coding	potassium voltage-gated channel subfamily J member 2 [Source:HGNC Symbol;Acc:HGNC:6263]	-
ENSG00000143199	0.0298141	0.0712124	0.0854715	0.126305	0.0643439	1.29218	1.94179	1.95556	0.707421	1.21536	0.00698954	1.87227	ADCY10	1	167809388	167914215	-	6139	protein_coding	adenylate cyclase 10 [Source:HGNC Symbol;Acc:HGNC:21285]	-
ENSG00000267279	8.57194	5.96321	5.83497	6.08143	6.81297	0.707693	1.2167	1.37606	0.491683	0.946071	5.36807	0.798853	AC090409.1	18	61585746	61606916	-	1199	lincRNA	novel transcript	-
ENSG00000173559	62.9787	63.2573	59.8664	63.2094	60.2588	22.839	12.4776	15.1285	19.1912	15.2256	27.9454	16.7909	NABP1	2	191678068	191696659	+	13806	protein_coding	nucleic acid binding protein 1 [Source:HGNC Symbol;Acc:HGNC:26232]	-
ENSG00000174226	0.0357678	0	0.0104142	0.0094705	0	1.1405	1.317	1.06857	0.923576	0.837136	0.0272523	0.905744	SNX31	8	100572882	100663415	-	3149	protein_coding	sorting nexin 31 [Source:HGNC Symbol;Acc:HGNC:28605]	-
ENSG00000091428	0.0355483	0.0336288	0.0598017	0.00836656	0.013298	1.31757	0.502811	0.679078	1.51055	0.443732	0.0060189	1.1465	RAPGEF4	2	172735274	173052893	+	7129	protein_coding	Rap guanine nucleotide exchange factor 4 [Source:HGNC Symbol;Acc:HGNC:16626]	-
ENSG00000108370	0.475346	0.482183	0.300263	0.358383	0.357146	1.81522	2.38516	2.30602	1.73457	1.70051	0.294652	2.09805	RGS9	17	65100812	65227703	+	6990	protein_coding	regulator of G protein signaling 9 [Source:HGNC Symbol;Acc:HGNC:10004]	-
ENSG00000026559	0.56969	0.311253	0.468462	0.455265	0.482407	3.86533	2.07368	2.17411	3.4372	2.13629	0.793145	4.96402	KCNG1	20	51003656	51023129	-	5437	protein_coding	potassium voltage-gated channel modifier subfamily G member 1 [Source:HGNC Symbol;Acc:HGNC:6248]	-
ENSG00000171617	48.6737	31.238	35.0374	28.8273	50.9208	5.63563	5.02687	5.29388	5.92078	6.22646	37.3749	9.00015	ENC1	5	74627406	74641424	-	5858	protein_coding	ectodermal-neural cortex 1 [Source:HGNC Symbol;Acc:HGNC:3345]	-
ENSG00000167157	72.3823	67.1663	47.7949	69.4155	72.2523	11.6051	19.6799	17.4286	11.4968	15.8182	55.297	11.3163	PRRX2	9	129665641	129722674	+	1311	protein_coding	paired related homeobox 2 [Source:HGNC Symbol;Acc:HGNC:21338]	Homeobox
ENSG00000171303	0.00452487	0.00453233	0.0193228	0	0.0101561	0.710304	0.365032	0.361064	0.473669	0.423613	0.0413711	0.588304	KCNK3	2	26692690	26733420	+	6223	protein_coding	potassium two pore domain channel subfamily K member 3 [Source:HGNC Symbol;Acc:HGNC:6278]	-
ENSG00000151651	0.474213	0.283227	0.246987	0.311952	0.148748	2.60494	1.48673	1.52373	2.6722	1.70128	0.408441	1.91476	ADAM8	10	133262403	133276868	-	4780	protein_coding	ADAM metallopeptidase domain 8 [Source:HGNC Symbol;Acc:HGNC:215]	-
ENSG00000113369	8.00689	9.99797	17.0397	9.41703	8.29724	92.6945	60.954	63.7481	74.8002	58.7709	15.8755	80.1401	ARRDC3	5	91368724	91383359	-	4934	protein_coding	arrestin domain containing 3 [Source:HGNC Symbol;Acc:HGNC:29263]	-
ENSG00000261553	3.86182	5.17109	4.65986	4.49338	4.10702	0.850159	0.563657	0.696273	0.827804	0.684493	1.7716	1.07495	AL137782.1	13	75549773	75807120	+	4178	processed_transcript	novel transcript	-
ENSG00000272398	1.80024	1.82597	1.38364	1.71405	1.03057	0.0318585	0.067292	0.00700974	0.101522	0.0412699	0.60269	0.0137455	CD24	6	106969831	106975627	-	3097	protein_coding	CD24 molecule [Source:HGNC Symbol;Acc:HGNC:1645]	-
ENSG00000161940	0.0257564	0.00644974	0.0149986	0	0.0144526	1.56583	1.25814	1.32797	1.08298	0.759921	0	0.365052	BCL6B	17	7023020	7030290	+	4373	protein_coding	B cell CLL/lymphoma 6B [Source:HGNC Symbol;Acc:HGNC:1002]	ZBTB
ENSG00000147852	2.6322	2.1035	2.18535	2.04853	2.43459	9.60561	11.5705	11.2742	8.18316	8.75215	1.33702	11.0949	VLDLR	9	2621834	2660053	+	9339	protein_coding	very low density lipoprotein receptor [Source:HGNC Symbol;Acc:HGNC:12698]	-
ENSG00000116883	0.727702	0.897701	0.56501	0.454316	0.713506	3.81135	4.60347	4.2816	3.68856	4.35489	0.782069	4.91014	AL591845.1	1	36323734	36329221	+	1838	antisense	novel transcript, antisense to EVA1B	-
ENSG00000185477	0.0574091	0.0473015	0.0129409	0.0196137	0.0270179	0.63852	0.590739	0.711027	0.767686	0.679833	0.0931266	0.134387	GPRIN3	4	89236386	89308010	-	15205	protein_coding	GPRIN family member 3 [Source:HGNC Symbol;Acc:HGNC:27733]	-
ENSG00000069011	17.7202	23.3325	10.0784	25.1721	23.0367	1.52312	1.66794	1.5829	1.42723	1.68821	10.9319	3.26156	PITX1	5	135027735	135034813	-	3511	protein_coding	paired like homeodomain 1 [Source:HGNC Symbol;Acc:HGNC:9004]	Homeobox
ENSG00000106305	14.8681	14.2021	15.5705	14.5706	15.0868	4.0046	3.7304	3.37213	2.84393	3.24226	14.7543	4.12266	AIMP2	7	6009245	6023834	+	1838	protein_coding	aminoacyl tRNA synthetase complex interacting multifunctional protein 2 [Source:HGNC Symbol;Acc:HGNC:20609]	-
ENSG00000129048	14.5003	12.8553	25.0562	10.411	13.9026	0.486166	1.06356	1.07448	0.536013	1.30737	21.8036	2.15378	ACKR4	3	132597237	132618967	+	2273	protein_coding	atypical chemokine receptor 4 [Source:HGNC Symbol;Acc:HGNC:1611]	-
ENSG00000092841	229.353	182.125	203.611	187.855	206.803	25.4874	63.5158	51.0347	24.6479	48.2245	165.83	44.8744	MYL6	12	56158161	56163496	+	4609	protein_coding	myosin light chain 6 [Source:HGNC Symbol;Acc:HGNC:7587]	-
ENSG00000005249	12.0739	11.8521	8.54415	12.1176	10.2932	2.29869	2.34562	2.74004	1.86133	2.6936	8.86397	2.01118	PRKAR2B	7	107044649	107161811	+	4318	protein_coding	protein kinase cAMP-dependent type II regulatory subunit beta [Source:HGNC Symbol;Acc:HGNC:9392]	-
ENSG00000125775	1.003	0.648506	0.910611	0.916149	0.935035	5.0058	5.01174	5.45389	5.18495	4.82972	1.25346	9.88432	SDCBP2	20	1309909	1329239	-	2653	protein_coding	syndecan binding protein 2 [Source:HGNC Symbol;Acc:HGNC:15756]	-
ENSG00000238105	0.0693869	0.0656402	0.0409044	0.0353832	0.0273985	0.833845	0.285302	0.301159	0.821405	0.349949	0.0606996	0.372978	GOLGA2P5	12	100156357	100173659	-	10957	transcribed_unprocessed_pseudogene	GOLGA2 pseudogene 5 [Source:HGNC Symbol;Acc:HGNC:25315]	-
ENSG00000249992	36.3277	35.2598	45.5648	27.2483	35.8448	233.423	259.97	244.495	218.567	256.63	68.2801	143.219	TMEM158	3	45224466	45226278	-	1813	protein_coding	transmembrane protein 158 (gene/pseudogene) [Source:HGNC Symbol;Acc:HGNC:30293]	-
ENSG00000174807	37.515	74.2441	59.5503	88.0047	58.7971	3.12428	9.29587	10.583	3.7873	10.6427	52.6379	11.1001	CD248	11	66314487	66317044	-	2558	protein_coding	CD248 molecule [Source:HGNC Symbol;Acc:HGNC:18219]	-
ENSG00000163739	2345.5	901.952	789.527	858.01	2051.08	98.2698	80.8689	74.1646	123.046	105.894	1434.41	26.2778	CXCL1	4	73869393	73871242	+	1296	protein_coding	C-X-C motif chemokine ligand 1 [Source:HGNC Symbol;Acc:HGNC:4602]	-
ENSG00000163661	71.7382	63.4315	192.551	62.8427	77.2911	3.94663	15.5658	14.1949	3.57566	12.7895	74.6148	9.27104	PTX3	3	157436789	157443628	+	1940	protein_coding	pentraxin 3 [Source:HGNC Symbol;Acc:HGNC:9692]	-
ENSG00000177283	0.796536	0.563394	0.626592	0.862118	0.705721	4.32856	2.8287	2.93047	4.86641	3.29047	2.204	4.0827	FZD8	10	35638249	35642278	-	4030	protein_coding	frizzled class receptor 8 [Source:HGNC Symbol;Acc:HGNC:4046]	-
ENSG00000162069	0	0	0	0.00635877	0.0101068	0.782593	1.00425	1.18729	0.456706	0.73581	0.027447	0.580912	BICDL2	16	3027682	3036926	-	4690	protein_coding	BICD family like cargo adaptor 2 [Source:HGNC Symbol;Acc:HGNC:33584]	-
ENSG00000100983	10.8022	11.9118	11.9212	10.8562	11.291	2.79665	3.92908	3.24899	3.1924	3.37439	9.86193	3.02347	GSS	20	34928433	34956027	-	6174	protein_coding	glutathione synthetase [Source:HGNC Symbol;Acc:HGNC:4624]	-
ENSG00000093134	0.311161	0.242006	0.346759	0.220994	0.168438	8.79422	2.19999	3.52224	9.79482	4.18732	0.122724	1.38911	VNN3	6	132722787	132734765	-	3846	protein_coding	vanin 3 [Source:HGNC Symbol;Acc:HGNC:16431]	-
ENSG00000196562	4.88761	6.39764	6.795	6.70639	4.49776	0.619532	0.616726	0.652221	0.566769	0.715191	6.04925	1.31732	SULF2	20	47656348	47786616	-	6657	protein_coding	sulfatase 2 [Source:HGNC Symbol;Acc:HGNC:20392]	-
ENSG00000156804	2.82915	3.39448	2.19516	3.10526	3.15792	12.6484	24.6646	21.4068	11.3016	19.0466	2.76484	29.4162	FBXO32	8	123497889	123541206	-	7395	protein_coding	F-box protein 32 [Source:HGNC Symbol;Acc:HGNC:16731]	-
ENSG00000196878	1.79293	1.49507	2.0683	1.58083	1.7863	15.3134	10.4202	11.6349	15.9622	12.6129	2.09601	6.91036	LAMB3	1	209614870	209652466	-	4688	protein_coding	laminin subunit beta 3 [Source:HGNC Symbol;Acc:HGNC:6490]	-
ENSG00000161203	111.774	103.532	119.713	106.122	107.772	24.6374	34.9369	34.7958	25.9933	33.831	77.6616	32.1378	AP2M1	3	184174689	184184091	+	4756	protein_coding	adaptor related protein complex 2 subunit mu 1 [Source:HGNC Symbol;Acc:HGNC:564]	-
ENSG00000165030	13.0797	14.1903	10.9052	15.9841	16.6869	55.0919	105.821	106.031	55.0792	79.3084	15.4863	83.3126	NFIL3	9	91409045	91423862	-	2085	protein_coding	nuclear factor, interleukin 3 regulated [Source:HGNC Symbol;Acc:HGNC:7787]	TF_bZIP
ENSG00000279254	0.398257	0.398914	0.263408	0.390553	0.397284	4.00038	3.64624	2.62693	3.19109	2.50236	1.01147	4.96166	AC020604.1	2	46668870	46670778	+	1909	TEC	TEC	-
ENSG00000129946	1.40075	1.74786	2.54564	2.20547	2.35991	13.5806	8.40474	8.88915	11.7116	9.37093	2.91356	8.9602	SHC2	19	416583	460996	-	4131	protein_coding	SHC adaptor protein 2 [Source:HGNC Symbol;Acc:HGNC:29869]	-
ENSG00000198046	1.22733	1.49507	1.68004	1.19663	1.34509	5.03744	6.33016	5.87577	5.57855	5.94272	1.88	7.13687	ZNF667	19	56439325	56478065	-	8810	protein_coding	zinc finger protein 667 [Source:HGNC Symbol;Acc:HGNC:28854]	zf-C2H2
ENSG00000130304	0.943842	0.86163	0.917028	0.956247	0.754675	2.7247	3.85782	4.02655	3.41611	3.77675	0.964914	4.47168	SLC27A1	19	17468769	17506168	+	8249	protein_coding	solute carrier family 27 member 1 [Source:HGNC Symbol;Acc:HGNC:10995]	-
ENSG00000169760	3.01339	2.76266	3.55584	2.47738	2.34015	0.663086	0.531893	0.426782	0.507346	0.478606	2.48201	0.234915	NLGN1	3	173396284	174286644	+	10148	protein_coding	neuroligin 1 [Source:HGNC Symbol;Acc:HGNC:14291]	-
ENSG00000164181	0.00923019	0.0215726	0.0812214	0.0325859	0.02417	0.983207	1.3344	1.40664	0.669919	0.872848	0.0468846	2.70249	ELOVL7	5	60751791	60844389	-	4576	protein_coding	ELOVL fatty acid elongase 7 [Source:HGNC Symbol;Acc:HGNC:26292]	-
ENSG00000213694	37.8554	30.0607	43.5793	31.0328	39.5589	9.80988	7.38882	8.34439	11.0368	8.7496	41.8959	8.22994	S1PR3	9	88990863	89005010	+	13578	protein_coding	sphingosine-1-phosphate receptor 3 [Source:HGNC Symbol;Acc:HGNC:3167]	-
ENSG00000181061	33.2099	29.0887	33.819	27.1519	30.129	5.74911	7.91311	7.34224	5.25589	6.85802	29.2804	8.32338	HIGD1A	3	42784298	42804531	-	1675	protein_coding	HIG1 hypoxia inducible domain family member 1A [Source:HGNC Symbol;Acc:HGNC:29527]	-
ENSG00000116285	13.0802	12.0439	11.3232	12.4997	12.9392	73.3322	59.5637	62.8352	64.7833	43.2811	13.869	47.4819	ERRFI1	1	8004404	8026308	-	4186	protein_coding	ERBB receptor feedback inhibitor 1 [Source:HGNC Symbol;Acc:HGNC:18185]	-
ENSG00000198954	12.4528	11.5011	12.2763	10.3072	12.3876	2.98493	3.44282	3.32763	2.51131	3.25449	9.13011	3.15723	KIF1BP	10	68988721	69043544	+	5454	protein_coding	KIF1 binding protein [Source:HGNC Symbol;Acc:HGNC:23419]	-
ENSG00000183091	0.0359267	0.0267588	0.0314708	0.0351233	0.0186087	0.30019	0.151358	0.121802	0.325298	0.190776	0.0189508	0.840481	NEB	2	151485336	151734487	-	30567	protein_coding	nebulin [Source:HGNC Symbol;Acc:HGNC:7720]	-
ENSG00000001461	11.0354	12.1364	10.2596	11.6766	11.121	0.74912	1.69754	1.93337	0.825407	1.74988	6.25106	2.34941	NIPAL3	1	24415794	24472976	+	9404	protein_coding	NIPA like domain containing 3 [Source:HGNC Symbol;Acc:HGNC:25233]	-
ENSG00000159167	431.746	298.967	252.496	266.323	342.759	1301.36	893.442	1000.03	1298.53	1011.83	378.976	1150.63	STC1	8	23841915	23854807	-	4149	protein_coding	stanniocalcin 1 [Source:HGNC Symbol;Acc:HGNC:11373]	-
ENSG00000134802	1.70184	1.21136	1.58272	1.51853	1.87841	16.6751	9.22751	10.5758	16.1271	10.6853	2.90681	6.54053	SLC43A3	11	57406954	57427580	-	4517	protein_coding	solute carrier family 43 member 3 [Source:HGNC Symbol;Acc:HGNC:17466]	-
ENSG00000116171	17.885	16.4236	16.0701	15.1555	14.0995	4.39808	5.41021	4.87378	3.92309	4.77471	14.3425	3.85206	SCP2	1	52927229	53051703	+	8305	protein_coding	sterol carrier protein 2 [Source:HGNC Symbol;Acc:HGNC:10606]	-
ENSG00000151006	0.135647	0.0974167	0.129166	0.143665	0.221164	1.43129	1.61767	1.73839	1.01809	1.50734	0.105302	1.88435	PRSS53	16	31083425	31089628	-	5501	protein_coding	serine protease 53 [Source:HGNC Symbol;Acc:HGNC:34407]	-
ENSG00000105676	7.01524	9.1533	8.77861	7.87517	8.47726	1.83598	2.07786	2.28504	1.73134	2.25928	5.75011	1.33425	ARMC6	19	19033575	19060311	+	4052	protein_coding	armadillo repeat containing 6 [Source:HGNC Symbol;Acc:HGNC:25049]	-
ENSG00000135077	0	0.0222434	0.0344841	0	0.0083072	1.35912	0.580724	0.699099	1.5291	0.550193	0.0902393	0.766573	HAVCR2	5	157085832	157142869	-	3804	protein_coding	hepatitis A virus cellular receptor 2 [Source:HGNC Symbol;Acc:HGNC:18437]	-
ENSG00000125531	0.0621423	0.116709	0.15681	0.148085	0.165631	1.80728	2.32262	2.35357	1.64255	1.93042	0.0355107	1.03342	FNDC11	20	63547891	63556708	+	3625	protein_coding	fibronectin type III domain containing 11 [Source:HGNC Symbol;Acc:HGNC:28764]	-
ENSG00000099338	0.00919202	0.0322252	0.00713696	0.0129805	0.00515788	0.188957	0.322016	0.305913	0.252319	0.255556	0.0233454	0.277932	CATSPERG	19	38335775	38370943	+	9190	protein_coding	cation channel sperm associated auxiliary subunit gamma [Source:HGNC Symbol;Acc:HGNC:25243]	-
ENSG00000138166	7.43528	7.06466	5.31314	7.58395	7.96359	28.5847	65.6451	59.0589	25.3546	51.9866	6.48964	49.8956	DUSP5	10	110497838	110511544	+	2615	protein_coding	dual specificity phosphatase 5 [Source:HGNC Symbol;Acc:HGNC:3071]	-
ENSG00000165410	24.7203	23.0266	16.27	21.2547	22.786	3.61183	6.93807	5.989	3.48456	5.63488	18.6422	3.69129	CFL2	14	34706769	34714823	-	7179	protein_coding	cofilin 2 [Source:HGNC Symbol;Acc:HGNC:1875]	-
ENSG00000155755	11.3119	9.43845	9.45905	8.35166	9.83722	2.90823	2.08213	2.27397	2.33334	2.63456	7.74064	1.77584	TMEM237	2	201620184	201643570	-	7647	protein_coding	transmembrane protein 237 [Source:HGNC Symbol;Acc:HGNC:14432]	-
ENSG00000183718	1.73575	1.98146	1.8891	1.36115	1.77218	7.72846	6.5265	7.24852	7.13328	7.01198	1.88323	6.67872	TRIM52	5	181254417	181261139	-	6562	protein_coding	tripartite motif containing 52 [Source:HGNC Symbol;Acc:HGNC:19024]	-
ENSG00000151572	11.7124	12.2792	13.69	11.8348	9.86214	1.30712	2.13116	1.98107	1.06572	1.68495	4.75715	2.73463	ANO4	12	100717526	101128641	+	4997	protein_coding	anoctamin 4 [Source:HGNC Symbol;Acc:HGNC:23837]	-
ENSG00000137812	1.67301	1.90278	1.58906	1.31801	1.42126	0.136688	0.276516	0.264746	0.14187	0.293034	1.43587	0.253343	KNL1	15	40594020	40664342	+	10250	protein_coding	kinetochore scaffold 1 [Source:HGNC Symbol;Acc:HGNC:24054]	-
ENSG00000103187	25.4703	35.1203	24.5578	36.211	32.4465	2.08946	4.16375	3.6503	2.26965	3.74961	18.656	6.84947	COTL1	16	84565594	84618077	-	6762	protein_coding	coactosin like F-actin binding protein 1 [Source:HGNC Symbol;Acc:HGNC:18304]	-
ENSG00000155115	67.9545	61.1146	67.8323	54.9496	54.7902	14.4438	15.5668	15.056	14.3468	17.5338	57.205	14.0636	GTF3C6	6	110958560	110967890	+	1067	protein_coding	general transcription factor IIIC subunit 6 [Source:HGNC Symbol;Acc:HGNC:20872]	-
ENSG00000156253	6.83843	6.54233	6.05335	6.71997	7.00891	1.94716	1.21543	1.54426	1.64385	1.52943	7.97509	1.768	RWDD2B	21	29004384	29019378	-	3395	protein_coding	RWD domain containing 2B [Source:HGNC Symbol;Acc:HGNC:1302]	-
ENSG00000134007	0.428166	0.353189	0.559283	0.36278	0.570959	4.03135	2.81848	3.34376	3.62787	2.6923	0.284012	3.96	ADAM20	14	70522358	70535015	-	2795	protein_coding	ADAM metallopeptidase domain 20 [Source:HGNC Symbol;Acc:HGNC:199]	-
ENSG00000135617	12.5982	9.16101	12.6718	10.0257	9.2758	1.30432	2.19216	1.92868	1.38269	1.60107	7.44118	2.45072	PRADC1	2	73228006	73233238	-	1407	protein_coding	protease associated domain containing 1 [Source:HGNC Symbol;Acc:HGNC:16047]	-
ENSG00000130962	16.1978	16.6604	14.738	16.096	15.5855	5.3388	4.19504	4.32076	4.83324	4.49051	11.0778	3.87814	PRRG1	X	37349275	37457295	+	6180	protein_coding	proline rich and Gla domain 1 [Source:HGNC Symbol;Acc:HGNC:9469]	-
ENSG00000141052	1.67204	1.00901	0.544417	0.929122	1.26402	0	0	0	0.00221419	0	0.541497	0	MYOCD	17	12665890	12768949	+	8875	protein_coding	myocardin [Source:HGNC Symbol;Acc:HGNC:16067]	-
ENSG00000150477	0.375797	0.519634	0.418513	0.497178	0.450139	2.15474	1.89917	2.07785	2.18285	1.81921	0.493603	1.86509	KIAA1328	18	36829106	37232172	+	11127	protein_coding	KIAA1328 [Source:HGNC Symbol;Acc:HGNC:29248]	-
ENSG00000067221	1.78462	1.84014	1.90185	1.90293	1.54061	0.573451	0.358595	0.311287	0.433933	0.426104	1.17926	0.362176	STOML1	15	73978923	73994622	-	10461	protein_coding	stomatin like 1 [Source:HGNC Symbol;Acc:HGNC:14560]	-
ENSG00000231445	0.143177	0.382437	0.592892	0.353828	0.696284	8.96352	23.0303	13.5406	8.92619	12.0772	0.145453	9.01906	TIMM8AP1	2	162077357	162077651	-	295	processed_pseudogene	translocase of inner mitochondrial membrane 8A pseudogene 1 [Source:HGNC Symbol;Acc:HGNC:17802]	-
ENSG00000004799	1.64189	1.55722	1.49494	1.98311	1.37059	5.44964	5.53406	6.36527	6.61844	7.14157	0.84982	7.46552	PDK4	7	95583499	95596491	-	4519	protein_coding	pyruvate dehydrogenase kinase 4 [Source:HGNC Symbol;Acc:HGNC:8812]	-
ENSG00000172757	82.2198	99.07	72.3773	90.297	87.5309	14.8663	24.8854	22.3349	16.7417	24.1625	62.6945	23.18	CFL1	11	65823022	65862026	-	5863	protein_coding	cofilin 1 [Source:HGNC Symbol;Acc:HGNC:1874]	-
ENSG00000148484	48.5194	48.3605	50.5126	43.3428	44.5432	16.0652	14.6345	14.1698	12.3551	14.7796	38.7776	11.3357	RSU1	10	16590611	16817528	-	4191	protein_coding	Ras suppressor protein 1 [Source:HGNC Symbol;Acc:HGNC:10464]	-
ENSG00000170962	8.91083	6.69746	8.16399	7.95549	6.81494	0.531953	1.04544	0.877832	0.529737	1.06361	7.54876	1.60161	PDGFD	11	103907186	104164379	-	4266	protein_coding	platelet derived growth factor D [Source:HGNC Symbol;Acc:HGNC:30620]	-
ENSG00000081019	4.05092	3.41236	4.22413	3.58624	4.22407	21.0874	28.979	27.6291	18.1034	20.4329	4.70367	13.1693	RSBN1	1	113761832	113812476	-	6819	protein_coding	round spermatid basic protein 1 [Source:HGNC Symbol;Acc:HGNC:25642]	-
ENSG00000258667	0.0528297	0.211667	1.37412	0.22381	0.444661	18.7335	17.6341	18.3082	16.4434	12.8892	0.161009	10.4628	HIF1A-AS2	14	61715558	61751097	-	533	lincRNA	HIF1A antisense RNA 2 [Source:HGNC Symbol;Acc:HGNC:43015]	-
ENSG00000119714	1.77814	1.40249	1.69074	0.923428	1.92322	11.5762	7.45751	7.83464	10.2511	8.19301	3.97279	8.5062	GPR68	14	91232532	91253925	-	3278	protein_coding	G protein-coupled receptor 68 [Source:HGNC Symbol;Acc:HGNC:4519]	-
ENSG00000079102	4.0599	3.49876	3.13204	3.38438	4.35311	0.635659	0.64361	0.785925	0.664953	0.835718	4.35111	0.989158	RUNX1T1	8	91954967	92103286	-	13535	protein_coding	RUNX1 translocation partner 1 [Source:HGNC Symbol;Acc:HGNC:1535]	-
ENSG00000206262	9.59057	10.2734	12.5256	9.9942	9.67669	3.31406	2.46872	2.20086	3.13675	2.50826	6.55799	2.50274	FOXL2NB	3	138947234	138953451	+	4567	protein_coding	FOXL2 neighbor [Source:HGNC Symbol;Acc:HGNC:34428]	-
ENSG00000170385	12.5256	13.2342	13.2459	13.8462	12.8879	2.14491	3.49877	3.76758	1.92058	3.02662	13.6667	3.6473	SLC30A1	1	211571568	211578742	-	5474	protein_coding	solute carrier family 30 member 1 [Source:HGNC Symbol;Acc:HGNC:11012]	-
ENSG00000164292	121.441	97.4376	111.677	94.4951	106.094	31.1333	34.7111	35.0547	22.7745	30.4755	84.7585	31.8154	RHOBTB3	5	95713522	95824383	+	8833	protein_coding	Rho related BTB domain containing 3 [Source:HGNC Symbol;Acc:HGNC:18757]	-
ENSG00000227036	0.0306012	0.0781619	0.0209877	0.0918284	0.0377765	0.417466	1.04183	1.03926	0.364473	0.776693	0.0870455	1.48274	LINC00511	17	72290091	72640472	-	27605	processed_transcript	long intergenic non-protein coding RNA 511 [Source:HGNC Symbol;Acc:HGNC:43564]	-
ENSG00000241484	0	0	0	0	0	0.431044	1.40328	1.68583	0.271727	0.832449	0	1.4844	ARHGAP8	22	44752558	44862788	+	4990	protein_coding	Rho GTPase activating protein 8 [Source:HGNC Symbol;Acc:HGNC:677]	-
ENSG00000100280	9.73242	12.8518	9.38143	13.7754	12.0459	2.78924	2.25427	2.22066	2.69283	2.66713	8.42725	3.37595	AP1B1	22	29327680	29423179	-	6721	protein_coding	adaptor related protein complex 1 subunit beta 1 [Source:HGNC Symbol;Acc:HGNC:554]	-
ENSG00000166813	7.71944	7.39097	7.84721	7.89247	7.79747	1.76773	1.28768	1.52585	2.2044	1.9232	5.98458	1.37048	KIF7	15	89608789	89655451	-	5001	protein_coding	kinesin family member 7 [Source:HGNC Symbol;Acc:HGNC:30497]	-
ENSG00000233901	4.69009	2.91071	2.48255	2.5164	5.19408	0.631361	0.130742	0.306434	0.234233	0.190436	1.21135	0.360536	LINC01503	9	129332300	129359538	+	1594	lincRNA	long intergenic non-protein coding RNA 1503 [Source:HGNC Symbol;Acc:HGNC:51184]	-
ENSG00000175155	1.7138	1.34889	1.67497	1.59315	1.41833	5.53948	9.94286	9.63224	5.38491	8.67497	2.39867	11.938	YPEL2	17	59331689	59401729	+	8667	protein_coding	yippee like 2 [Source:HGNC Symbol;Acc:HGNC:18326]	-
ENSG00000110723	1.73473	1.49959	0.943635	1.39445	1.15409	0.145592	0.151839	0.169181	0.0724927	0.167973	1.31579	0.196302	EXPH5	11	108505431	108593738	-	10843	protein_coding	exophilin 5 [Source:HGNC Symbol;Acc:HGNC:30578]	-
ENSG00000156049	2.81479	1.37862	2.13326	1.22754	1.61429	0.406121	0.153181	0.135632	0.194993	0.117432	2.56254	0.117337	GNA14	9	77423079	77648307	-	2721	protein_coding	G protein subunit alpha 14 [Source:HGNC Symbol;Acc:HGNC:4382]	-
ENSG00000183722	32.44	34.6348	39.7139	31.76	28.8172	3.6924	6.36078	6.31916	4.03008	5.95447	25.7979	8.85164	LHFPL6	13	39209116	39603528	-	4564	protein_coding	LHFPL tetraspan subfamily member 6 [Source:HGNC Symbol;Acc:HGNC:6586]	-
ENSG00000123416	125.767	123.007	121.702	107.237	117.472	22.5324	45.1327	36.9675	24.9898	36.79	81.1053	31.6952	TUBA1B	12	49127782	49131397	-	3574	protein_coding	tubulin alpha 1b [Source:HGNC Symbol;Acc:HGNC:18809]	-
ENSG00000138640	2.12439	2.082	2.97213	2.00849	2.15573	10.7812	13.2233	12.4284	9.04702	9.39978	1.81993	10.7512	FAM13A	4	88725955	89111398	-	13215	protein_coding	family with sequence similarity 13 member A [Source:HGNC Symbol;Acc:HGNC:19367]	-
ENSG00000146477	0.172415	0.15585	0.385278	0.293951	0.259563	2.68177	1.17025	1.57242	2.50626	1.8229	0.365263	2.16156	SLC22A3	6	160348268	160452581	+	3348	protein_coding	solute carrier family 22 member 3 [Source:HGNC Symbol;Acc:HGNC:10967]	-
ENSG00000164309	0.630527	0.594767	0.440218	0.470086	0.34879	2.21004	2.40166	2.68322	1.87099	1.71834	0.252689	1.70382	CMYA5	5	79689877	79800240	+	14179	protein_coding	cardiomyopathy associated 5 [Source:HGNC Symbol;Acc:HGNC:14305]	-
ENSG00000214900	0.143051	0.19296	0.258421	0.157567	0.155188	1.34201	1.76175	1.78961	1.31246	1.03459	0.292104	0.984735	LINC01588	14	49927571	50092643	-	14763	lincRNA	long intergenic non-protein coding RNA 1588 [Source:HGNC Symbol;Acc:HGNC:27503]	-
ENSG00000164142	0.254064	0.428903	0.137419	0.380946	0.381232	3.18083	4.29314	4.42811	2.14758	2.66925	0.269702	3.3015	FAM160A1	4	151409216	151663632	+	4932	protein_coding	family with sequence similarity 160 member A1 [Source:HGNC Symbol;Acc:HGNC:34237]	-
ENSG00000203721	0.656493	0.568715	0.382291	0.756371	0.572475	6.58393	2.34405	2.90687	6.46364	3.09566	0.35149	4.05716	LINC00862	1	200253419	200400705	-	3174	lincRNA	long intergenic non-protein coding RNA 862 [Source:HGNC Symbol;Acc:HGNC:21901]	-
ENSG00000196611	636.119	471.412	450.437	374.236	681.209	9254.76	3959.36	4424.64	8754.46	4794.82	1319.22	1938.49	MMP1	11	102789920	102798160	-	1970	protein_coding	matrix metallopeptidase 1 [Source:HGNC Symbol;Acc:HGNC:7155]	-
ENSG00000179094	0.653487	1.13794	0.569834	1.16701	0.864255	3.30295	15.349	14.2465	3.33971	10.3613	1.11225	13.6945	PER1	17	8140472	8156506	-	7002	protein_coding	period circadian regulator 1 [Source:HGNC Symbol;Acc:HGNC:8845]	-
ENSG00000162643	1.9021	1.91962	2.60538	2.44784	1.57077	0.251506	0.196557	0.318195	0.0400733	0.19141	1.21956	0.23873	WDR63	1	84999147	85133138	+	3923	protein_coding	WD repeat domain 63 [Source:HGNC Symbol;Acc:HGNC:30711]	-
ENSG00000228794	1.13436	1.06773	1.24205	1.41083	1.29639	5.14478	4.53558	5.07999	4.74154	4.64789	1.07385	6.31807	LINC01128	1	825138	859446	+	9470	processed_transcript	long intergenic non-protein coding RNA 1128 [Source:HGNC Symbol;Acc:HGNC:49377]	-
ENSG00000111684	9.34734	10.5118	11.7504	11.9227	8.60406	2.05057	1.49962	1.71376	1.34749	1.94424	7.52833	2.80196	LPCAT3	12	6976186	7018510	-	4725	protein_coding	lysophosphatidylcholine acyltransferase 3 [Source:HGNC Symbol;Acc:HGNC:30244]	-
ENSG00000122863	22.0378	23.2375	17.1108	23.4773	19.8694	5.69062	4.58966	4.56765	5.32013	5.45543	12.2509	6.17173	CHST3	10	71964365	72013564	+	6970	protein_coding	carbohydrate sulfotransferase 3 [Source:HGNC Symbol;Acc:HGNC:1971]	-
ENSG00000165029	25.5471	22.8769	19.8461	23.3431	24.0485	99.189	63.6539	68.8085	93.7844	68.7698	25.2519	86.8615	ABCA1	9	104781002	104928237	-	11350	protein_coding	ATP binding cassette subfamily A member 1 [Source:HGNC Symbol;Acc:HGNC:29]	-
ENSG00000182197	60.5816	63.1463	53.243	58.1747	63.8844	13.8333	17.3231	16.9879	16.5044	17.7115	43.7051	19.3572	EXT1	8	117794490	118111853	-	8325	protein_coding	exostosin glycosyltransferase 1 [Source:HGNC Symbol;Acc:HGNC:3512]	-
ENSG00000049759	1.11149	1.23532	0.822285	0.886734	1.31164	5.78145	5.00144	5.04951	5.98028	4.34769	1.4307	4.14115	NEDD4L	18	58044367	58401540	+	17455	protein_coding	neural precursor cell expressed, developmentally down-regulated 4-like, E3 ubiquitin protein ligase [Source:HGNC Symbol;Acc:HGNC:7728]	-
ENSG00000168679	22.2945	19.6818	32.5389	19.13	20.9689	5.27131	5.72501	6.36126	5.78918	5.59963	23.1276	5.18179	SLC16A4	1	110362848	110391082	-	3167	protein_coding	solute carrier family 16 member 4 [Source:HGNC Symbol;Acc:HGNC:10925]	-
ENSG00000260941	0.699472	0.431155	0.278508	0.32292	0.462939	3.88378	2.40261	1.88745	4.00529	2.25911	0.300635	6.07368	LINC00622	1	119597702	119599271	-	1570	sense_overlapping	long intergenic non-protein coding RNA 622 [Source:HGNC Symbol;Acc:HGNC:44251]	-
ENSG00000113916	4.2868	5.05623	4.90424	4.77122	5.1967	19.1117	21.5563	22.3764	22.0171	19.243	4.26342	15.4601	BCL6	3	187721377	187745727	-	5938	protein_coding	B cell CLL/lymphoma 6 [Source:HGNC Symbol;Acc:HGNC:1001]	ZBTB
ENSG00000273415	0.0215607	0.0935837	0.0446409	0.0152234	0.104851	2.206	1.78723	1.58469	2.51781	2.18567	0.416165	0.825757	AP000904.1	11	128096042	128183554	+	1959	lincRNA	novel transcript	-
ENSG00000115602	0.0392039	0	0.125561	0.0778523	0.0549958	0.937547	0.569428	0.553497	0.957582	0.848045	0.0597407	0.814949	IL1RL1	2	102311502	102352037	+	5746	protein_coding	interleukin 1 receptor like 1 [Source:HGNC Symbol;Acc:HGNC:5998]	-
ENSG00000177483	0.0535328	0.114236	0.160836	0.103534	0.0731374	1.05369	1.29197	1.04795	1.02332	0.824054	0.24118	1.4638	RBM44	2	237798389	237842808	+	6049	protein_coding	RNA binding motif protein 44 [Source:HGNC Symbol;Acc:HGNC:24756]	-
ENSG00000049130	45.9585	35.8843	36.5133	33.9464	37.5719	2.13709	5.73991	5.32671	1.71649	4.97966	25.9596	6.91891	KITLG	12	88492793	88580851	-	6205	protein_coding	KIT ligand [Source:HGNC Symbol;Acc:HGNC:6343]	-
ENSG00000129680	5.59619	5.36596	4.18727	4.80445	4.64149	1.44361	1.27395	1.13814	1.31525	1.23662	3.3698	1.30415	MAP7D3	X	136213220	136256482	-	7067	protein_coding	MAP7 domain containing 3 [Source:HGNC Symbol;Acc:HGNC:25742]	-
ENSG00000259158	0.248921	0.230443	0.234266	0.347518	0.44019	2.1356	2.1326	2.27094	1.92667	2.38815	0.224142	3.25005	ADAM20P1	14	70453541	70483775	-	3733	transcribed_unprocessed_pseudogene	ADAM metallopeptidase domain 20 pseudogene 1 [Source:HGNC Symbol;Acc:HGNC:20102]	-
ENSG00000128271	0.365997	0.168165	0.182495	0.177812	0.293924	1.68012	1.14316	1.35391	1.9262	1.5889	0.35817	1.39091	ADORA2A	22	24417879	24442360	+	4193	protein_coding	adenosine A2a receptor [Source:HGNC Symbol;Acc:HGNC:263]	-
ENSG00000164220	5.39925	8.56258	9.7806	8.11881	6.84265	1.28332	2.10895	1.60809	1.18055	1.57949	5.68113	2.16016	F2RL2	5	76615482	76623434	-	3429	protein_coding	coagulation factor II thrombin receptor like 2 [Source:HGNC Symbol;Acc:HGNC:3539]	-
ENSG00000128285	0.0190194	0.0190508	0	0	0.0106723	0.746407	2.77308	2.5441	0.749935	1.51619	0.0289826	2.84662	MCHR1	22	40678750	40682814	+	2961	protein_coding	melanin concentrating hormone receptor 1 [Source:HGNC Symbol;Acc:HGNC:4479]	-
ENSG00000102878	0.154257	0.158688	0.116533	0.181038	0.0374304	1.53097	2.16611	1.93499	1.28601	1.59435	0.228711	2.04845	HSF4	16	67164681	67169945	+	3377	protein_coding	heat shock transcription factor 4 [Source:HGNC Symbol;Acc:HGNC:5227]	HSF
ENSG00000160570	6.73721	6.89841	7.88593	6.36465	8.24546	29.6559	39.5657	34.214	25.0212	29.8279	7.34717	30.1841	DEDD2	19	42198598	42220140	-	2631	protein_coding	death effector domain containing 2 [Source:HGNC Symbol;Acc:HGNC:24450]	-
ENSG00000249917	0.219659	0.0890564	0.105579	0.0553912	0.234774	3.55519	1.71089	1.54029	3.30679	1.50745	0.0557878	1.80274	LINC00536	8	115950511	116325059	-	2692	lincRNA	long intergenic non-protein coding RNA 536 [Source:HGNC Symbol;Acc:HGNC:43645]	-
ENSG00000105516	0.105421	0.165935	0.0902045	0.123046	0.130381	0.916698	3.15599	2.87454	0.618596	1.9751	0.30162	1.21647	DBP	19	48630030	48637438	-	6544	protein_coding	D-box binding PAR bZIP transcription factor [Source:HGNC Symbol;Acc:HGNC:2697]	TF_bZIP
ENSG00000104356	4.78203	5.13288	5.69778	4.76965	5.16799	1.00862	1.17259	1.35123	1.26767	1.49822	5.46087	1.35115	POP1	8	98117297	98159834	+	4852	protein_coding	POP1 homolog, ribonuclease P/MRP subunit [Source:HGNC Symbol;Acc:HGNC:30129]	-
ENSG00000223573	0.063577	0.0859705	0.081449	0.0471344	0.0214048	1.32326	1.22341	1.12492	0.638911	0.800815	0.00968814	1.47539	TINCR	19	5558167	5578349	-	4429	protein_coding	TINCR ubiquitin domain containing [Source:HGNC Symbol;Acc:HGNC:14607]	-
ENSG00000102802	1.50636	1.22965	2.26088	1.68961	1.42429	8.30387	6.72439	9.03025	7.22632	9.89285	6.34414	10.1583	MEDAG	13	30906191	30925572	+	2374	protein_coding	mesenteric estrogen dependent adipogenesis [Source:HGNC Symbol;Acc:HGNC:25926]	-
ENSG00000078053	0.317255	0.417866	0.329728	0.280447	0.224277	4.87026	1.71574	2.13394	3.73772	1.75754	0.6281	1.5182	AMPH	7	38383704	38631567	-	5636	protein_coding	amphiphysin [Source:HGNC Symbol;Acc:HGNC:471]	-
ENSG00000163746	0	0.0441215	0	0.0466525	0.00617923	1.83672	0.961736	1.09522	1.7599	0.624819	0.167809	1.2736	PLSCR2	3	146391421	146495991	-	2557	protein_coding	phospholipid scramblase 2 [Source:HGNC Symbol;Acc:HGNC:16494]	-
ENSG00000181744	6.33265	5.50009	6.32737	5.89713	6.66625	24.4695	47.8906	47.4223	21.4918	34.0933	7.22966	23.2556	C3orf58	3	143971798	144048719	+	5487	protein_coding	chromosome 3 open reading frame 58 [Source:HGNC Symbol;Acc:HGNC:28490]	-
ENSG00000088881	0.204539	0.178319	0.261743	0.220641	0.15303	2.47394	0.897082	1.06297	2.37905	1.43992	0.317458	1.50604	EBF4	20	2692878	2760108	+	3717	protein_coding	early B cell factor 4 [Source:HGNC Symbol;Acc:HGNC:29278]	COE
ENSG00000165997	7.80651	6.11637	6.62024	6.30975	6.83523	25.1189	27.8257	25.9433	20.9754	20.9077	8.89063	24.8877	ARL5B	10	18659405	18681639	+	7196	protein_coding	ADP ribosylation factor like GTPase 5B [Source:HGNC Symbol;Acc:HGNC:23052]	-
ENSG00000184178	14.1366	16.4181	15.915	15.8336	15.8747	5.23532	5.79734	4.28049	3.95487	4.25374	12.0306	5.25275	SCFD2	4	52872982	53366075	-	3185	protein_coding	sec1 family domain containing 2 [Source:HGNC Symbol;Acc:HGNC:30676]	-
ENSG00000130783	0.0408637	0.0850108	0.173283	0.103204	0.049387	2.57293	1.18184	1.07601	1.74617	0.973792	0.0910099	1.4209	CCDC62	12	122774327	122827528	+	4479	protein_coding	coiled-coil domain containing 62 [Source:HGNC Symbol;Acc:HGNC:30723]	-
ENSG00000142627	12.0785	11.6271	9.90638	11.957	11.5605	2.77564	1.84902	2.07487	3.28854	2.32024	8.32589	1.84241	EPHA2	1	16124337	16156087	-	4159	protein_coding	EPH receptor A2 [Source:HGNC Symbol;Acc:HGNC:3386]	-
ENSG00000245008	0	0.00944564	0	0	0	0.709318	0.539736	0.54285	0.51332	0.613525	0.0670599	0.741339	AP001122.1	11	128614340	128686922	-	4479	bidirectional_promoter_lncRNA	uncharacterized LOC105369568 [Source:NCBI gene;Acc:105369568]	-
ENSG00000248698	1.54016	2.08237	2.71702	1.17008	0.903921	0.0076278	0.0644463	0.0503498	0.0759604	0.0864602	1.19421	0.0164553	LINC01085	4	14111968	14140052	+	2587	transcribed_processed_pseudogene	long intergenic non-protein coding RNA 1085 [Source:HGNC Symbol;Acc:HGNC:27198]	-
ENSG00000131236	177.119	174.212	165.76	152.87	159.291	51.9508	56.1498	52.443	48.9419	55.2856	121.267	50.8964	CAP1	1	40040233	40072649	+	3814	protein_coding	cyclase associated actin cytoskeleton regulatory protein 1 [Source:HGNC Symbol;Acc:HGNC:20040]	-
ENSG00000133687	56.3049	59.5081	48.1152	59.0879	50.3168	4.53015	5.48775	5.50368	5.01881	5.27132	36.9398	13.5889	TMTC1	12	29500840	29784759	-	14636	protein_coding	transmembrane and tetratricopeptide repeat containing 1 [Source:HGNC Symbol;Acc:HGNC:24099]	-
ENSG00000164253	17.7362	15.4073	17.7232	14.0802	16.2221	4.8282	5.84855	5.90622	4.15306	4.99186	12.3682	4.90467	WDR41	5	77425970	77620611	-	7230	protein_coding	WD repeat domain 41 [Source:HGNC Symbol;Acc:HGNC:25601]	-
ENSG00000175352	3.63674	3.8377	3.90541	3.49365	3.21524	16.2728	20.7241	18.521	11.0957	17.4336	4.01717	17.1601	NRIP3	11	8980576	9004049	-	4123	protein_coding	nuclear receptor interacting protein 3 [Source:HGNC Symbol;Acc:HGNC:1167]	-
ENSG00000197045	17.8295	15.6691	18.2676	16.785	16.8178	6.86919	5.49917	5.44501	5.57509	5.70192	18.1471	5.38671	GMFB	14	54474484	54489196	-	7966	protein_coding	glia maturation factor beta [Source:HGNC Symbol;Acc:HGNC:4373]	-
ENSG00000112149	0.279903	0.33083	0.877993	0.533605	0.41464	4.7234	4.34208	4.60511	3.57077	4.16726	0.44359	5.27258	CD83	6	14117256	14136918	+	2515	protein_coding	CD83 molecule [Source:HGNC Symbol;Acc:HGNC:1703]	-
ENSG00000172059	1.0554	1.26918	1.17676	1.40697	0.977835	6.11473	7.47509	7.31366	5.58825	6.31544	1.60359	4.42954	KLF11	2	10042849	10054836	+	4589	protein_coding	Kruppel like factor 11 [Source:HGNC Symbol;Acc:HGNC:11811]	zf-C2H2
ENSG00000145431	34.0512	29.2486	28.3518	28.343	30.9226	9.87891	10.7201	10.3383	9.44426	8.94382	19.1682	6.93389	PDGFC	4	156760454	156971394	-	5593	protein_coding	platelet derived growth factor C [Source:HGNC Symbol;Acc:HGNC:8801]	-
ENSG00000148848	35.9189	38.6613	22.1268	39.5452	40.6	6.86857	6.07667	7.15016	6.50115	6.79087	22.7425	8.9004	ADAM12	10	126012381	126388455	-	9860	protein_coding	ADAM metallopeptidase domain 12 [Source:HGNC Symbol;Acc:HGNC:190]	-
ENSG00000154127	17.2134	15.3074	13.9254	15.143	16.7822	5.61051	5.472	5.04363	5.01796	4.62579	14.5712	4.11244	UBASH3B	11	122655675	122814473	+	9011	protein_coding	ubiquitin associated and SH3 domain containing B [Source:HGNC Symbol;Acc:HGNC:29884]	-
ENSG00000159399	14.4018	15.8256	12.1465	16.1556	15.9488	65.6849	122.269	119.635	49.3186	79.3008	7.62437	120.142	HK2	2	74833981	74893359	+	6064	protein_coding	hexokinase 2 [Source:HGNC Symbol;Acc:HGNC:4923]	-
ENSG00000023839	0.0628773	0.0683794	0.0669528	0.10655	0.086693	0.629486	0.539822	0.452909	0.797372	0.509653	0.0766521	1.23848	ABCC2	10	99782640	99852594	+	7837	protein_coding	ATP binding cassette subfamily C member 2 [Source:HGNC Symbol;Acc:HGNC:53]	-
ENSG00000187079	56.7411	52.1275	40.2014	49.6807	52.4965	14.0987	13.7381	13.39	15.2348	12.711	38.3065	10.4468	TEAD1	11	12674591	12944483	+	10279	protein_coding	TEA domain transcription factor 1 [Source:HGNC Symbol;Acc:HGNC:11714]	TEA
ENSG00000092853	1.04598	1.14935	0.995972	0.89286	1.21473	0.0583497	0.204128	0.308927	0.119845	0.150583	0.828676	0.0590048	CLSPN	1	35720218	35769967	-	5411	protein_coding	claspin [Source:HGNC Symbol;Acc:HGNC:19715]	-
ENSG00000115091	53.0132	49.3752	44.7092	43.8639	45.628	14.6479	17.5644	17.1427	13.2186	15.8453	38.9113	13.9433	ACTR3	2	113889960	113962596	+	12049	protein_coding	ARP3 actin related protein 3 homolog [Source:HGNC Symbol;Acc:HGNC:170]	-
ENSG00000185483	2.451	3.42741	5.66352	3.13326	2.63064	0.517205	0.533811	0.484941	0.272158	0.449677	3.96179	0.722707	ROR1	1	63774022	64181498	+	6715	protein_coding	receptor tyrosine kinase like orphan receptor 1 [Source:HGNC Symbol;Acc:HGNC:10256]	-
ENSG00000175265	2.30063	2.16445	2.93125	2.22234	2.32908	15.7134	10.1114	11.4624	15.7062	11.3682	3.32463	8.50453	GOLGA8A	15	34379068	34437466	-	6750	protein_coding	golgin A8 family member A [Source:HGNC Symbol;Acc:HGNC:31972]	-
ENSG00000261087	0.373782	0.339455	0.657822	0.564782	0.492186	5.81865	3.14265	4.46863	5.46053	3.5912	0.455668	2.63708	AP003469.4	8	101166805	101169629	-	2825	lincRNA	novel transcript	-
ENSG00000112964	0.696501	0.524838	0.545745	0.658714	0.669302	0.110458	0.182865	0.0870337	0.0743228	0.0797622	0.275888	0.0644024	GHR	5	42423777	42721878	+	6610	protein_coding	growth hormone receptor [Source:HGNC Symbol;Acc:HGNC:4263]	-
ENSG00000198535	0.0163473	0.0532164	0.368084	0.0692543	0.0642102	21.1079	7.24118	8.97354	20.421	10.9773	0.311384	15.1806	C2CD4A	15	62066977	62070917	+	3445	protein_coding	C2 calcium dependent domain containing 4A [Source:HGNC Symbol;Acc:HGNC:33627]	-
ENSG00000164266	0	0	0	0	0	3.83996	4.88621	4.09247	2.16426	3.14135	0	0.920432	SPINK1	5	147824568	147831786	-	1480	protein_coding	serine peptidase inhibitor, Kazal type 1 [Source:HGNC Symbol;Acc:HGNC:11244]	-
ENSG00000111962	66.2703	38.5087	22.7732	37.3518	47.716	7.94861	5.46242	5.99464	8.04039	6.36543	20.9184	3.92767	UST	6	148747328	149076990	+	4563	protein_coding	uronyl 2-sulfotransferase [Source:HGNC Symbol;Acc:HGNC:17223]	-
ENSG00000196843	2.19579	2.55939	1.91339	2.8526	2.29581	8.94495	20.1505	20.8475	8.08638	14.7442	2.84654	18.4729	ARID5A	2	96536743	96552638	+	3565	protein_coding	AT-rich interaction domain 5A [Source:HGNC Symbol;Acc:HGNC:17361]	ARID
ENSG00000070785	11.3632	9.29407	9.92195	9.85781	9.79239	2.59753	2.49278	2.06845	2.98422	2.94614	8.12637	2.40244	EIF2B3	1	44850522	44986722	-	3411	protein_coding	eukaryotic translation initiation factor 2B subunit gamma [Source:HGNC Symbol;Acc:HGNC:3259]	-
ENSG00000137331	187.254	101.899	139.142	99.2218	186.562	1790.26	1209.52	1222.74	1866.52	1238.93	300.14	494.201	IER3	6	30743199	30744554	-	1356	protein_coding	immediate early response 3 [Source:HGNC Symbol;Acc:HGNC:5392]	-
ENSG00000111261	1.02755	0.883888	0.701503	1.1701	1.0481	0.0229646	0.0900829	0.113689	0.117612	0.127494	0.788266	0.148623	MANSC1	12	12326056	12350541	-	6015	protein_coding	MANSC domain containing 1 [Source:HGNC Symbol;Acc:HGNC:25505]	-
ENSG00000214193	2.09897	2.02047	2.3065	2.25303	1.91412	7.29958	14.9665	14.0692	6.89584	12.9948	1.63042	11.4608	SH3D21	1	36306387	36324886	+	4474	protein_coding	SH3 domain containing 21 [Source:HGNC Symbol;Acc:HGNC:26236]	-
ENSG00000010704	4.54501	4.60967	4.02778	4.97394	3.95077	0.608511	0.874009	1.14571	0.879531	1.22464	2.95258	1.07644	HFE	6	26087281	26098343	+	5675	protein_coding	homeostatic iron regulator [Source:HGNC Symbol;Acc:HGNC:4886]	-
ENSG00000095397	0.591922	0.916067	0.690366	1.01167	0.744114	2.93398	4.85472	5.40379	3.62028	3.91776	0.801346	7.56228	WHRN	9	114402080	114505450	-	5542	protein_coding	whirlin [Source:HGNC Symbol;Acc:HGNC:16361]	-
ENSG00000267270	0.211693	0.427158	0.343022	0.136473	0.213471	1.21263	5.27253	4.72597	1.35745	3.56158	0.219733	2.22637	PARD6G-AS1	18	80147924	80178432	+	4589	antisense	PARD6G antisense RNA 1 [Source:HGNC Symbol;Acc:HGNC:44109]	-
ENSG00000073464	1.73578	2.34728	2.08356	2.52146	2.25286	0.613299	0.349948	0.326165	0.382078	0.524788	1.61801	0.595691	CLCN4	X	10156945	10237660	+	6789	protein_coding	chloride voltage-gated channel 4 [Source:HGNC Symbol;Acc:HGNC:2022]	-
ENSG00000261051	1.14246	0.767383	2.17064	1.11034	1.25196	23.0298	10.5644	12.7198	20.467	11.6831	0.829501	6.81729	AC107021.2	3	146059585	146061679	-	2095	sense_overlapping	novel transcript, overlapping to PLOD2	-
ENSG00000131238	18.9077	19.7067	16.8462	19.322	19.5578	4.90226	6.76656	5.15636	5.4689	5.72118	17.0901	3.94073	PPT1	1	40071461	40097727	-	5088	protein_coding	palmitoyl-protein thioesterase 1 [Source:HGNC Symbol;Acc:HGNC:9325]	-
ENSG00000183496	0.374239	0.323152	0.195383	0.427111	0.126721	2.93917	7.75066	6.47196	2.10739	5.30845	0.324471	2.06314	MEX3B	15	82041778	82046141	-	4364	protein_coding	mex-3 RNA binding family member B [Source:HGNC Symbol;Acc:HGNC:25297]	-
ENSG00000133818	36.5657	33.3221	39.1291	30.7856	37.119	8.77218	11.0086	12.09	7.569	9.67018	37.6089	11.3914	RRAS2	11	14277926	14364506	-	3453	protein_coding	RAS related 2 [Source:HGNC Symbol;Acc:HGNC:17271]	-
ENSG00000167037	0	0	0	0	0	0.208634	0.527849	0.295106	0.212332	0.296998	0	0.408043	SGSM1	22	24806169	24927578	+	8607	protein_coding	small G protein signaling modulator 1 [Source:HGNC Symbol;Acc:HGNC:29410]	-
ENSG00000172123	9.15538	7.17397	7.83625	5.6797	6.34231	1.05317	1.46351	1.45134	1.03775	1.57971	5.69505	1.68606	SLFN12	17	35411060	35433283	-	3560	protein_coding	schlafen family member 12 [Source:HGNC Symbol;Acc:HGNC:25500]	-
ENSG00000159176	24.4481	23.831	21.3332	22.5823	23.2426	1.90293	2.97719	2.79412	1.75217	2.89555	16.3081	5.71629	CSRP1	1	201483530	201509456	-	10318	protein_coding	cysteine and glycine rich protein 1 [Source:HGNC Symbol;Acc:HGNC:2469]	-
ENSG00000131370	8.00604	5.24218	7.36736	5.8584	6.09749	20.8386	30.782	30.1653	20.0242	26.3601	9.17705	31.6997	SH3BP5	3	15254853	15341368	-	4159	protein_coding	SH3 domain binding protein 5 [Source:HGNC Symbol;Acc:HGNC:10827]	-
ENSG00000137168	23.6389	18.3253	17.1944	16.8226	17.6946	4.73159	3.14332	3.46627	5.24387	5.02248	11.4265	3.97476	PPIL1	6	36854827	36875024	-	1810	protein_coding	peptidylprolyl isomerase like 1 [Source:HGNC Symbol;Acc:HGNC:9260]	-
ENSG00000132846	1.09365	1.10411	0.708178	1.03697	1.03088	0.102998	0.111976	0.0716529	0.0784348	0.0981063	0.606019	0.163379	ZBED3	5	77072072	77087323	-	6514	protein_coding	zinc finger BED-type containing 3 [Source:HGNC Symbol;Acc:HGNC:20711]	zf-BED
ENSG00000150630	96.9888	105.634	61.4013	100.842	106.789	24.6093	21.9943	22.1129	23.2726	19.9047	39.8502	22.8946	VEGFC	4	176683538	176792727	-	2420	protein_coding	vascular endothelial growth factor C [Source:HGNC Symbol;Acc:HGNC:12682]	-
ENSG00000187164	1.33331	1.46376	2.00416	2.01059	1.24724	0.356522	0.222378	0.286929	0.283553	0.224723	1.55828	0.405207	SHTN1	10	116881482	117126586	-	8247	protein_coding	shootin 1 [Source:HGNC Symbol;Acc:HGNC:29319]	-
ENSG00000261208	0	0	0	0	0	2.39956	0.417021	0.896659	2.03668	1.04106	0.154111	0.993809	AL365475.1	14	52286797	52289268	+	1949	processed_pseudogene	novel Pumilio domain-containing protein KIAA0020 pseudogene	-
ENSG00000130203	3.95835	6.68751	7.9828	8.3438	4.47831	114.742	65.0226	69.834	99.923	74.6402	9.10661	22.9171	APOE	19	44905754	44909393	+	2191	protein_coding	apolipoprotein E [Source:HGNC Symbol;Acc:HGNC:613]	-
ENSG00000072506	32.2746	30.8101	31.2747	24.9815	25.7906	5.11469	8.03708	6.13308	6.25658	6.64856	24.4176	3.3216	HSD17B10	X	53431258	53434373	-	1115	protein_coding	hydroxysteroid 17-beta dehydrogenase 10 [Source:HGNC Symbol;Acc:HGNC:4800]	-
ENSG00000148175	202.135	200.387	182.098	203.284	186.916	33.4007	56.3367	55.4643	36.2111	57.6167	145.579	57.7117	STOM	9	121338988	121370304	-	3198	protein_coding	stomatin [Source:HGNC Symbol;Acc:HGNC:3383]	-
ENSG00000229153	0	0	0	0	0	0.304386	0.560603	0.608478	0.373353	0.408732	0.0726446	0.644636	EPHA1-AS1	7	143407813	143523449	+	5316	antisense	EPHA1 antisense RNA 1 [Source:HGNC Symbol;Acc:HGNC:27799]	-
ENSG00000064115	18.3992	18.7451	19.5518	16.5336	16.2392	2.6392	4.98496	4.28265	2.39066	4.5941	15.3127	4.41247	TM7SF3	12	26973195	27014434	-	3888	protein_coding	transmembrane 7 superfamily member 3 [Source:HGNC Symbol;Acc:HGNC:23049]	-
ENSG00000152465	11.6737	11.3149	10.236	9.91443	9.31209	3.58555	3.72022	3.27716	2.46682	3.21232	7.81487	2.14208	NMT2	10	15102584	15168693	-	4700	protein_coding	N-myristoyltransferase 2 [Source:HGNC Symbol;Acc:HGNC:7858]	-
ENSG00000130520	18.625	19.5729	21.7294	17.8699	20.5524	5.32905	7.30685	5.70143	5.04735	6.59846	18.0333	4.673	LSM4	19	18306230	18323274	-	3029	protein_coding	LSM4 homolog, U6 small nuclear RNA and mRNA degradation associated [Source:HGNC Symbol;Acc:HGNC:17259]	-
ENSG00000025039	0.660653	0.850812	1.17246	0.881978	0.604349	4.58313	12.6842	10.5635	3.15763	9.85938	0.659875	9.26602	RRAGD	6	89364636	89412270	-	5072	protein_coding	Ras related GTP binding D [Source:HGNC Symbol;Acc:HGNC:19903]	-
ENSG00000187642	0	0.0411868	0.0638519	0.0348395	0.0553749	0.680055	1.32687	1.14759	0.5567	0.900551	0	1.13139	PERM1	1	975204	982093	-	3424	protein_coding	PPARGC1 and ESRR induced regulator, muscle 1 [Source:HGNC Symbol;Acc:HGNC:28208]	-
ENSG00000264885	2.29659	1.98495	2.31988	2.06627	1.49986	9.25831	8.95918	8.70499	8.71589	8.34131	2.21215	11.705	AC026271.3	17	18667629	18669461	-	1833	sense_intronic	novel transcript	-
ENSG00000164023	6.38401	5.71667	8.85683	5.64813	5.65582	1.33622	1.93527	1.34492	1.09644	1.62173	6.41524	1.69499	SGMS2	4	107824563	107915047	+	7635	protein_coding	sphingomyelin synthase 2 [Source:HGNC Symbol;Acc:HGNC:28395]	-
ENSG00000272114	0.973556	0.525087	1.22107	0.158631	0.588309	20.153	21.838	20.0925	17.3514	15.6367	0.342357	14.2655	AL136131.3	6	43770429	43770616	-	188	antisense	novel transcript, antisense to VEGFA	-
ENSG00000197635	228.113	184.814	182.88	182.719	212.192	41.633	51.1501	51.2629	40.8711	50.2614	160.019	66.0646	DPP4	2	161992241	162074542	-	5009	protein_coding	dipeptidyl peptidase 4 [Source:HGNC Symbol;Acc:HGNC:3009]	-
ENSG00000159199	12.647	12.7541	14.8526	11.4215	11.5526	3.36557	4.19198	2.86827	3.47931	3.67798	11.2236	3.15815	ATP5MC1	17	48892765	48895871	+	2615	protein_coding	ATP synthase membrane subunit c locus 1 [Source:HGNC Symbol;Acc:HGNC:841]	-
ENSG00000128242	0	0	0	0	0	0.470926	0.49735	0.420944	0.55364	0.49778	0	2.01068	GAL3ST1	22	30554635	30574587	-	3017	protein_coding	galactose-3-O-sulfotransferase 1 [Source:HGNC Symbol;Acc:HGNC:24240]	-
ENSG00000112297	5.13004	6.20427	8.08952	5.95791	5.82573	1.20217	1.53078	1.85514	1.74839	1.70485	5.93749	2.04766	CRYBG1	6	106360808	106571978	+	10374	protein_coding	crystallin beta-gamma domain containing 1 [Source:HGNC Symbol;Acc:HGNC:356]	-
ENSG00000088448	22.2711	22.6633	23.71	21.4797	23.8372	82.336	89.4129	82.7142	76.5969	76.1121	30.6746	67.2275	ANKRD10	13	110878540	110915069	-	4563	protein_coding	ankyrin repeat domain 10 [Source:HGNC Symbol;Acc:HGNC:20265]	-
ENSG00000237491	0.178637	0.245392	0.269472	0.148654	0.277801	1.98154	0.800825	0.812569	1.70258	1.44215	0.101108	1.37347	AL669831.5	1	778770	810060	+	5517	lincRNA	novel transcript	-
ENSG00000100784	0.0669332	0.0675477	0.0691616	0.0772855	0.105049	0.58968	0.484953	0.505171	0.589332	0.396331	0.0628846	0.394871	RPS6KA5	14	90847862	91060636	-	27976	protein_coding	ribosomal protein S6 kinase A5 [Source:HGNC Symbol;Acc:HGNC:10434]	-
ENSG00000272990	2.07861	1.971	1.72149	1.96665	1.83507	10.9931	12.7586	11.2606	14.1193	10.4414	4.26554	10.5587	AC084036.1	3	156523740	156524247	-	508	antisense	novel transcript, antisense to KCNAB1	-
ENSG00000165617	3.61228	2.74195	2.06699	1.88965	2.86094	19.5573	7.52851	8.6885	16.5085	9.27996	3.00075	9.41943	DACT1	14	58633967	58648321	+	4490	protein_coding	dishevelled binding antagonist of beta catenin 1 [Source:HGNC Symbol;Acc:HGNC:17748]	-
ENSG00000170525	18.1251	16.9394	16.0771	15.6113	19.3899	55.8686	63.1686	61.1276	53.5082	55.3981	17.8822	58.3092	PFKFB3	10	6144934	6254644	+	6114	protein_coding	6-phosphofructo-2-kinase/fructose-2,6-biphosphatase 3 [Source:HGNC Symbol;Acc:HGNC:8874]	-
ENSG00000156026	18.6293	17.2569	16.8035	16.0297	16.4521	3.73941	6.29394	6.31688	3.65881	5.42422	14.1041	4.82704	MCU	10	72692131	72887694	+	4533	protein_coding	mitochondrial calcium uniporter [Source:HGNC Symbol;Acc:HGNC:23526]	-
ENSG00000107562	11.0627	11.0647	16.2074	11.0909	11.7469	0.828032	2.23253	1.91835	1.15765	2.89456	23.4561	2.68996	CXCL12	10	44370165	44386493	-	6077	protein_coding	C-X-C motif chemokine ligand 12 [Source:HGNC Symbol;Acc:HGNC:10672]	-
ENSG00000196154	775.945	665.81	713.669	648.286	728.278	111.314	298.007	247.855	112.193	222.02	1032.07	161.351	S100A4	1	153543613	153550136	-	1025	protein_coding	S100 calcium binding protein A4 [Source:HGNC Symbol;Acc:HGNC:10494]	-
ENSG00000105810	19.9163	20.6532	21.5553	20.1716	19.6846	5.14252	6.08381	5.58046	4.93518	5.40677	20.0387	7.36467	CDK6	7	92604921	92836594	-	12260	protein_coding	cyclin dependent kinase 6 [Source:HGNC Symbol;Acc:HGNC:1777]	-
ENSG00000110092	155.412	187.698	191.475	170.242	167.84	52.5645	58.4522	59.1946	51.003	59.474	115.467	61.6912	CCND1	11	69641087	69654474	+	4830	protein_coding	cyclin D1 [Source:HGNC Symbol;Acc:HGNC:1582]	-
ENSG00000243701	2.57749	2.43086	2.65879	2.03497	2.18635	0.675599	0.530175	0.580666	0.289672	0.535592	1.61188	0.334001	DUBR	3	107240692	107326964	+	4206	lincRNA	DPPA2 upstream binding RNA [Source:HGNC Symbol;Acc:HGNC:48569]	-
ENSG00000213397	0.127734	0.0781884	0.0881568	0.112737	0.10353	1.75549	1.31828	1.06412	1.74818	1.10322	0.275749	0.654427	HAUS7	X	153447666	153495516	-	3968	protein_coding	HAUS augmin like complex subunit 7 [Source:HGNC Symbol;Acc:HGNC:32979]	-
ENSG00000187688	14.7934	20.8764	24.6262	21.6367	18.6731	5.34125	4.64477	3.99169	5.07697	5.06004	11.8093	2.27206	TRPV2	17	16415542	16437003	+	3410	protein_coding	transient receptor potential cation channel subfamily V member 2 [Source:HGNC Symbol;Acc:HGNC:18082]	-
ENSG00000177453	0.202297	0.261082	0.534641	0.197774	0.218296	2.33919	5.71828	5.52177	1.84618	3.75687	0.397194	3.92881	NIM1K	5	43192071	43280850	+	3619	protein_coding	NIM1 serine/threonine protein kinase [Source:HGNC Symbol;Acc:HGNC:28646]	-
ENSG00000196159	18.6825	17.4549	14.0595	17.8638	16.3616	4.14253	4.19494	4.58245	4.69069	5.54453	16.4898	4.16662	FAT4	4	125316399	125492932	+	16439	protein_coding	FAT atypical cadherin 4 [Source:HGNC Symbol;Acc:HGNC:23109]	-
ENSG00000205853	0.133712	0.0709057	0.0854974	0.0749731	0.105924	1.33392	1.89775	2.0557	1.73455	0.963952	0.0239714	1.73609	RFPL3S	22	32359906	32382052	-	1790	lincRNA	RFPL3 antisense [Source:HGNC Symbol;Acc:HGNC:9981]	-
ENSG00000151348	53.8794	50.8415	57.9102	49.3264	50.5604	14.7308	15.8372	14.6227	18.1268	14.6346	43.9965	17.4355	EXT2	11	44095549	44245429	+	5286	protein_coding	exostosin glycosyltransferase 2 [Source:HGNC Symbol;Acc:HGNC:3513]	-
ENSG00000136783	8.36577	8.13954	10.5297	8.91217	8.12325	1.52674	2.24124	2.00295	1.89288	2.34241	8.62325	1.09513	NIPSNAP3A	9	104747688	104760122	+	2585	protein_coding	nipsnap homolog 3A [Source:HGNC Symbol;Acc:HGNC:23619]	-
ENSG00000048342	3.82058	4.14579	3.83592	4.50123	4.09237	0.617471	0.720616	0.830577	0.666572	1.22881	4.20005	0.638046	CC2D2A	4	15469865	15601557	+	7606	protein_coding	coiled-coil and C2 domain containing 2A [Source:HGNC Symbol;Acc:HGNC:29253]	-
ENSG00000168924	9.43425	11.0403	10.6055	11.3602	10.4872	3.29609	2.48536	2.86485	3.82022	3.40069	8.0218	3.32903	LETM1	4	1811479	1856247	-	8184	protein_coding	leucine zipper and EF-hand containing transmembrane protein 1 [Source:HGNC Symbol;Acc:HGNC:6556]	-
ENSG00000130176	21.9502	20.179	20.3294	18.9968	18.0387	1.87967	6.46072	5.43293	1.85823	5.16874	5.87079	2.91959	CNN1	19	11538717	11550323	+	2887	protein_coding	calponin 1 [Source:HGNC Symbol;Acc:HGNC:2155]	-
ENSG00000114023	4.5025	4.10466	5.09827	2.95238	3.90321	18.1203	44.2795	40.8428	13.3977	31.9111	4.40627	25.0785	FAM162A	3	122384176	122412334	+	3793	protein_coding	family with sequence similarity 162 member A [Source:HGNC Symbol;Acc:HGNC:17865]	-
ENSG00000124440	0	0	0	0	0.00377501	0.598759	0.356011	0.565357	0.497671	0.542033	0.0307553	0.231386	HIF3A	19	46297046	46343433	+	8371	protein_coding	hypoxia inducible factor 3 subunit alpha [Source:HGNC Symbol;Acc:HGNC:15825]	Others
ENSG00000152223	22.1239	24.7961	21.3171	24.0404	23.7648	6.30483	6.65859	6.76871	6.71622	6.21739	11.3768	8.43964	EPG5	18	45847609	45967339	-	13740	protein_coding	ectopic P-granules autophagy protein 5 homolog [Source:HGNC Symbol;Acc:HGNC:29331]	-
ENSG00000069493	1.4834	1.55882	2.07881	1.56036	1.40129	13.1923	4.92775	6.68407	12.4029	6.29924	1.99217	7.25715	CLEC2D	12	9664969	9699555	+	6957	protein_coding	C-type lectin domain family 2 member D [Source:HGNC Symbol;Acc:HGNC:14351]	-
ENSG00000106327	0.0222375	0.0111371	0.0172659	0	0.0311951	0.751924	0.530781	0.512191	0.438412	0.706567	0.118603	0.46226	TFR2	7	100620416	100642779	-	5065	protein_coding	transferrin receptor 2 [Source:HGNC Symbol;Acc:HGNC:11762]	-
ENSG00000103710	0.0803947	0.0503296	0.429143	0.0425733	0.281947	3.39449	3.71883	5.06702	4.18687	4.70403	1.294	3.00816	RASL12	15	65053337	65076690	-	2802	protein_coding	RAS like family 12 [Source:HGNC Symbol;Acc:HGNC:30289]	-
ENSG00000134955	0.167951	0.334242	0.313994	0.191921	0.203363	4.36724	1.47855	2.13139	3.2695	1.65007	0.232358	1.14259	SLC37A2	11	125063067	125090312	+	6371	protein_coding	solute carrier family 37 member 2 [Source:HGNC Symbol;Acc:HGNC:20644]	-
ENSG00000163347	13.6409	12.9974	20.3767	13.1934	15.4682	2.8498	0.716867	0.589698	2.45167	0.793815	10.1444	3.14365	CLDN1	3	190305701	190322475	-	3663	protein_coding	claudin 1 [Source:HGNC Symbol;Acc:HGNC:2032]	-
ENSG00000131471	0.0248968	0.0748135	0.0531591	0.164802	0.104777	1.89305	1.15165	1.11809	1.28574	0.875818	0.0284541	1.29385	AOC3	17	42851184	42858130	+	4524	protein_coding	amine oxidase, copper containing 3 [Source:HGNC Symbol;Acc:HGNC:550]	-
ENSG00000102189	17.4761	16.7853	14.1829	15.4446	16.1568	5.56027	3.56236	3.78895	5.14409	3.52272	14.7792	2.86875	EEA1	12	92770637	92929331	-	10150	protein_coding	early endosome antigen 1 [Source:HGNC Symbol;Acc:HGNC:3185]	-
ENSG00000124225	1.18015	1.44311	1.03498	1.22337	1.56906	5.78052	4.76223	5.14622	5.75295	4.47254	1.46618	7.33364	PMEPA1	20	57648392	57711536	-	5619	protein_coding	prostate transmembrane protein, androgen induced 1 [Source:HGNC Symbol;Acc:HGNC:14107]	-
ENSG00000262001	1.34531	1.51652	1.25482	1.08625	1.445	8.57529	4.9817	5.28866	9.90913	5.386	2.8687	5.28936	DLGAP1-AS2	18	3603000	3608336	+	3171	antisense	DLGAP1 antisense RNA 2 [Source:HGNC Symbol;Acc:HGNC:28146]	-
ENSG00000269902	38.7442	28.5786	30.0201	30.7828	33.037	8.89486	10.9728	11.1835	6.77362	9.34995	34.3351	7.05468	AC234772.2	X	45764772	45765299	-	528	lincRNA	novel transcript	-
ENSG00000133169	20.4995	11.5561	20.1042	11.4251	22.0912	2.19257	3.08746	2.31162	3.13869	3.64282	14.6257	1.99547	BEX1	X	103062651	103064240	-	864	protein_coding	brain expressed X-linked 1 [Source:HGNC Symbol;Acc:HGNC:1036]	-
ENSG00000225697	5.55167	5.27538	7.02234	5.19661	5.56097	20.3555	21.0137	21.0381	19.9655	19.93	7.31193	20.4767	SLC26A6	3	48625723	48635493	-	6373	protein_coding	solute carrier family 26 member 6 [Source:HGNC Symbol;Acc:HGNC:14472]	-
ENSG00000080031	0.269007	0.188291	0.231513	0.254014	0.272795	2.36216	1.88062	1.9965	1.80948	1.73595	0.25682	1.15637	PTPRH	19	55181248	55209506	-	4344	protein_coding	protein tyrosine phosphatase, receptor type H [Source:HGNC Symbol;Acc:HGNC:9672]	-
ENSG00000176697	16.7967	14.2536	17.4338	13.8421	13.7997	3.08489	2.86757	2.71224	4.19169	3.55242	14.3334	1.98825	BDNF	11	27654893	27722058	-	7740	protein_coding	brain derived neurotrophic factor [Source:HGNC Symbol;Acc:HGNC:1033]	-
ENSG00000134352	224.987	218.677	308.026	211.618	195.125	63.6633	73.6297	71.9344	58.4749	65.7823	217.312	71.6204	IL6ST	5	55935095	55994993	-	9292	protein_coding	interleukin 6 signal transducer [Source:HGNC Symbol;Acc:HGNC:6021]	-
ENSG00000254330	5.87698	5.09812	8.75653	5.75898	8.19807	0.795484	0.569112	0.451686	1.09882	0.540171	7.92334	0.22143	AC104232.2	8	64703774	64734459	-	769	sense_intronic	novel transcript	-
ENSG00000137309	21.9566	30.4894	27.0679	31.2964	30.1272	100.633	135.753	130.362	109.41	136.196	32.3614	85.7253	HMGA1	6	34236873	34246231	+	2327	protein_coding	high mobility group AT-hook 1 [Source:HGNC Symbol;Acc:HGNC:5010]	HMGI/HMGY
ENSG00000203446	0	0.0955551	0.0740697	0.0673577	0.142747	0.947101	4.61288	4.56616	0.876581	4.61887	0	1.65857	AC004988.1	7	40538127	40546928	-	1771	antisense	novel transcript	-
ENSG00000152104	17.7363	18.4445	12.9976	17.833	19.8397	4.36199	3.79228	4.26405	4.74091	4.50524	13.7527	5.30763	PTPN14	1	214348696	214552449	-	18756	protein_coding	protein tyrosine phosphatase, non-receptor type 14 [Source:HGNC Symbol;Acc:HGNC:9647]	-
ENSG00000084073	31.5282	31.5684	29.6942	28.5995	32.2597	10.9328	8.76904	9.20452	10.4581	10.0413	32.4158	8.76546	ZMPSTE24	1	40258107	40294184	+	3572	protein_coding	zinc metallopeptidase STE24 [Source:HGNC Symbol;Acc:HGNC:12877]	-
ENSG00000145777	0.0328798	0.16467	0.0970096	0.0835758	0.00737987	0.57144	2.84231	1.53363	0.610363	1.50364	0.0601244	2.7588	TSLP	5	111070062	111078024	+	4282	protein_coding	thymic stromal lymphopoietin [Source:HGNC Symbol;Acc:HGNC:30743]	-
ENSG00000163171	14.2212	14.8464	10.7623	13.3823	13.7459	2.64347	3.41865	3.3901	3.04225	2.8726	11.5395	4.38136	CDC42EP3	2	37641882	37738468	-	10406	protein_coding	CDC42 effector protein 3 [Source:HGNC Symbol;Acc:HGNC:16943]	-
ENSG00000177380	0.196422	0.222979	0.237235	0.362901	0.208189	1.49581	2.19032	2.02251	1.39515	1.91937	0.305969	1.38248	PPFIA3	19	49119389	49151026	+	6451	protein_coding	PTPRF interacting protein alpha 3 [Source:HGNC Symbol;Acc:HGNC:9247]	-
ENSG00000151414	71.1759	60.5822	62.4976	61.9914	59.128	23.7769	21.2393	21.1234	20.6792	19.8885	42.3103	14.234	NEK7	1	198156963	198322420	+	5485	protein_coding	NIMA related kinase 7 [Source:HGNC Symbol;Acc:HGNC:13386]	-
ENSG00000163071	13.5947	11.5878	13.8673	11.8572	12.5449	4.26932	4.34437	4.63094	3.63111	4.29082	16.3785	4.15275	SPATA18	4	52051331	52097292	+	4941	protein_coding	spermatogenesis associated 18 [Source:HGNC Symbol;Acc:HGNC:29579]	-
ENSG00000088826	5.30476	5.68689	8.7125	8.07822	6.47887	28.1529	32.7956	30.7473	31.5042	30.0714	17.2888	70.0685	SMOX	20	4120980	4187747	+	2946	protein_coding	spermine oxidase [Source:HGNC Symbol;Acc:HGNC:15862]	-
ENSG00000214067	0.541505	0.120533	0.256936	0.0318618	0.236329	7.33668	7.52568	6.21587	8.22988	5.80347	0.366742	2.95625	AL360182.1	10	110257064	110257843	+	468	processed_pseudogene	ribosomal protein L21 (RPL21) pseudogene	-
ENSG00000163734	21.5279	9.68543	9.83288	14.0109	26.7872	1.44953	2.40429	2.41159	1.43463	1.66318	16.9585	3.44358	CXCL3	4	74036589	74038807	-	2219	protein_coding	C-X-C motif chemokine ligand 3 [Source:HGNC Symbol;Acc:HGNC:4604]	-
ENSG00000088756	2.84419	2.64641	3.32074	2.95347	2.51797	0.337998	0.472451	0.577818	0.379489	0.84511	2.66243	0.448575	ARHGAP28	18	6729718	6915716	+	11910	protein_coding	Rho GTPase activating protein 28 [Source:HGNC Symbol;Acc:HGNC:25509]	-
ENSG00000164116	0.00976699	0.00489155	0.0341252	0.0155165	0.010961	0.393567	0.383121	0.31438	0.500987	0.415625	0.0744169	0.350689	GUCY1A1	4	155666711	155732349	+	5766	protein_coding	guanylate cyclase 1 soluble subunit alpha 1 [Source:HGNC Symbol;Acc:HGNC:4685]	-
ENSG00000174776	0.0542757	0.0072487	0.0112377	0.0229935	0	0.674507	0.894458	0.546774	0.444432	0.55021	0.0330831	0.52515	WDR49	3	167478684	167653983	-	3891	protein_coding	WD repeat domain 49 [Source:HGNC Symbol;Acc:HGNC:26587]	-
ENSG00000219607	0.361518	0.224166	0.269555	0.22487	0.148118	2.03484	2.01311	2.02404	1.18538	1.3577	0.166144	1.65699	PPP1R3G	6	5084581	5089487	+	4907	protein_coding	protein phosphatase 1 regulatory subunit 3G [Source:HGNC Symbol;Acc:HGNC:14945]	-
ENSG00000115183	5.88648	6.48363	5.07573	7.74819	6.65175	1.79247	2.08767	2.00698	1.80349	2.00191	4.81152	1.78471	TANC1	2	158968671	159232659	+	14884	protein_coding	tetratricopeptide repeat, ankyrin repeat and coiled-coil containing 1 [Source:HGNC Symbol;Acc:HGNC:29364]	-
ENSG00000087077	36.6951	43.6609	45.7779	38.4544	41.3278	9.3595	15.8422	14.066	9.50287	13.7814	36.745	13.248	TRIP6	7	100867138	100873454	+	2802	protein_coding	thyroid hormone receptor interactor 6 [Source:HGNC Symbol;Acc:HGNC:12311]	-
ENSG00000131386	5.14416	4.41622	4.69581	3.30067	5.33684	24.065	16.761	18.6638	21.8602	18.5087	9.30891	14.8248	GALNT15	3	16174649	16231992	+	6013	protein_coding	polypeptide N-acetylgalactosaminyltransferase 15 [Source:HGNC Symbol;Acc:HGNC:21531]	-
ENSG00000171105	2.54073	2.11582	1.96329	2.41126	2.31161	9.83163	6.32329	6.97951	8.90883	6.35946	2.36694	9.615	INSR	19	7112255	7294034	-	10451	protein_coding	insulin receptor [Source:HGNC Symbol;Acc:HGNC:6091]	-
ENSG00000184205	3.57669	2.92706	3.92366	3.22456	3.28587	9.74692	16.1525	16.2402	10.1789	16.5288	3.60319	20.7042	TSPYL2	X	53082367	53088540	+	4948	protein_coding	TSPY like 2 [Source:HGNC Symbol;Acc:HGNC:24358]	-
ENSG00000197894	64.7506	63.3359	71.5554	62.5901	61.6491	22.0284	27.9028	23.2037	17.4783	23.9222	77.3345	19.544	ADH5	4	99070978	99088801	-	4866	protein_coding	alcohol dehydrogenase 5 (class III), chi polypeptide [Source:HGNC Symbol;Acc:HGNC:253]	-
ENSG00000185813	4.24394	5.0811	5.3001	4.52506	3.87161	0.838307	1.12405	0.914385	0.566991	1.02851	4.11543	1.21902	PCYT2	17	81900965	81911464	-	6897	protein_coding	phosphate cytidylyltransferase 2, ethanolamine [Source:HGNC Symbol;Acc:HGNC:8756]	-
ENSG00000137825	0.444179	0.431429	0.423254	0.463305	0.385189	2.88639	2.54029	2.04431	2.51743	2.28346	0.656348	2.8692	ITPKA	15	41493393	41503551	+	2092	protein_coding	inositol-trisphosphate 3-kinase A [Source:HGNC Symbol;Acc:HGNC:6178]	-
ENSG00000147614	0	0.056222	0.00726342	0.0297235	0	3.89418	7.78224	6.04395	2.45474	5.52016	0.0427662	15.6844	ATP6V0D2	8	85987323	86154228	+	3010	protein_coding	ATPase H+ transporting V0 subunit d2 [Source:HGNC Symbol;Acc:HGNC:18266]	-
ENSG00000223949	0	0	0	0	0.00445832	0.562372	1.19961	1.36907	0.465767	0.901615	0	1.96394	ROR1-AS1	1	64094442	64171297	-	3544	antisense	ROR1 antisense RNA 1 [Source:HGNC Symbol;Acc:HGNC:40508]	-
ENSG00000147231	0.0232089	0.0232472	0.0765855	0.0184356	0.0325578	0.552999	1.29259	1.25701	0.647878	0.898746	0.0176834	0.570173	CXorf57	X	106611930	106679442	+	4853	protein_coding	chromosome X open reading frame 57 [Source:HGNC Symbol;Acc:HGNC:25486]	-
ENSG00000113645	1.42384	0.927933	0.731222	0.827255	1.41444	0.227178	0.0496395	0.102341	0.101414	0.0491539	0.855961	0.175333	WWC1	5	168291651	168472303	+	10076	protein_coding	WW and C2 domain containing 1 [Source:HGNC Symbol;Acc:HGNC:29435]	-
ENSG00000100678	0	0.016701	0	0	0.00374237	0.472062	0.286295	0.40107	0.686526	0.28381	0	0.229386	SLC8A3	14	70044217	70189070	-	8444	protein_coding	solute carrier family 8 member A3 [Source:HGNC Symbol;Acc:HGNC:11070]	-
ENSG00000150779	32.324	33.6352	39.2351	27.022	34.1753	6.56643	7.9179	7.61497	6.99412	9.22149	38.8792	4.23509	TIMM8B	11	112084800	112086798	-	1166	protein_coding	translocase of inner mitochondrial membrane 8 homolog B [Source:HGNC Symbol;Acc:HGNC:11818]	-
ENSG00000139597	0.14421	0.265598	0.362997	0.384299	0.133127	3.2568	2.0348	2.45497	2.28877	1.93208	0.202032	2.00085	N4BP2L1	13	32400723	32428311	-	6053	protein_coding	NEDD4 binding protein 2 like 1 [Source:HGNC Symbol;Acc:HGNC:25037]	-
ENSG00000154217	1.60256	1.85771	1.8035	1.90706	2.06319	6.51882	5.54125	6.37615	6.19009	6.41394	5.57007	9.57402	PITPNC1	17	67377281	67697261	+	7819	protein_coding	phosphatidylinositol transfer protein cytoplasmic 1 [Source:HGNC Symbol;Acc:HGNC:21045]	-
ENSG00000113790	2.62411	1.90832	1.96068	2.23987	1.77837	0.109162	0.456714	0.327947	0.372114	0.513291	1.31922	0.384941	EHHADH	3	185190624	185281990	-	4700	protein_coding	enoyl-CoA hydratase and 3-hydroxyacyl CoA dehydrogenase [Source:HGNC Symbol;Acc:HGNC:3247]	-
ENSG00000108439	5.22916	5.25128	6.18947	5.28715	5.61748	1.28382	1.30003	1.20053	1.37624	1.57443	4.9387	1.91019	PNPO	17	47941506	47949308	+	5226	protein_coding	pyridoxamine 5'-phosphate oxidase [Source:HGNC Symbol;Acc:HGNC:30260]	-
ENSG00000203706	4.57151	4.25599	5.29152	4.84172	3.60385	0.039309	0.207573	0.529756	0	0.318259	3.18397	0.339203	SERTAD4-AS1	1	210231456	210234047	-	1004	antisense	SERTAD4 antisense RNA 1 [Source:HGNC Symbol;Acc:HGNC:32019]	-
ENSG00000175792	7.45413	7.39037	8.53641	6.99484	7.19305	1.97907	1.78024	1.46205	2.31457	2.16825	7.65915	1.41486	RUVBL1	3	128064778	128153914	-	6860	protein_coding	RuvB like AAA ATPase 1 [Source:HGNC Symbol;Acc:HGNC:10474]	-
ENSG00000169032	15.581	13.2657	13.13	14.2171	13.9046	41.0306	50.1077	50.4237	38.5543	43.8029	12.2482	43.0003	MAP2K1	15	66386817	66492312	+	3759	protein_coding	mitogen-activated protein kinase kinase 1 [Source:HGNC Symbol;Acc:HGNC:6840]	-
ENSG00000073910	10.2622	10.1101	5.91141	10.3815	8.7975	1.66877	1.39975	1.41837	2.50628	1.91984	4.21143	1.61142	FRY	13	31846713	32299122	+	18849	protein_coding	FRY microtubule binding protein [Source:HGNC Symbol;Acc:HGNC:20367]	-
ENSG00000205336	0.213	0.480447	0.179266	0.322025	0.281008	0.765716	2.16129	2.20376	1.00762	1.92074	0.19326	1.92472	ADGRG1	16	57610652	57665580	+	8659	protein_coding	adhesion G protein-coupled receptor G1 [Source:HGNC Symbol;Acc:HGNC:4512]	-
ENSG00000141736	2.69687	4.1811	3.6191	4.06409	3.77823	0.661531	0.805667	0.800343	0.744455	1.19968	3.24071	1.10539	ERBB2	17	39687914	39730426	+	10321	protein_coding	erb-b2 receptor tyrosine kinase 2 [Source:HGNC Symbol;Acc:HGNC:3430]	-
ENSG00000115415	82.2557	95.9952	146.304	105.502	88.9207	19.4299	19.6594	20.7139	19.0406	22.4855	123.676	35.5969	STAT1	2	190964358	191020960	-	6053	protein_coding	signal transducer and activator of transcription 1 [Source:HGNC Symbol;Acc:HGNC:11362]	STAT
ENSG00000173706	37.2625	46.2116	34.9079	54.5236	38.6944	2.38587	2.8431	3.28098	3.72032	2.80255	18.9317	10.5621	HEG1	3	124965710	125055958	-	9925	protein_coding	heart development protein with EGF like domains 1 [Source:HGNC Symbol;Acc:HGNC:29227]	-
ENSG00000153561	5.3552	4.18262	4.56762	4.22969	5.1135	14.8491	21.6857	19.3289	13.9238	17.1272	5.96586	14.4684	RMND5A	2	86720173	86778041	+	6804	protein_coding	required for meiotic nuclear division 5 homolog A [Source:HGNC Symbol;Acc:HGNC:25850]	-
ENSG00000214866	0	0	0	0	0	1.96275	0.855179	1.00703	1.59522	1.02615	0	0.408231	DCDC2C	2	3703592	3847411	+	2242	protein_coding	doublecortin domain containing 2C [Source:HGNC Symbol;Acc:HGNC:32696]	-
ENSG00000244219	0.159763	0.18003	0.13955	0.158631	0.235324	2.63108	1.41892	2.58662	1.47731	2.17554	0.365181	3.1701	TMEM225B	7	99598066	99610813	+	1410	protein_coding	transmembrane protein 225B [Source:HGNC Symbol;Acc:HGNC:53075]	-
ENSG00000188690	7.10898	7.20208	7.07012	6.4404	6.768	1.84248	1.94148	1.81973	1.64308	2.0834	6.81985	2.38261	UROS	10	125784980	125823285	-	9532	protein_coding	uroporphyrinogen III synthase [Source:HGNC Symbol;Acc:HGNC:12592]	-
ENSG00000142794	7.65547	6.53983	8.10551	6.63698	6.41336	1.544	1.98552	2.24995	1.73374	2.06157	6.02814	2.38097	NBPF3	1	21440128	21485005	+	6812	protein_coding	NBPF member 3 [Source:HGNC Symbol;Acc:HGNC:25076]	-
ENSG00000189410	2.87439	4.91334	5.897	4.65915	3.05789	0.847681	1.58788	1.37185	0.75085	1.127	2.32346	0.895095	SH2D5	1	20719732	20732837	-	4423	protein_coding	SH2 domain containing 5 [Source:HGNC Symbol;Acc:HGNC:28819]	-
ENSG00000259820	0.916392	0.906628	1.16255	0.977713	0.523055	9.23383	3.94943	3.97	8.06402	3.7048	0.984713	4.9834	AC083843.2	8	134792020	134798272	-	6253	lincRNA	novel transcript	-
ENSG00000033011	8.17597	9.27973	8.66977	8.2433	8.38773	2.45743	1.4098	1.83334	2.99102	2.28438	7.42634	2.11307	ALG1	16	5033923	5087379	+	4553	protein_coding	ALG1, chitobiosyldiphosphodolichol beta-mannosyltransferase [Source:HGNC Symbol;Acc:HGNC:18294]	-
ENSG00000101654	8.61242	7.36222	7.48856	6.58216	7.21446	23.6758	35.6512	32.371	19.271	25.4706	8.65304	28.5283	RNMT	18	13726660	13764558	+	6982	protein_coding	RNA guanine-7 methyltransferase [Source:HGNC Symbol;Acc:HGNC:10075]	-
ENSG00000184226	0.305751	0.269341	0.27908	0.229857	0.272665	3.66234	2.30669	2.24185	2.46399	1.69091	0.217012	0.767646	PCDH9	13	66302834	67230445	-	30944	protein_coding	protocadherin 9 [Source:HGNC Symbol;Acc:HGNC:8661]	-
ENSG00000070614	24.5812	29.1607	25.3973	30.6864	27.9278	8.00383	8.12924	7.76874	8.69228	8.38315	19.6667	10.5699	NDST1	5	150485818	150558211	+	9529	protein_coding	N-deacetylase and N-sulfotransferase 1 [Source:HGNC Symbol;Acc:HGNC:7680]	-
ENSG00000243753	0.286442	0.26642	0.583805	0.327751	0.255445	1.91775	3.3655	3.31651	1.85979	2.91381	0.214349	2.57508	HLA-L	6	30259584	30293014	+	5505	transcribed_unprocessed_pseudogene	major histocompatibility complex, class I, L (pseudogene) [Source:HGNC Symbol;Acc:HGNC:4970]	-
ENSG00000181652	0	0	0.00342089	0	0	0.398306	0.805439	0.991876	0.227534	0.652464	0	0.632788	ATG9B	7	151012209	151024499	-	6391	protein_coding	autophagy related 9B [Source:HGNC Symbol;Acc:HGNC:21899]	-
ENSG00000250280	4.21111	4.17318	3.07358	4.52472	3.91694	0.759186	0.530503	0.863469	0.966347	0.952034	3.84156	0.726534	AC026124.1	12	65281657	65286728	+	3457	sense_intronic	novel transcript	-
ENSG00000285684	0	0	0	0	0	0.363363	0.106386	0.164254	0.257952	0.189331	0	0.838205	AL137781.1	13	80115733	80134368	-	5485	lincRNA	novel transcript	-
ENSG00000138771	10.2653	10.7521	2.79904	10.9031	9.83811	0.846836	0.855532	0.982963	1.14178	1.21101	4.60505	1.05068	SHROOM3	4	76435100	76783253	+	13958	protein_coding	shroom family member 3 [Source:HGNC Symbol;Acc:HGNC:30422]	-
ENSG00000205189	2.0493	2.03336	2.48033	1.65811	1.84203	9.49184	12.0154	13.0125	7.3037	9.53655	3.69824	6.58176	ZBTB10	8	80485619	80526265	+	10216	protein_coding	zinc finger and BTB domain containing 10 [Source:HGNC Symbol;Acc:HGNC:30953]	-
ENSG00000091656	2.57134	3.02148	2.70516	3.69765	3.20297	0.602548	0.575245	0.808887	0.683969	0.656908	3.13329	1.08413	ZFHX4	8	76681219	76867285	+	15687	protein_coding	zinc finger homeobox 4 [Source:HGNC Symbol;Acc:HGNC:30939]	Homeobox
ENSG00000196083	1.8211	1.40072	1.93698	1.3985	1.39165	8.93608	7.05737	7.3854	6.27035	5.84159	1.69289	4.96306	IL1RAP	3	190514051	190659750	+	11558	protein_coding	interleukin 1 receptor accessory protein [Source:HGNC Symbol;Acc:HGNC:5995]	-
ENSG00000151067	4.1619	5.37577	2.76047	6.27738	5.75669	1.04848	0.841119	0.931302	1.18299	0.817941	3.66464	1.05294	CACNA1C	12	1970786	2697950	+	19103	protein_coding	calcium voltage-gated channel subunit alpha1 C [Source:HGNC Symbol;Acc:HGNC:1390]	-
ENSG00000072110	51.2869	70.3445	38.9421	77.4487	66.697	11.5639	12.252	13.5514	13.7682	14.458	31.7636	17.1646	ACTN1	14	68874143	68979440	-	10626	protein_coding	actinin alpha 1 [Source:HGNC Symbol;Acc:HGNC:163]	-
ENSG00000128342	11.0923	9.25944	15.3244	9.31346	13.559	141.622	68.3599	85.3982	144.399	105.291	29.568	35.3248	LIF	22	30240447	30246851	-	3969	protein_coding	LIF, interleukin 6 family cytokine [Source:HGNC Symbol;Acc:HGNC:6596]	-
ENSG00000165071	0.430993	0.330127	0.213249	0.165582	0.199163	3.57115	1.27594	1.72331	3.53859	1.99468	0.669645	0.849611	TMEM71	8	132685007	132760712	-	3332	protein_coding	transmembrane protein 71 [Source:HGNC Symbol;Acc:HGNC:26572]	-
ENSG00000164442	166.461	180.76	151.82	186.13	164.379	31.9077	63.1458	49.52	24.7594	46.6063	71.0237	50.0092	CITED2	6	139371807	139374620	-	2535	protein_coding	Cbp/p300 interacting transactivator with Glu/Asp rich carboxy-terminal domain 2 [Source:HGNC Symbol;Acc:HGNC:1987]	-
ENSG00000179454	3.15717	2.33293	3.22285	2.75294	2.28318	10.2306	16.4921	14.3666	8.06623	11.3118	2.67781	13.6365	KLHL28	14	44924319	45042322	-	8076	protein_coding	kelch like family member 28 [Source:HGNC Symbol;Acc:HGNC:19741]	-
ENSG00000258890	2.49463	2.29899	2.49788	2.3827	2.39517	8.02026	7.29205	6.97833	7.69629	6.93021	3.12965	9.51583	CEP95	17	64506588	64542461	+	8048	protein_coding	centrosomal protein 95 [Source:HGNC Symbol;Acc:HGNC:25141]	-
ENSG00000143473	0.189405	0.321945	0.151516	0.346492	0.381642	0.00603337	0.0191157	0.00221251	0	0.0113979	0.0655964	0.0173542	KCNH1	1	210676823	211134180	-	9812	protein_coding	potassium voltage-gated channel subfamily H member 1 [Source:HGNC Symbol;Acc:HGNC:6250]	-
ENSG00000257027	4.08115	4.59957	5.08652	3.87052	4.19577	27.2471	11.4173	16.1217	25.3315	15.5562	4.54238	15.0217	AC010186.3	12	9658567	9662085	+	2508	sense_intronic	novel transcript	-
ENSG00000158769	0.0778159	0.0389721	0.00431561	0.0412077	0.0374267	2.50072	3.40208	2.76186	1.41195	2.24543	0.127049	5.02084	F11R	1	160995211	161021348	-	5066	protein_coding	F11 receptor [Source:HGNC Symbol;Acc:HGNC:14685]	-
ENSG00000069482	0	0.206111	0.0504528	0.206464	0.170157	3.68858	3.23827	2.16257	2.46393	2.35962	0.0990202	1.85016	GAL	11	68683779	68691175	+	1300	protein_coding	galanin and GMAP prepropeptide [Source:HGNC Symbol;Acc:HGNC:4114]	-
ENSG00000197301	0.305713	0.16129	0.193878	0.217503	0.217375	1.58964	1.43012	1.11551	2.35499	1.72133	0.188477	0.765596	AC090673.1	12	65851340	65882167	-	6033	antisense	uncharacterized LOC100129940 [Source:NCBI gene;Acc:100129940]	-
ENSG00000164935	0	0.0203058	0	0	0.00568765	0.752956	0.750192	1.18002	0.763968	1.20774	0.154459	1.16462	DCSTAMP	8	104339087	104356689	+	2778	protein_coding	dendrocyte expressed seven transmembrane protein [Source:HGNC Symbol;Acc:HGNC:18549]	-
ENSG00000163545	6.35422	7.41388	4.67946	7.9085	9.39477	0.843002	2.26512	2.29962	0.748118	1.59255	5.71119	1.48457	NUAK2	1	205302059	205321791	-	3441	protein_coding	NUAK family kinase 2 [Source:HGNC Symbol;Acc:HGNC:29558]	-
ENSG00000170379	0.202103	0.105619	0.228556	0.160537	0.133128	1.13614	0.894226	0.943362	1.23259	0.785245	0.0769934	1.88639	TCAF2	7	143620952	143730409	+	6409	protein_coding	TRPM8 channel associated factor 2 [Source:HGNC Symbol;Acc:HGNC:26878]	-
ENSG00000104884	5.88485	6.43242	5.61317	5.73565	5.67096	1.59701	1.49275	1.46242	2.04431	1.59023	3.8119	1.7259	ERCC2	19	45349837	45370918	-	6450	protein_coding	ERCC excision repair 2, TFIIH core complex helicase subunit [Source:HGNC Symbol;Acc:HGNC:3434]	-
ENSG00000189149	0.328137	0.415983	0.270699	0.200917	0.299204	1.87558	2.38305	1.62858	2.03952	1.62326	0.195324	1.53475	CRYM-AS1	16	21300849	21339037	+	2746	transcribed_unitary_pseudogene	CRYM antisense RNA 1 [Source:HGNC Symbol;Acc:HGNC:34405]	-
ENSG00000091317	55.956	51.6671	51.8482	49.5523	45.6644	15.6014	16.1084	14.4531	16.6452	17.7108	41.601	12.9215	CMTM6	3	32481312	32503408	-	4413	protein_coding	CKLF like MARVEL transmembrane domain containing 6 [Source:HGNC Symbol;Acc:HGNC:19177]	-
ENSG00000141298	4.06649	4.87628	4.95342	5.19241	4.85234	1.71903	1.54464	1.87236	1.39148	1.65102	4.05058	1.83243	SSH2	17	29625938	29930276	-	12696	protein_coding	slingshot protein phosphatase 2 [Source:HGNC Symbol;Acc:HGNC:30580]	-
ENSG00000101347	5.60989	6.27286	8.32405	4.70605	5.17182	1.33178	1.49164	1.29935	1.60021	1.33079	4.78585	1.669	SAMHD1	20	36889773	36951901	-	11261	protein_coding	SAM and HD domain containing deoxynucleoside triphosphate triphosphohydrolase 1 [Source:HGNC Symbol;Acc:HGNC:15925]	-
ENSG00000161996	0.519914	0.674728	0.658959	0.781379	0.551975	2.34909	2.26525	1.99801	2.58742	2.13547	0.773938	2.8248	WDR90	16	649311	667833	+	10534	protein_coding	WD repeat domain 90 [Source:HGNC Symbol;Acc:HGNC:26960]	-
ENSG00000101255	4.72721	5.43314	5.89229	4.89807	5.2545	19.3194	30.5262	28.7675	17.5794	24.3836	5.10432	51.979	TRIB3	20	362835	397559	+	3434	protein_coding	tribbles pseudokinase 3 [Source:HGNC Symbol;Acc:HGNC:16228]	-
ENSG00000140961	7.26743	9.29288	9.37703	11.4981	6.83157	2.88012	3.46335	2.48463	2.45353	2.60428	4.03665	2.11619	OSGIN1	16	83948282	83966332	+	3460	protein_coding	oxidative stress induced growth inhibitor 1 [Source:HGNC Symbol;Acc:HGNC:30093]	-
ENSG00000266412	135.289	122.375	108.411	116.454	117.11	38.847	47.8526	45.8852	35.9633	44.7063	90.3304	35.8229	NCOA4	10	46005088	46030714	-	4079	protein_coding	nuclear receptor coactivator 4 [Source:HGNC Symbol;Acc:HGNC:7671]	-
ENSG00000171517	8.81783	8.64928	8.62051	9.24644	7.97373	2.57316	3.18222	3.35166	2.69001	2.92206	8.09005	2.33096	LPAR3	1	84811602	84893213	-	3543	protein_coding	lysophosphatidic acid receptor 3 [Source:HGNC Symbol;Acc:HGNC:14298]	-
ENSG00000112419	27.0745	22.6939	14.5409	21.2019	24.0411	4.85417	4.32255	5.09268	4.67463	4.0639	14.0417	6.52924	PHACTR2	6	143536845	143831185	+	11224	protein_coding	phosphatase and actin regulator 2 [Source:HGNC Symbol;Acc:HGNC:20956]	-
ENSG00000183570	0.0329915	0.0805494	0.0640389	0.0502285	0.101818	0.757188	0.903447	0.718552	0.535307	0.52647	0.0314212	0.882198	PCBP3	21	45643694	45942454	+	6828	protein_coding	poly(rC) binding protein 3 [Source:HGNC Symbol;Acc:HGNC:8651]	-
ENSG00000074527	65.4784	51.5518	77.5356	49.9525	60.7853	7.15717	7.83389	8.11358	10.3255	6.50033	62.2466	18.4034	NTN4	12	95657807	95791152	-	4166	protein_coding	netrin 4 [Source:HGNC Symbol;Acc:HGNC:13658]	-
ENSG00000233608	201.606	201.525	229.805	188.686	222.34	60.3657	68.7243	67.977	70.306	79.4492	307.844	71.732	TWIST2	2	238848032	238910543	+	1878	protein_coding	twist family bHLH transcription factor 2 [Source:HGNC Symbol;Acc:HGNC:20670]	bHLH
ENSG00000145365	2.75288	2.20992	2.38177	1.9718	2.39049	10.2055	9.62088	9.86873	8.31813	8.33791	2.57957	6.73106	TIFA	4	112274542	112285903	-	4250	protein_coding	TRAF interacting protein with forkhead associated domain [Source:HGNC Symbol;Acc:HGNC:19075]	-
ENSG00000184304	8.88122	8.31405	5.99364	8.15566	8.54745	1.60543	1.39016	1.57577	2.27689	1.31213	5.33981	2.00662	PRKD1	14	29576479	30191898	-	5187	protein_coding	protein kinase D1 [Source:HGNC Symbol;Acc:HGNC:9407]	-
ENSG00000138107	31.7794	35.8255	33.9875	33.0971	34.3064	11.5711	9.15739	8.57825	13.0894	10.5939	25.1976	9.49455	ACTR1A	10	102461881	102502711	-	4654	protein_coding	ARP1 actin related protein 1 homolog A [Source:HGNC Symbol;Acc:HGNC:167]	-
ENSG00000153993	2.37679	1.66003	2.11117	1.39828	2.16367	0.0293721	0.126665	0.129253	0.0487496	0.122867	1.72178	0.343221	SEMA3D	7	84995553	85186855	-	8062	protein_coding	semaphorin 3D [Source:HGNC Symbol;Acc:HGNC:10726]	-
ENSG00000182568	0.351742	0.404907	0.3693	0.517097	0.392386	2.09266	1.12214	1.37696	1.94326	1.42144	0.6272	1.65562	SATB1	3	18345387	18445588	-	13409	protein_coding	SATB homeobox 1 [Source:HGNC Symbol;Acc:HGNC:10541]	CUT
ENSG00000163516	3.44673	3.7889	4.77346	2.98275	3.41879	13.2833	18.8684	19.7029	11.497	15.82	3.48866	17.3404	ANKZF1	2	219229757	219236669	+	6119	protein_coding	ankyrin repeat and zinc finger domain containing 1 [Source:HGNC Symbol;Acc:HGNC:25527]	-
ENSG00000153208	0	0	0.00465168	0.00951786	0	0.944671	0.314822	0.210163	0.87384	0.336529	0.018259	0.194735	MERTK	2	111898479	112029561	+	4700	protein_coding	MER proto-oncogene, tyrosine kinase [Source:HGNC Symbol;Acc:HGNC:7027]	-
ENSG00000015520	0	0.0214811	0.0416278	0.0113567	0.0361012	0.503473	0.630924	0.847369	0.280621	0.587107	0.0490199	0.960499	NPC1L1	7	44512535	44541315	-	5252	protein_coding	NPC1 like intracellular cholesterol transporter 1 [Source:HGNC Symbol;Acc:HGNC:7898]	-
ENSG00000138778	3.13366	2.51764	2.47705	2.03049	2.23854	0.282081	1.22253	0.928685	0.428642	0.708831	2.35353	0.572468	CENPE	4	103105806	103198409	-	9444	protein_coding	centromere protein E [Source:HGNC Symbol;Acc:HGNC:1856]	-
ENSG00000163814	10.7514	9.52727	6.28134	8.18094	12.8015	49.8893	27.9537	33.608	49.9503	32.1423	10.1584	41.8471	CDCP1	3	45082278	45146422	-	6507	protein_coding	CUB domain containing protein 1 [Source:HGNC Symbol;Acc:HGNC:24357]	-
ENSG00000112079	31.8591	32.6452	27.1207	29.5307	28.0217	12.2946	9.49354	9.98646	10.4464	9.76199	21.1544	9.97585	STK38	6	36493892	36547470	-	3576	protein_coding	serine/threonine kinase 38 [Source:HGNC Symbol;Acc:HGNC:17847]	-
ENSG00000149633	0.0923164	0.0889793	0.0919632	0.116221	0.101647	0.373521	0.381587	0.615044	0.525127	0.602854	0.225612	0.895323	KIAA1755	20	38210488	38260772	-	8083	protein_coding	KIAA1755 [Source:HGNC Symbol;Acc:HGNC:29372]	-
ENSG00000165195	1.00008	0.892412	1.29531	0.632215	0.924871	4.26443	7.54683	6.84315	3.26117	5.95995	0.885872	7.11857	PIGA	X	15319451	15335580	-	6321	protein_coding	phosphatidylinositol glycan anchor biosynthesis class A [Source:HGNC Symbol;Acc:HGNC:8957]	-
ENSG00000175197	13.6267	14.48	15.7072	13.5308	14.9541	34.4839	100.981	85.1757	40.9858	74.5901	16.4478	111.881	DDIT3	12	57516588	57521737	-	1307	protein_coding	DNA damage inducible transcript 3 [Source:HGNC Symbol;Acc:HGNC:2726]	TF_bZIP
ENSG00000092969	3.68173	2.98693	3.67353	2.74431	3.65944	0.218363	0.525965	0.537356	0.152599	0.530383	3.64862	0.644624	TGFB2	1	218346235	218444619	+	5151	protein_coding	transforming growth factor beta 2 [Source:HGNC Symbol;Acc:HGNC:11768]	-
ENSG00000056558	0.962768	0.651651	0.742437	0.753774	1.00697	11.2206	3.8908	4.75656	10.3176	5.28177	0.652048	2.63711	TRAF1	9	120902393	120929173	-	6449	protein_coding	TNF receptor associated factor 1 [Source:HGNC Symbol;Acc:HGNC:12031]	-
ENSG00000101096	0.186906	0.136156	0.0606863	0.0701836	0.148736	0.490589	0.777174	1.05716	0.519377	0.798252	0.649897	1.72623	NFATC2	20	51386957	51562831	-	8286	protein_coding	nuclear factor of activated T cells 2 [Source:HGNC Symbol;Acc:HGNC:7776]	RHD
ENSG00000151092	4.93259	4.5681	5.30029	3.7538	4.32487	23.9376	19.7665	17.1567	16.4812	12.7491	3.43229	19.1222	NGLY1	3	25718944	25790039	-	8326	protein_coding	N-glycanase 1 [Source:HGNC Symbol;Acc:HGNC:17646]	-
ENSG00000177150	5.08003	4.39248	5.20067	4.22078	5.08337	17.1911	38.4084	35.7151	14.1599	26.8097	4.04246	18.3885	FAM210A	18	13663347	13726663	-	4681	protein_coding	family with sequence similarity 210 member A [Source:HGNC Symbol;Acc:HGNC:28346]	-
ENSG00000156453	0	0	0.0148148	0.0151563	0.0214132	0.327604	0.388351	0.211465	0.243015	0.259826	0	0.735581	PCDH1	5	141853111	141879246	-	5903	protein_coding	protocadherin 1 [Source:HGNC Symbol;Acc:HGNC:8655]	-
ENSG00000162813	11.9761	12.2042	11.2264	10.9979	10.2476	3.53713	3.44103	3.30205	3.61077	3.47965	8.7251	2.56404	BPNT1	1	220057482	220090462	-	3113	protein_coding	3'(2'), 5'-bisphosphate nucleotidase 1 [Source:HGNC Symbol;Acc:HGNC:1096]	-
ENSG00000248971	2.07336	1.56253	1.92412	1.98678	1.55122	9.03628	10.5079	9.49205	6.32523	8.77257	2.52759	9.19464	KRT8P46	4	102728746	102730171	-	1426	processed_pseudogene	keratin 8 pseudogene 46 [Source:HGNC Symbol;Acc:HGNC:39880]	-
ENSG00000112299	0.0317301	0.0817264	0.214687	0.0672113	0.0203481	4.58703	0.68439	1.06938	4.21363	1.79518	0.165778	0.979959	VNN1	6	132681590	132714049	-	3106	protein_coding	vanin 1 [Source:HGNC Symbol;Acc:HGNC:12705]	-
ENSG00000183780	0.290836	0.286902	0.390042	0.200684	0.178032	1.88993	1.859	2.43251	3.36434	2.75028	0.416329	1.18583	SLC35F3	1	233904933	234324516	+	3195	protein_coding	solute carrier family 35 member F3 [Source:HGNC Symbol;Acc:HGNC:23616]	-
ENSG00000223704	0	0.014002	0.0144716	0	0	0.382058	0.193126	0.193992	0.373963	0.211506	0.0213017	0.482549	LINC01422	22	26858634	26865786	+	6043	lincRNA	long intergenic non-protein coding RNA 1422 [Source:HGNC Symbol;Acc:HGNC:50728]	-
ENSG00000164683	0.309288	0.174534	0.199553	0.401387	0.430206	2.5277	2.57925	2.96217	2.03684	3.03022	0.119486	1.96254	HEY1	8	79764010	79767863	-	3232	protein_coding	hes related family bHLH transcription factor with YRPW motif 1 [Source:HGNC Symbol;Acc:HGNC:4880]	bHLH
ENSG00000152409	5.98697	5.59758	5.33636	5.0298	5.16541	16.68	20.2987	19.6648	15.739	15.7911	6.60573	25.6281	JMY	5	79236189	79327215	+	9042	protein_coding	junction mediating and regulatory protein, p53 cofactor [Source:HGNC Symbol;Acc:HGNC:28916]	-
ENSG00000180346	7.20805	6.55801	6.24557	6.37798	6.51756	1.75433	1.46407	1.57235	1.59431	1.96666	7.20259	1.05201	TIGD2	4	89111500	89114899	+	3217	protein_coding	tigger transposable element derived 2 [Source:HGNC Symbol;Acc:HGNC:18333]	-
ENSG00000131467	15.645	17.2776	13.6176	17.9706	18.1219	4.872	3.94397	3.98198	5.87011	5.0082	13.738	4.77177	PSME3	17	42824385	42843758	+	5152	protein_coding	proteasome activator subunit 3 [Source:HGNC Symbol;Acc:HGNC:9570]	-
ENSG00000177469	183.231	214.803	168.961	219.63	202.857	19.63	51.4421	44.7737	19.3789	40.4424	113.448	56.9379	CAVIN1	17	42402452	42423517	-	3828	protein_coding	caveolae associated protein 1 [Source:HGNC Symbol;Acc:HGNC:9688]	-
ENSG00000129116	54.3245	57.7298	26.1149	65.3936	56.8758	6.36829	8.36581	8.59008	6.98683	6.70879	24.3775	13.0395	PALLD	4	168497066	168928457	+	10114	protein_coding	palladin, cytoskeletal associated protein [Source:HGNC Symbol;Acc:HGNC:17068]	-
ENSG00000250497	0	0	0	0	0	0.260027	1.05488	0.960362	0.263054	0.928989	0	0.164724	AC007126.1	4	13777377	13782157	-	4781	lincRNA	novel transcript	-
ENSG00000101049	0.0869081	0.100653	0.0168695	0.00575282	0	0.346396	0.241208	0.234513	0.310837	0.234225	0.148989	0.706215	SGK2	20	43558968	43588237	+	5184	protein_coding	SGK2, serine/threonine kinase 2 [Source:HGNC Symbol;Acc:HGNC:13900]	-
ENSG00000283563	1.33423	1.36037	1.04831	1.0672	1.08613	0.117227	0.0766406	0.125895	0.122297	0.0723128	1.01355	0.180636	AC098650.1	3	28349178	29767537	+	3535	protein_coding	novel transcript	-
ENSG00000237596	0.036347	0.0449733	0.0597619	0.0611398	0.0215949	19.3256	4.87699	7.5809	25.0643	8.01863	0.149871	1.24445	AL138828.1	6	135991936	136225751	-	6585	antisense	novel transcript	-
ENSG00000111886	0.189405	0.246633	0.0686279	0.381141	0.134621	2.46885	1.42051	1.63062	2.626	1.53318	0.192416	5.24011	GABRR2	6	89257208	89315299	-	2230	protein_coding	gamma-aminobutyric acid type A receptor rho2 subunit [Source:HGNC Symbol;Acc:HGNC:4091]	-
ENSG00000120051	0.293646	0.155015	0.209509	0.117677	0.044533	1.33482	1.05141	1.42872	1.44004	1.9543	0.0725627	1.04385	CFAP58	10	104353764	104455090	+	3548	protein_coding	cilia and flagella associated protein 58 [Source:HGNC Symbol;Acc:HGNC:26676]	-
ENSG00000100413	6.36058	7.22654	6.97265	7.25666	7.44248	1.70278	1.58973	1.5523	2.74172	2.08369	6.56581	2.06588	POLR3H	22	41525804	41544606	-	6594	protein_coding	RNA polymerase III subunit H [Source:HGNC Symbol;Acc:HGNC:30349]	-
ENSG00000085741	0.082094	0.129218	0.0819517	0.124209	0.0131614	2.03002	3.55006	2.65827	1.18675	2.56185	0.125098	0.886505	WNT11	11	76186325	76210736	-	2401	protein_coding	Wnt family member 11 [Source:HGNC Symbol;Acc:HGNC:12776]	-
ENSG00000145882	2.05306	1.58474	1.9669	1.34642	1.56207	0.282877	0.216336	0.443555	0.34322	0.415934	1.1489	0.364745	PCYOX1L	5	149358007	149369653	+	6069	protein_coding	prenylcysteine oxidase 1 like [Source:HGNC Symbol;Acc:HGNC:28477]	-
ENSG00000136383	0.0437559	0.0554297	0.0369711	0.0858695	0.015887	0.636727	0.171447	0.418705	0.652038	0.41621	0.0431441	0.546717	ALPK3	15	84816680	84873482	+	10940	protein_coding	alpha kinase 3 [Source:HGNC Symbol;Acc:HGNC:17574]	-
ENSG00000132640	14.9449	11.8403	13.2308	13.1061	12.4718	4.44851	4.36349	5.12578	4.51517	4.656	8.51217	4.81885	BTBD3	20	11890723	11926609	+	6228	protein_coding	BTB domain containing 3 [Source:HGNC Symbol;Acc:HGNC:15854]	-
ENSG00000102174	0.0220538	0.0463893	0.0650681	0.0934293	0.0346498	0.893307	0.408058	0.642706	1.0004	0.583106	0.124344	0.47011	PHEX	X	22032441	22251310	+	6384	protein_coding	phosphate regulating endopeptidase homolog X-linked [Source:HGNC Symbol;Acc:HGNC:8918]	-
ENSG00000108448	23.8392	22.6504	25.7845	21.4972	21.1875	3.13615	4.84301	4.4657	2.60106	3.72382	11.1162	7.23758	TRIM16L	17	18697998	18736118	+	4329	protein_coding	tripartite motif containing 16 like [Source:HGNC Symbol;Acc:HGNC:32670]	-
ENSG00000114554	14.0624	17.5803	14.6372	19.4526	16.0732	6.03317	4.16845	4.27479	6.1912	5.29342	11.6937	4.90504	PLXNA1	3	126988594	127037392	+	10944	protein_coding	plexin A1 [Source:HGNC Symbol;Acc:HGNC:9099]	-
ENSG00000163376	0.897782	1.07197	0.757077	0.897323	0.677251	3.39996	4.55002	4.75576	2.38998	4.39222	0.797291	4.12127	KBTBD8	3	66998307	67011210	+	4736	protein_coding	kelch repeat and BTB domain containing 8 [Source:HGNC Symbol;Acc:HGNC:30691]	-
ENSG00000146966	17.3582	14.8557	18.6374	17.0055	15.3737	4.21648	5.5137	5.4041	3.28279	5.24485	15.474	5.65201	DENND2A	7	140518420	140673993	-	5148	protein_coding	DENN domain containing 2A [Source:HGNC Symbol;Acc:HGNC:22212]	-
ENSG00000118855	20.9643	23.351	28.0129	21.3236	20.0522	5.42213	7.91759	8.14504	5.72285	7.16047	20.8296	8.03822	MFSD1	3	158732198	158829719	+	5288	protein_coding	major facilitator superfamily domain containing 1 [Source:HGNC Symbol;Acc:HGNC:25874]	-
ENSG00000285744	1.22909	1.31802	1.2275	1.00055	1.34148	7.32983	3.50312	5.1393	7.46749	4.09124	2.02719	5.07896	AC083837.2	8	78805293	78956082	+	2921	bidirectional_promoter_lncRNA	novel transcript	-
ENSG00000179362	0.296067	0.20987	0.261704	0.0868339	0.102234	4.48161	1.1327	1.39413	3.49025	1.76254	0.409514	0.936512	HMGN2P46	15	45511136	45586290	+	3091	transcribed_processed_pseudogene	high mobility group nucleosomal binding domain 2 pseudogene 46 [Source:HGNC Symbol;Acc:HGNC:26817]	-
ENSG00000108465	0.879075	0.775978	1.13276	0.872078	0.892834	3.1729	3.7389	3.51925	3.26329	3.76911	0.9119	3.32775	CDK5RAP3	17	47967810	47981774	+	6070	protein_coding	CDK5 regulatory subunit associated protein 3 [Source:HGNC Symbol;Acc:HGNC:18673]	-
ENSG00000233836	0.19108	0.178346	0.094411	0.0459942	0.0487363	2.00253	0.809958	0.92408	1.24864	0.458305	0.0264706	1.22773	AC139769.1	19	23762944	23833314	+	3242	transcribed_unprocessed_pseudogene	zinc finger protein pseudogene	-
ENSG00000167552	46.5915	47.7732	47.4932	41.8659	44.5835	4.27426	13.9382	16.5849	4.60686	13.8097	33.8654	7.49734	TUBA1A	12	49184796	49189324	-	3421	protein_coding	tubulin alpha 1a [Source:HGNC Symbol;Acc:HGNC:20766]	-
ENSG00000146122	8.4616	7.37393	3.93296	7.71636	9.02038	1.31148	1.21776	1.51906	1.61697	1.66487	4.03419	1.47869	DAAM2	6	39792298	39904877	+	12955	protein_coding	dishevelled associated activator of morphogenesis 2 [Source:HGNC Symbol;Acc:HGNC:18143]	-
ENSG00000141582	5.37744	6.5664	5.76178	5.7626	5.11315	16.41	27.6134	27.4719	15.1203	24.3089	6.88328	20.0138	CBX4	17	79833156	79839429	-	2880	protein_coding	chromobox 4 [Source:HGNC Symbol;Acc:HGNC:1554]	-
ENSG00000152661	35.1999	44.4019	80.591	40.4174	38.7901	339.146	259.402	273.219	282.892	248.216	71.8247	202.398	GJA1	6	121435577	121449727	+	3413	protein_coding	gap junction protein alpha 1 [Source:HGNC Symbol;Acc:HGNC:4274]	-
ENSG00000134548	0.0155764	0	0	0	0	0.166467	0.348732	0.178633	0.100551	0.300487	0	0.350285	SPX	12	21526307	21541249	+	7231	protein_coding	spexin hormone [Source:HGNC Symbol;Acc:HGNC:28139]	-
ENSG00000181126	0.0024866	0	0	0	0	0.205626	0.30182	0.331657	0.180475	0.380933	0	0.315779	HLA-V	6	29790954	29797811	+	5662	transcribed_unprocessed_pseudogene	major histocompatibility complex, class I, V (pseudogene) [Source:HGNC Symbol;Acc:HGNC:23482]	-
ENSG00000117152	12.1082	4.0709	4.99781	3.87275	8.06678	67.4093	35.9017	38.3951	67.7259	34.2691	18.3977	18.7102	RGS4	1	163068775	163076802	+	4836	protein_coding	regulator of G protein signaling 4 [Source:HGNC Symbol;Acc:HGNC:10000]	-
ENSG00000148180	29.7772	27.0745	18.696	28.8726	28.9017	4.48464	7.3711	7.39763	4.80127	7.47934	22.7318	7.80462	GSN	9	121207794	121332843	+	11018	protein_coding	gelsolin [Source:HGNC Symbol;Acc:HGNC:4620]	-
ENSG00000128805	2.70042	3.73401	3.00401	3.22496	3.21457	9.7662	10.0315	9.27993	9.00705	9.16718	2.57782	12.0938	ARHGAP22	10	48446034	48656265	-	6783	protein_coding	Rho GTPase activating protein 22 [Source:HGNC Symbol;Acc:HGNC:30320]	-
ENSG00000112249	50.6721	46.1335	49.069	41.3058	41.7359	17.3983	16.9498	16.4674	16.83	15.5354	36.3998	15.2738	ASCC3	6	100508194	100881372	-	11731	protein_coding	activating signal cointegrator 1 complex subunit 3 [Source:HGNC Symbol;Acc:HGNC:18697]	-
ENSG00000197043	121.586	118.234	113.565	112.897	120.964	21.5621	35.8014	35.1539	21.8018	33.8933	86.4856	41.3228	ANXA6	5	151100712	151157882	-	5427	protein_coding	annexin A6 [Source:HGNC Symbol;Acc:HGNC:544]	-
ENSG00000130720	0.790136	0.706774	0.505055	1.02756	0.98159	3.78077	5.2876	5.28988	3.39057	4.35385	0.918434	6.18937	FIBCD1	9	130902438	130939286	-	3831	protein_coding	fibrinogen C domain containing 1 [Source:HGNC Symbol;Acc:HGNC:25922]	-
ENSG00000173163	10.0649	9.49196	11.128	9.00164	9.39959	1.93866	3.65054	2.48222	2.81784	3.17261	8.5387	3.13224	COMMD1	2	61888724	62147247	+	2392	protein_coding	copper metabolism domain containing 1 [Source:HGNC Symbol;Acc:HGNC:23024]	-
ENSG00000215483	0.00843888	0.0184425	0.00476523	0.0048751	0.00344383	0.112902	0.0533727	0.0816223	0.113503	0.073998	0.0350715	0.0997444	LINC00598	13	40079106	40535807	-	18352	lincRNA	long intergenic non-protein coding RNA 598 [Source:HGNC Symbol;Acc:HGNC:42770]	-
ENSG00000141562	2.1467	2.08648	2.38207	2.42716	2.37342	8.17629	8.50418	8.18797	8.00649	7.06326	2.69999	6.62716	NARF	17	82458180	82490537	+	7962	protein_coding	nuclear prelamin A recognition factor [Source:HGNC Symbol;Acc:HGNC:29916]	-
ENSG00000169604	91.4016	96.9056	65.1066	102.408	97.7205	20.1647	17.9224	19.4985	21.1275	19.82	91.3928	31.0732	ANTXR1	2	69013178	69249327	+	8185	protein_coding	ANTXR cell adhesion molecule 1 [Source:HGNC Symbol;Acc:HGNC:21014]	-
ENSG00000106692	8.76424	8.29664	8.50071	6.91952	7.77099	2.37556	1.79169	2.15925	1.75908	2.44206	7.76547	2.73758	FKTN	9	105558130	105641118	+	8747	protein_coding	fukutin [Source:HGNC Symbol;Acc:HGNC:3622]	-
ENSG00000183508	11.9272	15.4903	11.0398	15.6503	9.6214	0.734288	3.10558	2.79339	0.57405	2.39191	5.85696	2.18364	TENT5C	1	117605934	117628372	+	5751	protein_coding	terminal nucleotidyltransferase 5C [Source:HGNC Symbol;Acc:HGNC:24712]	-
ENSG00000144043	17.1494	17.0221	17.9137	16.6055	16.275	5.05372	5.13181	5.32028	5.56316	6.4619	14.5698	5.92082	TEX261	2	70985938	70994945	-	4260	protein_coding	testis expressed 261 [Source:HGNC Symbol;Acc:HGNC:30712]	-
ENSG00000188549	2.72771	3.22983	1.95194	3.92737	3.82489	0.74886	0.444002	0.641736	0.819007	0.546736	2.10544	0.359946	CCDC9B	15	40331452	40340967	-	7510	protein_coding	coiled-coil domain containing 9B [Source:HGNC Symbol;Acc:HGNC:33488]	-
ENSG00000105971	19.0412	17.5109	21.5267	18.3259	19.1173	6.98324	6.96283	7.7076	4.9936	6.90644	17.5668	7.07143	CAV2	7	116287380	116508541	+	6926	protein_coding	caveolin 2 [Source:HGNC Symbol;Acc:HGNC:1528]	-
ENSG00000059728	2.42078	2.16942	2.03276	2.40656	2.5575	6.40993	13.1815	11.8971	6.5565	8.57067	1.81742	11.4787	MXD1	2	69897688	69942945	+	6351	protein_coding	MAX dimerization protein 1 [Source:HGNC Symbol;Acc:HGNC:6761]	bHLH
ENSG00000101473	5.74126	4.49883	5.46443	5.2524	5.40428	2.07027	2.02319	1.8164	1.76313	1.81647	3.79895	1.67734	ACOT8	20	45841721	45857406	-	4213	protein_coding	acyl-CoA thioesterase 8 [Source:HGNC Symbol;Acc:HGNC:15919]	-
ENSG00000146143	11.358	10.5186	9.96174	8.93017	9.60138	4.40581	3.96533	3.42128	3.23375	3.48151	9.22166	3.14235	PRIM2	6	57314805	57646849	+	4667	protein_coding	DNA primase subunit 2 [Source:HGNC Symbol;Acc:HGNC:9370]	-
ENSG00000178202	12.1955	13.8679	11.03	13.3584	13.7655	1.95632	3.58956	3.57834	2.08592	2.95662	13.6899	4.38659	KDELC2	11	108472105	108498432	-	4993	protein_coding	KDEL motif containing 2 [Source:HGNC Symbol;Acc:HGNC:28496]	-
ENSG00000091483	33.1273	30.6012	31.8604	27.8177	27.8312	8.72422	9.58344	9.59785	10.8897	9.88282	31.7309	8.52592	FH	1	241497603	241519761	-	2142	protein_coding	fumarate hydratase [Source:HGNC Symbol;Acc:HGNC:3700]	-
ENSG00000203780	0.33284	0.412569	0.48455	0.374545	0.233456	2.11676	2.37102	1.98552	2.02084	1.86016	0.443796	4.27712	FANK1	10	125896539	126009592	+	3384	protein_coding	fibronectin type III and ankyrin repeat domains 1 [Source:HGNC Symbol;Acc:HGNC:23527]	-
ENSG00000173110	0.0118761	0	0.0184419	0.0628904	0.0266559	0.466071	66.5994	49.6766	0.754212	42.9839	0	38.2699	HSPA6	1	161524540	161526910	+	2371	protein_coding	heat shock protein family A (Hsp70) member 6 [Source:HGNC Symbol;Acc:HGNC:5239]	-
ENSG00000143333	0.0464083	0.0697273	0.121611	0.258045	0.0390613	1.99201	3.97572	3.86865	2.14565	3.3046	0.194477	1.08749	RGS16	1	182598623	182604408	-	2427	protein_coding	regulator of G protein signaling 16 [Source:HGNC Symbol;Acc:HGNC:9997]	-
ENSG00000281491	0.0939861	0	0.0145947	0.179175	0.126571	0.605957	14.1347	10.2314	0.970741	8.08429	0.0859321	4.00692	DNAJB5-DT	9	34985410	34989379	-	749	lincRNA	DNAJB5 divergent transcript [Source:HGNC Symbol;Acc:HGNC:49846]	-
ENSG00000254986	10.9567	13.2974	14.0869	13.6065	11.5175	4.17288	3.00264	3.72009	4.8028	4.06546	10.1365	3.40388	DPP3	11	66480013	66509657	+	3977	protein_coding	dipeptidyl peptidase 3 [Source:HGNC Symbol;Acc:HGNC:3008]	-
ENSG00000122733	0	0	0	0	0	0.285151	0.301151	0.287563	0.158884	0.162157	0	0.666414	PHF24	9	34957608	34982544	+	5813	protein_coding	PHD finger protein 24 [Source:HGNC Symbol;Acc:HGNC:29180]	-
ENSG00000227925	0	0	0	0	0	8.39708	2.759	4.51633	5.15663	2.3795	0	3.6733	LINC01655	1	221827666	221840666	-	423	lincRNA	long intergenic non-protein coding RNA 1655 [Source:HGNC Symbol;Acc:HGNC:52443]	-
ENSG00000102893	9.15583	8.75343	8.43299	8.3966	8.20087	3.0663	2.03785	2.22656	3.1516	2.35284	6.48604	3.05177	PHKB	16	47461123	47701523	+	11822	protein_coding	phosphorylase kinase regulatory subunit beta [Source:HGNC Symbol;Acc:HGNC:8927]	-
ENSG00000123353	15.2966	13.2994	14.1525	11.5417	12.6177	3.4691	3.72308	4.36887	4.41272	4.13345	10.6585	3.17381	ORMDL2	12	55817919	55821879	+	2810	protein_coding	ORMDL sphingolipid biosynthesis regulator 2 [Source:HGNC Symbol;Acc:HGNC:16037]	-
ENSG00000137959	1.10543	1.39233	3.731	1.296	0.931971	0.19656	0.508797	0.520469	0.09979	0.121697	0.972152	0.332578	IFI44L	1	78619922	78646145	+	10240	protein_coding	interferon induced protein 44 like [Source:HGNC Symbol;Acc:HGNC:17817]	-
ENSG00000173950	6.66084	6.87519	7.94849	7.05179	6.77698	1.99192	1.78004	1.91044	2.16527	2.60517	9.14261	1.68816	XXYLT1	3	195068279	195271167	-	5409	protein_coding	xyloside xylosyltransferase 1 [Source:HGNC Symbol;Acc:HGNC:26639]	-
ENSG00000078177	1.52888	1.37654	1.33045	1.02946	1.39929	6.56701	2.35844	3.71274	6.78142	3.47798	3.05182	5.40836	N4BP2	4	40056826	40158252	+	9835	protein_coding	NEDD4 binding protein 2 [Source:HGNC Symbol;Acc:HGNC:29851]	-
ENSG00000152229	4.45953	4.48058	4.5079	4.0608	4.46013	0.94355	1.26458	1.13025	1.15425	1.34948	4.65019	0.749107	PSTPIP2	18	45983536	46072272	-	4120	protein_coding	proline-serine-threonine phosphatase interacting protein 2 [Source:HGNC Symbol;Acc:HGNC:9581]	-
ENSG00000072657	8.04689	7.9693	5.90664	7.66029	7.30119	2.73952	2.25843	2.55333	2.53407	2.32363	4.95336	2.28702	TRHDE	12	72087266	72670757	+	11950	protein_coding	thyrotropin releasing hormone degrading enzyme [Source:HGNC Symbol;Acc:HGNC:30748]	-
ENSG00000275993	0.474577	0.613273	0.893895	0.319572	0.48328	3.27243	10.3031	8.12626	1.76638	6.30953	0.571403	9.08797	SIK1B	21	6111134	6123739	+	4806	protein_coding	salt inducible kinase 1B (putative) [Source:HGNC Symbol;Acc:HGNC:52389]	-
ENSG00000168621	2.12192	2.00001	1.6731	2.28224	2.51074	8.45112	6.30136	6.56152	8.43432	6.68154	2.51046	12.3984	GDNF	5	37812677	37839686	-	4273	protein_coding	glial cell derived neurotrophic factor [Source:HGNC Symbol;Acc:HGNC:4232]	-
ENSG00000255921	0	0	0	0	0	6.20726	3.75012	2.95221	4.56183	1.8654	0.0294703	0.964841	AC026310.2	12	24949163	24960158	+	728	antisense	novel transcript, antisense to BCAT1	-
ENSG00000196975	5.11273	5.49389	4.13887	6.75382	5.77781	1.99153	1.3129	1.54644	1.80537	1.60807	3.91686	1.4276	ANXA4	2	69644425	69827100	+	11048	protein_coding	annexin A4 [Source:HGNC Symbol;Acc:HGNC:542]	-
ENSG00000116133	6.44192	9.34252	16.3155	9.32372	6.85266	2.12076	1.9018	2.10534	2.4181	2.19456	13.3945	2.70038	DHCR24	1	54849627	54887271	-	6290	protein_coding	24-dehydrocholesterol reductase [Source:HGNC Symbol;Acc:HGNC:2859]	-
ENSG00000149218	8.59706	10.4436	11.9693	9.48381	9.04801	1.62934	3.7172	3.52247	1.60159	2.82241	5.9415	3.16073	ENDOD1	11	95089810	95132645	+	4687	protein_coding	endonuclease domain containing 1 [Source:HGNC Symbol;Acc:HGNC:29129]	-
ENSG00000142303	0.582618	0.581107	0.469613	0.648431	0.659385	2.94803	1.96965	2.0708	2.85306	2.74541	0.887819	1.94077	ADAMTS10	19	8580242	8610735	-	5703	protein_coding	ADAM metallopeptidase with thrombospondin type 1 motif 10 [Source:HGNC Symbol;Acc:HGNC:13201]	-
ENSG00000121966	0.0759665	0.0253639	0	0	0	12.3066	2.67064	3.84108	9.51622	1.87495	0	1.78013	CXCR4	2	136114349	136118165	-	2224	protein_coding	C-X-C motif chemokine receptor 4 [Source:HGNC Symbol;Acc:HGNC:2561]	-
ENSG00000259354	0.206513	0.228628	0.306621	0.241743	0.288683	5.06277	1.11013	2.06142	5.93675	2.17078	0.430634	1.00783	AC025580.2	15	45448427	45513767	+	3886	antisense	novel transcript, antisense to SLC30A4	-
ENSG00000118680	165.393	166.549	166.699	155.21	156.073	38.3938	70.6975	62.4026	40.5733	60.5242	138.421	55.8015	MYL12B	18	3261479	3278431	+	1932	protein_coding	myosin light chain 12B [Source:HGNC Symbol;Acc:HGNC:29827]	-
ENSG00000261236	7.83141	8.96387	10.1607	8.25018	8.30834	2.83571	2.83218	2.64354	1.87202	3.16867	6.70883	2.1537	BOP1	8	144262102	144291370	-	3716	protein_coding	block of proliferation 1 [Source:HGNC Symbol;Acc:HGNC:15519]	-
ENSG00000124762	406.997	465.414	369.038	430.844	440.999	90.7465	139.131	136.284	86.7477	137.242	299.834	146.196	CDKN1A	6	36676460	36687339	+	3050	protein_coding	cyclin dependent kinase inhibitor 1A [Source:HGNC Symbol;Acc:HGNC:1784]	-
ENSG00000137106	8.4502	8.1675	8.36877	8.03139	8.35277	2.81005	3.10327	2.82255	3.00774	2.97157	8.19459	2.25339	GRHPR	9	37422666	37436990	+	7226	protein_coding	glyoxylate and hydroxypyruvate reductase [Source:HGNC Symbol;Acc:HGNC:4570]	-
ENSG00000136720	26.9316	26.2112	24.1178	24.6771	27.2212	7.59744	8.77582	8.78241	7.13779	8.87021	21.1245	9.813	HS6ST1	2	128236716	128318577	-	4683	protein_coding	heparan sulfate 6-O-sulfotransferase 1 [Source:HGNC Symbol;Acc:HGNC:5201]	-
ENSG00000005001	0	0	0	0	0	0.363744	0.384154	0.541138	0.526879	0.461829	0	0.918456	PRSS22	16	2852727	2858170	-	2387	protein_coding	serine protease 22 [Source:HGNC Symbol;Acc:HGNC:14368]	-
ENSG00000177156	77.0346	82.7369	81.784	80.9379	75.6732	11.4984	21.8598	17.7286	10.9666	18.518	47.1711	27.2278	TALDO1	11	747329	765024	+	3005	protein_coding	transaldolase 1 [Source:HGNC Symbol;Acc:HGNC:11559]	-
ENSG00000156206	0.028457	0.085512	0.0497135	0.150695	0.103792	1.90451	0.389637	0.959855	1.28094	0.896111	0.10841	2.49526	CFAP161	15	81007033	81149175	+	1979	protein_coding	cilia and flagella associated protein 161 [Source:HGNC Symbol;Acc:HGNC:26782]	-
ENSG00000144655	9.59781	8.35873	7.20374	9.64085	9.46838	26.7693	34.8333	34.6881	28.0335	31.8389	10.3133	24.9208	CSRNP1	3	39141855	39154562	-	3214	protein_coding	cysteine and serine rich nuclear protein 1 [Source:HGNC Symbol;Acc:HGNC:14300]	-
ENSG00000164849	0.053465	0.200825	0.190263	0.287845	0.180003	2.2231	1.94554	1.54231	1.2002	1.36003	0.10863	1.8658	GPR146	7	1044576	1059261	+	3160	protein_coding	G protein-coupled receptor 146 [Source:HGNC Symbol;Acc:HGNC:21718]	-
ENSG00000171223	37.0389	43.0509	33.1908	44.5291	38.8844	116.003	347.14	333.773	102.898	266.871	74.5952	178.478	JUNB	19	12791496	12793315	+	1820	protein_coding	JunB proto-oncogene, AP-1 transcription factor subunit [Source:HGNC Symbol;Acc:HGNC:6205]	TF_bZIP
ENSG00000165805	0.00753028	0	0	0.0106338	0.0169017	0.147761	0.516457	0.408329	0.129628	0.464287	0	0.739984	C12orf50	12	87980035	88034037	-	5609	protein_coding	chromosome 12 open reading frame 50 [Source:HGNC Symbol;Acc:HGNC:26665]	-
ENSG00000127445	14.1715	12.3712	13.821	12.5947	15.1469	4.31365	5.88728	5.2064	4.66119	5.26144	11.7788	4.41535	PIN1	19	9835257	9849682	+	4570	protein_coding	peptidylprolyl cis/trans isomerase, NIMA-interacting 1 [Source:HGNC Symbol;Acc:HGNC:8988]	-
ENSG00000116120	11.6135	12.2354	12.304	11.1049	10.1677	4.42224	3.33421	3.27345	3.85553	3.83647	10.0044	2.89991	FARSB	2	222570536	222656337	-	3369	protein_coding	phenylalanyl-tRNA synthetase subunit beta [Source:HGNC Symbol;Acc:HGNC:17800]	-
ENSG00000115840	8.05416	7.69913	7.41663	6.6234	7.33312	1.33234	1.32243	1.45526	2.31523	1.84833	9.75803	1.0871	SLC25A12	2	171784370	171999859	-	5169	protein_coding	solute carrier family 25 member 12 [Source:HGNC Symbol;Acc:HGNC:10982]	-
ENSG00000117395	21.5753	20.1654	22.529	17.3861	18.9462	7.86333	7.06383	6.13295	6.56687	7.16951	18.7854	5.59471	EBNA1BP2	1	43164175	43270936	-	3561	protein_coding	EBNA1 binding protein 2 [Source:HGNC Symbol;Acc:HGNC:15531]	-
ENSG00000013441	9.30257	7.43033	13.991	7.17012	7.80541	44.2831	69.9663	64.8693	34.182	51.5053	14.6238	39.087	CLK1	2	200853009	200864744	-	5170	protein_coding	CDC like kinase 1 [Source:HGNC Symbol;Acc:HGNC:2068]	-
ENSG00000084636	45.9314	44.857	48.5022	44.9077	47.556	15.2027	15.8961	16.1396	17.7111	17.7347	53.2922	18.7039	COL16A1	1	31652247	31704319	-	9269	protein_coding	collagen type XVI alpha 1 chain [Source:HGNC Symbol;Acc:HGNC:2193]	-
ENSG00000127955	9.54583	7.81088	7.71334	7.31397	8.10119	2.55815	3.40509	3.27171	2.70418	3.11335	7.27761	2.51312	GNAI1	7	79768028	80226181	+	24206	protein_coding	G protein subunit alpha i1 [Source:HGNC Symbol;Acc:HGNC:4384]	-
ENSG00000186056	0.307893	0.259337	0.230908	0.244569	0.290562	1.40741	1.43459	1.42965	1.86547	1.26257	0.346554	1.18485	MATN1-AS1	1	30718504	30726827	+	4024	antisense	MATN1 antisense RNA 1 [Source:HGNC Symbol;Acc:HGNC:40364]	-
ENSG00000090238	3.91259	3.40478	2.4777	3.21102	3.33291	10.4652	12.6247	12.4857	10.8355	10.6226	3.50716	8.92618	YPEL3	16	30092314	30096915	-	3181	protein_coding	yippee like 3 [Source:HGNC Symbol;Acc:HGNC:18327]	-
ENSG00000173432	3.57284	3.17126	1.59302	2.52893	2.32241	0	0	0.272728	0	0	1.13202	0	SAA1	11	18266174	18269977	+	796	protein_coding	serum amyloid A1 [Source:HGNC Symbol;Acc:HGNC:10513]	-
ENSG00000128510	0.163628	0.135394	0.328662	0.169532	0.167664	2.76204	3.87531	3.36223	1.19157	2.43403	0.0487846	1.41434	CPA4	7	130293134	130324180	+	3958	protein_coding	carboxypeptidase A4 [Source:HGNC Symbol;Acc:HGNC:15740]	-
ENSG00000052795	2.86946	4.19515	2.89782	4.31369	3.32929	12.6973	15.8335	15.7565	10.4692	12.6396	1.94842	20.3234	FNIP2	4	158769138	158908049	+	10868	protein_coding	folliculin interacting protein 2 [Source:HGNC Symbol;Acc:HGNC:29280]	-
ENSG00000183379	0	0	0	0	0	0.619493	0.390956	0.428033	0.51911	0.519913	0.0821378	0.586722	SYNDIG1L	14	74405893	74426102	-	2612	protein_coding	synapse differentiation inducing 1 like [Source:HGNC Symbol;Acc:HGNC:32388]	-
ENSG00000280219	0.212265	0.238757	0.321513	0.326162	0.123013	2.54833	0.916851	1.38298	2.1516	1.36034	0.866978	1.38358	AC093908.1	4	147487971	147496062	+	8092	TEC	TEC	-
ENSG00000006042	17.5426	14.831	17.4456	15.0608	15.98	5.01793	6.19947	6.51233	5.16751	6.40358	15.9078	5.14582	TMEM98	17	32927910	32945106	+	5187	protein_coding	transmembrane protein 98 [Source:HGNC Symbol;Acc:HGNC:24529]	-
ENSG00000125166	27.2984	29.9123	26.3562	27.9102	29.6371	9.29542	10.0217	9.33564	10.9473	10.0416	27.5557	8.67564	GOT2	16	58707131	58734357	-	3766	protein_coding	glutamic-oxaloacetic transaminase 2 [Source:HGNC Symbol;Acc:HGNC:4433]	-
ENSG00000112414	6.06667	8.24703	9.64775	6.74555	7.23162	0.777867	1.3036	1.19268	0.749115	1.20678	5.89723	2.389	ADGRG6	6	142301854	142446266	+	8473	protein_coding	adhesion G protein-coupled receptor G6 [Source:HGNC Symbol;Acc:HGNC:13841]	-
ENSG00000162704	32.2452	28.3348	26.0651	27.219	29.401	11.1445	9.1608	8.51182	11.3015	9.45152	24.9823	9.34424	ARPC5	1	183620846	183635757	-	10624	protein_coding	actin related protein 2/3 complex subunit 5 [Source:HGNC Symbol;Acc:HGNC:708]	-
ENSG00000127419	1.53887	2.27708	2.38362	2.30481	1.93197	0.490196	0.304868	0.425435	0.287469	0.595319	1.61071	0.352498	TMEM175	4	932387	958656	+	3623	protein_coding	transmembrane protein 175 [Source:HGNC Symbol;Acc:HGNC:28709]	-
ENSG00000279765	0.933849	1.00986	0.967528	0.790608	0.89782	2.61774	3.82557	4.0699	2.8227	3.196	0.774968	3.48455	AC013394.1	15	92883413	92949230	+	4734	protein_coding	novel protein	-
ENSG00000273356	0.273381	0.664043	0.297166	0.412594	0.199421	3.24734	1.99298	1.52807	2.44206	1.81482	0.499908	2.14916	LINC02019	3	50669989	50672048	+	2060	lincRNA	long intergenic non-protein coding RNA 2019 [Source:HGNC Symbol;Acc:HGNC:52854]	-
ENSG00000184584	5.71941	7.23798	6.80021	7.45178	5.15049	1.38901	1.83503	2.0525	1.42916	2.18278	5.08775	1.39873	TMEM173	5	139475534	139482935	-	3850	protein_coding	transmembrane protein 173 [Source:HGNC Symbol;Acc:HGNC:27962]	-
ENSG00000124766	9.79909	8.00065	5.22849	8.6507	7.80565	44.531	46.4314	42.9583	39.2885	37.9567	9.4587	19.6082	SOX4	6	21592768	21598619	+	5852	protein_coding	SRY-box 4 [Source:HGNC Symbol;Acc:HGNC:11200]	HMG
ENSG00000163406	0.0340075	0.0363345	0.0334457	0.0552271	0.0203547	0.559264	0.442983	0.337349	0.79743	0.262418	0.110554	0.50042	SLC15A2	3	121894089	121944102	+	6210	protein_coding	solute carrier family 15 member 2 [Source:HGNC Symbol;Acc:HGNC:10921]	-
ENSG00000285737	0.182493	0.322806	0.192943	0.419458	0.161228	2.43263	1.70125	1.51773	1.84803	1.43199	0.195255	2.5711	AL138920.1	10	27564430	27594588	+	3626	lincRNA	novel transcript	-
ENSG00000051523	31.224	31.6326	33.2112	27.6683	31.4264	9.63437	13.2541	11.3913	11.4031	11.4887	38.6588	9.80872	CYBA	16	88643283	88651152	-	3357	protein_coding	cytochrome b-245 alpha chain [Source:HGNC Symbol;Acc:HGNC:2577]	-
ENSG00000086289	20.5042	22.3205	22.0347	21.5964	20.3021	5.27089	6.32341	6.54914	6.04486	6.06933	14.6825	8.56156	EPDR1	7	37683843	37951941	+	2864	protein_coding	ependymin related 1 [Source:HGNC Symbol;Acc:HGNC:17572]	-
ENSG00000206527	20.2465	18.9463	17.5218	15.4547	17.0109	6.48306	5.58884	6.08352	6.62866	5.5833	10.1559	5.0438	HACD2	3	123490820	123585185	-	5351	protein_coding	3-hydroxyacyl-CoA dehydratase 2 [Source:HGNC Symbol;Acc:HGNC:9640]	-
ENSG00000169245	4.25007	4.73676	9.6022	4.23501	2.63338	0.520176	0.832905	0.803018	0.1671	0.312468	2.8095	0.760178	CXCL10	4	76021117	76023497	-	1176	protein_coding	C-X-C motif chemokine ligand 10 [Source:HGNC Symbol;Acc:HGNC:10637]	-
ENSG00000227456	0.214621	0.180579	0.179969	0.236399	0.337201	2.44258	0.762451	1.18474	2.96562	1.23234	0.209311	1.60935	LINC00310	21	34157724	34190244	+	3280	lincRNA	long intergenic non-protein coding RNA 310 [Source:HGNC Symbol;Acc:HGNC:16414]	-
ENSG00000089041	1.04844	0.846751	1.03874	0.580751	0.806254	5.97402	3.5285	3.5523	6.87393	3.04783	1.51643	3.45411	P2RX7	12	121132819	121188032	+	5546	protein_coding	purinergic receptor P2X 7 [Source:HGNC Symbol;Acc:HGNC:8537]	-
ENSG00000114315	2.36928	2.0791	2.85214	3.17462	2.39073	10.2302	25.823	24.5571	8.81529	18.0609	27.2186	11.0554	HES1	3	194136145	194138732	+	2062	protein_coding	hes family bHLH transcription factor 1 [Source:HGNC Symbol;Acc:HGNC:5192]	bHLH
ENSG00000142549	0	0	0	0	0	0.749647	0.911665	0.795559	0.45998	0.564025	0	0.588073	IGLON5	19	51311848	51330354	+	2606	protein_coding	IgLON family member 5 [Source:HGNC Symbol;Acc:HGNC:34550]	-
ENSG00000197329	1.33112	1.32648	1.75433	1.1929	1.46703	6.37679	11.0593	11.0993	4.2446	9.0476	2.09603	7.13111	PELI1	2	64092652	64144454	-	4125	protein_coding	pellino E3 ubiquitin protein ligase 1 [Source:HGNC Symbol;Acc:HGNC:8827]	-
ENSG00000240038	0.0732994	0.114837	0.138631	0.0298584	0.145537	1.39878	0.456256	0.628873	1.17523	0.789126	0.154657	1.04848	AMY2B	1	103553815	103579534	+	7491	protein_coding	amylase, alpha 2B (pancreatic) [Source:HGNC Symbol;Acc:HGNC:478]	-
ENSG00000139173	2.70532	2.75488	3.63534	2.51412	2.69616	0.556428	0.745163	0.703655	0.645511	0.6177	3.11213	0.841499	TMEM117	12	43835967	44389762	+	3440	protein_coding	transmembrane protein 117 [Source:HGNC Symbol;Acc:HGNC:25308]	-
ENSG00000247400	0.18242	0.224888	0.326854	0.148618	0.241466	1.98642	1.4886	1.53984	2.33069	1.43843	0.220959	1.47793	DNAJC3-DT	13	95648733	95676925	-	3010	lincRNA	DNAJC3 divergent transcript [Source:HGNC Symbol;Acc:HGNC:39808]	-
ENSG00000165124	38.2547	40.4675	31.1388	45.6324	41.9348	3.20124	3.42933	3.6312	3.86787	3.71436	28.0298	12.018	SVEP1	9	110365251	110579880	-	14190	protein_coding	sushi, von Willebrand factor type A, EGF and pentraxin domain containing 1 [Source:HGNC Symbol;Acc:HGNC:15985]	-
ENSG00000279207	1.43264	1.51756	1.43983	1.18099	1.56969	6.93106	4.91585	5.22171	6.92588	4.78638	1.67335	4.26579	AC015813.6	17	58095672	58101479	+	5808	TEC	novel transcript	-
ENSG00000011258	3.30813	2.56745	3.26835	3.0771	3.42951	9.48977	9.2032	9.06383	9.29743	8.89685	4.14131	9.53553	MBTD1	17	51177425	51260163	-	7201	protein_coding	mbt domain containing 1 [Source:HGNC Symbol;Acc:HGNC:19866]	-
ENSG00000165959	0	0.00179636	0	0	0	0.0992878	0.0477837	0.0753551	0.148937	0.0722463	0	0.0623597	CLMN	14	95181940	95319906	-	15701	protein_coding	calmin [Source:HGNC Symbol;Acc:HGNC:19972]	-
ENSG00000197959	0.364126	0.418253	0.415876	0.360641	0.370984	1.43875	1.65928	1.42186	1.33909	1.54562	0.51889	1.19492	DNM3	1	171841498	172418466	+	11329	protein_coding	dynamin 3 [Source:HGNC Symbol;Acc:HGNC:29125]	-
ENSG00000138395	0.554819	0.930052	0.94522	0.607039	0.895376	0.0771202	0.0814473	0.173221	0.0319996	0.132683	1.27867	0.100515	CDK15	2	201790461	201895550	+	6141	protein_coding	cyclin dependent kinase 15 [Source:HGNC Symbol;Acc:HGNC:14434]	-
ENSG00000123427	2.68533	2.99653	3.08093	1.82866	2.4358	9.54929	15.3477	16.3948	7.08723	13.3021	3.33449	12.7093	EEF1AKMT3	12	57771492	57782541	+	3172	protein_coding	EEF1A lysine methyltransferase 3 [Source:HGNC Symbol;Acc:HGNC:24936]	-
ENSG00000169330	0.515544	0.425144	0.374563	0.54821	0.522804	2.23158	1.5569	1.87242	1.96798	1.69399	0.53636	3.29291	KIAA1024	15	79432516	79472290	+	6800	protein_coding	KIAA1024 [Source:HGNC Symbol;Acc:HGNC:29172]	-
ENSG00000156140	2.07693	1.50422	1.72995	1.67991	1.9453	0.374192	0.470738	0.387448	0.498672	0.525722	3.22474	0.557944	ADAMTS3	4	72280969	72569386	-	7172	protein_coding	ADAM metallopeptidase with thrombospondin type 1 motif 3 [Source:HGNC Symbol;Acc:HGNC:219]	-
ENSG00000111181	0.005333	0.0080127	0	0	0.00598496	0.44848	0.122358	0.23436	0.762963	0.38126	0	0.209625	SLC6A12	12	190077	214570	-	5280	protein_coding	solute carrier family 6 member 12 [Source:HGNC Symbol;Acc:HGNC:11045]	-
ENSG00000271503	0.279348	0.149231	0.36149	0.118344	0.282148	5.23346	20.0133	17.1577	4.6528	8.8125	0.297978	29.1261	CCL5	17	35871491	35880793	-	1512	protein_coding	C-C motif chemokine ligand 5 [Source:HGNC Symbol;Acc:HGNC:10632]	-
ENSG00000163430	388.243	329.777	348.932	313.225	319.904	56.9925	88.7655	89.4748	56.9533	77.8876	242.451	124.22	FSTL1	3	120392293	120451253	-	8727	protein_coding	follistatin like 1 [Source:HGNC Symbol;Acc:HGNC:3972]	-
ENSG00000064886	0.337557	0.141237	0.136021	0.185543	0.0383619	1.8745	1.72036	2.04574	1.26434	1.71646	0.351604	1.00127	CHI3L2	1	111200771	111243440	+	3295	protein_coding	chitinase 3 like 2 [Source:HGNC Symbol;Acc:HGNC:1933]	-
ENSG00000172602	0.00708205	0	0	0	0	0	1.42046	1.31314	0.12356	0.992511	0.0539597	0.289082	RND1	12	48857145	48865898	-	3976	protein_coding	Rho family GTPase 1 [Source:HGNC Symbol;Acc:HGNC:18314]	-
ENSG00000163697	11.4732	9.15738	8.49896	9.59751	11.7319	3.69958	2.823	3.17444	3.64625	3.05696	7.29111	3.45659	APBB2	4	40810027	41216714	-	12956	protein_coding	amyloid beta precursor protein binding family B member 2 [Source:HGNC Symbol;Acc:HGNC:582]	-
ENSG00000162383	0.468696	0.547715	0.394236	0.482611	0.447096	0.00364955	0.0423976	0.0401501	0.0290748	0.0118192	0.337271	0.0511753	SLC1A7	1	53087179	53142632	-	5407	protein_coding	solute carrier family 1 member 7 [Source:HGNC Symbol;Acc:HGNC:10945]	-
ENSG00000163110	15.2445	15.0306	9.9556	13.4982	14.7161	4.28826	3.65505	3.61656	4.46886	3.63039	9.11569	2.6064	PDLIM5	4	94451857	94668227	+	11090	protein_coding	PDZ and LIM domain 5 [Source:HGNC Symbol;Acc:HGNC:17468]	-
ENSG00000109452	7.77321	8.30617	7.53376	7.59104	6.88032	2.26151	3.05397	2.87605	1.55092	2.32204	7.92204	2.72661	INPP4B	4	142023160	142847432	-	14153	protein_coding	inositol polyphosphate-4-phosphatase type II B [Source:HGNC Symbol;Acc:HGNC:6075]	-
ENSG00000146411	2.11439	2.42088	5.25776	2.73663	1.96266	0.423988	0.690324	0.787128	0.479399	0.629338	2.09358	0.662178	SLC2A12	6	133988697	134052636	-	4468	protein_coding	solute carrier family 2 member 12 [Source:HGNC Symbol;Acc:HGNC:18067]	-
ENSG00000229619	3.07239	2.61916	2.5266	2.52258	2.5458	0.455495	0.601316	0.629681	0.352135	0.628389	1.94833	0.77253	MBNL1-AS1	3	152262616	152269555	-	6585	antisense	MBNL1 antisense RNA 1 [Source:HGNC Symbol;Acc:HGNC:44584]	-
ENSG00000233818	0.215131	0.107743	0	0	0	1.42387	1.53914	1.30845	1.41794	0.895124	0	1.17447	AP000695.2	21	36445731	36532408	+	1178	antisense	novel transcript	-
ENSG00000113578	2.70106	1.9516	1.88788	1.64802	2.25547	0.231934	0.177785	0.119349	0.0409783	0.166581	1.3259	0.355086	FGF1	5	142592178	142698070	-	5275	protein_coding	fibroblast growth factor 1 [Source:HGNC Symbol;Acc:HGNC:3665]	-
ENSG00000172716	3.00081	2.24666	3.56341	1.99914	2.03117	9.90945	9.50392	8.25798	9.70064	8.73078	4.0886	14.4142	SLFN11	17	35350305	35373701	-	5982	protein_coding	schlafen family member 11 [Source:HGNC Symbol;Acc:HGNC:26633]	-
ENSG00000139496	10.4114	9.4151	9.8039	8.78482	9.93621	29.0184	38.7452	36.5767	24.2573	30.0278	10.9042	26.981	NUP58	13	25301524	25349800	+	10422	protein_coding	nucleoporin 58 [Source:HGNC Symbol;Acc:HGNC:20261]	-
ENSG00000160145	1.43896	1.34286	0.707933	1.58794	1.74519	0.298938	0.319966	0.321782	0.345837	0.245292	0.532636	0.228581	KALRN	3	124080023	124726325	+	24490	protein_coding	kalirin RhoGEF kinase [Source:HGNC Symbol;Acc:HGNC:4814]	-
ENSG00000108551	1.24843	2.44451	4.42761	1.80847	1.5276	18.8752	41.6687	38.2146	16.5257	32.9038	3.46118	11.0078	RASD1	17	17494437	17496395	-	1748	protein_coding	ras related dexamethasone induced 1 [Source:HGNC Symbol;Acc:HGNC:15828]	-
ENSG00000147027	47.3078	40.1746	37.7693	39.7095	41.3053	13.1424	13.191	13.9016	13.2767	12.9066	23.9999	16.6384	TMEM47	X	34627064	34657288	-	4054	protein_coding	transmembrane protein 47 [Source:HGNC Symbol;Acc:HGNC:18515]	-
ENSG00000285188	0	0	0	0	0	0.339942	0.115024	0.147052	0.322093	0.200409	0	0.170878	AC008397.2	19	18207961	18255419	-	5979	protein_coding	phosphodiesterase 4C [Source:NCBI gene;Acc:5143]	-
ENSG00000196415	0	0	0	0	0	1.03315	3.63706	4.32857	0.497275	3.318	0	0.854371	PRTN3	19	840960	848175	+	1146	protein_coding	proteinase 3 [Source:HGNC Symbol;Acc:HGNC:9495]	-
ENSG00000132623	1.74809	1.91831	1.92499	1.41548	1.65203	0.335955	0.315383	0.326664	0.496765	0.362668	1.23967	0.333093	ANKEF1	20	9986126	10058303	+	5815	protein_coding	ankyrin repeat and EF-hand domain containing 1 [Source:HGNC Symbol;Acc:HGNC:15803]	-
ENSG00000168389	1.11733	1.51335	2.07607	1.7453	1.26576	7.38207	7.67145	6.9944	6.41954	5.39066	1.65981	7.65983	MFSD2A	1	39955112	39969968	+	4007	protein_coding	major facilitator superfamily domain containing 2A [Source:HGNC Symbol;Acc:HGNC:25897]	-
ENSG00000100077	0.223983	0.225868	0.170382	0.181122	0.232682	1.00119	0.965515	0.828416	1.01603	0.67664	0.249067	1.64734	GRK3	22	25564849	25729294	+	9303	protein_coding	G protein-coupled receptor kinase 3 [Source:HGNC Symbol;Acc:HGNC:290]	-
ENSG00000115257	0.15594	0.323551	0.138373	0.0550523	0.0833349	0.650485	1.02223	0.913136	0.751421	0.720464	0.192365	1.42573	PCSK4	19	1481428	1490752	-	3792	protein_coding	proprotein convertase subtilisin/kexin type 4 [Source:HGNC Symbol;Acc:HGNC:8746]	-
ENSG00000198590	0.52705	0.674819	0.547996	0.524226	0.725209	4.43225	2.57112	2.50518	3.60779	1.93467	0.481886	4.38587	C3orf35	3	37386269	37435497	+	3072	processed_transcript	chromosome 3 open reading frame 35 [Source:HGNC Symbol;Acc:HGNC:24082]	-
ENSG00000087842	2.89205	3.86804	4.06883	4.24426	3.4972	0.267089	0.954076	0.82965	1.04826	0.795014	2.28038	1.16932	PIR	X	15384799	15493564	-	2512	protein_coding	pirin [Source:HGNC Symbol;Acc:HGNC:30048]	-
ENSG00000177432	4.68324	4.1902	6.9242	4.98341	3.35808	0.391571	0.89238	1.94986	0.96459	0.951088	3.71951	1.20041	NAP1L5	4	88695915	88697829	-	1915	protein_coding	nucleosome assembly protein 1 like 5 [Source:HGNC Symbol;Acc:HGNC:19968]	-
ENSG00000181856	0	0.041826	0.0216143	0.0368544	0.0312413	0.458456	0.963209	0.802156	0.281699	0.600209	0	0.63655	SLC2A4	17	7281667	7288257	+	4046	protein_coding	solute carrier family 2 member 4 [Source:HGNC Symbol;Acc:HGNC:11009]	-
ENSG00000266385	0.0765169	0.255477	0.158427	0.0270132	0.171742	1.78742	2.03873	1.17985	3.84475	2.37334	1.08827	3.12334	AC005899.5	17	32411217	32412420	+	552	lincRNA	novel transcript	-
ENSG00000090266	19.6386	17.7017	22.8437	17.2585	18.0245	7.64564	6.5375	5.63355	6.49582	6.60692	21.3917	4.25987	NDUFB2	7	140690777	140722790	+	4447	protein_coding	NADH:ubiquinone oxidoreductase subunit B2 [Source:HGNC Symbol;Acc:HGNC:7697]	-
ENSG00000179715	2.42002	2.28934	1.53658	2.56306	2.35375	0.173362	0.183089	0.377298	0.225183	0.30513	0.90964	0.479685	PCED1B	12	47079603	47236662	+	2618	protein_coding	PC-esterase domain containing 1B [Source:HGNC Symbol;Acc:HGNC:28255]	-
ENSG00000158623	5.09896	5.33565	3.55754	5.16978	6.03534	0.834331	1.22353	1.01754	0.954298	1.03834	4.01201	1.56333	COPG2	7	130506238	130668748	-	4139	protein_coding	coatomer protein complex subunit gamma 2 [Source:HGNC Symbol;Acc:HGNC:2237]	-
ENSG00000222041	6.17896	6.35494	5.1392	6.90405	6.43782	0.761755	2.02125	1.87055	0.799677	1.69853	6.00475	1.87189	CYTOR	2	87454781	87636740	+	17693	lincRNA	cytoskeleton regulator RNA [Source:HGNC Symbol;Acc:HGNC:28717]	-
ENSG00000130119	12.3444	14.135	12.2235	15.6543	14.9886	5.25912	3.26008	3.42953	5.38902	4.19625	11.0462	4.25042	GNL3L	X	54530211	54561071	+	2589	protein_coding	G protein nucleolar 3 like [Source:HGNC Symbol;Acc:HGNC:25553]	-
ENSG00000265579	0.121262	0.0894981	0.0198213	0.0675943	0.100274	2.12001	0.55738	1.08743	1.54998	1.26017	0.136157	0.627164	AC023301.1	18	72743756	72745961	-	2206	sense_intronic	novel transcript , sense intronic to NETO1	-
ENSG00000172183	0.288734	0.277718	0.334045	0.413134	0.199569	1.39362	1.24255	1.1661	1.59332	1.21946	0.387537	2.14498	ISG20	15	88636153	88656483	+	7363	protein_coding	interferon stimulated exonuclease gene 20 [Source:HGNC Symbol;Acc:HGNC:6130]	-
ENSG00000054967	0.970974	1.71093	1.07551	1.37509	1.13466	3.66446	5.02383	4.68042	3.30728	4.3846	0.65836	5.05022	RELT	11	73376264	73397474	+	6322	protein_coding	RELT, TNF receptor [Source:HGNC Symbol;Acc:HGNC:13764]	-
ENSG00000139629	12.2548	13.2942	14.8416	14.8788	12.6562	5.27775	4.13289	4.09392	5.59278	4.40352	9.06416	5.14525	GALNT6	12	51351247	51392867	-	7347	protein_coding	polypeptide N-acetylgalactosaminyltransferase 6 [Source:HGNC Symbol;Acc:HGNC:4128]	-
ENSG00000274276	0.0210976	0	0.360377	0.860268	0.430128	0.206991	0.0572537	0.040664	0.029447	0.0199508	0.0642989	0.0425274	CBSL	21	6444869	6468040	-	4004	protein_coding	cystathionine-beta-synthase like [Source:HGNC Symbol;Acc:HGNC:51829]	-
ENSG00000032389	3.72761	3.83388	4.00347	3.44961	4.16143	0.857665	0.945484	1.14467	1.32367	1.21727	4.00482	1.30106	EIPR1	2	3188925	3377882	-	5775	protein_coding	EARP complex and GARP complex interacting protein 1 [Source:HGNC Symbol;Acc:HGNC:12383]	-
ENSG00000160818	3.07475	3.90619	3.01311	4.11346	4.405	1.06738	0.90651	0.672754	1.17365	0.813774	3.47661	1.10814	GPATCH4	1	156594487	156601496	-	4437	protein_coding	G-patch domain containing 4 [Source:HGNC Symbol;Acc:HGNC:25982]	-
ENSG00000116675	8.65924	8.18682	6.87106	6.76305	8.93169	1.16061	1.87006	1.76383	1.2575	1.64269	7.79627	2.69353	DNAJC6	1	65248219	65415869	+	6954	protein_coding	DnaJ heat shock protein family (Hsp40) member C6 [Source:HGNC Symbol;Acc:HGNC:15469]	-
ENSG00000279834	0.111034	0.0556086	0.017242	0.0117597	0	0.272342	0.361583	0.158367	0.309952	0.226797	0	2.72777	AC068870.3	15	81060953	81063488	+	2536	TEC	tec	-
ENSG00000050555	0.420853	0.354694	0.259107	0.600851	0.359949	2.84537	1.54505	1.16207	2.96808	1.72515	0.641315	1.89474	LAMC3	9	131009082	131094473	+	7594	protein_coding	laminin subunit gamma 3 [Source:HGNC Symbol;Acc:HGNC:6494]	-
ENSG00000167077	0.091372	0.20658	0.149996	0.188016	0.169927	1.277	0.927439	0.652121	1.16966	0.746543	0.135258	0.907759	MEI1	22	41699499	41799456	+	5393	protein_coding	meiotic double-stranded break formation protein 1 [Source:HGNC Symbol;Acc:HGNC:28613]	-
ENSG00000082438	2.18424	2.53346	2.34182	2.51734	1.76509	0.340028	0.555645	0.46823	0.449576	0.414808	1.14154	0.791775	COBLL1	2	164653624	164843679	-	17178	protein_coding	cordon-bleu WH2 repeat protein like 1 [Source:HGNC Symbol;Acc:HGNC:23571]	-
ENSG00000147475	13.3389	13.4178	15.5699	12.3155	11.8448	4.29245	4.58864	3.62934	3.79035	4.98558	11.7788	4.62776	ERLIN2	8	37736601	37759101	+	9415	protein_coding	ER lipid raft associated 2 [Source:HGNC Symbol;Acc:HGNC:1356]	-
ENSG00000179532	0.593175	0.71126	0.643223	0.779408	0.779188	2.74247	2.34744	1.90117	2.66498	2.15203	0.698423	5.05639	DNHD1	11	6497260	6593758	+	19629	protein_coding	dynein heavy chain domain 1 [Source:HGNC Symbol;Acc:HGNC:26532]	-
ENSG00000163453	544.986	415.018	620.895	388.961	448.409	87.2347	155.439	133.41	90.6998	114.684	505.979	175.618	IGFBP7	4	57030773	57110385	-	1930	protein_coding	insulin like growth factor binding protein 7 [Source:HGNC Symbol;Acc:HGNC:5476]	-
ENSG00000169908	13.5955	12.8759	15.071	13.3137	9.71796	63.7238	57.9359	55.7526	41.0377	49.2801	15.4474	123.294	TM4SF1	3	149369022	149377865	-	3668	protein_coding	transmembrane 4 L six family member 1 [Source:HGNC Symbol;Acc:HGNC:11853]	-
ENSG00000112511	17.2387	17.9338	17.5007	15.6453	15.853	44.9373	71.5908	63.1957	41.6462	52.4438	13.239	45.6775	PHF1	6	33410399	33416453	+	3596	protein_coding	PHD finger protein 1 [Source:HGNC Symbol;Acc:HGNC:8919]	-
ENSG00000117592	211.258	203.915	245.609	189.034	196.339	58.7909	87.5875	79.0133	54.7935	75.921	137.138	77.7392	PRDX6	1	173477266	173488807	+	2367	protein_coding	peroxiredoxin 6 [Source:HGNC Symbol;Acc:HGNC:16753]	-
ENSG00000149357	30.7328	29.2251	31.1141	32.4742	31.0205	9.32671	11.0728	10.9679	9.23835	10.8466	29.996	12.9871	LAMTOR1	11	72085895	72103387	-	2778	protein_coding	late endosomal/lysosomal adaptor, MAPK and MTOR activator 1 [Source:HGNC Symbol;Acc:HGNC:26068]	-
ENSG00000140598	7.03659	7.00357	6.01691	5.59961	6.77346	19.7331	15.6215	16.1216	19.4105	15.6025	7.11073	19.5247	EFL1	15	82130230	82262763	-	4740	protein_coding	elongation factor like GTPase 1 [Source:HGNC Symbol;Acc:HGNC:25789]	-
ENSG00000172137	0	0.0414044	0.0385136	0.210142	0.102057	6.07173	2.74118	2.49216	3.70402	2.13897	0.050392	0.812404	CALB2	16	71358713	71390438	+	1703	protein_coding	calbindin 2 [Source:HGNC Symbol;Acc:HGNC:1435]	-
ENSG00000147905	5.54771	5.56039	6.5282	5.42739	5.43036	18.1661	20.9186	19.4795	16.5645	16.749	6.28798	16.5129	ZCCHC7	9	37120539	37358149	+	3992	protein_coding	zinc finger CCHC-type containing 7 [Source:HGNC Symbol;Acc:HGNC:26209]	-
ENSG00000170049	0.0553328	0.0738988	0.119339	0.0846494	0.089696	0.461014	0.509633	0.492959	0.862411	0.795342	0.206112	0.557685	KCNAB3	17	7921859	7929803	-	4580	protein_coding	potassium voltage-gated channel subfamily A regulatory beta subunit 3 [Source:HGNC Symbol;Acc:HGNC:6230]	-
ENSG00000107968	2.17775	2.12651	2.00961	2.4514	2.48347	4.89355	10.3363	10.933	6.19924	8.68709	1.82312	9.85339	MAP3K8	10	30433937	30461833	+	3601	protein_coding	mitogen-activated protein kinase kinase kinase 8 [Source:HGNC Symbol;Acc:HGNC:6860]	-
ENSG00000117479	3.84526	4.56262	5.4373	3.97478	4.24032	13.5138	17.1416	14.7296	13.542	13.2386	5.05922	15.5102	SLC19A2	1	169463909	169486003	-	4423	protein_coding	solute carrier family 19 member 2 [Source:HGNC Symbol;Acc:HGNC:10938]	-
ENSG00000134339	3.31273	1.4058	0.98172	0.729831	1.77372	0.292408	0.0467902	0.0341186	0.0970635	0.100437	0.0192675	0.0764615	SAA2	11	18239223	18248643	-	2227	protein_coding	serum amyloid A2 [Source:HGNC Symbol;Acc:HGNC:10514]	-
ENSG00000100167	0.00393656	0.0591459	0.0351493	0.0208462	0.00883562	0.411049	0.256389	0.27163	0.434063	0.341734	0.113975	0.232102	2025-09-03	22	41969475	41998221	+	7153	protein_coding	septin 3 [Source:HGNC Symbol;Acc:HGNC:10750]	-
ENSG00000152463	0.0178669	0.0238618	0.0462413	0	0.0534697	0.784651	0.837492	0.601502	1.14714	0.865062	0	0.621262	OLAH	10	15032227	15073852	+	2364	protein_coding	oleoyl-ACP hydrolase [Source:HGNC Symbol;Acc:HGNC:25625]	-
ENSG00000235385	0.0180849	0.289836	0.526563	0.296885	0.263846	55.1311	21.3757	29.2035	42.2047	31.7172	0.826759	3.81407	LINC02154	X	13266048	13303452	-	1557	lincRNA	long intergenic non-protein coding RNA 2154 [Source:HGNC Symbol;Acc:HGNC:53015]	-
ENSG00000142279	4.20436	4.14968	3.54617	3.90563	4.05449	1.27885	1.06683	1.02752	1.41376	1.47981	2.86517	1.28798	WTIP	19	34481638	34512304	+	13733	protein_coding	WT1 interacting protein [Source:HGNC Symbol;Acc:HGNC:20964]	-
ENSG00000181788	8.47867	7.44725	9.10606	8.97413	8.60956	28.9324	71.0658	60.9632	21.7535	44.2363	6.35351	34.7782	SIAH2	3	150741127	150763477	-	2617	protein_coding	siah E3 ubiquitin protein ligase 2 [Source:HGNC Symbol;Acc:HGNC:10858]	-
ENSG00000170959	0.00855873	0	0	0	0	0.109462	0.0411739	0.103102	0.128418	0.0776978	0	0.0873396	DCDC1	11	30830369	31369810	-	13160	protein_coding	doublecortin domain containing 1 [Source:HGNC Symbol;Acc:HGNC:20625]	-
ENSG00000170734	10.8139	12.5447	9.27629	11.6216	10.8727	3.23311	3.21436	2.98654	3.65263	3.73239	9.47266	3.78199	POLH	6	43576150	43615660	+	3540	protein_coding	DNA polymerase eta [Source:HGNC Symbol;Acc:HGNC:9181]	-
ENSG00000136810	319.702	363.043	432.749	349.006	300.745	80.7814	147.488	116.083	80.6515	114.662	314.808	131.68	TXN	9	110243811	110256640	-	1142	protein_coding	thioredoxin [Source:HGNC Symbol;Acc:HGNC:12435]	-
ENSG00000110756	16.7448	14.4838	14.2841	13.057	14.6975	6.81902	5.76648	5.88034	5.26937	5.50104	11.2625	5.26086	HPS5	11	18278668	18322198	-	6433	protein_coding	HPS5, biogenesis of lysosomal organelles complex 2 subunit 2 [Source:HGNC Symbol;Acc:HGNC:17022]	-
ENSG00000187840	14.2366	16.0081	16.3819	13.3688	15.4469	47.6317	147.883	123.922	34.7234	91.6012	17.4154	111.92	EIF4EBP1	8	38030341	38060365	+	1073	protein_coding	eukaryotic translation initiation factor 4E binding protein 1 [Source:HGNC Symbol;Acc:HGNC:3288]	-
ENSG00000203875	16.066	14.5295	19.3462	16.5959	14.6685	58.8689	171.261	152.529	48.9803	128.257	34.4295	62.6792	SNHG5	6	85660950	85678748	-	2806	processed_transcript	small nucleolar RNA host gene 5 [Source:HGNC Symbol;Acc:HGNC:21026]	-
ENSG00000003137	0.134755	0.463985	0.364018	0.407348	0.403278	1.02699	0.731386	0.941524	1.91611	1.43997	0.543311	6.03534	CYP26B1	2	72129238	72148038	-	5015	protein_coding	cytochrome P450 family 26 subfamily B member 1 [Source:HGNC Symbol;Acc:HGNC:20581]	-
ENSG00000100302	0.00825271	0.0867964	0	0.0786646	0.0277848	0.873301	1.47812	1.68927	0.679605	0.92713	0.0377275	1.18527	RASD2	22	35540868	35554001	+	3412	protein_coding	RASD family member 2 [Source:HGNC Symbol;Acc:HGNC:18229]	-
ENSG00000138411	2.08663	2.22644	1.66859	2.25089	2.11289	0.353285	0.439105	0.532119	0.315305	0.346071	1.78462	0.717199	HECW2	2	196189099	196593692	-	23683	protein_coding	HECT, C2 and WW domain containing E3 ubiquitin protein ligase 2 [Source:HGNC Symbol;Acc:HGNC:29853]	-
ENSG00000116237	36.2473	35.7556	39.3109	32.2582	32.8942	13.6444	10.5305	10.4743	14.2039	12.0817	31.2072	11.6179	ICMT	1	6221193	6235972	-	4910	protein_coding	isoprenylcysteine carboxyl methyltransferase [Source:HGNC Symbol;Acc:HGNC:5350]	-
ENSG00000233016	3.66802	3.33004	4.22917	2.98226	4.34554	19.497	17.9529	16.8752	14.6218	15.9398	5.26361	10.5029	SNHG7	9	136721366	136728184	-	4345	antisense	small nucleolar RNA host gene 7 [Source:HGNC Symbol;Acc:HGNC:28254]	-
ENSG00000105227	0.444321	0.393702	0.608461	0.553324	0.405487	1.93328	2.24774	2.35462	1.92523	1.8783	0.531988	2.44333	PRX	19	40393768	40413366	-	5767	protein_coding	periaxin [Source:HGNC Symbol;Acc:HGNC:13797]	-
ENSG00000134363	108.593	112.876	75.5371	100.401	109.814	27.2967	25.1011	26.089	33.8348	31.3936	155.911	34.4689	FST	5	53480409	53487134	+	2969	protein_coding	follistatin [Source:HGNC Symbol;Acc:HGNC:3971]	-
ENSG00000119326	26.1257	21.5116	22.7392	16.0543	21.528	6.92645	9.90432	9.48173	6.26998	7.33261	19.1863	6.49902	CTNNAL1	9	108942569	109013529	-	3131	protein_coding	catenin alpha like 1 [Source:HGNC Symbol;Acc:HGNC:2512]	-
ENSG00000109919	32.6002	34.8397	38.9412	31.4079	30.0135	14.7539	11.0712	11.5965	12.7863	11.4213	33.6516	9.14733	MTCH2	11	47617315	47642623	-	2897	protein_coding	mitochondrial carrier 2 [Source:HGNC Symbol;Acc:HGNC:17587]	-
ENSG00000162493	45.929	43.6804	36.7429	42.771	46.2799	19.0092	15.0048	15.3171	15.6222	16.3731	28.8624	14.4981	PDPN	1	13583465	13617957	+	3707	protein_coding	podoplanin [Source:HGNC Symbol;Acc:HGNC:29602]	-
ENSG00000133027	8.53751	9.95363	12.5394	9.36291	10.6468	3.48772	4.66484	3.8559	3.17614	3.52043	13.2344	3.48975	PEMT	17	17505563	17591708	-	1720	protein_coding	phosphatidylethanolamine N-methyltransferase [Source:HGNC Symbol;Acc:HGNC:8830]	-
ENSG00000187325	5.81627	4.72941	4.28485	4.1352	4.93087	1.08175	1.20965	0.72338	0.591429	1.12769	5.91898	1.26596	TAF9B	X	78129748	78139706	-	2791	protein_coding	TATA-box binding protein associated factor 9b [Source:HGNC Symbol;Acc:HGNC:17306]	-
ENSG00000145808	3.56664	5.47092	8.47753	5.69927	2.7259	0.25907	0.689797	1.06579	0.203486	0.626302	1.78919	1.0981	ADAMTS19	5	129460265	129738683	+	5408	protein_coding	ADAM metallopeptidase with thrombospondin type 1 motif 19 [Source:HGNC Symbol;Acc:HGNC:17111]	-
ENSG00000162650	0.896091	1.26145	0.906775	0.706805	0.842562	2.59488	3.1149	2.93978	2.59534	2.76965	0.914436	3.82414	ATXN7L2	1	109483479	109492804	+	5232	protein_coding	ataxin 7 like 2 [Source:HGNC Symbol;Acc:HGNC:28713]	-
ENSG00000137124	9.17039	9.70402	10.8587	8.53088	6.71575	2.8771	1.90899	1.96105	2.55992	2.81553	7.89494	2.2668	ALDH1B1	9	38392664	38398661	+	3155	protein_coding	aldehyde dehydrogenase 1 family member B1 [Source:HGNC Symbol;Acc:HGNC:407]	-
ENSG00000137463	6.0985	5.5293	8.67821	4.33196	5.21563	0.707386	1.44746	1.39432	0.748468	1.41988	6.95385	0.588159	MGARP	4	139266163	139280338	-	1339	protein_coding	mitochondria localized glutamic acid rich protein [Source:HGNC Symbol;Acc:HGNC:29969]	-
ENSG00000007923	9.6169	11.1199	10.3809	10.7779	11.1563	3.69972	2.6732	3.1968	4.24488	3.85035	10.0751	4.07442	DNAJC11	1	6634168	6701924	-	5083	protein_coding	DnaJ heat shock protein family (Hsp40) member C11 [Source:HGNC Symbol;Acc:HGNC:25570]	-
ENSG00000165312	2.0065	1.529	1.29701	1.86074	1.65922	7.50168	12.6548	11.4504	5.42696	10.3715	2.25297	5.74034	OTUD1	10	23439458	23442390	+	2933	protein_coding	OTU deubiquitinase 1 [Source:HGNC Symbol;Acc:HGNC:27346]	-
ENSG00000002746	1.69272	2.07824	1.43796	2.5306	2.00714	0.459239	0.343235	0.49279	0.492505	0.536558	1.30739	0.635577	HECW1	7	43112599	43566001	+	13965	protein_coding	HECT, C2 and WW domain containing E3 ubiquitin protein ligase 1 [Source:HGNC Symbol;Acc:HGNC:22195]	-
ENSG00000179869	0.00442879	0.00887219	0.00859661	0	0.00497021	0.512105	0.862065	0.789311	0.335861	0.54026	0.00224959	0.880458	ABCA13	7	48171458	48647496	+	19074	protein_coding	ATP binding cassette subfamily A member 13 [Source:HGNC Symbol;Acc:HGNC:14638]	-
ENSG00000155367	0.0832794	0.176647	0.0912856	0.0570718	0.065972	0.94752	1.88535	1.25768	0.560674	1.08957	0.276205	0.836883	PPM1J	1	112709994	112715477	-	2874	protein_coding	protein phosphatase, Mg2+/Mn2+ dependent 1J [Source:HGNC Symbol;Acc:HGNC:20785]	-
ENSG00000011426	9.92002	9.29366	6.41486	6.94968	7.81868	0.70241	2.68304	2.54393	0.470681	1.94526	6.53409	1.2179	ANLN	7	36389806	36453791	+	6012	protein_coding	anillin actin binding protein [Source:HGNC Symbol;Acc:HGNC:14082]	-
ENSG00000175745	9.1511	11.9023	7.99714	12.4123	8.63266	3.39864	3.12557	3.20555	2.50989	3.41827	5.90816	2.30908	NR2F1	5	93583224	93594615	+	4314	protein_coding	nuclear receptor subfamily 2 group F member 1 [Source:HGNC Symbol;Acc:HGNC:7975]	RXR-like
ENSG00000121281	3.7392	4.16861	4.08884	4.63408	4.12492	1.61661	1.12291	1.1735	1.53929	1.56804	3.19703	1.15181	ADCY7	16	50246137	50318135	+	8630	protein_coding	adenylate cyclase 7 [Source:HGNC Symbol;Acc:HGNC:238]	-
ENSG00000158220	0.152036	0.221247	0.149227	0.14887	0.0482894	1.53788	0.817393	0.779593	1.47542	0.773114	0.0961688	0.596309	ESYT3	3	138434586	138481686	+	9816	protein_coding	extended synaptotagmin 3 [Source:HGNC Symbol;Acc:HGNC:24295]	-
ENSG00000072422	11.3569	10.9475	8.33012	9.69343	9.26281	2.30308	3.18998	2.86556	2.68318	3.01315	6.2001	3.64936	RHOBTB1	10	60869438	61001440	-	4841	protein_coding	Rho related BTB domain containing 1 [Source:HGNC Symbol;Acc:HGNC:18738]	-
ENSG00000230918	15.971	13.5735	13.1519	10.3447	11.0849	1.35665	4.39601	3.42598	1.47382	2.5962	8.48119	2.95994	AC008063.1	2	162073256	162075169	+	640	antisense	novel transcript	-
ENSG00000198203	0.0100577	0	0.00260304	0.00177537	0	0.178559	0.255573	0.264935	0.0374348	0.329081	0	0.44349	SULT1C2	2	108288639	108309915	+	8399	protein_coding	sulfotransferase family 1C member 2 [Source:HGNC Symbol;Acc:HGNC:11456]	-
ENSG00000188505	0	0.071296	0	0	0	1.73588	2.91849	2.3103	1.39087	0.985413	0.0108465	5.4988	NCCRP1	19	39196961	39201884	+	1978	protein_coding	non-specific cytotoxic cell receptor protein 1 homolog (zebrafish) [Source:HGNC Symbol;Acc:HGNC:33739]	-
ENSG00000260708	0.924599	1.64177	3.05102	1.13504	2.49975	13.018	40.8097	41.5714	11.116	28.7102	2.30555	11.8815	AL118516.1	22	46761894	46762563	-	670	antisense	novel transcript, antisense to TBC1D22A	-
ENSG00000134070	6.86372	6.56328	6.25192	7.33792	8.38328	46.112	19.5718	23.551	47.5335	26.302	9.52296	20.6433	IRAK2	3	10164865	10243743	+	3483	protein_coding	interleukin 1 receptor associated kinase 2 [Source:HGNC Symbol;Acc:HGNC:6113]	-
ENSG00000155511	2.30288	1.31863	1.25835	0.837736	1.76295	0.103369	0.125544	0.147836	0.105512	0.217597	1.8375	0.289895	GRIA1	5	153489615	153813869	+	7636	protein_coding	glutamate ionotropic receptor AMPA type subunit 1 [Source:HGNC Symbol;Acc:HGNC:4571]	-
ENSG00000013364	31.6499	42.6262	49.0696	39.0787	36.8854	13.525	13.4388	13.4936	14.003	16.0469	31.1073	15.2922	MVP	16	29820394	29848039	+	6141	protein_coding	major vault protein [Source:HGNC Symbol;Acc:HGNC:7531]	-
ENSG00000105650	0.0258096	0.0215435	0.0133595	0.00455585	0.00965493	0.51247	0.375674	0.522333	0.468309	0.422235	0.00655496	0.0780384	PDE4C	19	18208652	18248200	-	6546	protein_coding	phosphodiesterase 4C [Source:HGNC Symbol;Acc:HGNC:8782]	-
ENSG00000204248	0.1316	0.0774164	0.131372	0.176989	0.121901	1.06863	0.497818	0.447711	0.784288	0.68031	0.0954943	0.748448	COL11A2	6	33162681	33192499	-	6740	protein_coding	collagen type XI alpha 2 chain [Source:HGNC Symbol;Acc:HGNC:2187]	-
ENSG00000125877	12.8894	12.3115	13.7606	12.7009	13.0461	4.23057	4.24656	4.02526	3.71005	4.35866	13.7677	5.09771	ITPA	20	3208868	3223870	+	2071	protein_coding	inosine triphosphatase [Source:HGNC Symbol;Acc:HGNC:6176]	-
ENSG00000117174	5.56849	6.30134	7.06831	5.94094	5.3849	2.53471	1.74875	1.97054	2.2229	2.12437	6.80987	1.70706	ZNHIT6	1	85649423	85708433	-	6197	protein_coding	zinc finger HIT-type containing 6 [Source:HGNC Symbol;Acc:HGNC:26089]	-
ENSG00000175701	11.9305	11.4964	14.4918	10.3092	11.4169	4.14675	4.45054	3.90045	4.14864	3.79357	13.3475	3.16525	MTLN	2	110211529	110245420	-	2051	protein_coding	mitoregulin [Source:HGNC Symbol;Acc:HGNC:27339]	-
ENSG00000182165	8.91815	8.85015	10.1407	8.45411	10.9197	1.67818	2.42424	3.04523	1.59436	2.07712	11.6185	3.07935	TP53TG1	7	87325225	87345515	-	1023	lincRNA	TP53 target 1 [Source:HGNC Symbol;Acc:HGNC:17026]	-
ENSG00000139269	0.0513666	0.0748383	0.232044	0.0296742	0.0314434	1.02102	1.79026	1.7713	1.27747	1.44664	0	2.49913	INHBE	12	57452323	57459280	+	3015	protein_coding	inhibin subunit beta E [Source:HGNC Symbol;Acc:HGNC:24029]	-
ENSG00000221926	13.3627	13.0897	14.5714	11.0143	12.587	3.92563	4.70016	4.41689	3.57132	3.96016	9.19419	5.09104	TRIM16	17	15627960	15684311	-	5640	protein_coding	tripartite motif containing 16 [Source:HGNC Symbol;Acc:HGNC:17241]	-
ENSG00000173218	3.44753	4.56591	4.36317	4.01825	3.33546	1.35663	0.972794	0.96424	1.43555	1.32228	3.99162	1.0828	VANGL1	1	115641953	115698224	+	9062	protein_coding	VANGL planar cell polarity protein 1 [Source:HGNC Symbol;Acc:HGNC:15512]	-
ENSG00000100401	22.0453	26.6463	14.2285	25.3754	23.9368	5.6159	4.00986	4.93003	6.6728	4.60657	11.2166	6.54708	RANGAP1	22	41245611	41286251	-	5348	protein_coding	Ran GTPase activating protein 1 [Source:HGNC Symbol;Acc:HGNC:9854]	-
ENSG00000122877	0	0.0458737	0.0266693	0.0767999	0.0342647	0.636553	2.01116	1.3594	0.596613	1.20832	0.0930524	0.39235	EGR2	10	62811996	62919900	-	3689	protein_coding	early growth response 2 [Source:HGNC Symbol;Acc:HGNC:3239]	zf-C2H2
ENSG00000254251	0	0	0	0	0	1.25553	1.80133	1.60278	0.896442	1.28503	0	2.52967	AC103770.1	8	90806474	90859240	-	833	antisense	novel transcript	-
ENSG00000141510	5.65343	6.84043	5.33504	7.95375	6.82235	1.67912	1.73303	1.85681	1.44756	2.04202	5.72192	2.32758	TP53	17	7661779	7687550	-	5688	protein_coding	tumor protein p53 [Source:HGNC Symbol;Acc:HGNC:11998]	P53
ENSG00000115234	41.3773	42.1834	41.9895	36.5634	44.4171	17.4794	15.4766	14.6227	15.3554	16.5622	41.8261	14.0882	SNX17	2	27370496	27377533	+	3765	protein_coding	sorting nexin 17 [Source:HGNC Symbol;Acc:HGNC:14979]	-
ENSG00000030110	15.1039	14.5614	19.0658	15.0259	13.6074	4.48723	5.44562	4.17107	4.86832	5.1859	12.5991	5.72539	BAK1	6	33572547	33580293	-	2212	protein_coding	BCL2 antagonist/killer 1 [Source:HGNC Symbol;Acc:HGNC:949]	-
ENSG00000178726	0.0479697	0.054913	0.0319244	0.23951	0.115359	2.89105	7.48102	5.58447	2.74989	6.57883	0.177525	7.69761	THBD	20	23045633	23049741	-	4109	protein_coding	thrombomodulin [Source:HGNC Symbol;Acc:HGNC:11784]	-
ENSG00000048140	9.86483	9.39706	9.34047	9.51007	10.2861	3.84446	2.92124	3.16375	3.89251	3.56602	8.62701	3.22846	TSPAN17	5	176647387	176659054	+	5215	protein_coding	tetraspanin 17 [Source:HGNC Symbol;Acc:HGNC:13594]	-
ENSG00000135241	14.1064	11.5869	10.0192	10.3101	13.2162	31.7826	35.5256	32.7342	32.5933	31.8517	15.5306	31.2553	PNPLA8	7	108470422	108569666	-	5668	protein_coding	patatin like phospholipase domain containing 8 [Source:HGNC Symbol;Acc:HGNC:28900]	-
ENSG00000105373	8.52233	8.06112	8.07425	8.31415	9.00212	26.6458	31.4224	32.3748	23.4112	31.7319	12.3922	22.0382	NOP53	19	47745522	47757058	+	5341	protein_coding	NOP53 ribosome biogenesis factor [Source:HGNC Symbol;Acc:HGNC:4333]	-
ENSG00000125753	27.3489	34.4707	25.9125	29.4913	29.1698	8.81716	9.82696	10.2819	10.8596	11.287	21.0195	9.15	VASP	19	45506579	45526983	+	3601	protein_coding	vasodilator stimulated phosphoprotein [Source:HGNC Symbol;Acc:HGNC:12652]	-
ENSG00000228561	2.0627	3.1472	3.98523	2.38784	2.82629	0	0.319528	0.11095	0.133908	0.0272174	0.91373	0.217564	AC026355.1	3	177683627	177691250	+	587	lincRNA	novel transcript	-
ENSG00000237523	0.35668	1.05881	1.21852	0.98905	1.43374	0.227235	0.239985	0.27499	0.17198	0.117746	0.365644	0.137259	LINC00857	10	80207710	80219657	+	2171	lincRNA	long intergenic non-protein coding RNA 857 [Source:HGNC Symbol;Acc:HGNC:45114]	-
ENSG00000153132	0.990536	0.563733	0.912411	0.615145	0.682136	3.24363	2.87913	2.13482	3.5192	2.44733	0.130359	3.55317	CLGN	4	140388455	140427968	-	3127	protein_coding	calmegin [Source:HGNC Symbol;Acc:HGNC:2060]	-
ENSG00000126247	30.9635	31.1971	42.9966	28.5793	27.9663	9.00984	11.6665	12.3963	9.97802	11.5621	32.49	10.7159	CAPNS1	19	36139575	36150353	+	3478	protein_coding	calpain small subunit 1 [Source:HGNC Symbol;Acc:HGNC:1481]	-
ENSG00000106367	49.8542	55.8312	63.5842	53.1831	49.5874	18.7779	25.6232	21.2332	17.4016	22.5547	50.8014	16.085	AP1S1	7	101154400	101161596	+	1756	protein_coding	adaptor related protein complex 1 subunit sigma 1 [Source:HGNC Symbol;Acc:HGNC:559]	-
ENSG00000102898	23.2965	21.7165	24.0436	20.0681	22.7451	8.9369	7.67802	8.60843	8.71806	8.60973	21.1514	7.80358	NUTF2	16	67846732	67872567	+	3895	protein_coding	nuclear transport factor 2 [Source:HGNC Symbol;Acc:HGNC:13722]	-
ENSG00000144821	0.047577	0.0384909	0.0753011	0.0193804	0.0287502	0.618103	0.170645	0.259585	0.860719	0.29071	0.0278846	0.473061	MYH15	3	108380369	108529322	-	7694	protein_coding	myosin heavy chain 15 [Source:HGNC Symbol;Acc:HGNC:31073]	-
ENSG00000083857	139.131	134.809	104.859	127.407	124.545	46.2473	32.865	39.2307	50.8505	36.3757	98.9021	39.4569	FAT1	4	186587783	186726722	-	16177	protein_coding	FAT atypical cadherin 1 [Source:HGNC Symbol;Acc:HGNC:3595]	-
ENSG00000143801	9.14092	9.49428	10.9111	10.333	9.26036	3.30814	2.49395	2.78308	4.07474	3.32136	10.2126	3.2733	PSEN2	1	226870184	226896105	+	3752	protein_coding	presenilin 2 [Source:HGNC Symbol;Acc:HGNC:9509]	-
ENSG00000105613	0	0.0215863	0	0	0	0.244663	0.424271	0.541649	0.105278	0.317918	0.013136	0.16942	MAST1	19	12833951	12874951	+	6533	protein_coding	microtubule associated serine/threonine kinase 1 [Source:HGNC Symbol;Acc:HGNC:19034]	-
ENSG00000177606	29.3991	30.6427	31.1052	29.3972	32.5379	95.9509	105.544	103.94	75.0289	85.5245	58.1026	89.8419	JUN	1	58780788	58784327	-	3540	protein_coding	Jun proto-oncogene, AP-1 transcription factor subunit [Source:HGNC Symbol;Acc:HGNC:6204]	TF_bZIP
ENSG00000148090	6.35992	5.40236	5.24303	5.48113	6.74557	19.6195	16.724	17.4837	19.7641	16.4648	7.38266	16.9017	AUH	9	91213815	91361913	-	2258	protein_coding	AU RNA binding methylglutaconyl-CoA hydratase [Source:HGNC Symbol;Acc:HGNC:890]	-
ENSG00000134243	17.0948	14.6058	6.60302	14.0144	13.551	1.52307	1.43562	1.95051	1.93506	1.9308	7.67533	3.64122	SORT1	1	109309568	109397951	-	9160	protein_coding	sortilin 1 [Source:HGNC Symbol;Acc:HGNC:11186]	-
ENSG00000142230	35.6124	38.3828	39.1549	33.7568	33.4151	12.9695	14.7097	13.466	13.4247	14.1512	33.1608	13.4629	SAE1	19	47113274	47210636	+	3396	protein_coding	SUMO1 activating enzyme subunit 1 [Source:HGNC Symbol;Acc:HGNC:30660]	-
ENSG00000146067	2.58344	3.0858	3.07753	2.58199	2.6107	6.89504	8.89413	7.88472	7.25907	7.99106	2.52839	9.20858	FAM193B	5	177519788	177554541	-	5804	protein_coding	family with sequence similarity 193 member B [Source:HGNC Symbol;Acc:HGNC:25524]	-
ENSG00000169242	0.133083	0.11664	0.0602758	0.064602	0	0.870465	2.62659	1.87251	0.758485	2.07652	0.185899	0.570059	EFNA1	1	155127460	155134857	+	2539	protein_coding	ephrin A1 [Source:HGNC Symbol;Acc:HGNC:3221]	-
ENSG00000130638	36.4267	34.2313	30.6089	33.1527	36.9074	12.1393	12.8814	12.8743	13.2769	13.1565	28.7607	10.6487	ATXN10	22	45671798	45845307	+	5127	protein_coding	ataxin 10 [Source:HGNC Symbol;Acc:HGNC:10549]	-
ENSG00000117266	0.0453434	0.0371603	0.0320054	0.0261947	0.00925211	0.129994	0.808474	0.64832	0.120823	0.460751	0.0753777	0.856883	CDK18	1	205504595	205532793	+	6831	protein_coding	cyclin dependent kinase 18 [Source:HGNC Symbol;Acc:HGNC:8751]	-
ENSG00000170854	6.34379	6.02424	7.13563	5.95585	5.27059	2.53261	1.47518	1.33631	2.18788	1.73931	5.63178	1.14469	RIOX2	3	97941818	97972457	-	6880	protein_coding	ribosomal oxygenase 2 [Source:HGNC Symbol;Acc:HGNC:19441]	-
ENSG00000106089	1.16278	1.7795	1.50666	1.35264	1.17229	5.1724	4.52585	5.14954	4.92737	4.00172	1.14447	4.49561	STX1A	7	73699206	73719672	-	3693	protein_coding	syntaxin 1A [Source:HGNC Symbol;Acc:HGNC:11433]	-
ENSG00000139291	4.02105	3.60384	3.30909	3.97374	3.74064	1.03106	0.793397	1.01218	1.11157	1.18199	5.28423	0.616766	TMEM19	12	71686087	71705046	+	6488	protein_coding	transmembrane protein 19 [Source:HGNC Symbol;Acc:HGNC:25605]	-
ENSG00000148082	3.30389	2.50828	3.85557	2.98557	3.67119	11.3144	7.2959	8.08655	12.7457	8.92721	5.86004	10.6457	SHC3	9	89005771	89178767	-	9929	protein_coding	SHC adaptor protein 3 [Source:HGNC Symbol;Acc:HGNC:18181]	-
ENSG00000011422	13.1251	12.8873	14.0586	12.5292	13.177	36.3051	48.4981	45.5785	35.9334	43.1372	12.5155	33.1142	PLAUR	19	43646095	43670547	-	4457	protein_coding	plasminogen activator, urokinase receptor [Source:HGNC Symbol;Acc:HGNC:9053]	-
ENSG00000260727	2.88399	2.80996	0.834617	1.33285	2.26559	6.28373	17.1923	19.708	8.01407	16.4526	1.7579	9.31466	SLC7A5P1	16	29613104	29613640	-	537	unprocessed_pseudogene	solute carrier family 7 member 5 pseudogene 1 [Source:HGNC Symbol;Acc:HGNC:29458]	-
ENSG00000137824	6.82757	6.74508	6.68413	6.07649	6.80025	1.6515	2.01313	1.9315	1.94819	1.99942	4.07776	2.65958	RMDN3	15	40735884	40755851	-	5114	protein_coding	regulator of microtubule dynamics 3 [Source:HGNC Symbol;Acc:HGNC:25550]	-
ENSG00000105146	0.0722747	0.289576	0.0785628	0.137784	0.0892214	0.769876	1.42288	1.44876	0.625441	1.33685	0.352433	2.28366	AURKC	19	57230802	57235548	+	1948	protein_coding	aurora kinase C [Source:HGNC Symbol;Acc:HGNC:11391]	-
ENSG00000111335	1.97566	2.81867	8.17764	3.06367	2.42402	0.809613	0.728613	0.684477	0.4141	0.380031	3.65108	1.02279	OAS2	12	112978395	113011723	+	6264	protein_coding	2'-5'-oligoadenylate synthetase 2 [Source:HGNC Symbol;Acc:HGNC:8087]	-
ENSG00000141664	2.96301	2.65926	2.96703	2.75353	2.58424	15.0095	10.5026	10.4951	11.8021	8.42148	2.88224	7.05202	ZCCHC2	18	62523007	62587709	+	10235	protein_coding	zinc finger CCHC-type containing 2 [Source:HGNC Symbol;Acc:HGNC:22916]	-
ENSG00000185947	2.97011	1.96404	3.11217	2.00136	2.28784	10.108	14.4859	13.0108	8.44001	11.2893	3.1167	7.04794	ZNF267	16	31873758	31917357	+	6333	protein_coding	zinc finger protein 267 [Source:HGNC Symbol;Acc:HGNC:13060]	zf-C2H2
ENSG00000197702	22.6719	22.8256	16.3891	25.0355	24.8361	6.77122	6.30125	6.34768	7.237	7.34733	19.4407	7.92493	PARVA	11	12377185	12535356	+	12849	protein_coding	parvin alpha [Source:HGNC Symbol;Acc:HGNC:14652]	-
ENSG00000141873	2.93212	3.507	3.6214	3.22991	3.25933	0.984055	1.053	0.977676	0.876349	1.16525	3.00701	1.10353	SLC39A3	19	2732204	2740152	-	4552	protein_coding	solute carrier family 39 member 3 [Source:HGNC Symbol;Acc:HGNC:17128]	-
ENSG00000161653	0.613654	0.339816	0.484207	0.290617	0.638283	4.78993	4.11342	4.60416	3.85081	4.10455	0.669024	1.6141	NAGS	17	44004546	44009063	+	2822	protein_coding	N-acetylglutamate synthase [Source:HGNC Symbol;Acc:HGNC:17996]	-
ENSG00000134539	0.113254	0.0899426	0.0822811	0.0822504	0.110758	0.689367	0.361628	0.438449	0.775695	0.26438	0	0.666532	KLRD1	12	10226058	10329600	+	17404	protein_coding	killer cell lectin like receptor D1 [Source:HGNC Symbol;Acc:HGNC:6378]	-
ENSG00000280670	0.480028	0.163683	0.190319	0.14603	0.126081	0.730061	0.650079	0.704741	1.25447	0.967753	0.21789	1.10401	CCDC163	1	45493866	45500079	-	2757	protein_coding	coiled-coil domain containing 163 [Source:HGNC Symbol;Acc:HGNC:27003]	-
ENSG00000143341	2.64699	2.52535	1.43505	2.83956	2.03255	0.400419	0.501406	0.467392	0.636733	0.47812	1.77718	0.290994	HMCN1	1	185734551	186190949	+	18579	protein_coding	hemicentin 1 [Source:HGNC Symbol;Acc:HGNC:19194]	-
ENSG00000276107	83.7832	75.7063	53.9563	76.5298	84.8431	6.75718	18.4237	19.1473	5.89796	17.2626	53.2994	18.4973	AC037198.1	15	39586561	39587293	+	733	sense_intronic	novel transcript, sense intronic to THBS1	-
ENSG00000250305	3.77702	2.79105	2.12771	2.39101	4.19029	1.18388	0.610945	0.623095	0.852059	0.772254	2.04919	0.577545	TRMT9B	8	12945642	13031503	+	14668	protein_coding	tRNA methyltransferase 9B (putative) [Source:HGNC Symbol;Acc:HGNC:26725]	-
ENSG00000187231	2.51834	1.76699	1.83587	1.74747	2.183	10.4464	7.15795	7.26508	9.8021	6.54747	2.36492	4.98694	SESTD1	2	179101692	179264790	-	11349	protein_coding	SEC14 and spectrin domain containing 1 [Source:HGNC Symbol;Acc:HGNC:18379]	-
ENSG00000083720	7.00263	6.99737	6.84454	6.05839	6.20861	1.18568	2.10689	2.36296	1.10109	1.96184	7.23331	2.14169	OXCT1	5	41730065	41870519	-	4194	protein_coding	3-oxoacid CoA-transferase 1 [Source:HGNC Symbol;Acc:HGNC:8527]	-
ENSG00000072163	1.97575	2.45258	1.49539	3.12914	2.69575	0.0790534	0.267656	0.267304	0.0740934	0.203308	0.596587	0.534194	LIMS2	2	127638381	127681786	-	8487	protein_coding	LIM zinc finger domain containing 2 [Source:HGNC Symbol;Acc:HGNC:16084]	-
ENSG00000167118	8.99659	9.55186	10.4456	9.73124	9.17922	2.6982	4.14916	4.65443	2.73598	3.74961	11.1358	3.6392	URM1	9	128371319	128392016	+	4410	protein_coding	ubiquitin related modifier 1 [Source:HGNC Symbol;Acc:HGNC:28378]	-
ENSG00000111670	17.6296	15.8285	17.3009	16.365	14.1741	5.42535	4.15739	4.48315	6.64164	4.46624	12.8045	5.47453	GNPTAB	12	101745497	101830938	-	9755	protein_coding	N-acetylglucosamine-1-phosphate transferase subunits alpha and beta [Source:HGNC Symbol;Acc:HGNC:29670]	-
ENSG00000198142	3.92111	4.55442	4.45755	3.88712	4.84493	16.3899	23.1495	21.1708	12.583	17.3523	5.33941	11.9108	SOWAHC	2	109614334	109618990	+	4657	protein_coding	sosondowah ankyrin repeat domain family member C [Source:HGNC Symbol;Acc:HGNC:26149]	-
ENSG00000114423	1.69147	1.88391	1.6305	1.82548	1.9253	6.10538	6.82504	6.64864	5.89416	5.44968	2.08266	14.2432	CBLB	3	105655461	105869552	-	12269	protein_coding	Cbl proto-oncogene B [Source:HGNC Symbol;Acc:HGNC:1542]	-
ENSG00000271858	0.0351392	0.187718	0.172793	0.272919	0.10516	1.41185	2.20193	1.99573	1.6839	1.914	0.446223	2.31974	CYB561D2	3	50365334	50368197	+	1202	antisense	cytochrome b561 family member D2 [Source:NCBI gene;Acc:11068]	-
ENSG00000130052	0.415433	0.444029	0.371724	0.4695	0.378093	1.83911	1.51109	1.66979	1.80316	1.47176	0.42461	1.45525	STARD8	X	68647666	68725842	+	5558	protein_coding	StAR related lipid transfer domain containing 8 [Source:HGNC Symbol;Acc:HGNC:19161]	-
ENSG00000187097	2.01712	2.16583	2.32237	2.03003	2.011	0.83275	0.614427	0.55324	0.797095	0.677301	1.98234	0.709568	ENTPD5	14	73958010	74019399	-	10379	protein_coding	ectonucleoside triphosphate diphosphohydrolase 5 [Source:HGNC Symbol;Acc:HGNC:3367]	-
ENSG00000135365	2.63339	2.68814	2.42465	2.94495	2.82824	6.39078	8.4516	8.58667	7.27384	7.31155	2.78006	9.79794	PHF21A	11	45929323	46121178	-	11190	protein_coding	PHD finger protein 21A [Source:HGNC Symbol;Acc:HGNC:24156]	-
ENSG00000164294	45.7135	42.2268	50.5989	37.3014	38.7655	9.6778	19.0192	18.0021	9.92708	14.8986	42.9476	15.4685	GPX8	5	55160118	55167071	+	3868	protein_coding	glutathione peroxidase 8 (putative) [Source:HGNC Symbol;Acc:HGNC:33100]	-
ENSG00000232788	0.0261451	0.196412	0.152249	0.0138452	0.044012	1.85055	2.07049	1.09856	2.70041	1.66145	0.338649	1.24508	ITGA6-AS1	2	172464262	172466022	-	1077	antisense	ITGA6 antisense RNA 1 [Source:HGNC Symbol;Acc:HGNC:40308]	-
ENSG00000118997	0.0825309	0.108459	0.10509	0.0874092	0.0941023	0.588551	0.268763	0.336979	0.543709	0.451037	0.186131	0.29446	DNAH7	2	195737703	196068812	-	21324	protein_coding	dynein axonemal heavy chain 7 [Source:HGNC Symbol;Acc:HGNC:18661]	-
ENSG00000124942	180.046	197.971	116.182	205.461	184.27	24.4776	57.8936	60.697	28.0736	54.7325	114.701	48.9232	AHNAK	11	62433542	62556235	-	19465	protein_coding	AHNAK nucleoprotein [Source:HGNC Symbol;Acc:HGNC:347]	-
ENSG00000137872	1.37221	0.88665	0.664293	0.886976	1.11158	5.57149	2.40138	3.16238	5.2107	3.13483	0.794793	2.80583	SEMA6D	15	47184101	47774223	+	8557	protein_coding	semaphorin 6D [Source:HGNC Symbol;Acc:HGNC:16770]	-
ENSG00000142459	3.55806	4.20454	3.23467	4.04504	4.09918	0.984763	0.793346	0.848991	0.905226	0.843295	2.52909	1.44692	EVI5L	19	7830233	7864976	+	6252	protein_coding	ecotropic viral integration site 5 like [Source:HGNC Symbol;Acc:HGNC:30464]	-
ENSG00000070669	0.0189618	0.0538137	0.100604	0.0669419	0.0425597	0.434085	1.0198	1.13784	0.419044	0.652692	0.096316	1.32344	ASNS	7	97852118	97872542	-	4455	protein_coding	asparagine synthetase (glutamine-hydrolyzing) [Source:HGNC Symbol;Acc:HGNC:753]	-
ENSG00000257298	1.67886	1.97786	1.9344	2.05019	1.91092	0.42707	0.433345	0.462926	0.621258	0.555944	1.65699	0.55098	AC008147.2	12	50185580	50191363	-	4713	sense_intronic	novel transcript, sense intronic to LIMA1	-
ENSG00000200033	0	0.271199	0	0	0	13.2819	7.01357	8.14094	15.1161	9.83176	0	8.3912	RNU6-403P	1	221837334	221837437	-	104	snRNA	RNA, U6 small nuclear 403, pseudogene [Source:HGNC Symbol;Acc:HGNC:47366]	-
ENSG00000152818	19.9493	22.2862	18.4212	20.6332	18.7161	6.99659	5.22435	5.9669	8.28074	5.88456	17.0839	7.08916	UTRN	6	144285701	144853034	+	14604	protein_coding	utrophin [Source:HGNC Symbol;Acc:HGNC:12635]	-
ENSG00000102024	65.6144	59.0964	60.5377	48.8883	52.4235	18.207	25.6856	24.4288	16.9423	22.8404	47.5461	18.6263	PLS3	X	115561174	115650861	+	4099	protein_coding	plastin 3 [Source:HGNC Symbol;Acc:HGNC:9091]	-
ENSG00000141349	5.7325	6.40199	6.15389	6.00581	5.24941	1.83413	2.41786	1.96294	1.89989	2.1239	6.51976	2.14674	G6PC3	17	44070735	44076344	+	4551	protein_coding	glucose-6-phosphatase catalytic subunit 3 [Source:HGNC Symbol;Acc:HGNC:24861]	-
ENSG00000152778	14.9102	13.2348	18.8462	10.8149	12.5733	5.06721	3.49848	3.79843	4.80139	4.06279	12.8352	3.56252	IFIT5	10	89414586	89421001	+	4015	protein_coding	interferon induced protein with tetratricopeptide repeats 5 [Source:HGNC Symbol;Acc:HGNC:13328]	-
ENSG00000243629	0.0279071	0.0419297	0.0433358	0	0	0.81162	0.37178	0.301217	1.1588	0.395853	0	1.20242	LINC00880	3	157081667	157123004	-	2018	lincRNA	long intergenic non-protein coding RNA 880 [Source:HGNC Symbol;Acc:HGNC:27948]	-
ENSG00000146540	6.59826	7.24305	7.51826	6.96422	6.70422	2.31102	2.82716	2.79624	1.95678	2.61178	6.32258	2.69441	C7orf50	7	996986	1138260	-	4961	protein_coding	chromosome 7 open reading frame 50 [Source:HGNC Symbol;Acc:HGNC:22421]	-
ENSG00000166347	6.29199	5.17878	5.31841	4.16453	5.35951	1.63789	2.42798	2.394	1.22172	1.91795	4.13054	1.54729	CYB5A	18	74250847	74292016	-	9313	protein_coding	cytochrome b5 type A [Source:HGNC Symbol;Acc:HGNC:2570]	-
ENSG00000230479	0.189193	0	0	0	0	1.17117	0.793473	1.11828	1.34234	0.805092	0	1.76382	AP000695.1	21	36430360	36481070	+	893	antisense	novel transcript	-
ENSG00000168090	22.9569	27.0291	22.0109	26.5875	25.786	6.4746	10.7357	9.11445	7.67276	10.3589	20.9194	8.12879	COPS6	7	100088954	100092200	+	2807	protein_coding	COP9 signalosome subunit 6 [Source:HGNC Symbol;Acc:HGNC:21749]	-
ENSG00000101298	3.84962	4.23639	4.73332	3.92307	3.87742	1.67986	0.905308	1.20543	1.61434	1.16138	4.43443	1.05511	SNPH	20	1266280	1309328	+	5709	protein_coding	syntaphilin [Source:HGNC Symbol;Acc:HGNC:15931]	-
ENSG00000111057	18.3492	20.5794	16.4379	20.1613	16.8314	6.10758	5.38818	4.88423	5.69743	4.74135	8.00039	2.16951	KRT18	12	52948871	52952901	+	3218	protein_coding	keratin 18 [Source:HGNC Symbol;Acc:HGNC:6430]	-
ENSG00000272273	6.41174	0.990108	6.63769	2.6597	5.15683	59.761	40.3757	32.399	72.8614	32.2564	11.7653	15.0247	IER3-AS1	6	30742929	30743592	+	527	antisense	IER3 antisense RNA 1 [Source:HGNC Symbol;Acc:HGNC:53629]	-
ENSG00000176720	10.8021	12.8747	10.5242	12.1777	11.6215	4.06163	3.74373	3.55547	3.3561	3.68918	7.74764	4.64799	BOK	2	241551424	241574138	+	2711	protein_coding	BOK, BCL2 family apoptosis regulator [Source:HGNC Symbol;Acc:HGNC:1087]	-
ENSG00000093009	1.42473	1.31311	1.5556	1.04264	1.09925	0.166407	0.402747	0.255537	0.110476	0.19648	1.59815	0.216888	CDC45	22	19479459	19520612	+	2846	protein_coding	cell division cycle 45 [Source:HGNC Symbol;Acc:HGNC:1739]	-
ENSG00000125868	141.65	139.712	110.166	134.031	126.87	27.5116	49.3165	46.2313	25.8917	43.7604	93.6227	45.9139	DSTN	20	17569863	17609919	+	3851	protein_coding	destrin, actin depolymerizing factor [Source:HGNC Symbol;Acc:HGNC:15750]	-
ENSG00000031081	5.74477	6.81674	4.38702	6.80416	6.00425	1.67176	1.32584	1.491	2.07106	1.86087	4.20217	1.52198	ARHGAP31	3	119294373	119420714	+	9384	protein_coding	Rho GTPase activating protein 31 [Source:HGNC Symbol;Acc:HGNC:29216]	-
ENSG00000115641	15.3349	18.5399	16.3015	18.9508	16.4465	5.12537	7.41332	6.49703	4.78966	6.16062	12.2976	7.15068	FHL2	2	105357712	105438513	-	6626	protein_coding	four and a half LIM domains 2 [Source:HGNC Symbol;Acc:HGNC:3703]	-
ENSG00000166033	106.826	126.896	95.1645	130.891	114.471	40.081	45.7225	45.8093	43.777	43.7236	101.586	38.4325	HTRA1	10	122458551	122514908	+	2279	protein_coding	HtrA serine peptidase 1 [Source:HGNC Symbol;Acc:HGNC:9476]	-
ENSG00000231453	0.0491847	0.168325	0.225948	0.21705	0.101196	1.28107	0.867589	1.38724	1.2929	1.39534	0.574615	1.00383	LINC01305	2	174326027	174330643	+	3435	lincRNA	long intergenic non-protein coding RNA 1305 [Source:HGNC Symbol;Acc:HGNC:27690]	-
ENSG00000187123	3.53586	3.25029	2.30444	2.68125	3.03574	0.701814	0.4472	0.472314	0.773075	0.587259	2.74521	0.27912	LYPD6	2	149329985	149474148	+	5033	protein_coding	LY6/PLAUR domain containing 6 [Source:HGNC Symbol;Acc:HGNC:28751]	-
ENSG00000006652	16.196	15.9308	16.3775	13.4459	14.4163	41.6506	59.1789	56.3354	35.8671	46.0141	12.7254	41.1801	IFRD1	7	112422968	112481017	+	7489	protein_coding	interferon related developmental regulator 1 [Source:HGNC Symbol;Acc:HGNC:5456]	-
ENSG00000177189	8.45314	6.94105	5.6436	7.08982	7.3151	30.1415	17.9594	19.442	26.8065	17.8552	8.60769	18.5614	RPS6KA3	X	20149911	20267519	-	9925	protein_coding	ribosomal protein S6 kinase A3 [Source:HGNC Symbol;Acc:HGNC:10432]	-
ENSG00000168234	10.6063	9.84888	8.04499	10.0135	10.7116	3.14884	3.58936	3.47776	3.53761	3.48294	11.8136	3.58895	TTC39C	18	23992773	24135610	+	7188	protein_coding	tetratricopeptide repeat domain 39C [Source:HGNC Symbol;Acc:HGNC:26595]	-
ENSG00000236453	0.516058	1.36517	1.3767	0.770791	0.935544	65.4124	25.9329	32.4515	60.5227	32.3737	2.33901	8.16191	AC003092.1	7	94022833	94066661	+	1064	lincRNA	novel transcript	-
ENSG00000163162	13.4037	12.6472	13.5513	12.4446	13.5328	40.2252	35.3975	35.3986	34.8158	32.4587	13.8016	35.4442	RNF149	2	101271219	101308701	-	4836	protein_coding	ring finger protein 149 [Source:HGNC Symbol;Acc:HGNC:23137]	-
ENSG00000187950	3.70653	4.76017	4.5405	4.62635	3.76445	0.722917	0.43176	0.408624	0.451803	0.415763	2.88913	1.34443	OVCH1	12	29412474	29497686	-	3958	protein_coding	ovochymase 1 [Source:HGNC Symbol;Acc:HGNC:23080]	-
ENSG00000161835	0.935622	1.51043	1.48767	1.5022	1.09468	6.42425	10.6522	8.34909	5.91821	8.3808	1.75184	3.85974	GRASP	12	52006940	52015889	+	2829	protein_coding	general receptor for phosphoinositides 1 associated scaffold protein [Source:HGNC Symbol;Acc:HGNC:18707]	-
ENSG00000102900	4.49328	4.67419	3.69388	4.87269	4.54599	1.81454	1.43539	1.31588	1.76816	1.1707	3.52564	1.2787	NUP93	16	56730105	56850286	+	11136	protein_coding	nucleoporin 93 [Source:HGNC Symbol;Acc:HGNC:28958]	-
ENSG00000051341	1.41091	1.06368	0.944291	0.732875	0.773206	0.222523	0.385768	0.33834	0.104526	0.212455	0.947188	0.199264	POLQ	3	121431427	121546641	-	9400	protein_coding	DNA polymerase theta [Source:HGNC Symbol;Acc:HGNC:9186]	-
ENSG00000101144	0	0	0.00403523	0.0165131	0	0.549964	0.280794	0.212364	0.435237	0.182826	0.0633574	0.255357	BMP7	20	57168748	57266629	-	5418	protein_coding	bone morphogenetic protein 7 [Source:HGNC Symbol;Acc:HGNC:1074]	-
ENSG00000229563	0.64507	0.388753	0.355376	0.490429	0.501644	0.0225093	0.0792408	0.0123817	0.0336233	0.0637849	0.432351	0.0323726	LINC01204	X	45505388	45630202	+	5260	lincRNA	long intergenic non-protein coding RNA 1204 [Source:HGNC Symbol;Acc:HGNC:49635]	-
ENSG00000142046	0.45319	0.312713	0.977418	0.703967	0.27125	2.66778	10.0475	8.17588	2.30526	6.70263	1.18935	6.35657	TMEM91	19	41350911	41384083	+	2796	protein_coding	transmembrane protein 91 [Source:HGNC Symbol;Acc:HGNC:32393]	-
ENSG00000028137	0.900974	1.10467	1.18719	0.720621	1.07405	4.46432	3.92347	3.12437	3.57432	3.89022	1.0824	3.6172	TNFRSF1B	1	12167003	12209228	+	3766	protein_coding	TNF receptor superfamily member 1B [Source:HGNC Symbol;Acc:HGNC:11917]	-
ENSG00000269826	0	0	0	0	0	0.941759	3.14571	2.48174	1.22137	1.98599	0	0.708712	AC092327.2	16	86347387	86349611	+	901	lincRNA	novel transcript	-
ENSG00000138764	9.7768	7.9544	8.42501	8.93361	8.66256	23.4257	28.3022	30.643	19.9929	25.3196	8.5002	26.4502	CCNG2	4	77157151	77433388	+	7471	protein_coding	cyclin G2 [Source:HGNC Symbol;Acc:HGNC:1593]	-
ENSG00000116701	0.52412	0.602047	0.444277	0.493988	0.458684	4.05041	1.75805	2.21689	4.18791	3.03927	0.278438	1.35939	NCF2	1	183555563	183590876	-	2928	protein_coding	neutrophil cytosolic factor 2 [Source:HGNC Symbol;Acc:HGNC:7661]	-
ENSG00000198355	12.0825	12.7041	14.4894	11.5304	14.8308	37.9428	81.0919	73.6842	36.603	68.7949	14.2187	42.1202	PIM3	22	49960513	49964080	+	2461	protein_coding	Pim-3 proto-oncogene, serine/threonine kinase [Source:HGNC Symbol;Acc:HGNC:19310]	-
ENSG00000180448	0.0835087	0.00452143	0.00700958	0.0621504	0.0405266	0.417565	0.534539	0.452419	0.655242	0.525041	0.0309537	0.378749	ARHGAP45	19	1065923	1086628	+	6238	protein_coding	Rho GTPase activating protein 45 [Source:HGNC Symbol;Acc:HGNC:17102]	-
ENSG00000066926	9.19093	9.02323	8.11122	8.44407	9.18063	3.27341	3.05174	2.50434	3.40915	2.90386	8.85419	3.27388	FECH	18	57548283	57586772	-	4473	protein_coding	ferrochelatase [Source:HGNC Symbol;Acc:HGNC:3647]	-
ENSG00000110315	5.56503	5.34338	7.42276	5.35816	4.97851	1.40554	1.44177	1.49077	1.2263	2.11864	5.6791	1.76921	RNF141	11	10511678	10541230	-	7820	protein_coding	ring finger protein 141 [Source:HGNC Symbol;Acc:HGNC:21159]	-
ENSG00000006576	19.4545	18.1931	16.3833	17.6863	17.3335	5.08506	6.90821	6.6388	4.31157	5.77826	11.35	7.23778	PHTF2	7	77798792	77957503	+	8646	protein_coding	putative homeodomain transcription factor 2 [Source:HGNC Symbol;Acc:HGNC:13411]	-
ENSG00000139324	37.4143	29.2036	35.2933	27.1342	28.3681	15.1035	9.40617	9.87979	12.5008	10.8917	28.3472	10.5829	TMTC3	12	88142296	88199887	+	7327	protein_coding	transmembrane and tetratricopeptide repeat containing 3 [Source:HGNC Symbol;Acc:HGNC:26899]	-
ENSG00000204388	9.59458	9.63278	10.1206	8.33401	8.21039	13.3694	106.665	88.4771	17.9049	71.8155	7.08905	61.4065	HSPA1B	6	31827735	31830255	+	2521	protein_coding	heat shock protein family A (Hsp70) member 1B [Source:HGNC Symbol;Acc:HGNC:5233]	-
ENSG00000247679	1.81718	1.36111	1.28605	1.26887	1.22721	4.36135	4.2252	4.41374	4.96043	3.95994	1.78889	7.18414	AC139795.2	5	177611253	177619754	+	1751	antisense	novel transcript	-
ENSG00000183978	14.1304	11.8424	14.5032	11.6529	14.3863	5.98565	3.46977	4.19048	4.96897	4.655	14.4332	3.59918	COA3	17	42795147	42798704	-	1922	protein_coding	cytochrome c oxidase assembly factor 3 [Source:HGNC Symbol;Acc:HGNC:24990]	-
ENSG00000183688	43.8432	45.5824	38.017	43.2844	42.217	13.8366	11.6662	12.875	12.292	12.8395	38.3939	18.2166	RFLNB	17	439978	445939	-	3621	protein_coding	refilin B [Source:HGNC Symbol;Acc:HGNC:28705]	-
ENSG00000087250	0	0	0	0	0	1.67576	1.06641	0.992689	0.973455	0.817529	0	0.231736	MT3	16	56589074	56591088	+	1837	protein_coding	metallothionein 3 [Source:HGNC Symbol;Acc:HGNC:7408]	-
ENSG00000187266	1.18888	1.0626	0.841427	1.26884	0.923694	4.86439	6.87684	5.27747	3.20389	4.60255	0.620149	3.97495	EPOR	19	11377205	11384342	-	3079	protein_coding	erythropoietin receptor [Source:HGNC Symbol;Acc:HGNC:3416]	-
ENSG00000131828	11.0803	11.0327	10.586	10.9089	10.4831	3.7727	3.94264	4.12392	4.155	4.14261	8.80045	4.26837	PDHA1	X	19343893	19361705	+	4493	protein_coding	pyruvate dehydrogenase E1 alpha 1 subunit [Source:HGNC Symbol;Acc:HGNC:8806]	-
ENSG00000231561	0.029301	0.0293493	0	0	0	0.328543	2.27704	1.20858	0.470314	1.29675	0	2.10413	CEACAMP5	19	42654200	42669076	+	961	unprocessed_pseudogene	carcinoembryonic antigen related cell adhesion molecule pseudogene 5 [Source:HGNC Symbol;Acc:HGNC:1827]	-
ENSG00000172845	11.4235	9.36336	12.1641	9.92416	10.5808	33.0416	27.2205	30.5052	28.8834	29.3113	15.7621	27.8212	SP3	2	173906459	173965702	-	10704	protein_coding	Sp3 transcription factor [Source:HGNC Symbol;Acc:HGNC:11208]	zf-C2H2
ENSG00000160224	0	0	0.0186942	0.00637508	0	0.430265	0.262843	0.310927	0.445276	0.488383	0	0.154701	AIRE	21	44285838	44298648	+	4678	protein_coding	autoimmune regulator [Source:HGNC Symbol;Acc:HGNC:360]	SAND
ENSG00000073150	0.1407	0.136386	0.056384	0.105754	0.061123	0.432577	1.38398	0.843312	0.43711	0.556246	0.117577	3.39654	PANX2	22	50170731	50180294	+	3102	protein_coding	pannexin 2 [Source:HGNC Symbol;Acc:HGNC:8600]	-
ENSG00000182795	0.00511782	0.0435732	0.0516571	0.00542032	0.0459478	0.322788	0.659073	0.706278	0.460736	0.621409	0	0.425545	C1orf116	1	207018521	207032756	-	5502	protein_coding	chromosome 1 open reading frame 116 [Source:HGNC Symbol;Acc:HGNC:28667]	-
ENSG00000147100	12.6106	18.6422	10.1983	17.7287	18.1864	1.92129	3.00267	2.59315	1.55426	2.22431	8.80205	4.98651	SLC16A2	X	74421461	74533917	+	4324	protein_coding	solute carrier family 16 member 2 [Source:HGNC Symbol;Acc:HGNC:10923]	-
ENSG00000266714	0.00882634	0.0320483	0.0659605	0.0362237	0.00990537	0.487104	0.251502	0.2807	0.495855	0.42192	0.0554811	0.273547	MYO15B	17	75588058	75626501	+	12761	protein_coding	myosin XVB [Source:HGNC Symbol;Acc:HGNC:14083]	-
ENSG00000124731	0	0.0162882	0	0	0	9.29449	2.59481	3.82882	6.53216	3.96001	0.0396477	0.368763	TREM1	6	41267926	41286719	-	4329	protein_coding	triggering receptor expressed on myeloid cells 1 [Source:HGNC Symbol;Acc:HGNC:17760]	-
ENSG00000100385	0	0	0	0	0	0.0671766	0.239442	0.284067	0.083621	0.356924	0	0.348711	IL2RB	22	37125838	37175054	-	4700	protein_coding	interleukin 2 receptor subunit beta [Source:HGNC Symbol;Acc:HGNC:6009]	-
ENSG00000117000	9.06374	7.47564	8.88902	6.36225	7.13619	22.3301	26.5759	25.3326	20.0537	23.0108	8.54603	20.9169	RLF	1	40161373	40240921	+	6246	protein_coding	rearranged L-myc fusion [Source:HGNC Symbol;Acc:HGNC:10025]	zf-C2H2
ENSG00000067840	0.0875688	0.129946	0.105764	0.0652649	0.0473172	0.613677	1.06098	0.972687	0.393834	0.872254	0.163095	0.9071	PDZD4	X	153802166	153830565	-	4341	protein_coding	PDZ domain containing 4 [Source:HGNC Symbol;Acc:HGNC:21167]	-
ENSG00000138356	6.24134	5.60439	6.63442	4.99996	6.22798	1.40291	1.61666	1.71923	1.69771	1.98701	5.70341	0.904114	AOX1	2	200585868	200677064	+	5556	protein_coding	aldehyde oxidase 1 [Source:HGNC Symbol;Acc:HGNC:553]	-
ENSG00000147164	28.8961	26.4874	32.3689	25.875	26.961	8.98066	12.2151	10.6664	9.45063	10.7065	25.0921	11.5488	SNX12	X	71056332	71073426	-	2595	protein_coding	sorting nexin 12 [Source:HGNC Symbol;Acc:HGNC:14976]	-
ENSG00000134504	0.86231	0.790697	0.697831	1.31788	1.23634	0.302151	0.100893	0.130763	0.185845	0.134907	0.693246	0.301949	KCTD1	18	26454910	26657401	-	8882	protein_coding	potassium channel tetramerization domain containing 1 [Source:HGNC Symbol;Acc:HGNC:18249]	-
ENSG00000125462	0	0.00458091	0	0	0	0	0.111699	0.0696372	0.0510663	0.147908	0	0.0795119	C1orf61	1	156404250	156430701	-	12314	protein_coding	chromosome 1 open reading frame 61 [Source:HGNC Symbol;Acc:HGNC:30780]	-
ENSG00000147955	15.4575	18.9829	20.8673	18.0959	14.7786	5.94869	6.67156	7.09799	5.60177	6.88973	14.2736	5.9125	SIGMAR1	9	34634722	34637809	-	2196	protein_coding	sigma non-opioid intracellular receptor 1 [Source:HGNC Symbol;Acc:HGNC:8157]	-
ENSG00000121749	5.44203	5.1476	3.93702	5.54076	5.71361	15.3269	14.6544	14.6016	14.9932	13.5006	5.87016	17.148	TBC1D15	12	71839707	71927248	+	8227	protein_coding	TBC1 domain family member 15 [Source:HGNC Symbol;Acc:HGNC:25694]	-
ENSG00000112599	0.40479	0.22807	0.216075	0.200961	0.283923	2.48215	1.49796	2.06754	2.70134	1.47852	0.346971	2.35225	GUCA1B	6	42184401	42194916	-	1113	protein_coding	guanylate cyclase activator 1B [Source:HGNC Symbol;Acc:HGNC:4679]	-
ENSG00000274602	1.3927	1.3481	1.45843	1.2767	1.47758	4.10082	5.33135	4.47989	4.05107	4.07384	1.61398	4.36581	PI4KAP1	22	18533646	18577968	-	4812	transcribed_unprocessed_pseudogene	phosphatidylinositol 4-kinase alpha pseudogene 1 [Source:HGNC Symbol;Acc:HGNC:33576]	-
ENSG00000082482	2.58177	2.69063	2.23382	2.00979	2.42864	0.757025	0.564981	0.446954	0.698589	0.490331	4.89445	0.337511	KCNK2	1	215005775	215237093	+	3910	protein_coding	potassium two pore domain channel subfamily K member 2 [Source:HGNC Symbol;Acc:HGNC:6277]	-
ENSG00000197121	2.03337	2.02899	2.43968	2.16992	2.21633	10.5586	5.28807	6.42548	10.2004	6.79328	2.86316	5.70613	PGAP1	2	196833004	196927796	-	12761	protein_coding	post-GPI attachment to proteins 1 [Source:HGNC Symbol;Acc:HGNC:25712]	-
ENSG00000241468	23.6591	19.2722	21.9398	15.3505	18.5992	5.60334	6.5773	5.86386	7.08298	6.14485	19.2194	4.91192	ATP5MF	7	99448475	99466331	-	2275	protein_coding	ATP synthase membrane subunit f [Source:HGNC Symbol;Acc:HGNC:848]	-
ENSG00000224945	3.85209	3.65465	3.94922	2.88745	5.31243	18.9347	14.536	14.7133	19.348	14.9761	4.87788	13.7799	AL353150.1	9	89088604	89109934	-	1038	sense_intronic	novel transcript	-
ENSG00000198780	0.794259	0.962084	1.09633	0.812949	0.824564	0.218618	0.209619	0.308549	0.13177	0.204948	0.465992	0.242016	FAM169A	5	74777574	74866951	-	6860	protein_coding	family with sequence similarity 169 member A [Source:HGNC Symbol;Acc:HGNC:29138]	-
ENSG00000206190	2.81114	3.30547	2.46994	3.24151	2.49904	0.631254	0.535321	0.444045	0.689384	0.32679	1.33946	0.863144	ATP10A	15	25677273	25865172	-	8409	protein_coding	ATPase phospholipid transporting 10A (putative) [Source:HGNC Symbol;Acc:HGNC:13542]	-
ENSG00000158859	0.453682	0.49537	0.550063	0.448753	0.698736	10.5578	14.7459	14.3355	7.07008	11.0278	0.379926	42.3722	ADAMTS4	1	161184308	161199056	-	10334	protein_coding	ADAM metallopeptidase with thrombospondin type 1 motif 4 [Source:HGNC Symbol;Acc:HGNC:220]	-
ENSG00000105856	13.8996	11.944	12.0795	12.1479	12.168	31.7545	40.227	37.0485	30.168	36.5694	16.5088	29.7474	HBP1	7	107168961	107202529	+	6351	protein_coding	HMG-box transcription factor 1 [Source:HGNC Symbol;Acc:HGNC:23200]	HMG
ENSG00000147408	0.261041	0.141452	0.458523	0.172228	0.230521	2.69906	1.62479	1.96636	3.89137	2.79955	1.18684	0.773117	CSGALNACT1	8	19404161	19758029	-	6580	protein_coding	chondroitin sulfate N-acetylgalactosaminyltransferase 1 [Source:HGNC Symbol;Acc:HGNC:24290]	-
ENSG00000135776	6.47388	6.21617	7.75424	6.48516	6.93862	3.96424	1.73343	2.19846	2.80266	1.94077	5.0813	1.55536	ABCB10	1	229516582	229558695	-	4256	protein_coding	ATP binding cassette subfamily B member 10 [Source:HGNC Symbol;Acc:HGNC:41]	-
ENSG00000285294	0.460807	0.545042	0.418684	0.841097	0.407111	0	0.0145128	0.0075589	0	0.0222515	0.478092	0.0222336	LINC00842	10	46398362	46453306	+	2872	lincRNA	long intergenic non-protein coding RNA 842 [Source:HGNC Symbol;Acc:HGNC:44989]	-
ENSG00000143107	0.0676068	0	0.0328075	0.00895037	0	0.645531	0.218911	0.381148	0.383347	0.335643	0	0.894327	FNDC7	1	108712657	108742740	+	3332	protein_coding	fibronectin type III domain containing 7 [Source:HGNC Symbol;Acc:HGNC:26668]	-
ENSG00000150995	1.8203	2.01841	1.33586	1.92651	1.31401	7.00941	7.01228	6.75611	4.2597	4.97355	0.688174	9.34391	ITPR1	3	4493345	4847840	+	32454	protein_coding	inositol 1,4,5-trisphosphate receptor type 1 [Source:HGNC Symbol;Acc:HGNC:6180]	-
ENSG00000259959	1.4987	0.892681	1.42798	1.29033	1.38974	6.29701	3.22141	2.98257	6.56429	3.32941	1.54118	5.80316	AC107068.1	4	47840122	47844339	-	4218	lincRNA	novel transcript	-
ENSG00000142910	0.738481	0.451296	0.50921	0.525185	0.338086	0.0485762	0.122335	0.104826	0	0.0423542	0.223441	0.0322439	TINAGL1	1	31576485	31587686	+	5281	protein_coding	tubulointerstitial nephritis antigen like 1 [Source:HGNC Symbol;Acc:HGNC:19168]	-
ENSG00000115607	0	0	0	0	0	0.745148	0.379426	0.292774	0.722169	0.4417	0.144669	0.114821	IL18RAP	2	102418689	102452565	+	2966	protein_coding	interleukin 18 receptor accessory protein [Source:HGNC Symbol;Acc:HGNC:5989]	-
ENSG00000117036	6.71524	5.38274	4.92054	5.24019	5.48664	13.9165	27.726	26.5789	11.3827	22.0247	5.94978	22.5544	ETV3	1	157121191	157138474	-	6707	protein_coding	ETS variant 3 [Source:HGNC Symbol;Acc:HGNC:3492]	ETS
ENSG00000167851	0	0	0	0	0	0.438027	0.9946	0.5863	0.392583	0.803855	0	0.157492	CD300A	17	74466399	74484796	+	2703	protein_coding	CD300a molecule [Source:HGNC Symbol;Acc:HGNC:19319]	-
ENSG00000189159	15.2874	15.5605	16.6789	15.3	15.7725	2.66461	8.96122	7.02973	2.98736	6.26616	11.4813	2.78064	JPT1	17	75135248	75168281	-	3414	protein_coding	Jupiter microtubule associated homolog 1 [Source:HGNC Symbol;Acc:HGNC:14569]	-
ENSG00000118418	23.2292	18.1217	22.4127	19.1318	19.3374	5.60468	10.2969	8.48884	6.78287	7.64167	21.4755	5.35273	HMGN3	6	79201245	79234738	-	1014	protein_coding	high mobility group nucleosomal binding domain 3 [Source:HGNC Symbol;Acc:HGNC:12312]	Others
ENSG00000005513	0.0476504	0	0.00986593	0.0336446	0.0855612	2.27073	7.15211	6.58084	1.83119	5.58749	0.00968158	1.43597	SOX8	16	981808	986979	+	4432	protein_coding	SRY-box 8 [Source:HGNC Symbol;Acc:HGNC:11203]	HMG
ENSG00000171385	0.4548	0.328212	0.287779	0.311008	0.526476	0.0476827	0.0344556	0.0786864	0.05998	0.0426693	0.24011	0.0324838	KCND3	1	111770662	111989155	-	7863	protein_coding	potassium voltage-gated channel subfamily D member 3 [Source:HGNC Symbol;Acc:HGNC:6239]	-
ENSG00000165434	2.12943	2.79968	3.36743	2.79122	2.48649	10.5288	9.09225	9.22886	7.45043	8.35602	3.96493	11.4365	PGM2L1	11	74330318	74398473	-	8820	protein_coding	phosphoglucomutase 2 like 1 [Source:HGNC Symbol;Acc:HGNC:20898]	-
ENSG00000198937	15.9442	13.4417	17.6599	13.5864	15.5706	4.30367	6.22853	3.62989	4.31749	4.74911	10.9178	4.74528	CCDC167	6	37482920	37499922	-	619	protein_coding	coiled-coil domain containing 167 [Source:HGNC Symbol;Acc:HGNC:21239]	-
ENSG00000081803	1.12837	1.55879	1.28403	1.39229	1.30612	3.91493	2.26747	2.91575	4.06881	3.41116	1.1722	5.56004	CADPS2	7	122318425	122886759	-	6351	protein_coding	calcium dependent secretion activator 2 [Source:HGNC Symbol;Acc:HGNC:16018]	-
ENSG00000106868	8.76116	9.696	7.58381	8.66588	8.47996	3.60886	2.93449	3.82233	3.17102	3.16248	5.98548	3.09887	SUSD1	9	112040785	112175408	-	4183	protein_coding	sushi domain containing 1 [Source:HGNC Symbol;Acc:HGNC:25413]	-
ENSG00000117906	8.75887	7.27286	7.50766	7.31203	7.21651	3.07253	3.26781	3.14728	2.50467	3.01545	6.96159	3.06985	RCN2	15	76931619	76954392	+	10019	protein_coding	reticulocalbin 2 [Source:HGNC Symbol;Acc:HGNC:9935]	-
ENSG00000151151	7.2542	5.50481	8.45926	5.04257	5.81723	29.1669	31.7379	30.3497	21.8746	25.7168	8.15427	17.5819	IPMK	10	58191517	58267934	-	6133	protein_coding	inositol polyphosphate multikinase [Source:HGNC Symbol;Acc:HGNC:20739]	-
ENSG00000090097	9.12619	9.24688	8.37259	9.43425	8.93998	3.70062	3.28941	3.11293	3.32247	3.39791	6.05521	3.50764	PCBP4	3	51957454	51974016	-	3738	protein_coding	poly(rC) binding protein 4 [Source:HGNC Symbol;Acc:HGNC:8652]	-
ENSG00000171155	36.4953	30.6696	47.8412	29.8059	30.2905	14.6368	7.8808	7.9053	12.4621	11.2687	45.5169	11.3043	C1GALT1C1	X	120625793	120630150	-	1785	protein_coding	C1GALT1 specific chaperone 1 [Source:HGNC Symbol;Acc:HGNC:24338]	-
ENSG00000198561	39.5953	40.0774	31.7929	37.9359	37.0332	13.2287	14.4044	15.0814	13.4461	14.4476	27.8629	15.0964	CTNND1	11	57753243	57819546	+	8798	protein_coding	catenin delta 1 [Source:HGNC Symbol;Acc:HGNC:2515]	-
ENSG00000143190	2.41161	1.7367	1.96083	2.12846	2.3271	6.49998	6.77136	7.20556	6.1698	5.98999	2.79689	5.17496	POU2F1	1	167220829	167427345	+	16078	protein_coding	POU class 2 homeobox 1 [Source:HGNC Symbol;Acc:HGNC:9212]	Pou
ENSG00000174010	4.40421	4.02699	4.87662	4.05829	3.75106	13.513	21.0164	20.9044	9.83174	15.0341	5.18914	16.7273	KLHL15	X	23983720	24027186	-	6272	protein_coding	kelch like family member 15 [Source:HGNC Symbol;Acc:HGNC:29347]	-
ENSG00000131475	22.9049	23.7112	20.4351	18.6639	24.7849	6.87869	8.50431	7.10695	8.00261	8.20097	24.1942	6.76445	VPS25	17	42773436	42779599	+	2404	protein_coding	vacuolar protein sorting 25 homolog [Source:HGNC Symbol;Acc:HGNC:28122]	-
ENSG00000207597	15.399	15.9753	10.846	16.5422	16.5409	0.462495	0	0	0.460569	0.374452	8.38062	1.66289	MIR490	7	136903167	136903294	+	128	miRNA	microRNA 490 [Source:HGNC Symbol;Acc:HGNC:32075]	-
ENSG00000137274	2.91082	3.36944	3.11868	2.63399	2.68441	1.54314	1.03481	1.0141	0.999546	0.961914	3.43344	0.927996	BPHL	6	3118374	3153578	+	5780	protein_coding	biphenyl hydrolase like [Source:HGNC Symbol;Acc:HGNC:1094]	-
ENSG00000169019	15.5779	14.7891	16.2734	15.2828	13.653	5.45287	5.10978	5.30436	5.02957	5.4733	14.3353	3.19395	COMMD8	4	47450796	47463719	-	1766	protein_coding	COMM domain containing 8 [Source:HGNC Symbol;Acc:HGNC:26036]	-
ENSG00000143127	0.187128	0.258841	0.40647	0.26661	0.137503	2.45727	0.854058	1.30358	2.42838	1.67603	0.6382	1.05078	ITGA10	1	145891208	145910189	-	6320	protein_coding	integrin subunit alpha 10 [Source:HGNC Symbol;Acc:HGNC:6135]	-
ENSG00000101040	2.2065	2.80567	2.48018	2.93337	3.04609	8.15722	8.37986	8.2808	7.61039	7.6101	3.12038	11.9587	ZMYND8	20	47209214	47356889	-	7625	protein_coding	zinc finger MYND-type containing 8 [Source:HGNC Symbol;Acc:HGNC:9397]	-
ENSG00000160613	1.98154	2.83463	2.285	2.94709	2.36193	1.02811	0.68306	0.688176	1.0344	0.881819	1.76133	0.882779	PCSK7	11	117204337	117232525	-	22303	protein_coding	proprotein convertase subtilisin/kexin type 7 [Source:HGNC Symbol;Acc:HGNC:8748]	-
ENSG00000117724	4.27071	4.15591	2.66881	2.3853	3.45336	0.433825	1.7774	1.29902	0.371502	1.00178	3.72194	0.528028	CENPF	1	214603195	214664588	+	11690	protein_coding	centromere protein F [Source:HGNC Symbol;Acc:HGNC:1857]	-
ENSG00000116157	16.9432	17.8052	20.654	17.4333	14.5389	4.11933	5.90332	5.87342	3.74193	5.78219	18.3967	6.21809	GPX7	1	52602372	52609051	+	1691	protein_coding	glutathione peroxidase 7 [Source:HGNC Symbol;Acc:HGNC:4559]	-
ENSG00000162433	2.64192	2.34295	6.88372	2.06216	2.09128	25.3708	25.7328	26.3888	20.6363	21.922	1.39009	19.1672	AK4	1	65147549	65232145	+	7578	protein_coding	adenylate kinase 4 [Source:HGNC Symbol;Acc:HGNC:363]	-
ENSG00000179397	0.747334	0.62489	0.708917	0.757094	0.783998	4.15338	1.24571	2.27212	5.18825	2.43724	1.2329	2.52492	CATSPERE	1	244454377	244641177	+	4333	protein_coding	catsper channel auxiliary subunit epsilon [Source:HGNC Symbol;Acc:HGNC:28491]	-
ENSG00000064199	1.33623	1.3845	1.29581	1.38084	1.11103	0.363954	0.236231	0.362862	0.298256	0.356059	1.59517	0.335325	SPA17	11	124673798	124697518	+	5205	protein_coding	sperm autoantigenic protein 17 [Source:HGNC Symbol;Acc:HGNC:11210]	-
ENSG00000132589	21.1904	20.9168	21.1518	21.6205	20.4892	7.71934	7.34659	7.11925	7.63418	9.21912	18.7726	6.73131	FLOT2	17	28879335	28897679	-	3336	protein_coding	flotillin 2 [Source:HGNC Symbol;Acc:HGNC:3758]	-
ENSG00000240875	3.72422	3.12894	3.55515	2.75832	2.81528	0.795108	0.408955	0.559485	0.868919	0.831854	3.45224	0.400973	LINC00886	3	156747346	156817062	-	3822	lincRNA	long intergenic non-protein coding RNA 886 [Source:HGNC Symbol;Acc:HGNC:48572]	-
ENSG00000175820	0.0341058	0.0394177	0.0387026	0.0583504	0.0206097	0.815396	0.27281	0.403014	0.67926	0.340134	0.00199892	0.130887	CCDC168	13	102729369	102759070	-	21466	protein_coding	coiled-coil domain containing 168 [Source:HGNC Symbol;Acc:HGNC:26851]	-
ENSG00000183580	9.40058	10.7148	10.4833	12.9145	11.2757	3.51651	3.16426	3.60478	4.11723	3.79173	13.1095	4.92001	FBXL7	5	15500196	15939795	+	4854	protein_coding	F-box and leucine rich repeat protein 7 [Source:HGNC Symbol;Acc:HGNC:13604]	-
ENSG00000123901	0.0394557	0	0	0	0	0.28572	0.22388	0.357426	0.100962	0.328338	0	0.362869	GPR83	11	94377311	94401419	-	4282	protein_coding	G protein-coupled receptor 83 [Source:HGNC Symbol;Acc:HGNC:4523]	-
ENSG00000136026	183.961	216.989	204.194	212.378	192.075	53.2762	67.1038	63.5044	53.4162	62.3782	134.989	91.3008	CKAP4	12	106237877	106304279	-	3638	protein_coding	cytoskeleton associated protein 4 [Source:HGNC Symbol;Acc:HGNC:16991]	-
ENSG00000153814	7.30735	7.46023	6.3234	8.29942	6.54777	1.15884	2.74502	2.17814	1.15401	1.78911	5.20802	2.61128	JAZF1	7	27830573	28180743	-	4206	protein_coding	JAZF zinc finger 1 [Source:HGNC Symbol;Acc:HGNC:28917]	-
ENSG00000116679	7.04222	5.81951	5.09969	5.59292	5.80082	30.2654	25.3086	25.66	27.1753	21.9913	5.29257	12.0397	IVNS1ABP	1	185296388	185317329	-	7929	protein_coding	influenza virus NS1A binding protein [Source:HGNC Symbol;Acc:HGNC:16951]	-
ENSG00000124171	1.43294	0.93399	0.742487	0.735153	0.992951	4.07105	1.93587	2.57239	3.48029	2.57262	1.16215	2.67076	PARD6B	20	50731544	50756795	+	4726	protein_coding	par-6 family cell polarity regulator beta [Source:HGNC Symbol;Acc:HGNC:16245]	-
ENSG00000204843	19.6614	19.7425	21.0513	20.1051	18.8456	8.25128	8.36089	7.96911	8.26398	8.61044	15.6114	7.92758	DCTN1	2	74361154	74392087	-	10439	protein_coding	dynactin subunit 1 [Source:HGNC Symbol;Acc:HGNC:2711]	-
ENSG00000139890	0.183242	0.0367089	0.0379399	0.213481	0.164515	1.19854	1.92581	1.9025	1.33848	1.21991	0.0279233	2.01307	REM2	14	22883165	22887686	+	2305	protein_coding	RRAD and GEM like GTPase 2 [Source:HGNC Symbol;Acc:HGNC:20248]	-
ENSG00000116819	0.114361	0.190916	0.0789274	0.107663	0.0427806	1.48711	0.752359	0.994351	0.673949	0.670499	0.0193632	2.11313	TFAP2E	1	35573370	35595328	+	2216	protein_coding	transcription factor AP-2 epsilon [Source:HGNC Symbol;Acc:HGNC:30774]	AP-2
ENSG00000128245	30.9649	32.413	27.313	33.172	31.9677	12.9838	12.0046	11.5316	10.5985	13.3062	25.5826	10.5861	YWHAH	22	31944461	31957603	+	2453	protein_coding	tyrosine 3-monooxygenase/tryptophan 5-monooxygenase activation protein eta [Source:HGNC Symbol;Acc:HGNC:12853]	-
ENSG00000277632	0.113085	0.0377573	0.102437	0.0199616	0.211517	16.3914	10.7689	13.2304	16.2969	11.6456	0.0574415	2.52171	CCL3	17	36088256	36090169	-	1494	protein_coding	C-C motif chemokine ligand 3 [Source:HGNC Symbol;Acc:HGNC:10627]	-
ENSG00000137869	0.295366	0.172163	0.173618	0.219154	0.413875	2.56809	1.42525	1.53485	2.84854	1.79895	0.294976	0.809823	CYP19A1	15	51208057	51338610	-	8437	protein_coding	cytochrome P450 family 19 subfamily A member 1 [Source:HGNC Symbol;Acc:HGNC:2594]	-
ENSG00000130513	123.568	151.261	130.009	142.947	141.552	463.979	245.99	248.085	482.583	305.01	100.179	414.665	GDF15	19	18374731	18389176	+	2087	protein_coding	growth differentiation factor 15 [Source:HGNC Symbol;Acc:HGNC:30142]	-
ENSG00000103544	5.71122	6.12493	5.25475	6.64116	7.18431	2.15777	2.06334	2.04822	2.36608	2.07416	5.95284	2.52578	VPS35L	16	19555240	19706793	+	9767	protein_coding	VPS35 endosomal protein sorting factor like [Source:HGNC Symbol;Acc:HGNC:24641]	-
ENSG00000168556	3.78142	2.82838	4.63782	2.83378	2.70356	12.5512	26.0577	27.1593	10.0046	16.5032	3.50552	14.5084	ING2	4	183504994	183511096	+	1426	protein_coding	inhibitor of growth family member 2 [Source:HGNC Symbol;Acc:HGNC:6063]	-
ENSG00000064666	75.2818	105.185	66.8693	110.319	96.1889	8.65118	21.6408	18.493	9.05723	18.7249	52.191	30.4705	CNN2	19	1026581	1039068	+	3645	protein_coding	calponin 2 [Source:HGNC Symbol;Acc:HGNC:2156]	-
ENSG00000205356	2.32167	2.8466	2.53693	2.97206	2.22905	0.885879	0.537904	0.603432	0.940714	0.756008	2.04226	0.939112	TECPR1	7	98214624	98252251	-	9066	protein_coding	tectonin beta-propeller repeat containing 1 [Source:HGNC Symbol;Acc:HGNC:22214]	-
ENSG00000198729	0.039254	0.131063	0.0101593	0.0277162	0.249633	3.01682	3.58314	2.5825	1.6254	2.6207	0.0797561	1.86936	PPP1R14C	6	150143076	150250357	+	2152	protein_coding	protein phosphatase 1 regulatory inhibitor subunit 14C [Source:HGNC Symbol;Acc:HGNC:14952]	-
ENSG00000119013	39.6717	32.2193	44.9547	30.0254	33.0044	11.1457	18.1574	11.3958	10.1907	13.7749	37.3069	8.29786	NDUFB3	2	201071433	201085750	+	1103	protein_coding	NADH:ubiquinone oxidoreductase subunit B3 [Source:HGNC Symbol;Acc:HGNC:7698]	-
ENSG00000148483	0.118528	0.229705	0.178056	0.130992	0.109885	0.693404	0.598816	0.663512	0.740867	0.611111	0.015706	1.33615	TMEM236	10	17752252	17800868	+	5464	protein_coding	transmembrane protein 236 [Source:HGNC Symbol;Acc:HGNC:23473]	-
ENSG00000059804	16.1753	18.2467	23.6378	16.4656	15.4745	56.5721	149.192	142.148	41.1078	103.406	17.3823	90.1959	SLC2A3	12	7919230	7936275	-	6159	protein_coding	solute carrier family 2 member 3 [Source:HGNC Symbol;Acc:HGNC:11007]	-
ENSG00000198919	3.56017	3.25252	4.58456	3.3236	3.01185	1.16327	1.14484	1.25485	1.28808	1.17556	3.55727	0.952512	DZIP3	3	108589682	108694846	+	6972	protein_coding	DAZ interacting zinc finger protein 3 [Source:HGNC Symbol;Acc:HGNC:30938]	-
ENSG00000100714	5.63195	7.21285	4.33551	7.04618	6.41482	1.90871	1.92468	1.7873	1.80017	2.06331	4.26479	2.07697	MTHFD1	14	64388031	64463457	+	9377	protein_coding	methylenetetrahydrofolate dehydrogenase, cyclohydrolase and formyltetrahydrofolate synthetase 1 [Source:HGNC Symbol;Acc:HGNC:7432]	-
ENSG00000100336	0	0.00644384	0	0	0	0.108201	0.242828	0.131435	0.193052	0.102204	0	0.510606	APOL4	22	36189124	36204840	-	4377	protein_coding	apolipoprotein L4 [Source:HGNC Symbol;Acc:HGNC:14867]	-
ENSG00000166192	0.992596	1.06465	1.05232	0.90534	0.994027	0.271936	0.341304	0.333854	0.227632	0.248887	0.758423	0.221054	SENP8	15	72114258	72143688	+	5007	protein_coding	SUMO peptidase family member, NEDD8 specific [Source:HGNC Symbol;Acc:HGNC:22992]	-
ENSG00000105854	25.9344	24.4066	30.2172	22.0546	21.692	5.87424	9.81009	9.12316	6.40203	9.66579	26.4063	8.55166	PON2	7	95404863	95435329	-	3843	protein_coding	paraoxonase 2 [Source:HGNC Symbol;Acc:HGNC:9205]	-
ENSG00000176171	20.7525	14.3433	29.9676	14.6089	15.4324	84.3207	112.953	104.534	72.0313	91.1312	16.6196	65.2939	BNIP3	10	131966455	131982013	-	5325	protein_coding	BCL2 interacting protein 3 [Source:HGNC Symbol;Acc:HGNC:1084]	-
ENSG00000104856	7.83977	8.66586	7.18918	8.07225	7.57477	23.3222	18.5675	19.9674	18.8286	20.6512	8.24244	20.1418	RELB	19	45001430	45038198	+	3035	protein_coding	RELB proto-oncogene, NF-kB subunit [Source:HGNC Symbol;Acc:HGNC:9956]	RHD
ENSG00000177181	0	0	0	0	0	0.248285	0.23437	0.134156	0.113779	0.0711574	0	0.15642	RIMKLA	1	42380795	42422578	+	8981	protein_coding	ribosomal modification protein rimK like family member A [Source:HGNC Symbol;Acc:HGNC:28725]	-
ENSG00000189043	38.963	32.7891	38.6228	30.9296	35.5507	10.5158	17.3005	13.3942	11.3065	15.1724	42.5528	12.7854	NDUFA4	7	10931951	10940256	-	3556	protein_coding	NDUFA4, mitochondrial complex associated [Source:HGNC Symbol;Acc:HGNC:7687]	-
ENSG00000120162	0.0198661	0.0238787	0.0694109	0.0841615	0.0334421	0.991251	0.261717	0.413537	0.471379	0.396766	0.0544912	0.507572	MOB3B	9	27325209	27529781	-	7087	protein_coding	MOB kinase activator 3B [Source:HGNC Symbol;Acc:HGNC:23825]	-
ENSG00000186832	0	0	0.0265005	0	0	0.239189	1.13675	1.27624	0.166735	0.936003	0	1.1008	KRT16	17	41609778	41615899	-	2475	protein_coding	keratin 16 [Source:HGNC Symbol;Acc:HGNC:6423]	-
ENSG00000179041	4.29966	5.88562	5.00437	5.96103	6.03857	1.80444	1.90568	2.2969	1.14035	1.76998	4.33866	1.73424	RRS1	8	66429028	66430733	+	1706	protein_coding	ribosome biogenesis regulator homolog [Source:HGNC Symbol;Acc:HGNC:17083]	-
ENSG00000160469	2.45221	1.64117	1.18109	1.48686	1.75239	5.66152	4.25379	4.87764	5.09052	4.49225	2.35155	4.64379	BRSK1	19	55282072	55312533	+	3841	protein_coding	BR serine/threonine kinase 1 [Source:HGNC Symbol;Acc:HGNC:18994]	-
ENSG00000138829	31.8946	37.2222	33.1746	40.4603	35.0861	4.02857	5.2243	4.78405	3.83161	4.13944	28.7673	13.1329	FBN2	5	128257909	128659185	-	13196	protein_coding	fibrillin 2 [Source:HGNC Symbol;Acc:HGNC:3604]	-
ENSG00000159261	0	0	0	0	0.0110763	1.16891	0.430978	0.741901	0.626791	0.386395	0	0.567003	CLDN14	21	36460621	36576569	-	2853	protein_coding	claudin 14 [Source:HGNC Symbol;Acc:HGNC:2035]	-
ENSG00000171793	5.2297	6.38934	3.54795	6.25739	6.37527	1.12056	0.785335	0.946254	1.47762	1.06677	3.41087	1.90173	CTPS1	1	40979335	41012565	+	11517	protein_coding	CTP synthase 1 [Source:HGNC Symbol;Acc:HGNC:2519]	-
ENSG00000169213	51.9965	50.0928	32.6846	42.7313	52.1223	10.5656	13.1185	13.8725	11.3631	12.2076	36.6532	17.558	RAB3B	1	51907956	51990764	-	12844	protein_coding	RAB3B, member RAS oncogene family [Source:HGNC Symbol;Acc:HGNC:9778]	-
ENSG00000132535	1.94599	2.41532	1.75992	2.63914	2.51776	5.18528	8.64762	8.3653	5.80557	7.76763	2.12735	8.23589	DLG4	17	7187169	7219841	-	10317	protein_coding	discs large MAGUK scaffold protein 4 [Source:HGNC Symbol;Acc:HGNC:2903]	-
ENSG00000178773	1.7876	4.86735	4.27144	5.21504	3.58202	0.899903	1.18287	1.4138	1.00576	1.41001	2.175	1.38967	CPNE7	16	89575768	89597246	+	3048	protein_coding	copine 7 [Source:HGNC Symbol;Acc:HGNC:2320]	-
ENSG00000261270	1.9678	2.41687	1.20046	1.51346	1.62998	5.41758	6.55378	6.1407	6.01626	6.85851	1.17803	20.2225	AC012181.2	16	56940278	56941342	+	601	sense_intronic	novel transcript, sense intronic to HERPUD1	-
ENSG00000160211	9.58226	15.126	8.73969	19.0133	13.9573	2.13385	2.87435	2.90452	2.28236	2.91138	7.1801	4.74184	G6PD	X	154531390	154547572	-	3995	protein_coding	glucose-6-phosphate dehydrogenase [Source:HGNC Symbol;Acc:HGNC:4057]	-
ENSG00000102996	2.01358	3.40512	2.53311	2.67924	2.41706	0.665362	0.867758	1.02675	0.658144	0.907474	1.3497	0.789938	MMP15	16	58025566	58046901	+	4419	protein_coding	matrix metallopeptidase 15 [Source:HGNC Symbol;Acc:HGNC:7161]	-
ENSG00000167085	37.9747	34.8701	39.9149	28.5522	34.3012	12.2419	12.4944	10.1843	14.0035	11.8888	33.0089	9.18948	PHB	17	49404049	49414905	-	3838	protein_coding	prohibitin [Source:HGNC Symbol;Acc:HGNC:8912]	-
ENSG00000204592	108.904	111.785	128.414	110.7	111.038	315.007	561.673	510.972	263.864	405.521	125.056	621.021	HLA-E	6	30489467	30494205	+	2975	protein_coding	major histocompatibility complex, class I, E [Source:HGNC Symbol;Acc:HGNC:4962]	-
ENSG00000112992	16.2307	15.132	16.187	16.2623	15.2886	6.95506	5.96016	6.27315	6.4375	7.03785	11.9125	5.73623	NNT	5	43602692	43707405	+	8245	protein_coding	nicotinamide nucleotide transhydrogenase [Source:HGNC Symbol;Acc:HGNC:7863]	-
ENSG00000106991	15.4351	26.445	12.5371	30.194	22.2891	5.1251	4.57587	4.73905	5.78292	5.14824	12.8672	6.61538	ENG	9	127815012	127854756	-	3935	protein_coding	endoglin [Source:HGNC Symbol;Acc:HGNC:3349]	-
ENSG00000146112	24.4816	28.174	24.67	24.8003	24.7225	56.0071	111.719	93.6695	52.3769	89.7803	18.1142	98.7699	PPP1R18	6	30676389	30687895	-	4599	protein_coding	protein phosphatase 1 regulatory subunit 18 [Source:HGNC Symbol;Acc:HGNC:29413]	-
ENSG00000122729	34.9732	34.008	35.7243	33.2687	35.6328	14.188	10.9567	11.6175	15.7754	12.4641	37.5814	14.036	ACO1	9	32384603	32454769	+	7555	protein_coding	aconitase 1 [Source:HGNC Symbol;Acc:HGNC:117]	-
ENSG00000272695	4.48628	3.99518	5.74013	3.92644	3.86913	0.808735	1.15305	1.40687	1.08724	1.38322	6.26486	1.0359	GAS6-DT	13	113864168	113866833	+	1952	lincRNA	GAS6 divergent transcript [Source:HGNC Symbol;Acc:HGNC:43694]	-
ENSG00000249740	0.378721	0.665519	0.949215	0.696659	0.663627	4.06024	2.41941	2.80201	3.93204	2.50318	0.688484	3.77685	OSMR-AS1	5	38710367	38845829	-	2119	lincRNA	OSMR antisense RNA 1 (head to head) [Source:HGNC Symbol;Acc:HGNC:50296]	-
ENSG00000253368	54.0935	73.9231	65.3563	59.6377	58.2756	14.65	28.8664	24.2745	13.2365	26.1965	59.4773	16.567	TRNP1	1	26993707	27000898	+	1976	protein_coding	TMF1-regulated nuclear protein 1 [Source:HGNC Symbol;Acc:HGNC:34348]	-
ENSG00000197312	1.95131	2.1207	2.14197	2.20917	2.24844	7.00318	5.01775	5.16344	6.49796	4.98413	2.45552	6.46477	DDI2	1	15617500	15669044	+	12136	protein_coding	DNA damage inducible 1 homolog 2 [Source:HGNC Symbol;Acc:HGNC:24578]	-
ENSG00000125912	13.8127	18.9292	19.4907	18.365	18.3435	5.22751	5.55077	5.41559	5.19632	6.28732	11.5828	8.33556	NCLN	19	3185563	3209575	+	4175	protein_coding	nicalin [Source:HGNC Symbol;Acc:HGNC:26923]	-
ENSG00000225828	0.692821	0.570042	0.568666	0.938181	0.983006	2.78137	3.00335	3.58259	3.45359	2.91454	0.821978	3.70336	FAM229A	1	32361270	32364278	-	2845	protein_coding	family with sequence similarity 229 member A [Source:HGNC Symbol;Acc:HGNC:44652]	-
ENSG00000189057	0.841904	0.956463	1.35264	0.640766	1.17388	0.0306494	0.161846	0.2557	0.0305218	0.17784	1.04412	0.104689	FAM111B	11	59107185	59127410	+	3863	protein_coding	family with sequence similarity 111 member B [Source:HGNC Symbol;Acc:HGNC:24200]	-
ENSG00000213096	1.52792	1.8254	1.79171	1.74769	1.69809	6.82171	2.99364	4.32641	5.7102	4.1234	2.74883	5.10985	ZNF254	19	24033405	24129961	+	7602	protein_coding	zinc finger protein 254 [Source:HGNC Symbol;Acc:HGNC:13047]	zf-C2H2
ENSG00000103316	0.067008	0.0671185	0.0578078	0.0433698	0.0167111	0.490458	1.0084	0.935641	0.322147	0.675901	0.0794187	0.652845	CRYM	16	21238874	21303083	-	3782	protein_coding	crystallin mu [Source:HGNC Symbol;Acc:HGNC:2418]	-
ENSG00000024526	2.51106	2.16169	1.59602	1.40172	2.24801	0.113639	0.758921	0.652672	0.179734	0.389673	1.42811	0.483094	DEPDC1	1	68474152	68497221	-	5904	protein_coding	DEP domain containing 1 [Source:HGNC Symbol;Acc:HGNC:22949]	-
ENSG00000170074	0	0	0	0	0	0.277671	0.0684251	0.0483671	0.105997	0.1199	0	0.109819	FAM153A	5	177707981	177783398	-	8528	protein_coding	family with sequence similarity 153 member A [Source:HGNC Symbol;Acc:HGNC:29940]	-
ENSG00000115009	0.335638	0.24772	0.507482	0.0748372	0.33702	5.83081	2.24877	3.47973	6.15171	4.0593	0.349946	1.41544	CCL20	2	227805739	227817564	+	1594	protein_coding	C-C motif chemokine ligand 20 [Source:HGNC Symbol;Acc:HGNC:10619]	-
ENSG00000181409	0.0610661	0.00453087	0.0105363	0.00958156	0.0203056	0.152159	0.344828	0.31038	0.129428	0.300283	0.0344649	0.352185	AATK	17	81117295	81166077	-	6225	protein_coding	apoptosis associated tyrosine kinase [Source:HGNC Symbol;Acc:HGNC:21]	-
ENSG00000129295	0.739939	0.238593	0.302995	0.434779	0.36401	2.64245	2.00301	2.24672	2.3202	1.86336	0.347533	1.36383	LRRC6	8	132571953	132675617	-	2778	protein_coding	leucine rich repeat containing 6 [Source:HGNC Symbol;Acc:HGNC:16725]	-
ENSG00000005108	0.0219	0.0348397	0.0370083	0.0136438	0.0404802	0.380976	0.23264	0.333712	0.242737	0.391777	0.0628182	0.210337	THSD7A	7	11370357	11832198	-	10929	protein_coding	thrombospondin type 1 domain containing 7A [Source:HGNC Symbol;Acc:HGNC:22207]	-
ENSG00000023697	7.54451	7.84951	8.06021	7.84364	7.93348	3.48313	2.93113	2.44648	2.65329	3.27509	7.52865	2.70927	DERA	12	15911172	16037282	+	2844	protein_coding	deoxyribose-phosphate aldolase [Source:HGNC Symbol;Acc:HGNC:24269]	-
ENSG00000140092	69.4047	84.6708	49.6015	92.964	77.7242	7.11472	15.317	14.7922	6.25527	11.8515	35.0785	24.1655	FBLN5	14	91869412	91947987	-	4973	protein_coding	fibulin 5 [Source:HGNC Symbol;Acc:HGNC:3602]	-
ENSG00000178734	1.39947	1.77639	1.54558	1.22664	1.65179	0.0507278	0.0892902	0.279038	0.0841943	0.150594	0.496374	0.109434	LMO7DN	13	75871038	75883811	+	1167	lincRNA	LMO7 downstream neighbor [Source:HGNC Symbol;Acc:HGNC:44370]	-
ENSG00000070087	34.1938	36.4174	37.8371	36.1747	36.1417	14.2638	17.2667	16.4092	14.4057	16.2264	27.4412	11.7242	PFN2	3	149964904	150050788	-	3709	protein_coding	profilin 2 [Source:HGNC Symbol;Acc:HGNC:8882]	-
ENSG00000125409	0	0.0216211	0.0251394	0	0	0.32523	0.926592	0.486771	0.278683	0.551129	0	0.913729	TEKT3	17	15303811	15341641	-	2609	protein_coding	tektin 3 [Source:HGNC Symbol;Acc:HGNC:14293]	-
ENSG00000284685	0.126927	0.0391189	0.151615	0.0620443	0.208187	1.35477	1.44524	1.15923	1.25374	1.31846	0.193417	2.31744	AC009093.10	16	29139379	29331304	+	1442	processed_transcript	novel transcript	-
ENSG00000215417	0.895064	0.565386	0.710607	0.606359	0.312205	6.5099	3.74195	3.72077	4.99715	3.28042	0.534516	1.69451	MIR17HG	13	91347820	91354579	+	3492	processed_transcript	miR-17-92a-1 cluster host gene [Source:HGNC Symbol;Acc:HGNC:23564]	-
ENSG00000165916	50.7368	48.057	52.0108	49.2676	48.5116	20.9816	20.9136	20.3309	20.9029	21.7116	46.0195	18.3204	PSMC3	11	47418769	47426473	-	2276	protein_coding	proteasome 26S subunit, ATPase 3 [Source:HGNC Symbol;Acc:HGNC:9549]	-
ENSG00000074317	0	0	0	0	0	0.216415	0.789564	1.14714	0.107757	0.74069	0	0.997402	SNCB	5	176620084	176630556	-	2006	protein_coding	synuclein beta [Source:HGNC Symbol;Acc:HGNC:11140]	-
ENSG00000119333	7.4721	7.65231	8.01807	7.9882	7.57249	3.50104	2.21689	1.80493	2.58088	3.21496	7.02788	2.39497	WDR34	9	128633661	128656787	-	2604	protein_coding	WD repeat domain 34 [Source:HGNC Symbol;Acc:HGNC:28296]	-
ENSG00000121895	0.170356	0.00550443	0.0768017	0.0349211	0.117176	2.73429	1.13068	1.27527	1.90987	1.34074	0.00837408	0.340626	TMEM156	4	38966744	39032922	-	2562	protein_coding	transmembrane protein 156 [Source:HGNC Symbol;Acc:HGNC:26260]	-
ENSG00000256087	3.13105	2.46467	3.54153	2.54875	2.88022	5.99412	10.0319	9.42	7.67979	9.42046	3.4198	15.2036	ZNF432	19	52031379	52095738	-	5985	protein_coding	zinc finger protein 432 [Source:HGNC Symbol;Acc:HGNC:20810]	zf-C2H2
ENSG00000179698	0.0785052	0.0786347	0.0341341	0.0199549	0.037003	0.228866	0.167336	0.176734	0.219147	0.235186	0.0382815	0.351308	WDR97	8	144107726	144118315	+	8967	protein_coding	WD repeat domain 97 [Source:HGNC Symbol;Acc:HGNC:26959]	-
ENSG00000144668	0.00680397	0.0051114	0.0013207	0.00360307	0	0.138277	0.0805716	0.0734393	0.11396	0.0849306	0.0311046	0.334306	ITGA9	3	37452115	37823514	+	8277	protein_coding	integrin subunit alpha 9 [Source:HGNC Symbol;Acc:HGNC:6145]	-
ENSG00000153487	2.14228	1.75948	2.34954	2.0915	2.07768	6.33882	14.4427	15.2912	5.24189	14.1884	2.76408	8.01352	ING1	13	110712736	110723339	+	6388	protein_coding	inhibitor of growth family member 1 [Source:HGNC Symbol;Acc:HGNC:6062]	-
ENSG00000189129	1.88479	2.55889	2.42431	1.62341	2.07697	0.0954829	1.34454	1.0592	0.158475	0.270572	3.91023	0.326141	PLAC9	10	80131682	80145359	+	1240	protein_coding	placenta specific 9 [Source:HGNC Symbol;Acc:HGNC:19255]	-
ENSG00000163053	1.63962	1.79915	1.08298	1.50741	1.24907	0.0638354	0.299164	0.291884	0.0715158	0.31333	0.225562	0.0860695	SLC16A14	2	230034974	230068999	-	4946	protein_coding	solute carrier family 16 member 14 [Source:HGNC Symbol;Acc:HGNC:26417]	-
ENSG00000196968	6.45747	7.48774	6.09801	7.24914	6.10773	15.0309	22.8565	23.0356	15.5006	19.7023	4.83707	17.4702	FUT11	10	73772291	73780251	+	4910	protein_coding	fucosyltransferase 11 [Source:HGNC Symbol;Acc:HGNC:19233]	-
ENSG00000153898	3.44411	2.96223	3.57606	3.0845	2.52933	0.636368	0.623636	0.655942	1.07332	0.682325	1.56451	0.636942	MCOLN2	1	84925583	84997113	-	3442	protein_coding	mucolipin 2 [Source:HGNC Symbol;Acc:HGNC:13357]	-
ENSG00000079691	3.9945	3.52611	2.92781	2.98051	3.24186	0.891024	0.809214	0.831775	1.15611	1.12088	3.82134	0.82648	CARMIL1	6	25279078	25620530	+	6799	protein_coding	capping protein regulator and myosin 1 linker 1 [Source:HGNC Symbol;Acc:HGNC:21581]	-
ENSG00000109107	6.10672	3.52077	8.8034	3.70746	5.05631	22.5907	80.7136	68.5085	15.2953	53.3645	6.0084	31.2514	ALDOC	17	28573115	28577264	-	2928	protein_coding	aldolase, fructose-bisphosphate C [Source:HGNC Symbol;Acc:HGNC:418]	-
ENSG00000147174	0.676544	0.377776	0.920765	0.803012	0.379626	4.5014	1.68633	2.4461	3.97795	2.43554	0.432524	3.85022	GCNA	X	71578411	71613583	+	3621	protein_coding	germ cell nuclear acidic peptidase [Source:HGNC Symbol;Acc:HGNC:15805]	-
ENSG00000075239	12.2688	11.443	14.0872	11.2743	10.8089	5.29727	4.8294	4.96854	4.64176	4.89255	14.8959	3.86896	ACAT1	11	108121516	108147776	+	5584	protein_coding	acetyl-CoA acetyltransferase 1 [Source:HGNC Symbol;Acc:HGNC:93]	-
ENSG00000231233	0.0531287	0	0.151253	0	0.278244	3.07787	6.57978	5.87103	5.04251	3.95898	0	1.25836	CFAP58-DT	10	104351591	104353575	-	795	antisense	CFAP58 divergent transcript [Source:HGNC Symbol;Acc:HGNC:45243]	-
ENSG00000069812	0.039058	0.0208653	0.00404344	0.0165467	0.00584439	0.291964	0.408558	0.389456	0.0654184	0.384124	0	0.570801	HES2	1	6412418	6424670	-	5407	protein_coding	hes family bHLH transcription factor 2 [Source:HGNC Symbol;Acc:HGNC:16005]	bHLH
ENSG00000148841	5.67497	6.03888	4.27707	5.87111	6.29277	12.1045	14.2066	15.3432	14.2138	15.6803	4.87801	22.0862	ITPRIP	10	104309698	104338448	-	7279	protein_coding	inositol 1,4,5-trisphosphate receptor interacting protein [Source:HGNC Symbol;Acc:HGNC:29370]	-
ENSG00000077943	2.33218	1.94638	3.48941	2.1333	2.34024	0.904348	0.262996	0.553688	0.848374	0.575141	4.42881	0.305364	ITGA8	10	15513949	15720125	-	7528	protein_coding	integrin subunit alpha 8 [Source:HGNC Symbol;Acc:HGNC:6144]	-
ENSG00000103381	6.62049	7.70583	6.26316	6.42998	7.33968	3.10727	2.37845	2.43408	2.92158	2.20528	5.37683	2.10749	CPPED1	16	12659799	12804017	-	6484	protein_coding	calcineurin like phosphoesterase domain containing 1 [Source:HGNC Symbol;Acc:HGNC:25632]	-
ENSG00000131668	0	0	0	0	0	1.37699	1.20797	1.35606	1.00632	0.638345	0	0.191649	BARX1	9	93951622	93955372	-	1777	protein_coding	BARX homeobox 1 [Source:HGNC Symbol;Acc:HGNC:955]	Homeobox
ENSG00000139200	0.0862163	0.181353	0.0535527	0.1461	0.193513	0.193344	4.10936	3.21716	0.481346	2.35785	0.387572	1.69446	PIANP	12	6693792	6700800	-	3266	protein_coding	PILR alpha associated neural protein [Source:HGNC Symbol;Acc:HGNC:25338]	-
ENSG00000197044	3.36262	3.07412	3.94389	2.64434	2.31281	0.930965	0.759347	0.866447	0.71601	0.97246	2.08308	0.528987	ZNF441	19	11767000	11784078	+	4748	protein_coding	zinc finger protein 441 [Source:HGNC Symbol;Acc:HGNC:20875]	zf-C2H2
ENSG00000119699	0.507123	0.628493	0.705183	0.41572	0.508027	1.21676	2.58278	2.26634	1.91951	1.91173	0.881926	3.70776	TGFB3	14	75958099	75982991	-	4914	protein_coding	transforming growth factor beta 3 [Source:HGNC Symbol;Acc:HGNC:11769]	-
ENSG00000103647	0.70783	0.832455	1.0226	1.24945	1.13819	4.85678	3.29442	3.66526	6.15874	3.9402	1.01423	3.0506	CORO2B	15	68578969	68727806	+	3998	protein_coding	coronin 2B [Source:HGNC Symbol;Acc:HGNC:2256]	-
ENSG00000260296	0.121686	0.158453	0.132273	0.103103	0.0819376	3.10409	0.504347	0.891258	2.64957	0.800902	0.185431	1.49013	AC095057.3	4	40166675	40167831	+	1157	sense_overlapping	novel transcript, overlapping N4BP2	-
ENSG00000270589	0	0.102625	0.15247	0	0.0574905	1.41207	1.42811	1.3955	1.46578	1.57925	0	1.30369	AL158163.1	10	110910596	110912244	+	1649	antisense	novel transcript, antisense to BBIP1	-
ENSG00000241644	1.84747	0.918992	2.75877	1.27647	1.34789	0.046761	0.154327	0.160761	0.0582078	0.0520565	1.83023	0.346764	INMT	7	30697985	30757602	+	3376	protein_coding	indolethylamine N-methyltransferase [Source:HGNC Symbol;Acc:HGNC:6069]	-
ENSG00000119673	5.93053	6.8125	6.5141	7.13475	7.50068	2.09453	1.41955	1.77357	2.34038	2.77738	7.34272	2.13472	ACOT2	14	73567620	73575658	+	2393	protein_coding	acyl-CoA thioesterase 2 [Source:HGNC Symbol;Acc:HGNC:18431]	-
ENSG00000137834	3.02036	2.90018	1.75148	2.77574	2.32493	0.511591	0.805576	0.873387	0.771075	0.729517	1.08237	0.492167	SMAD6	15	66702228	66782848	+	8563	protein_coding	SMAD family member 6 [Source:HGNC Symbol;Acc:HGNC:6772]	MH1
ENSG00000104611	7.15496	8.80207	8.40151	9.0194	8.27725	3.60125	3.00949	3.10094	3.69995	3.15064	7.52559	3.11475	SH2D4A	8	19313617	19396218	+	4148	protein_coding	SH2 domain containing 4A [Source:HGNC Symbol;Acc:HGNC:26102]	-
ENSG00000112658	18.1501	18.1934	11.587	17.807	16.9284	4.88867	6.26896	5.40921	5.67268	5.70322	12.2487	4.56396	SRF	6	43171299	43181507	+	4202	protein_coding	serum response factor [Source:HGNC Symbol;Acc:HGNC:11291]	SRF
ENSG00000149212	1.0533	0.926996	0.886054	1.10992	1.03562	3.33334	5.05585	5.3118	2.26749	4.00284	1.25403	4.86376	SESN3	11	95165513	95232541	-	10573	protein_coding	sestrin 3 [Source:HGNC Symbol;Acc:HGNC:23060]	-
ENSG00000184979	1.90455	1.45064	4.59542	2.25526	1.63272	0.166837	0.851625	0.453761	0.073841	0.240137	2.22706	0.519877	USP18	22	18149899	18177397	+	2129	protein_coding	ubiquitin specific peptidase 18 [Source:HGNC Symbol;Acc:HGNC:12616]	-
ENSG00000197323	9.08363	7.08505	7.25376	7.39336	7.56018	26.2092	23.4133	23.801	23.3106	20.4589	8.76864	16.3272	TRIM33	1	114392777	114511160	-	9574	protein_coding	tripartite motif containing 33 [Source:HGNC Symbol;Acc:HGNC:16290]	-
ENSG00000125398	0.121649	0.129018	0.144456	0.147787	0.208797	0.23068	3.28361	3.29086	0.534346	2.07067	0.752403	1.31442	SOX9	17	72121020	72126420	+	3935	protein_coding	SRY-box 9 [Source:HGNC Symbol;Acc:HGNC:11204]	HMG
ENSG00000139209	1.14467	1.17038	1.42148	0.784238	0.960597	0.0714106	0.196085	0.112605	0.0853358	0.242829	0.807451	0.107837	SLC38A4	12	46764761	46832408	-	4145	protein_coding	solute carrier family 38 member 4 [Source:HGNC Symbol;Acc:HGNC:14679]	-
ENSG00000154358	0.703302	1.07045	0.911349	1.07552	0.902804	2.51904	2.11372	2.06872	2.63149	2.23395	0.990662	3.07179	OBSCN	1	228208130	228378874	+	32290	protein_coding	obscurin, cytoskeletal calmodulin and titin-interacting RhoGEF [Source:HGNC Symbol;Acc:HGNC:15719]	-
ENSG00000253882	0.0854457	0.0233418	0.00603114	0.0699289	0.0305109	0.49537	0.55191	0.571924	0.504148	0.669916	0.0236738	0.598915	AC099548.2	7	143761790	143836933	-	3625	transcribed_unprocessed_pseudogene	family with sequence similarity 115, member C pseudogene [Source:NCBI gene;Acc:154761]	-
ENSG00000185250	0.201085	0.0535014	0.141492	0.206316	0.0846256	0.937995	1.02783	0.721863	0.758673	0.773694	0.0287271	1.45352	PPIL6	6	109390215	109441171	-	4481	protein_coding	peptidylprolyl isomerase like 6 [Source:HGNC Symbol;Acc:HGNC:21557]	-
ENSG00000175866	0.220328	0.56064	0.323013	0.537723	0.360913	0.9552	5.3215	4.483	1.08875	3.85439	0.237733	1.86202	BAIAP2	17	81035122	81117432	+	10288	protein_coding	BAI1 associated protein 2 [Source:HGNC Symbol;Acc:HGNC:947]	-
ENSG00000072401	5.81581	6.145	6.72946	6.03125	6.58119	31.7281	20.6909	20.0589	21.5957	19.2031	7.33609	14.5441	UBE2D1	10	58334975	58370753	+	3486	protein_coding	ubiquitin conjugating enzyme E2 D1 [Source:HGNC Symbol;Acc:HGNC:12474]	-
ENSG00000249069	0	0	0	0	0	0.954576	0.776761	0.757497	0.90385	0.405433	0	0.979008	LINC01033	5	54320944	54415125	+	1261	lincRNA	long intergenic non-protein coding RNA 1033 [Source:HGNC Symbol;Acc:HGNC:49019]	-
ENSG00000154429	2.43457	2.22917	2.57621	1.72612	1.99806	8.77483	13.0972	12.1804	6.38193	8.43855	2.37735	5.5396	CCSAP	1	229321005	229343294	-	6263	protein_coding	centriole, cilia and spindle associated protein [Source:HGNC Symbol;Acc:HGNC:29578]	-
ENSG00000186283	4.39591	3.96392	3.80661	5.17727	3.86839	1.3451	1.46845	1.34955	1.08865	1.52955	3.49448	1.43458	TOR3A	1	179081377	179098023	+	3917	protein_coding	torsin family 3 member A [Source:HGNC Symbol;Acc:HGNC:11997]	-
ENSG00000168497	0.562467	0.576497	1.12395	0.942059	0.234876	0	0.0645411	0	0.0730292	0.0098957	0.544831	0.0263673	CAVIN2	2	191834302	191847255	-	3229	protein_coding	caveolae associated protein 2 [Source:HGNC Symbol;Acc:HGNC:10690]	-
ENSG00000140455	3.49802	3.09874	3.02713	2.74257	3.73436	8.24501	10.3584	11.3104	8.15752	9.67157	4.08694	8.53154	USP3	15	63504511	63594640	+	7764	protein_coding	ubiquitin specific peptidase 3 [Source:HGNC Symbol;Acc:HGNC:12626]	-
ENSG00000138744	6.63067	6.62263	5.90087	5.7184	5.37898	2.13307	3.12208	2.80919	2.03164	2.30745	4.30627	2.17194	NAAA	4	75913657	75941051	-	4459	protein_coding	N-acylethanolamine acid amidase [Source:HGNC Symbol;Acc:HGNC:736]	-
ENSG00000198959	61.399	67.4178	28.0047	66.5312	63.1245	6.23966	8.41549	8.69474	5.80285	8.73584	24.6288	17.2484	TGM2	20	38127387	38166578	-	8036	protein_coding	transglutaminase 2 [Source:HGNC Symbol;Acc:HGNC:11778]	-
ENSG00000281344	0.016894	0.0130697	0.01445	0.0210201	0.0159535	0.0472605	0.0651604	0.0603586	0.0478305	0.0683447	0.0148602	0.131855	HELLPAR	12	102197585	102402596	+	205012	macro_lncRNA	HELLP associated long non-coding RNA [Source:HGNC Symbol;Acc:HGNC:43984]	-
ENSG00000179403	0.283528	0.172625	0.226614	0.211967	0.243321	1.161	2.70739	1.89875	0.841906	1.533	0.338865	0.937128	VWA1	1	1434861	1442882	+	5065	protein_coding	von Willebrand factor A domain containing 1 [Source:HGNC Symbol;Acc:HGNC:30910]	-
ENSG00000139174	1.29575	1.52703	1.56277	1.53326	1.25682	0.392413	0.280499	0.292193	0.502771	0.414574	0.705	0.265836	PRICKLE1	12	42456757	42590355	-	8247	protein_coding	prickle planar cell polarity protein 1 [Source:HGNC Symbol;Acc:HGNC:17019]	-
ENSG00000165891	1.28885	2.14119	1.75687	1.87367	1.9578	9.18249	6.61944	6.68531	9.5402	5.41932	2.12399	4.84932	E2F7	12	77021247	77065580	-	6303	protein_coding	E2F transcription factor 7 [Source:HGNC Symbol;Acc:HGNC:23820]	E2F
ENSG00000111237	11.1414	11.3355	9.67864	10.2721	12.0852	3.7426	3.02448	3.2148	4.033	4.26408	11.0112	3.10889	VPS29	12	110491097	110502117	-	3211	protein_coding	VPS29, retromer complex component [Source:HGNC Symbol;Acc:HGNC:14340]	-
ENSG00000125834	4.41033	5.01528	4.1541	5.17827	5.12642	11.3868	22.9052	20.8353	10.6207	16.0695	3.71612	18.5968	STK35	20	2101611	2177038	+	7055	protein_coding	serine/threonine kinase 35 [Source:HGNC Symbol;Acc:HGNC:16254]	-
ENSG00000198805	6.42557	5.98302	5.51722	5.82906	5.98953	15.6807	27.4313	23.5974	13.5026	23.8279	7.26204	16.7184	PNP	14	20468954	20477094	+	4139	protein_coding	purine nucleoside phosphorylase [Source:HGNC Symbol;Acc:HGNC:7892]	-
ENSG00000278464	0	0	0	0	0	1.59043	1.52414	1.62009	1.29051	1.31151	0	1.39782	AC068506.1	18	34892013	34902885	-	670	lincRNA	novel transcript	-
ENSG00000113263	0	0	0	0	0	0.0894458	0.0750872	0.127419	0.109629	0.163406	0	0.0593723	ITK	5	157142933	157255191	+	8604	protein_coding	IL2 inducible T cell kinase [Source:HGNC Symbol;Acc:HGNC:6171]	-
ENSG00000131015	4.41473	4.99698	4.27048	4.25564	4.79045	0.672886	2.4718	1.91504	0.844889	1.38567	3.27621	1.00981	ULBP2	6	149942000	149949235	+	1349	protein_coding	UL16 binding protein 2 [Source:HGNC Symbol;Acc:HGNC:14894]	-
ENSG00000111799	304.462	268.003	269.235	261.357	263.7	36.1287	78.4222	78.7686	41.821	61.6279	203.298	111.736	COL12A1	6	75084326	75206051	-	12481	protein_coding	collagen type XII alpha 1 chain [Source:HGNC Symbol;Acc:HGNC:2188]	-
ENSG00000139572	0	0.0414166	0.0214027	0.0291949	0	0.405674	1.1629	0.690698	0.269323	0.90714	0.0210028	0.885572	GPR84	12	54362445	54364487	-	2043	protein_coding	G protein-coupled receptor 84 [Source:HGNC Symbol;Acc:HGNC:4535]	-
ENSG00000101367	56.7512	57.2857	52.886	47.1216	50.6477	21.4258	18.3138	17.6703	21.5389	19.3876	38.1566	13.6734	MAPRE1	20	32819893	32850405	+	2623	protein_coding	microtubule associated protein RP/EB family member 1 [Source:HGNC Symbol;Acc:HGNC:6890]	-
ENSG00000229152	14.9063	14.0495	19.13	14.669	17.5383	60.8027	49.2874	48.6421	53.2295	49.5075	24.6189	42.4369	ANKRD10-IT1	13	110894639	110899172	-	800	sense_intronic	ANKRD10 intronic transcript 1 [Source:HGNC Symbol;Acc:HGNC:39891]	-
ENSG00000253139	1.53709	2.30944	1.3331	2.49388	1.11942	0	0	0.12607	0	0.0742235	1.99344	0.0494425	AC013644.1	8	56536758	56540497	-	861	lincRNA	novel transcript	-
ENSG00000154153	0.255816	0.299459	0.404425	0.411301	0.387398	2.57464	2.05301	1.76791	1.29056	1.47595	0.22544	1.70541	RETREG1	5	16473038	16617058	-	4568	protein_coding	reticulophagy regulator 1 [Source:HGNC Symbol;Acc:HGNC:25964]	-
ENSG00000168575	11.6538	12.3186	7.90106	12.0103	12.5931	3.83015	3.10361	2.70833	4.31131	3.31513	7.77281	3.3397	SLC20A2	8	42416475	42541926	-	6641	protein_coding	solute carrier family 20 member 2 [Source:HGNC Symbol;Acc:HGNC:10947]	-
ENSG00000110090	18.7157	22.4886	19.2337	25.6479	22.0097	7.47845	6.4759	8.38771	9.48873	8.51518	13.9739	6.67567	CPT1A	11	68754620	68844410	-	6565	protein_coding	carnitine palmitoyltransferase 1A [Source:HGNC Symbol;Acc:HGNC:2328]	-
ENSG00000204131	0.207537	0.272394	0.169164	0.314968	0.257002	0.0133739	0.0459038	0.0784698	0.0188674	0.0216559	0.219318	0.0589046	NHSL2	X	71910818	72161750	+	17706	protein_coding	NHS like 2 [Source:HGNC Symbol;Acc:HGNC:33737]	-
ENSG00000182541	6.43715	5.43295	3.29006	5.44492	5.18311	1.34966	0.986285	0.805738	1.08287	0.99692	2.40623	1.78352	LIMK2	22	31212239	31280080	+	6170	protein_coding	LIM domain kinase 2 [Source:HGNC Symbol;Acc:HGNC:6614]	-
ENSG00000108561	34.1818	35.6031	40.3925	32.1663	35.7757	11.0877	14.1375	11.8215	11.9841	15.9219	39.8307	10.0272	C1QBP	17	5432777	5448830	-	2335	protein_coding	complement C1q binding protein [Source:HGNC Symbol;Acc:HGNC:1243]	-
ENSG00000284713	0.00970974	0.175064	0.128162	0.0514183	0	1.38812	0.603651	0.943226	1.21971	0.705175	0.103573	1.51931	AP003071.5	11	69155478	69159752	+	2900	protein_coding	novel protein	-
ENSG00000134627	0.311977	0.507412	0.530024	0.497262	0.211456	3.2167	2.32271	2.10995	2.91013	1.71053	0.593079	1.83523	PIWIL4	11	94543840	94621421	+	4558	protein_coding	piwi like RNA-mediated gene silencing 4 [Source:HGNC Symbol;Acc:HGNC:18444]	-
ENSG00000227471	0	0	0	0	0.0285118	0.231456	0.288317	0.176285	0.431434	0.33635	0	0.544127	AKR1B15	7	134549136	134579875	+	3325	protein_coding	aldo-keto reductase family 1 member B15 [Source:HGNC Symbol;Acc:HGNC:37281]	-
ENSG00000167553	24.8323	28.2534	19.611	28.364	27.6565	8.11738	10.3909	8.62554	8.07085	8.16253	14.6952	10.7735	TUBA1C	12	49188736	49274603	+	4631	protein_coding	tubulin alpha 1c [Source:HGNC Symbol;Acc:HGNC:20768]	-
ENSG00000164970	7.00978	8.05422	7.88498	9.43095	7.76228	19.2948	29.5468	27.4895	19.625	22.7863	4.51552	23.3786	FAM219A	9	34398184	34458570	-	3782	protein_coding	family with sequence similarity 219 member A [Source:HGNC Symbol;Acc:HGNC:19920]	-
ENSG00000203392	0.114932	0.051165	0.123939	0.094675	0.114651	0.73384	0.60489	1.52604	0.659488	0.789773	0.0972988	2.49049	AC105020.1	15	75678548	75680752	+	2205	antisense	novel transcript, antisense to CSPG4	-
ENSG00000064652	5.76649	4.40549	5.01615	4.40199	5.1095	1.801	1.40305	0.963153	1.59422	1.30513	5.76549	1.94863	SNX24	5	122843439	123029354	+	3550	protein_coding	sorting nexin 24 [Source:HGNC Symbol;Acc:HGNC:21533]	-
ENSG00000173705	2.35589	2.61603	1.87284	3.32586	2.5524	0.0315226	0.420302	0.30561	0.125565	0.306261	0.899645	0.705533	SUSD5	3	33150042	33219215	-	5008	protein_coding	sushi domain containing 5 [Source:HGNC Symbol;Acc:HGNC:29061]	-
ENSG00000231426	0.552267	0.10326	0.851875	0.428934	0.39666	0	0.0544988	0.0170313	0	0	0.0897673	0	FILNC1	6	139677639	139860476	+	1912	lincRNA	FOXO induced long non-coding RNA 1 [Source:HGNC Symbol;Acc:HGNC:53755]	-
ENSG00000159388	9.72823	10.5883	9.96003	10.936	10.0177	2.34765	4.91339	5.02768	2.57308	4.39835	8.64556	3.14218	BTG2	1	203305491	203309602	+	2757	protein_coding	BTG anti-proliferation factor 2 [Source:HGNC Symbol;Acc:HGNC:1131]	-
ENSG00000078549	0.0412152	0	0	0	0	0.285946	0.222679	0.373365	0.204218	0.168372	0	0.0560787	ADCYAP1R1	7	31052461	31111479	+	6832	protein_coding	ADCYAP receptor type I [Source:HGNC Symbol;Acc:HGNC:242]	-
ENSG00000197879	34.5413	44.7827	30.259	46.2037	39.951	10.8184	10.0577	11.0046	10.5964	11.6898	22.8598	16.8316	MYO1C	17	1464186	1492812	-	8106	protein_coding	myosin IC [Source:HGNC Symbol;Acc:HGNC:7597]	-
ENSG00000137270	0	0	0	0	0	0.442479	0.37686	0.482862	0.255853	0.260017	0	0.469578	GCM1	6	53126964	53148829	-	2765	protein_coding	glial cells missing homolog 1 [Source:HGNC Symbol;Acc:HGNC:4197]	GCM
ENSG00000130822	0.0829647	0.0886417	0.0472386	0.0263606	0.0496572	0.604669	0.52807	0.328345	0.351254	0.527219	0.117997	0.330291	PNCK	X	153669730	153689010	-	5091	protein_coding	pregnancy up-regulated nonubiquitous CaM kinase [Source:HGNC Symbol;Acc:HGNC:13415]	-
ENSG00000146592	0.574067	0.599175	1.05344	0.582453	0.844559	3.45	2.31182	2.8917	3.78408	2.81787	1.5805	2.30827	CREB5	7	28299321	28825894	+	11674	protein_coding	cAMP responsive element binding protein 5 [Source:HGNC Symbol;Acc:HGNC:16844]	TF_bZIP
ENSG00000173692	40.2233	43.1906	36.318	37.938	39.3987	14.2549	11.2539	11.0952	17.3475	12.801	31.1455	10.2137	PSMD1	2	231056864	231172827	+	5187	protein_coding	proteasome 26S subunit, non-ATPase 1 [Source:HGNC Symbol;Acc:HGNC:9554]	-
ENSG00000132334	0.185466	0.234725	0.283138	0.20041	0.187044	1.6071	0.641812	0.70335	1.78931	1.03667	0.654994	0.611931	PTPRE	10	127907061	128085855	+	11235	protein_coding	protein tyrosine phosphatase, receptor type E [Source:HGNC Symbol;Acc:HGNC:9669]	-
ENSG00000120675	6.22198	5.21166	5.009	4.04026	4.95699	1.97037	1.56005	1.58054	1.62007	1.96877	5.27956	1.32336	DNAJC15	13	43023203	43114224	+	8042	protein_coding	DnaJ heat shock protein family (Hsp40) member C15 [Source:HGNC Symbol;Acc:HGNC:20325]	-
ENSG00000137266	0.556962	0.889123	0.475441	0.767518	1.04057	4.95879	2.02126	2.60569	5.98936	1.98047	0.937936	3.69102	SLC22A23	6	3268962	3457022	-	8898	protein_coding	solute carrier family 22 member 23 [Source:HGNC Symbol;Acc:HGNC:21106]	-
ENSG00000278621	10.2248	4.93314	5.40338	10.1488	11.9854	0.712794	0.911269	0.742899	0.747184	1.21495	7.46417	2.10422	AC037198.2	15	39588357	39588882	-	526	antisense	novel transcript, antisense to THBS1	-
ENSG00000169083	5.00346	5.65198	4.62501	5.29103	4.64795	2.02043	1.76348	1.57869	1.96586	2.05226	5.23302	1.4912	AR	X	67544032	67730619	+	12775	protein_coding	androgen receptor [Source:HGNC Symbol;Acc:HGNC:644]	ESR-like
ENSG00000186889	0.660991	0.775582	0.568201	0.68006	0.927248	0.0264697	0.0559097	0.0400404	0.0790783	0.0803652	0.302174	0.0999295	TMEM17	2	62500221	62511894	-	2982	protein_coding	transmembrane protein 17 [Source:HGNC Symbol;Acc:HGNC:26623]	-
ENSG00000261083	0.445189	0.199073	0.259244	0.101037	0.115982	1.6825	0.635448	0.704843	1.76426	0.956251	0.1696	1.88692	LINC02516	4	124499942	124558434	-	1771	lincRNA	long intergenic non-protein coding RNA 2516 [Source:HGNC Symbol;Acc:HGNC:53505]	-
ENSG00000125430	2.40554	2.8562	2.38304	2.36158	2.6849	7.73221	5.70032	5.92179	7.05559	6.60855	2.22659	6.08369	HS3ST3B1	17	14301083	14349404	+	5367	protein_coding	heparan sulfate-glucosamine 3-sulfotransferase 3B1 [Source:HGNC Symbol;Acc:HGNC:5198]	-
ENSG00000105643	2.58082	2.11976	3.66582	2.82662	1.90135	9.63889	12.6426	13.3336	8.9334	12.1866	3.67366	8.30376	ARRDC2	19	18001132	18014102	+	4637	protein_coding	arrestin domain containing 2 [Source:HGNC Symbol;Acc:HGNC:25225]	-
ENSG00000144645	1.0169	1.28353	0.882658	1.4854	0.825901	0.321306	0.278428	0.345324	0.34294	0.220119	0.881393	0.154625	OSBPL10	3	31657890	32077580	-	11976	protein_coding	oxysterol binding protein like 10 [Source:HGNC Symbol;Acc:HGNC:16395]	-
ENSG00000284610	0	0.00897953	0	0	0	0.446053	0.265397	0.342122	0.613115	0.249237	0	0.1152	AC107918.4	8	12006188	12015193	-	3141	transcribed_unprocessed_pseudogene	RNA binding protein, fox-1 homolog (C. elegans) 1 (RBFOX1) pseudogene	-
ENSG00000143067	6.13046	5.14466	5.29983	5.40132	6.38782	21.2324	12.109	14.4398	20.3955	14.1226	6.74572	14.4278	ZNF697	1	119619422	119647773	-	5041	protein_coding	zinc finger protein 697 [Source:HGNC Symbol;Acc:HGNC:32034]	zf-C2H2
ENSG00000149925	1.08937	1.01914	1.76422	0.780597	0.988527	4.95344	11.7666	11.3064	3.7937	8.88995	1.10669	4.84293	ALDOA	16	30064164	30070457	+	3916	protein_coding	aldolase, fructose-bisphosphate A [Source:HGNC Symbol;Acc:HGNC:414]	-
ENSG00000233452	0.318543	0.375374	0.303702	0.282796	0.275999	1.78586	1.14759	1.01305	1.5692	1.39274	0.392611	0.796726	STXBP5-AS1	6	146841901	147204614	-	6011	antisense	STXBP5 antisense RNA 1 [Source:HGNC Symbol;Acc:HGNC:44183]	-
ENSG00000100811	11.2746	11.3433	9.9599	10.9082	11.3537	25.601	33.6576	33.2086	23.6848	29.8444	11.4013	28.515	YY1	14	100238298	100282792	+	8720	protein_coding	YY1 transcription factor [Source:HGNC Symbol;Acc:HGNC:12856]	zf-C2H2
ENSG00000164692	402.453	522.093	499.693	559.296	455.965	24.4842	87.4562	81.3627	28.7736	79.1255	441.882	164.066	COL1A2	7	94394561	94431232	+	11156	protein_coding	collagen type I alpha 2 chain [Source:HGNC Symbol;Acc:HGNC:2198]	-
ENSG00000198743	41.594	36.9492	49.1547	34.5964	34.0615	283.106	162.562	192.962	275.344	152.436	33.6513	88.2363	SLC5A3	21	34073570	34106262	+	11576	protein_coding	solute carrier family 5 member 3 [Source:HGNC Symbol;Acc:HGNC:11038]	-
ENSG00000180914	21.624	22.1314	14.254	17.2897	17.3089	1.77922	4.33058	3.73442	1.74133	3.28805	3.4981	6.10635	OXTR	3	8750408	8769628	-	4514	protein_coding	oxytocin receptor [Source:HGNC Symbol;Acc:HGNC:8529]	-
ENSG00000273381	0.10922	0.0615375	0.0424008	0.0578378	0.0766075	1.10984	0.348602	0.331558	0.681233	0.325342	0.119624	0.665639	AL158071.4	9	91206175	91210299	-	4125	lincRNA	novel transcript	-
ENSG00000187778	13.2479	12.8384	11.7674	12.0923	14.4808	4.41264	3.77408	3.54625	5.27191	4.84332	10.2776	3.60718	MCRS1	12	49556544	49568153	-	3269	protein_coding	microspherule protein 1 [Source:HGNC Symbol;Acc:HGNC:6960]	-
ENSG00000244953	0	0	0	0	0	0.308782	0.988515	0.812104	0.211404	0.781252	0	0.405924	AC087521.1	11	43943787	43947206	-	2045	lincRNA	novel transcript	-
ENSG00000091140	14.9559	12.9447	12.6726	12.6235	13.1137	4.5432	4.38123	4.9367	5.29563	5.50543	11.8831	3.94449	DLD	7	107890970	107931730	+	5299	protein_coding	dihydrolipoamide dehydrogenase [Source:HGNC Symbol;Acc:HGNC:2898]	-
ENSG00000177459	1.48706	1.05708	1.58913	1.39714	1.13052	0.112056	0.0236688	0.147933	0	0.145159	0.925913	0.120869	ERICH5	8	98064311	98093610	+	1761	protein_coding	glutamate rich 5 [Source:HGNC Symbol;Acc:HGNC:26823]	-
ENSG00000185269	0.228512	0.256916	0.0832803	0.227201	0.266915	5.26173	2.492	2.18961	5.42207	1.67228	0.0994904	0.542876	NOTUM	17	81952507	81961840	-	3019	protein_coding	notum, palmitoleoyl-protein carboxylesterase [Source:HGNC Symbol;Acc:HGNC:27106]	-
ENSG00000103005	5.52263	5.77403	4.50087	6.8251	6.28189	1.84558	1.29606	1.62852	2.43943	1.77067	3.76912	1.67138	USB1	16	57999546	58021618	+	8265	protein_coding	U6 snRNA biogenesis phosphodiesterase 1 [Source:HGNC Symbol;Acc:HGNC:25792]	-
ENSG00000151465	32.3164	31.7713	34.4813	28.8798	30.7133	11.8284	12.4401	11.8479	13.8145	12.4809	28.9509	12.3513	CDC123	10	12195965	12250589	+	2404	protein_coding	cell division cycle 123 [Source:HGNC Symbol;Acc:HGNC:16827]	-
ENSG00000004142	37.7833	38.8297	35.1136	38.2942	38.8415	14.9138	11.5452	12.221	14.546	13.9503	29.6275	17.3511	POLDIP2	17	28347177	28357522	-	2121	protein_coding	DNA polymerase delta interacting protein 2 [Source:HGNC Symbol;Acc:HGNC:23781]	-
ENSG00000166435	1.40233	1.53192	1.3162	1.28336	1.23815	4.43702	2.08954	2.78473	4.3515	2.86791	1.10979	3.95433	XRRA1	11	74807739	74949200	-	9086	protein_coding	X-ray radiation resistance associated 1 [Source:HGNC Symbol;Acc:HGNC:18868]	-
ENSG00000178537	22.3334	21.6231	24.968	17.6122	18.5984	4.03225	3.75378	3.59811	6.8114	4.55438	13.6498	1.92231	SLC25A20	3	48856931	48898993	-	1982	protein_coding	solute carrier family 25 member 20 [Source:HGNC Symbol;Acc:HGNC:1421]	-
ENSG00000135679	48.3909	44.357	46.8199	43.8584	43.8481	22.1218	12.4377	14.0013	20.824	16.2015	55.6096	19.2725	MDM2	12	68808176	68850686	+	13284	protein_coding	MDM2 proto-oncogene [Source:HGNC Symbol;Acc:HGNC:6973]	-
ENSG00000256292	0.350033	0.194784	0.0452961	0	0	2.09869	2.76336	1.3943	3.69134	1.3461	0	0.852575	LINC02376	12	127274467	127284283	-	724	lincRNA	long intergenic non-protein coding RNA 2376 [Source:HGNC Symbol;Acc:HGNC:53298]	-
ENSG00000234279	1.62941	0.867052	1.12675	2.04929	1.82861	7.60064	7.57488	5.43711	13.8587	6.76045	5.43149	7.89046	LINC01937	2	238720324	238740780	+	553	lincRNA	long intergenic non-protein coding RNA 1937 [Source:HGNC Symbol;Acc:HGNC:52760]	-
ENSG00000163141	0.0961032	0.107369	0.111926	0.0430623	0.0663704	0.999867	1.11068	0.900512	0.830612	0.541082	0.129549	0.586748	BNIPL	1	151036321	151047720	+	3809	protein_coding	BCL2 interacting protein like [Source:HGNC Symbol;Acc:HGNC:16976]	-
ENSG00000127463	19.1589	21.2319	23.4578	20.97	20.8394	9.01043	9.44886	9.19419	8.80954	8.92884	15.7937	10.0685	EMC1	1	19215664	19251552	-	9623	protein_coding	ER membrane protein complex subunit 1 [Source:HGNC Symbol;Acc:HGNC:28957]	-
ENSG00000168297	14.9942	17.7609	18.3756	18.2144	15.517	5.10098	7.42296	6.40246	5.02468	6.47838	16.6378	7.78806	PXK	3	58332880	58426126	+	5354	protein_coding	PX domain containing serine/threonine kinase like [Source:HGNC Symbol;Acc:HGNC:23326]	-
ENSG00000179862	2.62111	3.61132	2.37568	3.25193	2.54534	16.0594	10.6577	10.2195	11.5576	12.5045	2.75516	6.85778	CITED4	1	40861051	40862366	-	1316	protein_coding	Cbp/p300 interacting transactivator with Glu/Asp rich carboxy-terminal domain 4 [Source:HGNC Symbol;Acc:HGNC:18696]	-
ENSG00000196924	244.01	373.247	269.89	379.874	293.115	39.0822	75.0331	68.5721	38.6893	71.3778	169.872	122.047	FLNA	X	154348524	154374638	-	10585	protein_coding	filamin A [Source:HGNC Symbol;Acc:HGNC:3754]	-
ENSG00000174446	7.41272	5.1317	7.0756	5.11109	5.63622	1.96623	1.83568	1.68724	2.16951	1.98673	6.82367	1.55247	SNAPC5	15	66490135	66497813	-	2509	protein_coding	small nuclear RNA activating complex polypeptide 5 [Source:HGNC Symbol;Acc:HGNC:15484]	-
ENSG00000183092	0.0714857	0.0859244	0.112395	0.0870678	0.0561574	0.38825	0.600502	0.486376	0.341734	0.594205	0.0217866	0.629525	BEGAIN	14	100537147	100587413	-	7878	protein_coding	brain enriched guanylate kinase associated [Source:HGNC Symbol;Acc:HGNC:24163]	-
ENSG00000180332	2.23454	1.55012	1.17813	0.647623	2.28744	0	0	0.0116403	0	0.0342662	1.23089	0.148367	KCTD4	13	45192853	45194717	-	1865	protein_coding	potassium channel tetramerization domain containing 4 [Source:HGNC Symbol;Acc:HGNC:23227]	-
ENSG00000145390	61.7384	50.6115	36.2942	45.8033	57.6479	19.0363	14.9109	16.2737	19.0146	15.5916	32.0739	17.288	USP53	4	119212587	119295517	+	11950	protein_coding	ubiquitin specific peptidase 53 [Source:HGNC Symbol;Acc:HGNC:29255]	-
ENSG00000047621	10.0398	9.85651	11.0665	7.8738	8.56716	3.96341	3.28703	3.05704	3.8912	2.99218	7.30639	3.00808	C12orf4	12	4487728	4538508	-	4939	protein_coding	chromosome 12 open reading frame 4 [Source:HGNC Symbol;Acc:HGNC:1184]	-
ENSG00000279025	0	0	0	0.0552271	0	1.7906	2.31559	2.05031	1.5648	1.24263	0	0.709499	AL356863.1	13	38372856	38373935	+	1080	TEC	TEC	-
ENSG00000124120	9.84179	10.4266	12.1186	9.46881	9.55555	4.52988	2.32545	3.31925	4.09255	3.87394	9.61549	4.43588	TTPAL	20	44475886	44494603	+	7044	protein_coding	alpha tocopherol transfer protein like [Source:HGNC Symbol;Acc:HGNC:16114]	-
ENSG00000199459	23.4225	21.5381	10.0371	22.367	21.4022	0.179392	4.35752	1.97356	0.893225	1.88814	8.19167	1.7415	RF00019	1	85435175	85435284	-	110	misc_RNA		-
ENSG00000166828	0	0	0	0	0	0.348861	0.582365	0.442602	0.252151	0.291561	0	0.182079	SCNN1G	16	23182715	23216883	+	3507	protein_coding	sodium channel epithelial 1 gamma subunit [Source:HGNC Symbol;Acc:HGNC:10602]	-
ENSG00000125995	93.9611	59.3624	84.3683	71.8589	82.2426	25.074	52.0415	35.6717	30.0643	35.7084	105.377	28.3193	ROMO1	20	35699272	35700984	+	702	protein_coding	reactive oxygen species modulator 1 [Source:HGNC Symbol;Acc:HGNC:16185]	-
ENSG00000101346	21.3334	21.6341	23.8974	21.6221	21.7801	6.68212	7.28082	7.78368	6.19252	8.58252	19.5881	10.0794	POFUT1	20	32207880	32238667	+	6426	protein_coding	protein O-fucosyltransferase 1 [Source:HGNC Symbol;Acc:HGNC:14988]	-
ENSG00000221843	0.00515027	0	0.00133294	0.00545469	0.015413	0.0769979	0.078777	0.133019	0.105431	0.105199	0.0130803	0.166106	C2orf16	2	27537386	27582721	+	16402	protein_coding	chromosome 2 open reading frame 16 [Source:HGNC Symbol;Acc:HGNC:25275]	-
ENSG00000196782	0.746924	0.770279	0.712446	0.946311	0.928369	2.5581	2.25582	2.32355	2.40732	2.43112	1.27282	3.73064	MAML3	4	139716753	140154184	-	7012	protein_coding	mastermind like transcriptional coactivator 3 [Source:HGNC Symbol;Acc:HGNC:16272]	-
ENSG00000197588	0	0.0147514	0	0	0	0	1.99466	1.44766	0.0616661	1.37873	0	0.489822	KLKP1	19	50882096	50896398	-	1912	transcribed_unprocessed_pseudogene	kallikrein pseudogene 1 [Source:HGNC Symbol;Acc:HGNC:21260]	-
ENSG00000279089	1.01222	1.18946	1.06491	0.9978	1.15072	2.99713	3.17178	3.36144	3.70022	3.29179	1.42228	3.06059	AC005839.1	17	51183191	51186403	-	3213	TEC	TEC	-
ENSG00000163694	0.280132	0.242632	0.211106	0.438055	0.251503	1.16172	0.768341	0.928687	2.08837	1.07147	0.321414	1.13351	RBM47	4	40423267	40630875	-	8544	protein_coding	RNA binding motif protein 47 [Source:HGNC Symbol;Acc:HGNC:30358]	-
ENSG00000164112	0.47442	0.64758	0.379188	0.40394	0.563737	0	0.110157	0.0215155	0	0.0211121	0.0567014	0.0281268	TMEM155	4	121758930	121765427	-	3027	protein_coding	transmembrane protein 155 [Source:HGNC Symbol;Acc:HGNC:26418]	-
ENSG00000139549	0.0179695	0.0179992	0	0	0	0.15951	0.367953	0.378675	0.104504	0.370443	0	0.126777	DHH	12	49086656	49094819	-	4701	protein_coding	desert hedgehog [Source:HGNC Symbol;Acc:HGNC:2865]	-
ENSG00000197046	0.00782608	0.023517	0.0030382	0	0.0351313	0.340037	0.23748	0.226263	0.393237	0.372995	0	0.479178	SIGLEC15	18	45825512	45844080	+	3598	protein_coding	sialic acid binding Ig like lectin 15 [Source:HGNC Symbol;Acc:HGNC:27596]	-
ENSG00000080493	1.4442	1.44512	1.24061	1.26456	1.05587	0.309676	0.46567	0.489596	0.194018	0.360312	1.0725	0.398181	SLC4A4	4	71062667	71572087	+	9622	protein_coding	solute carrier family 4 member 4 [Source:HGNC Symbol;Acc:HGNC:11030]	-
ENSG00000107175	47.8083	50.0066	58.6955	50.5793	54.5164	22.6988	24.7828	23.4489	20.2809	23.5493	39.0531	24.2602	CREB3	9	35732335	35737004	+	1903	protein_coding	cAMP responsive element binding protein 3 [Source:HGNC Symbol;Acc:HGNC:2347]	TF_bZIP
ENSG00000198642	18.7417	18.133	18.2178	17.8805	16.7162	7.717	5.77398	5.13264	7.93265	6.27872	15.7395	4.61485	KLHL9	9	21329671	21335380	-	5710	protein_coding	kelch like family member 9 [Source:HGNC Symbol;Acc:HGNC:18732]	-
ENSG00000272047	4.7011	4.1086	5.10809	3.0138	3.74905	1.11121	1.35813	1.26553	1.10658	1.39175	4.35327	1.39555	GTF2H5	6	158168350	158199344	+	7565	protein_coding	general transcription factor IIH subunit 5 [Source:HGNC Symbol;Acc:HGNC:21157]	-
ENSG00000251493	1.09498	1.89788	1.37112	1.75661	1.39751	4.00982	7.61947	6.72049	3.73091	5.9996	1.2678	6.16721	FOXD1	5	73444827	73448527	-	2623	protein_coding	forkhead box D1 [Source:HGNC Symbol;Acc:HGNC:3802]	Fork
ENSG00000255302	105.587	88.3084	118.681	96.4952	101.636	40.7629	37.7901	38.9499	38.4297	47.1998	117.402	28.6393	EID1	15	48877886	48880183	+	2298	protein_coding	EP300 interacting inhibitor of differentiation 1 [Source:HGNC Symbol;Acc:HGNC:1191]	-
ENSG00000182154	37.6075	33.7585	36.6663	33.8872	32.3017	12.6342	12.6165	12.9275	13.5003	14.4574	30.8556	9.68113	MRPL41	9	137551199	137552555	+	1262	protein_coding	mitochondrial ribosomal protein L41 [Source:HGNC Symbol;Acc:HGNC:14492]	-
ENSG00000163170	6.51315	6.22898	7.95613	4.49796	6.1479	1.25052	2.18573	1.86413	0.697372	2.04011	5.44517	1.36909	BOLA3	2	74135398	74147994	-	3156	protein_coding	bolA family member 3 [Source:HGNC Symbol;Acc:HGNC:24415]	-
ENSG00000137038	10.7518	9.67891	13.9558	10.3584	9.30638	4.41364	3.52896	3.45176	3.91709	4.38292	15.6474	3.1218	DMAC1	9	7796490	7888380	-	3000	protein_coding	distal membrane arm assembly complex 1 [Source:HGNC Symbol;Acc:HGNC:30536]	-
ENSG00000128829	13.6081	13.4489	11.7725	12.9621	12.9751	5.88512	4.814	5.07734	5.94607	4.91979	11.2215	4.47168	EIF2AK4	15	39934146	40035591	+	11957	protein_coding	eukaryotic translation initiation factor 2 alpha kinase 4 [Source:HGNC Symbol;Acc:HGNC:19687]	-
ENSG00000205534	1.52098	1.82418	1.83356	1.60736	1.1941	6.95171	7.18871	4.9837	6.7924	5.41638	1.8298	3.89292	SMG1P2	16	29527568	29594966	-	4221	unprocessed_pseudogene	SMG1 pseudogene 2 [Source:HGNC Symbol;Acc:HGNC:49859]	-
ENSG00000165105	0.275272	0.583267	0.31073	0.435072	0.254269	2.57905	1.61106	1.58354	2.16636	1.2591	0.161335	1.06921	RASEF	9	82979585	83063177	-	6649	protein_coding	RAS and EF-hand domain containing [Source:HGNC Symbol;Acc:HGNC:26464]	-
ENSG00000230551	5.06366	4.71602	4.95434	5.10914	4.90146	12.5743	10.0148	10.9589	12.5674	10.9798	4.75494	13.4769	AC021078.1	5	149494314	149504670	-	8636	processed_transcript	novel transcript	-
ENSG00000182179	3.17826	3.34485	5.81808	3.86808	3.47989	1.42843	1.77911	1.46638	0.916612	1.62051	4.56466	0.744623	UBA7	3	49805207	49813946	-	4545	protein_coding	ubiquitin like modifier activating enzyme 7 [Source:HGNC Symbol;Acc:HGNC:12471]	-
ENSG00000174306	6.75667	8.06386	4.95071	8.67784	8.27201	2.14295	1.76643	1.76629	2.91864	2.02646	6.04437	1.81328	ZHX3	20	41178448	41317672	-	11621	protein_coding	zinc fingers and homeoboxes 3 [Source:HGNC Symbol;Acc:HGNC:15935]	Homeobox
ENSG00000278540	7.34478	8.04098	7.47755	7.95774	8.07506	3.22362	2.41759	2.50837	3.71779	2.93298	7.09373	3.03206	ACACA	17	37084988	37406818	-	13008	protein_coding	acetyl-CoA carboxylase alpha [Source:HGNC Symbol;Acc:HGNC:84]	-
ENSG00000081923	16.0584	21.8117	16.6554	18.0981	15.5597	3.16999	7.24727	5.55085	2.09148	4.98985	10.312	6.06628	ATP8B1	18	57646426	57803315	-	7028	protein_coding	ATPase phospholipid transporting 8B1 [Source:HGNC Symbol;Acc:HGNC:3706]	-
ENSG00000234756	0	0.059925	0	0	0	1.22983	1.47594	1.04548	1.0577	0.746782	0	1.89937	AC024597.1	10	62289521	62304033	+	706	lincRNA	uncharacterized LOC105378325 [Source:NCBI gene;Acc:105378325]	-
ENSG00000280241	0.491132	0.153732	0.74677	0.108367	0.803794	9.85222	5.05863	5.12753	9.61125	3.79677	2.41674	3.49593	AC079298.3	4	154142122	154298819	+	1376	antisense	novel transcript, antisense to DCHS2	-
ENSG00000142507	46.6808	48.9394	55.6009	47.1024	50.5981	19.9648	19.0269	17.3389	21.2388	19.6618	41.19	12.5975	PSMB6	17	4796144	4798503	+	1448	protein_coding	proteasome subunit beta 6 [Source:HGNC Symbol;Acc:HGNC:9543]	-
ENSG00000164251	2.77013	2.24551	2.20625	2.20796	1.83215	16.2575	4.43861	6.68596	14.8013	7.31856	1.9293	5.20252	F2RL1	5	76818933	76835315	+	2958	protein_coding	F2R like trypsin receptor 1 [Source:HGNC Symbol;Acc:HGNC:3538]	-
ENSG00000277778	2.20431	2.05125	2.77151	2.04842	1.47629	0.259122	0.484169	0.559176	0.406914	0.371174	0.693475	0.473	PGM5P2	9	41006999	41074617	-	1980	transcribed_unprocessed_pseudogene	phosphoglucomutase 5 pseudogene 2 [Source:HGNC Symbol;Acc:HGNC:18965]	-
ENSG00000135604	0.497082	0.556479	0.987576	0.828406	0.410184	4.2417	3.96031	3.9958	3.34658	3.01946	0.601525	4.71894	STX11	6	144150526	144188370	+	1926	protein_coding	syntaxin 11 [Source:HGNC Symbol;Acc:HGNC:11429]	-
ENSG00000261308	0	0	0	0.0239876	0.0508355	0.928524	0.322684	0.301213	1.01159	0.430498	0.0172567	0.282487	FIGNL2	12	51817840	51848766	-	4973	protein_coding	fidgetin like 2 [Source:HGNC Symbol;Acc:HGNC:13287]	-
ENSG00000251093	0	0	0.0183106	0	0	3.4376	0.977436	1.34546	4.93742	1.90007	0	0.677412	AC093281.2	5	91226475	91227071	-	597	lincRNA	novel transcript	-
ENSG00000116704	10.8095	9.41301	8.25801	8.6293	10.4438	3.99658	2.89844	2.8625	4.06604	3.31096	7.7155	3.28843	SLC35D1	1	66999332	67054099	-	6162	protein_coding	solute carrier family 35 member D1 [Source:HGNC Symbol;Acc:HGNC:20800]	-
ENSG00000182324	0.304939	0.298944	0.211576	0.309221	0.211156	0.99575	0.729892	1.00542	1.75681	0.706799	0.158189	1.59883	KCNJ14	19	48455509	48466980	+	4340	protein_coding	potassium voltage-gated channel subfamily J member 14 [Source:HGNC Symbol;Acc:HGNC:6260]	-
ENSG00000065054	11.5568	13.8044	12.5819	11.3326	12.3821	4.85268	5.67679	4.85552	4.88229	4.52296	8.52736	5.42617	SLC9A3R2	16	2025356	2039026	+	3550	protein_coding	SLC9A3 regulator 2 [Source:HGNC Symbol;Acc:HGNC:11076]	-
ENSG00000182870	0	0	0	0	0.0181378	0.319966	0.27213	0.221173	0.281977	0.151307	0	0.274881	GALNT9	12	132196372	132329349	-	6969	protein_coding	polypeptide N-acetylgalactosaminyltransferase 9 [Source:HGNC Symbol;Acc:HGNC:4131]	-
ENSG00000176971	2.95676	4.03132	4.50118	4.15485	3.64434	0.122187	0.54843	0.392065	0.628668	0.36273	3.66429	1.30697	FIBIN	11	26994184	26996121	+	1938	protein_coding	fin bud initiation factor homolog [Source:HGNC Symbol;Acc:HGNC:33747]	-
ENSG00000159423	2.41585	2.82888	2.47135	3.54492	2.74117	0.668648	0.553633	0.494327	0.628575	0.675617	2.11694	1.09627	ALDH4A1	1	18871430	18902781	-	3689	protein_coding	aldehyde dehydrogenase 4 family member A1 [Source:HGNC Symbol;Acc:HGNC:406]	-
ENSG00000240445	0.71564	1.04597	0.850476	0.935824	0.975226	2.51782	3.54545	3.83401	2.63983	3.71241	0.867968	4.95693	FOXO3B	17	18670946	18672873	-	1928	processed_pseudogene	forkhead box O3B pseudogene [Source:HGNC Symbol;Acc:HGNC:3822]	-
ENSG00000128487	1.60289	1.66844	0.975965	1.68128	1.56085	0.262608	0.501351	0.487329	0.40233	0.431074	0.884782	0.493371	SPECC1	17	20009344	20319026	+	13676	protein_coding	sperm antigen with calponin homology and coiled-coil domains 1 [Source:HGNC Symbol;Acc:HGNC:30615]	-
ENSG00000006530	2.89519	2.69731	2.96444	2.88107	2.78329	1.46178	1.01245	1.09391	1.18059	1.23387	2.82253	0.998535	AGK	7	141551189	141655244	+	10786	protein_coding	acylglycerol kinase [Source:HGNC Symbol;Acc:HGNC:21869]	-
ENSG00000143549	38.087	39.6711	38.3506	34.421	34.3467	14.6005	18.766	16.9916	14.6146	16.7251	35.152	15.0129	TPM3	1	154155304	154194648	-	8389	protein_coding	tropomyosin 3 [Source:HGNC Symbol;Acc:HGNC:12012]	-
ENSG00000214676	2.45826	3.20847	1.42668	2.86655	3.45544	0	0	0	0	0	0.264869	0.0375397	RPL9P16	4	168755816	168756382	+	567	processed_pseudogene	ribosomal protein L9 pseudogene 16 [Source:HGNC Symbol;Acc:HGNC:36851]	-
ENSG00000166619	12.7426	12.6435	13.7848	12.5085	12.8226	3.86688	5.64376	4.84587	4.15544	5.00069	9.00544	6.15639	BLCAP	20	37492472	37527931	-	7869	protein_coding	BLCAP, apoptosis inducing factor [Source:HGNC Symbol;Acc:HGNC:1055]	-
ENSG00000160991	4.37096	4.91163	4.52794	5.82727	4.67192	1.69019	1.24445	1.55834	2.02474	1.75551	4.16412	2.15284	ORAI2	7	102433106	102456821	+	11103	protein_coding	ORAI calcium release-activated calcium modulator 2 [Source:HGNC Symbol;Acc:HGNC:21667]	-
ENSG00000144152	0.458031	0.505952	0.408808	0.494172	0.475594	2.03991	2.81018	2.4455	1.29055	1.58843	0.684923	3.37169	FBLN7	2	112138385	112188216	+	6578	protein_coding	fibulin 7 [Source:HGNC Symbol;Acc:HGNC:26740]	-
ENSG00000204634	3.51161	3.79571	5.6035	4.13214	4.29202	13.3583	14.7438	16.0605	10.7705	14.5962	6.73518	23.4029	TBC1D8	2	101007617	101252866	-	6030	protein_coding	TBC1 domain family member 8 [Source:HGNC Symbol;Acc:HGNC:17791]	-
ENSG00000120800	11.617	11.7684	9.79621	10.1794	11.3963	3.91158	2.14973	2.34981	4.38735	3.24186	8.36858	1.91319	UTP20	12	101280109	101386616	+	10024	protein_coding	UTP20, small subunit processome component [Source:HGNC Symbol;Acc:HGNC:17897]	-
ENSG00000106537	8.47659	7.20336	7.55469	7.20758	8.1417	39.1291	21.2526	23.0123	39.0545	26.6013	8.10327	16.2891	TSPAN13	7	16753535	16784536	+	2224	protein_coding	tetraspanin 13 [Source:HGNC Symbol;Acc:HGNC:21643]	-
ENSG00000111859	2.95473	2.35107	1.51113	2.31032	2.19639	0.121915	0.384256	0.382462	0.0701887	0.359354	0.925776	0.489027	NEDD9	6	11183298	11382348	-	10359	protein_coding	neural precursor cell expressed, developmentally down-regulated 9 [Source:HGNC Symbol;Acc:HGNC:7733]	-
ENSG00000110852	4.13087	6.42571	6.75031	4.98551	4.17468	25.9194	24.2927	22.709	16.2988	15.4376	3.1474	14.6526	CLEC2B	12	9852984	9870136	-	2638	protein_coding	C-type lectin domain family 2 member B [Source:HGNC Symbol;Acc:HGNC:2053]	-
ENSG00000180340	25.0851	25.5605	23.1879	24.7816	24.6805	8.99763	10.7853	11.1424	10.9978	9.97782	17.3199	9.48351	FZD2	17	44557459	44559570	+	2112	protein_coding	frizzled class receptor 2 [Source:HGNC Symbol;Acc:HGNC:4040]	-
ENSG00000168385	74.3094	73.2068	69.4157	72.4567	68.9341	19.7278	25.1169	23.0303	22.389	23.874	70.5017	34.7316	2025-09-02	2	241315100	241354027	+	7378	protein_coding	septin 2 [Source:HGNC Symbol;Acc:HGNC:7729]	-
ENSG00000151789	0.00413453	0	0.0112356	0	0.00231999	1.00687	0.443704	0.530736	0.87283	0.572395	0.0346521	0.290655	ZNF385D	3	21412222	22373321	-	13621	protein_coding	zinc finger protein 385D [Source:HGNC Symbol;Acc:HGNC:26191]	-
ENSG00000111358	10.9716	11.2438	12.2664	10.4334	10.0551	3.31848	4.6364	3.71327	3.0932	4.38997	11.7634	4.55422	GTF2H3	12	123633739	123662606	+	3996	protein_coding	general transcription factor IIH subunit 3 [Source:HGNC Symbol;Acc:HGNC:4657]	-
ENSG00000168101	7.51612	8.48323	7.97129	9.19338	7.40352	1.5172	2.82171	2.03655	1.43486	3.24477	5.22873	1.45125	NUDT16L1	16	4693694	4695859	+	2068	protein_coding	nudix hydrolase 16 like 1 [Source:HGNC Symbol;Acc:HGNC:28154]	-
ENSG00000143514	8.96072	8.29522	7.21647	8.04678	7.2184	18.2213	20.976	20.122	17.2106	17.9927	7.89991	18.9614	TP53BP2	1	223779899	223845972	-	5991	protein_coding	tumor protein p53 binding protein 2 [Source:HGNC Symbol;Acc:HGNC:12000]	-
ENSG00000142178	0.0240532	0.0160619	0.0228257	0.0283054	0.0119972	0.183547	2.48043	1.14768	0.15667	2.36252	0.0244355	1.90708	SIK1	21	43414483	43427189	-	5268	protein_coding	salt inducible kinase 1 [Source:HGNC Symbol;Acc:HGNC:11142]	-
ENSG00000093183	12.6659	11.3144	12.219	11.7386	11.8323	5.66671	5.13154	5.19248	5.59976	4.70741	10.4787	5.10798	SEC22C	3	42547969	42601080	-	8159	protein_coding	SEC22 homolog C, vesicle trafficking protein [Source:HGNC Symbol;Acc:HGNC:16828]	-
ENSG00000111667	32.6592	34.4221	38.4063	30.8598	32.4037	13.8417	12.4161	13.4071	15.2035	13.8823	26.3789	13.6661	USP5	12	6852128	6866632	+	3738	protein_coding	ubiquitin specific peptidase 5 [Source:HGNC Symbol;Acc:HGNC:12628]	-
ENSG00000256721	2.42197	6.05358	4.35852	5.44191	5.74094	0.888308	0.603097	1.29138	1.20054	0.87332	3.34578	0.958166	CACNA1C-IT3	12	2269776	2288937	+	622	sense_intronic	CACNA1C intronic transcript 3 [Source:HGNC Symbol;Acc:HGNC:41314]	-
ENSG00000151552	3.82009	4.54096	4.17746	4.8307	3.88938	1.08374	1.33531	1.17807	1.62527	1.54073	2.91061	1.34292	QDPR	4	17460261	17512234	-	3059	protein_coding	quinoid dihydropteridine reductase [Source:HGNC Symbol;Acc:HGNC:9752]	-
ENSG00000068001	6.29766	6.67418	7.52093	6.81097	5.969	2.58767	2.35228	2.24018	2.68066	2.8438	6.19321	2.32753	HYAL2	3	50317790	50322906	-	4545	protein_coding	hyaluronoglucosaminidase 2 [Source:HGNC Symbol;Acc:HGNC:5321]	-
ENSG00000119977	20.2778	21.7464	20.3672	23.401	21.1635	7.87366	8.69694	8.33543	8.12133	8.18411	19.3575	10.2562	TCTN3	10	95663396	95694143	-	3223	protein_coding	tectonic family member 3 [Source:HGNC Symbol;Acc:HGNC:24519]	-
ENSG00000175130	5.35321	5.88497	5.98366	5.7925	3.68271	15.4474	63.7599	55.4932	12.4105	49.0771	4.9753	20.3955	MARCKSL1	1	32333832	32336379	-	1699	protein_coding	MARCKS like 1 [Source:HGNC Symbol;Acc:HGNC:7142]	-
ENSG00000197077	0.21925	0.323413	0.307881	0.37462	0.286422	1.01913	0.74543	0.890738	1.02803	0.803738	0.203594	1.14848	KIAA1671	22	24952730	25197448	+	16439	protein_coding	KIAA1671 [Source:HGNC Symbol;Acc:HGNC:29345]	-
ENSG00000176619	17.0883	18.695	18.3009	15.5893	15.6316	6.47357	6.6488	6.47239	6.58408	6.8383	14.7321	7.53125	LMNB2	19	2427638	2456996	-	5432	protein_coding	lamin B2 [Source:HGNC Symbol;Acc:HGNC:6638]	-
ENSG00000066322	9.72678	11.0141	8.21058	11.9195	10.147	2.92022	3.26695	3.39882	3.21376	2.3898	7.02595	4.14323	ELOVL1	1	43363397	43368074	-	2507	protein_coding	ELOVL fatty acid elongase 1 [Source:HGNC Symbol;Acc:HGNC:14418]	-
ENSG00000152642	2.77067	2.46101	2.36522	2.83818	1.86892	0.862965	0.711748	0.797932	0.642482	0.815133	1.62628	0.762394	GPD1L	3	32105689	32168713	+	4802	protein_coding	glycerol-3-phosphate dehydrogenase 1 like [Source:HGNC Symbol;Acc:HGNC:28956]	-
ENSG00000155265	0.0174408	0.0131022	0	0.0184717	0	0.244449	0.280754	0.247077	0.188659	0.227601	0	0.29004	GOLGA7B	10	97850239	97871580	+	6458	protein_coding	golgin A7 family member B [Source:HGNC Symbol;Acc:HGNC:31668]	-
ENSG00000113494	1.65302	0.910176	0.444497	0.696195	1.13548	0.114412	0.0508766	0.0910898	0.215879	0.070693	1.21119	0.0682003	PRLR	5	35048756	35230589	-	13108	protein_coding	prolactin receptor [Source:HGNC Symbol;Acc:HGNC:9446]	-
ENSG00000166145	0.0914228	0.16324	0.0864146	0.109456	0.258729	1.43737	0.929637	0.848876	1.07631	1.27199	0.0726857	0.841304	SPINT1	15	40844018	40858207	+	3542	protein_coding	serine peptidase inhibitor, Kunitz type 1 [Source:HGNC Symbol;Acc:HGNC:11246]	-
ENSG00000231738	0	0	0.042816	0	0.00773576	0.202887	0.285694	0.433121	0.577262	0.680521	0.0420159	0.208421	TSPAN19	12	85014311	85036277	-	4085	protein_coding	tetraspanin 19 [Source:HGNC Symbol;Acc:HGNC:31886]	-
ENSG00000170855	27.5627	24.6058	26.942	20.0196	25.5632	6.45911	11.0561	9.9814	7.49516	10.6141	22.5256	7.24752	TRIAP1	12	120443961	120446412	-	1442	protein_coding	TP53 regulated inhibitor of apoptosis 1 [Source:HGNC Symbol;Acc:HGNC:26937]	-
ENSG00000120509	18.1219	21.4117	24.4918	18.5187	21.9707	6.88464	10.1135	8.4312	4.99385	8.46428	20.4379	8.02198	PDZD11	X	70286595	70290514	-	1393	protein_coding	PDZ domain containing 11 [Source:HGNC Symbol;Acc:HGNC:28034]	-
ENSG00000197140	0.368659	0.478783	0.528941	0.38748	0.504968	1.5069	1.80724	1.51515	1.25998	1.44432	0.382351	1.78858	ADAM32	8	39106990	39284911	+	10044	protein_coding	ADAM metallopeptidase domain 32 [Source:HGNC Symbol;Acc:HGNC:15479]	-
ENSG00000121039	7.31077	8.18418	13.3063	9.5308	5.99229	2.50697	2.79647	2.84777	2.72181	2.95752	3.41915	3.17215	RDH10	8	73294612	73325281	+	5321	protein_coding	retinol dehydrogenase 10 [Source:HGNC Symbol;Acc:HGNC:19975]	-
ENSG00000101230	3.49127	3.51335	2.85828	4.27845	3.79012	1.2024	0.522415	0.644661	1.29592	0.887247	4.81545	0.673108	ISM1	20	13221771	13300651	+	2593	protein_coding	isthmin 1 [Source:HGNC Symbol;Acc:HGNC:16213]	-
ENSG00000181027	5.83836	6.47526	5.68194	6.65888	6.98746	2.17488	1.43557	1.65564	2.8117	2.17906	4.37448	2.50929	FKRP	19	46746046	46776988	+	5081	protein_coding	fukutin related protein [Source:HGNC Symbol;Acc:HGNC:17997]	-
ENSG00000173156	9.82756	12.5528	11.1648	12.7188	11.1539	2.62068	4.25044	4.28177	1.36702	3.32162	6.78399	3.83634	RHOD	11	67056818	67072013	+	1265	protein_coding	ras homolog family member D [Source:HGNC Symbol;Acc:HGNC:670]	-
ENSG00000101057	0.689507	1.33051	0.700683	1.07928	1.06966	0.106589	0.232643	0.191529	0.155679	0.172596	0.842106	0.107306	MYBL2	20	43667019	43716496	+	2777	protein_coding	MYB proto-oncogene like 2 [Source:HGNC Symbol;Acc:HGNC:7548]	MYB
ENSG00000099901	8.16662	9.24799	9.79857	7.69116	8.94279	4.11569	3.8326	2.88156	3.94124	3.23888	7.84928	3.09926	RANBP1	22	20115938	20127357	+	4622	protein_coding	RAN binding protein 1 [Source:HGNC Symbol;Acc:HGNC:9847]	-
ENSG00000126088	27.4756	29.4413	32.0651	28.9663	30.1173	12.0312	13.4516	12.0304	12.8258	13.9823	32.0414	10.5693	UROD	1	45012147	45015575	+	2908	protein_coding	uroporphyrinogen decarboxylase [Source:HGNC Symbol;Acc:HGNC:12591]	-
ENSG00000111652	20.6822	22.6371	21.5785	21.0713	20.7896	7.49897	9.46619	8.75201	7.53718	8.36039	21.7921	10.1194	COPS7A	12	6723741	6731875	+	3113	protein_coding	COP9 signalosome subunit 7A [Source:HGNC Symbol;Acc:HGNC:16758]	-
ENSG00000224597	7.35384	6.8239	6.60264	6.26305	5.81084	2.70614	2.66606	2.55773	2.42342	2.76672	4.43691	2.26699	SVIL-AS1	10	29409402	29487745	+	4995	transcribed_unprocessed_pseudogene	SVIL antisense RNA 1 [Source:HGNC Symbol;Acc:HGNC:51219]	-
ENSG00000162377	9.98891	10.3982	10.0365	8.59235	9.04012	3.41125	3.02222	2.799	4.25102	3.3104	9.87468	3.13781	COA7	1	52684451	52698366	-	4165	protein_coding	cytochrome c oxidase assembly factor 7 (putative) [Source:HGNC Symbol;Acc:HGNC:25716]	-
ENSG00000185475	25.3443	23.1426	26.2033	24.3306	22.8344	9.84018	11.7854	8.64884	10.4166	9.88927	22.1571	7.14242	TMEM179B	11	62787415	62790405	+	1496	protein_coding	transmembrane protein 179B [Source:HGNC Symbol;Acc:HGNC:33744]	-
ENSG00000063601	6.93602	6.33189	6.4382	6.11262	8.08382	2.67145	2.31706	2.34671	2.69451	2.54191	5.60875	2.9253	MTMR1	X	150692971	150765103	+	6323	protein_coding	myotubularin related protein 1 [Source:HGNC Symbol;Acc:HGNC:7449]	-
ENSG00000186918	2.50903	2.62465	1.8767	2.99559	3.09815	7.14516	8.01882	8.2953	7.54429	7.31975	3.01593	13.4243	ZNF395	8	28345585	28402701	-	5819	protein_coding	zinc finger protein 395 [Source:HGNC Symbol;Acc:HGNC:18737]	-
ENSG00000106049	23.8127	21.8001	20.4606	23.3266	24.2276	9.29317	9.99403	10.107	8.62002	10.0413	19.635	9.5842	HIBADH	7	27525442	27662995	-	2323	protein_coding	3-hydroxyisobutyrate dehydrogenase [Source:HGNC Symbol;Acc:HGNC:4907]	-
ENSG00000260947	0.650481	0.747488	0.746734	0.477601	0.550861	0.0894926	0.212656	0.0676873	0.06684	0.0860418	0.62028	0.0784311	AL356489.2	9	33697459	33700986	+	3528	lincRNA	novel transcript	-
ENSG00000163866	5.0689	4.56309	4.72602	4.33462	4.86839	1.80722	1.62014	1.76416	1.98428	1.63301	4.25853	2.02564	SMIM12	1	34712737	34859816	-	8091	protein_coding	small integral membrane protein 12 [Source:HGNC Symbol;Acc:HGNC:25154]	-
ENSG00000175348	13.082	13.7618	12.7581	13.3199	11.4325	5.51935	4.72716	4.19446	4.82936	5.48544	10.9443	3.64707	TMEM9B	11	8947294	8965011	-	3064	protein_coding	TMEM9 domain family member B [Source:HGNC Symbol;Acc:HGNC:1168]	-
ENSG00000102753	21.5341	23.215	16.6366	23.4202	23.5592	10.4841	7.66723	6.97032	9.22373	7.00271	17.0475	7.9783	KPNA3	13	49699307	49792921	-	4474	protein_coding	karyopherin subunit alpha 3 [Source:HGNC Symbol;Acc:HGNC:6396]	-
ENSG00000071539	1.49492	1.90144	1.087	1.60422	1.62441	0.304866	0.690775	0.527484	0.358795	0.32761	1.05464	0.38863	TRIP13	5	892643	919357	+	3560	protein_coding	thyroid hormone receptor interactor 13 [Source:HGNC Symbol;Acc:HGNC:12307]	-
ENSG00000154229	10.452	11.381	7.68201	12.5366	12.3546	3.88576	3.42169	3.68503	3.84667	3.31079	8.22816	4.42228	PRKCA	17	66302636	66810743	+	11152	protein_coding	protein kinase C alpha [Source:HGNC Symbol;Acc:HGNC:9393]	-
ENSG00000279265	3.66485	3.57912	2.32382	2.97579	1.85079	6.72039	8.04681	6.09835	13.5553	8.21357	0.977315	11.0349	AC000123.2	7	127349833	127350293	-	461	TEC	TEC	-
ENSG00000144677	9.74073	7.98792	8.53996	7.75666	8.40992	3.86764	2.74347	2.74923	3.69896	3.45112	8.13978	3.33817	CTDSPL	3	37861960	37984469	+	5796	protein_coding	CTD small phosphatase like [Source:HGNC Symbol;Acc:HGNC:16890]	-
ENSG00000235162	127.522	108.692	111.64	92.4745	107.575	13.9663	40.1175	35.8528	11.2958	32.588	86.5903	35.0692	C12orf75	12	105235290	105396097	+	2693	protein_coding	chromosome 12 open reading frame 75 [Source:HGNC Symbol;Acc:HGNC:35164]	-
ENSG00000177409	9.17165	8.91798	15.1784	7.04081	7.91897	1.16712	1.86351	1.97315	0.809724	1.32112	6.61823	3.39784	SAMD9L	7	93130055	93148369	-	7135	protein_coding	sterile alpha motif domain containing 9 like [Source:HGNC Symbol;Acc:HGNC:1349]	-
ENSG00000108518	286.989	288.626	316.055	264.741	277.185	76.7973	163.419	140.361	76.4874	134.961	220.407	98.7015	PFN1	17	4945652	4949061	-	1987	protein_coding	profilin 1 [Source:HGNC Symbol;Acc:HGNC:8881]	-
ENSG00000159251	1.4226	2.427	0.334927	2.02187	1.29437	0.00857589	0.0407568	0.117933	0.0854018	0.093735	0.214451	0.212757	ACTC1	15	34788095	34795726	-	4602	protein_coding	actin, alpha, cardiac muscle 1 [Source:HGNC Symbol;Acc:HGNC:143]	-
ENSG00000273841	20.7062	20.9592	20.6582	20.1942	18.8169	9.11997	8.98472	8.4242	8.65496	8.86556	19.7893	7.7475	TAF9	5	69364743	69370013	-	2577	protein_coding	TATA-box binding protein associated factor 9 [Source:HGNC Symbol;Acc:HGNC:11542]	-
ENSG00000164105	10.09	7.80971	11.5443	9.04845	8.79789	30.2724	56.411	48.7141	22.4646	35.4511	9.42693	29.2346	SAP30	4	173369969	173377532	+	1320	protein_coding	Sin3A associated protein 30 [Source:HGNC Symbol;Acc:HGNC:10532]	-
ENSG00000181026	23.409	23.6164	22.6494	20.0255	22.9837	9.5321	5.46461	5.70326	10.3087	7.3777	21.7895	5.82172	AEN	15	88621296	88632282	+	6018	protein_coding	apoptosis enhancing nuclease [Source:HGNC Symbol;Acc:HGNC:25722]	-
ENSG00000241553	28.1231	24.4563	25.8652	23.0902	21.5765	9.30323	12.4129	9.6873	9.59672	10.53	24.4038	10.0997	ARPC4	3	9792495	9807726	+	3608	protein_coding	actin related protein 2/3 complex subunit 4 [Source:HGNC Symbol;Acc:HGNC:707]	-
ENSG00000250378	0	0	0	0	0	0.226249	0.477887	0.505588	0.176021	0.423601	0	0.259294	AC114296.1	5	135812667	135827546	+	2791	processed_transcript	uncharacterized LOC107986453 [Source:NCBI gene;Acc:107986453]	-
ENSG00000259345	3.1032	1.77388	1.61565	1.61987	2.05295	0.129749	0.250227	0.318066	0.221902	0.26719	1.4352	0.657169	AC013652.1	15	38865322	39427195	-	6996	lincRNA	novel transcript	-
ENSG00000176871	23.5069	25.6506	20.5865	26.3661	25.963	9.0244	9.92805	11.0027	9.2763	9.72233	15.1566	11.0805	WSB2	12	118032694	118062430	-	4616	protein_coding	WD repeat and SOCS box containing 2 [Source:HGNC Symbol;Acc:HGNC:19222]	-
ENSG00000167207	0	0	0.0254479	0.0390519	0.00459779	0.588577	0.336575	0.426413	0.325943	0.28127	0.0218508	0.263236	NOD2	16	50693588	50734041	+	6873	protein_coding	nucleotide binding oligomerization domain containing 2 [Source:HGNC Symbol;Acc:HGNC:5331]	-
ENSG00000178233	0	0	0	0	0	0.216887	0.133616	0.0178955	0.352774	0.10536	0	0.0545869	TMEM151B	6	44270466	44307506	+	5459	protein_coding	transmembrane protein 151B [Source:HGNC Symbol;Acc:HGNC:21315]	-
ENSG00000279608	0.40741	0.6282	0.534878	0.747919	0.670584	2.27717	1.25729	1.32684	2.85356	1.46821	0.120403	7.57032	AL353795.3	9	35038625	35044326	-	5702	TEC	TEC	-
ENSG00000131398	0	0	0	0.00712664	0	0.122605	0.122844	0.0968387	0.162793	0.218893	0	0.145811	KCNC3	19	50311937	50333515	-	6277	protein_coding	potassium voltage-gated channel subfamily C member 3 [Source:HGNC Symbol;Acc:HGNC:6235]	-
ENSG00000188897	0.0199006	0.0586279	0.0281762	0.114063	0.0761967	0.585743	0.363887	0.398011	0.447689	0.288262	0.0945441	1.10787	AC099489.1	16	11359845	11527245	-	12027	protein_coding	vitellogenin [Source:NCBI gene;Acc:400499]	-
ENSG00000113732	210.658	196.129	211.2	177.107	189.175	72.0995	119.777	95.5979	74.4629	91.0066	157.993	59.8288	ATP6V0E1	5	172983757	173035445	+	1623	protein_coding	ATPase H+ transporting V0 subunit e1 [Source:HGNC Symbol;Acc:HGNC:863]	-
ENSG00000157600	9.6028	9.10022	7.11051	8.88835	10.0687	2.96462	2.03876	2.6481	3.38212	3.70353	6.70714	3.03286	TMEM164	X	110002631	110182734	+	6583	protein_coding	transmembrane protein 164 [Source:HGNC Symbol;Acc:HGNC:26217]	-
ENSG00000232926	2.3534	2.85355	2.00356	2.05522	3.61414	0	0.733384	0.445643	0	0.234261	2.70539	0	AC000078.1	22	19887289	19887970	+	682	processed_pseudogene	ribosomal protein L8 (RPL8) pseudogene	-
ENSG00000118894	3.03367	3.62477	3.57858	2.69815	3.39949	1.18601	0.732876	0.777311	1.19991	0.893832	3.53915	1.00709	EEF2KMT	16	5084304	5097808	-	3128	protein_coding	eukaryotic elongation factor 2 lysine methyltransferase [Source:HGNC Symbol;Acc:HGNC:32221]	-
ENSG00000140600	0.0669836	0.0251603	0.00650101	0	0	0.404872	0.551528	0.677806	0.315537	0.232784	0.102073	0.575954	SH3GL3	15	83447228	83618743	+	3363	protein_coding	SH3 domain containing GRB2 like 3, endophilin A3 [Source:HGNC Symbol;Acc:HGNC:10832]	-
ENSG00000143799	9.22635	9.87302	7.13312	9.32451	9.5366	3.34712	2.29944	2.07129	3.7279	3.0732	7.62829	2.14661	PARP1	1	226360691	226408079	-	7169	protein_coding	poly(ADP-ribose) polymerase 1 [Source:HGNC Symbol;Acc:HGNC:270]	Others
ENSG00000147454	6.38892	6.35791	7.09665	6.20283	6.80924	26.5175	14.7471	17.7281	24.6318	16.3825	7.21554	15.4667	SLC25A37	8	23528805	23575463	+	8147	protein_coding	solute carrier family 25 member 37 [Source:HGNC Symbol;Acc:HGNC:29786]	-
ENSG00000162772	2.64855	2.52725	2.23499	2.8863	2.54213	5.09935	21.9649	18.9095	4.44578	16.6568	3.65893	15.8478	ATF3	1	212565334	212620777	+	4040	protein_coding	activating transcription factor 3 [Source:HGNC Symbol;Acc:HGNC:785]	TF_bZIP
ENSG00000162734	185.763	193.211	172.92	199.427	197.29	60.9153	96.5667	86.446	58.1965	78.5849	119.995	88.561	PEA15	1	160205337	160215376	+	2806	protein_coding	proliferation and apoptosis adaptor protein 15 [Source:HGNC Symbol;Acc:HGNC:8822]	-
ENSG00000251003	1.14554	0.930639	1.31571	0.637379	0.912353	4.4468	3.43823	3.5368	4.63459	3.45052	1.09404	3.336	ZFPM2-AS1	8	105546089	106060524	-	2667	processed_transcript	ZFPM2 antisense RNA 1 [Source:HGNC Symbol;Acc:HGNC:50698]	-
ENSG00000117226	8.81706	8.02426	11.8676	6.56903	7.97553	2.45229	3.16218	2.47304	2.65702	2.90382	12.2176	3.29405	GBP3	1	89006666	89022894	-	4297	protein_coding	guanylate binding protein 3 [Source:HGNC Symbol;Acc:HGNC:4184]	-
ENSG00000265972	30.3682	30.5467	45.4718	26.1945	21.9286	163.211	137.253	129.219	127.457	140.779	29.8645	75.8744	TXNIP	1	145992435	145996600	-	3625	protein_coding	thioredoxin interacting protein [Source:HGNC Symbol;Acc:HGNC:16952]	-
ENSG00000231721	4.30325	4.59146	5.1655	5.42289	5.63771	12.9434	14.1128	14.6014	18.3692	13.5686	6.7832	11.8541	LINC-PINT	7	130938963	131110176	-	9030	processed_transcript	long intergenic non-protein coding RNA, p53 induced transcript [Source:HGNC Symbol;Acc:HGNC:26885]	-
ENSG00000178996	27.6398	22.2971	18.9859	22.0296	24.3951	11.7337	9.92054	9.58525	9.6704	9.45197	19.2938	7.8159	SNX18	5	54517759	54546585	+	6653	protein_coding	sorting nexin 18 [Source:HGNC Symbol;Acc:HGNC:19245]	-
ENSG00000163806	0.339548	0.311766	0.392314	0.273995	0.22682	1.01413	1.47193	1.61432	1.12839	1.25685	0.277188	2.05333	SPDYA	2	28782517	28850611	+	3483	protein_coding	speedy/RINGO cell cycle regulator family member A [Source:HGNC Symbol;Acc:HGNC:30613]	-
ENSG00000107263	11.9317	12.7328	9.29376	13.2992	12.6073	4.45559	3.62221	3.6554	4.91414	4.35124	8.84587	4.73304	RAPGEF1	9	131576770	131740074	-	7002	protein_coding	Rap guanine nucleotide exchange factor 1 [Source:HGNC Symbol;Acc:HGNC:4568]	-
ENSG00000166333	58.2441	58.2471	50.4371	55.0871	57.682	23.0975	26.9596	27.1115	22.9787	26.0101	43.7339	21.6699	ILK	11	6603708	6610874	+	3484	protein_coding	integrin linked kinase [Source:HGNC Symbol;Acc:HGNC:6040]	-
ENSG00000101544	6.31685	6.28898	6.40899	6.30308	6.50459	13.632	17.2721	17.3788	13.9221	16.7384	6.24008	15.701	ADNP2	18	80109031	80147523	+	5893	protein_coding	ADNP homeobox 2 [Source:HGNC Symbol;Acc:HGNC:23803]	Others
ENSG00000157741	3.27275	3.19553	2.73253	2.96752	3.1078	9.13798	6.23582	6.40835	9.74392	6.07337	3.19603	8.17574	UBN2	7	139230356	139308236	+	16386	protein_coding	ubinuclein 2 [Source:HGNC Symbol;Acc:HGNC:21931]	-
ENSG00000131462	14.5229	16.9801	14.3319	13.3961	15.4792	5.49188	4.39972	5.15942	6.55303	5.29461	12.0931	5.68541	TUBG1	17	42609676	42615234	+	2411	protein_coding	tubulin gamma 1 [Source:HGNC Symbol;Acc:HGNC:12417]	-
ENSG00000129255	15.9047	14.4905	16.4607	12.2938	14.9934	5.81132	5.14317	5.55343	5.82918	6.3027	14.5522	4.8949	MPDU1	17	7583529	7592789	+	3270	protein_coding	mannose-P-dolichol utilization defect 1 [Source:HGNC Symbol;Acc:HGNC:7207]	-
ENSG00000172548	0.0936823	0.499346	0.207822	0.538621	0.289121	1.63192	2.5159	1.84177	1.19549	1.72371	0.0203939	2.81743	NIPAL4	5	157460019	157474717	+	4208	protein_coding	NIPA like domain containing 4 [Source:HGNC Symbol;Acc:HGNC:28018]	-
ENSG00000179981	2.52475	3.34635	1.70552	4.336	2.52622	0.779221	0.921092	0.779915	0.766484	0.738925	1.32908	0.83022	TSHZ1	18	75210755	75289950	+	8281	protein_coding	teashirt zinc finger homeobox 1 [Source:HGNC Symbol;Acc:HGNC:10669]	zf-C2H2
ENSG00000088986	28.4963	27.9376	20.399	27.387	26.0702	10.3437	11.4245	10.6233	9.19747	11.168	16.0853	8.74577	DYNLL1	12	120469850	120498493	+	2957	protein_coding	dynein light chain LC8-type 1 [Source:HGNC Symbol;Acc:HGNC:15476]	-
ENSG00000166866	0.0222068	0	0	0	0	0.120053	0.15966	0.168762	0.119553	0.129598	0	0.282968	MYO1A	12	57028517	57051198	-	4438	protein_coding	myosin IA [Source:HGNC Symbol;Acc:HGNC:7595]	-
ENSG00000242485	15.1093	14.4817	16.3501	12.1462	13.4087	5.76139	5.12786	4.96399	5.17353	6.1087	13.4359	5.0464	MRPL20	1	1401908	1407313	-	2788	protein_coding	mitochondrial ribosomal protein L20 [Source:HGNC Symbol;Acc:HGNC:14478]	-
ENSG00000128268	0.0825603	0.0697752	0.0841343	0.0819753	0.0521175	0.213351	0.561394	0.65044	0.226866	0.600184	0.0550415	1.28716	MGAT3	22	39457344	39492194	+	5457	protein_coding	mannosyl (beta-1,4-)-glycoprotein beta-1,4-N-acetylglucosaminyltransferase [Source:HGNC Symbol;Acc:HGNC:7046]	-
ENSG00000104369	0.0192953	0.0322118	0.107367	0.0681193	0.00721804	1.38375	0.837802	0.907441	0.807942	0.875831	0.127413	0.505628	JPH1	8	74234700	74321328	-	4378	protein_coding	junctophilin 1 [Source:HGNC Symbol;Acc:HGNC:14201]	-
ENSG00000152127	23.3935	24.2081	24.0765	25.4855	20.3868	8.4656	7.04315	7.74803	9.25505	6.60446	11.1899	10.707	MGAT5	2	134119983	134454621	+	8578	protein_coding	alpha-1,6-mannosylglycoprotein 6-beta-N-acetylglucosaminyltransferase [Source:HGNC Symbol;Acc:HGNC:7049]	-
ENSG00000250929	0	0	0	0	0	1.13572	3.6733	2.34272	1.69648	1.46548	0	0.918776	LINC01181	8	103121032	103132966	+	556	antisense	long intergenic non-protein coding RNA 1181 [Source:HGNC Symbol;Acc:HGNC:25533]	-
ENSG00000117450	270.51	260.893	303.775	248.76	249.057	115.52	123.043	115.556	121.288	115.332	247.134	89.0977	PRDX1	1	45511036	45523047	-	1522	protein_coding	peroxiredoxin 1 [Source:HGNC Symbol;Acc:HGNC:9352]	-
ENSG00000139364	0.595334	0.433766	0.209537	0.459598	0.57655	2.58492	1.44395	1.61336	2.72558	1.63602	0.778768	1.30125	TMEM132B	12	125186836	125662377	+	15703	protein_coding	transmembrane protein 132B [Source:HGNC Symbol;Acc:HGNC:29397]	-
ENSG00000261618	0.456137	0.626457	0.679108	0.50302	0.496068	3.98749	1.3991	1.4393	3.83961	1.55284	1.02471	2.41002	AC083837.1	8	78837529	78840522	+	2994	lincRNA	novel transcript	-
ENSG00000228107	1.06302	0.757173	1.10048	0.275209	0.318127	5.89345	5.52479	5.11768	5.73702	5.52212	1.00792	4.24985	AP000692.1	21	36360630	36362040	+	596	sense_overlapping	novel transcript, sense overlapping MORC3	-
ENSG00000197296	5.68126	5.93299	5.55965	5.1802	6.48579	1.69558	2.14886	2.29512	2.35538	2.35287	5.68912	1.83819	FITM2	20	44302838	44311169	-	4597	protein_coding	fat storage inducing transmembrane protein 2 [Source:HGNC Symbol;Acc:HGNC:16135]	-
ENSG00000189060	23.4672	20.606	15.2546	17.3732	21.2873	67.5674	61.8809	62.0573	59.4391	74.6075	26.4519	37.6846	H1F0	22	37805093	37807436	+	2344	protein_coding	H1 histone family member 0 [Source:HGNC Symbol;Acc:HGNC:4714]	-
ENSG00000141384	0.420155	0.439146	0.364719	0.337197	0.670671	2.52745	3.46502	3.18897	1.90864	2.52013	0.795343	1.4282	TAF4B	18	26225936	26391685	+	5395	protein_coding	TATA-box binding protein associated factor 4b [Source:HGNC Symbol;Acc:HGNC:11538]	-
ENSG00000137673	0.109093	0.048566	0.136467	0.0641899	0.156439	2.16614	1.8122	1.85037	1.26044	1.8088	0.221655	0.494787	MMP7	11	102520508	102530753	-	2323	protein_coding	matrix metallopeptidase 7 [Source:HGNC Symbol;Acc:HGNC:7174]	-
ENSG00000166924	0.431875	0.428655	0.259111	0.349289	0.387737	2.12409	2.47573	2.52749	1.94537	2.04497	0.442728	0.92595	NYAP1	7	100483927	100494799	+	3586	protein_coding	neuronal tyrosine phosphorylated phosphoinositide-3-kinase adaptor 1 [Source:HGNC Symbol;Acc:HGNC:22009]	-
ENSG00000173826	0.0802419	0.0267914	0.0103837	0.0318693	0.0600344	0.473295	0.653271	0.342831	0.205329	0.51978	0.0101897	0.849175	KCNH6	17	63523334	63548977	+	4211	protein_coding	potassium voltage-gated channel subfamily H member 6 [Source:HGNC Symbol;Acc:HGNC:18862]	-
ENSG00000197748	0	0.0431865	0	0	0.00439875	0.175796	0.0377122	0.114831	0.144975	0.0889566	0.0567418	0.290358	CFAP43	10	104129888	104232362	-	7184	protein_coding	cilia and flagella associated protein 43 [Source:HGNC Symbol;Acc:HGNC:26684]	-
ENSG00000130254	3.23806	3.46099	3.0412	3.80571	3.46885	7.14858	11.8236	10.9959	7.59887	9.37233	2.63094	9.65385	SAFB2	19	5586999	5624046	-	6222	protein_coding	scaffold attachment factor B2 [Source:HGNC Symbol;Acc:HGNC:21605]	-
ENSG00000102763	5.12219	5.58329	4.03717	5.04988	5.02389	1.42705	1.49893	1.82308	1.75579	2.09728	3.94628	1.48351	VWA8	13	41566837	41961120	-	7633	protein_coding	von Willebrand factor A domain containing 8 [Source:HGNC Symbol;Acc:HGNC:29071]	-
ENSG00000164961	20.5507	21.7372	15.6454	23.14	20.695	6.47184	6.36449	6.7047	8.48227	7.22354	17.1805	7.85284	WASHC5	8	125024260	125091840	-	4784	protein_coding	WASH complex subunit 5 [Source:HGNC Symbol;Acc:HGNC:28984]	-
ENSG00000176273	1.50914	1.31751	1.48869	1.25334	1.5016	0.525909	0.390623	0.290876	0.471922	0.479602	1.04931	0.511164	SLC35G1	10	93893973	93956062	+	6829	protein_coding	solute carrier family 35 member G1 [Source:HGNC Symbol;Acc:HGNC:26607]	-
ENSG00000114853	11.804	12.8529	12.4117	12.4228	11.6883	4.01343	3.91893	3.65169	4.23059	4.16212	10.6619	5.92782	ZBTB47	3	42653684	42665854	+	3781	protein_coding	zinc finger and BTB domain containing 47 [Source:HGNC Symbol;Acc:HGNC:26955]	ZBTB
ENSG00000138821	17.814	12.9903	18.3507	13.648	16.6342	8.96822	6.39361	5.55125	7.54499	5.185	21.8517	4.27999	SLC39A8	4	102251041	102431258	-	6480	protein_coding	solute carrier family 39 member 8 [Source:HGNC Symbol;Acc:HGNC:20862]	-
ENSG00000155254	17.2374	23.3509	18.5728	25.8951	21.0702	7.23567	6.83987	7.20534	8.06625	7.85828	21.0036	9.97793	MARVELD1	10	97713173	97718152	+	3379	protein_coding	MARVEL domain containing 1 [Source:HGNC Symbol;Acc:HGNC:28674]	-
ENSG00000141682	13.0019	7.91877	11.9977	7.27218	12.209	30.3722	32.4121	35.0164	29.9028	32.1176	15.6084	29.1895	PMAIP1	18	59899948	59904306	+	2235	protein_coding	phorbol-12-myristate-13-acetate-induced protein 1 [Source:HGNC Symbol;Acc:HGNC:9108]	-
ENSG00000115539	11.1341	8.64163	10.6807	8.77902	8.19786	3.23317	2.49265	2.60249	2.54357	3.65603	5.30794	1.62747	PDCL3	2	100562690	100576735	+	1831	protein_coding	phosducin like 3 [Source:HGNC Symbol;Acc:HGNC:28860]	-
ENSG00000163689	0.068497	0.149152	0.121396	0.146669	0.222257	1.16875	0.841989	0.803618	0.870835	0.665762	0.0953024	0.553792	C3orf67	3	58717365	59050084	-	9455	protein_coding	chromosome 3 open reading frame 67 [Source:HGNC Symbol;Acc:HGNC:24763]	-
ENSG00000133106	5.3726	4.46784	7.29281	4.10939	4.71057	0.705327	1.8157	1.57616	0.642527	0.723555	5.35488	2.02302	EPSTI1	13	42886388	42992271	-	4924	protein_coding	epithelial stromal interaction 1 [Source:HGNC Symbol;Acc:HGNC:16465]	-
ENSG00000066279	4.37362	3.86788	2.81746	2.22978	3.2901	0.290006	1.28063	0.892335	0.274359	0.835004	3.76393	0.856326	ASPM	1	197084128	197146694	-	10887	protein_coding	abnormal spindle microtubule assembly [Source:HGNC Symbol;Acc:HGNC:19048]	-
ENSG00000150667	8.06327	5.16378	3.29337	6.69972	6.76502	1.20617	0.923688	1.17602	1.03037	1.3607	4.71723	1.96695	FSIP1	15	39588357	39782830	-	3452	protein_coding	fibrous sheath interacting protein 1 [Source:HGNC Symbol;Acc:HGNC:21674]	-
ENSG00000115514	21.8386	17.4076	20.6517	16.8652	19.0434	7.89746	5.85394	6.12112	8.63218	7.59116	20.5782	6.30386	TXNDC9	2	99318982	99340702	-	2816	protein_coding	thioredoxin domain containing 9 [Source:HGNC Symbol;Acc:HGNC:24110]	-
ENSG00000158683	0.0851615	0.0454027	0.063989	0.0116381	0.0416203	0.37156	0.0935274	0.21921	0.239646	0.210424	0.0293035	0.986377	PKD1L1	7	47740202	47948491	-	10250	protein_coding	polycystin 1 like 1, transient receptor potential channel interacting [Source:HGNC Symbol;Acc:HGNC:18053]	-
ENSG00000099875	6.91956	7.40366	7.15224	7.677	6.65785	13.6405	39.4533	32.7072	13.7116	26.5583	6.35701	37.3965	MKNK2	19	2037465	2051244	-	5221	protein_coding	MAP kinase interacting serine/threonine kinase 2 [Source:HGNC Symbol;Acc:HGNC:7111]	-
ENSG00000173039	4.62261	6.66403	4.51342	7.60029	6.71744	16.7284	20.478	19.8339	15.6157	17.8275	4.39768	21.2266	RELA	11	65653596	65663094	-	5464	protein_coding	RELA proto-oncogene, NF-kB subunit [Source:HGNC Symbol;Acc:HGNC:9955]	RHD
ENSG00000059915	0.275451	0.122378	0.200071	0.247032	0.201929	1.60032	0.96343	1.0036	1.83859	1.41415	0.38928	0.47688	PSD	10	102402617	102421539	-	6338	protein_coding	pleckstrin and Sec7 domain containing [Source:HGNC Symbol;Acc:HGNC:9507]	-
ENSG00000124641	7.2672	7.44697	7.09644	7.44656	6.55052	2.6969	2.63842	2.76828	2.58975	3.15828	5.85774	2.38304	MED20	6	41905354	41921139	-	3278	protein_coding	mediator complex subunit 20 [Source:HGNC Symbol;Acc:HGNC:16840]	-
ENSG00000116016	78.9275	106.37	99.5702	114.575	89.8185	27.1864	25.638	28.6988	33.2898	31.66	90.9564	50.2246	EPAS1	2	46293667	46386703	+	7302	protein_coding	endothelial PAS domain protein 1 [Source:HGNC Symbol;Acc:HGNC:3374]	Others
ENSG00000096080	18.9586	18.5285	20.5518	16.4907	18.889	6.13202	6.28132	6.13741	7.97363	7.32883	19.0149	6.5811	MRPS18A	6	43671303	43687791	-	1284	protein_coding	mitochondrial ribosomal protein S18A [Source:HGNC Symbol;Acc:HGNC:14515]	-
ENSG00000145494	20.2503	21.6443	23.8066	17.6757	17.4119	7.18063	7.25318	7.35359	7.93622	6.92577	24.3081	4.51811	NDUFS6	5	1801400	1816605	+	1451	protein_coding	NADH:ubiquinone oxidoreductase subunit S6 [Source:HGNC Symbol;Acc:HGNC:7713]	-
ENSG00000231890	0.177972	0.216926	0.243069	0.211202	0.190104	1.50267	0.745885	0.738958	1.75081	0.625341	0.186247	0.884983	DARS-AS1	2	135985176	136022593	+	6566	antisense	DARS antisense RNA 1 [Source:HGNC Symbol;Acc:HGNC:40170]	-
ENSG00000172530	1.86996	1.49602	1.60875	1.64767	1.64901	4.2714	4.79987	4.48214	3.82222	3.8952	1.34452	5.14244	BANP	16	87949244	88077318	+	8154	protein_coding	BTG3 associated nuclear protein [Source:HGNC Symbol;Acc:HGNC:13450]	-
ENSG00000038210	8.94064	7.05117	8.5537	6.99652	8.17241	3.83514	2.27831	2.72285	3.4639	3.12762	9.82417	2.61553	PI4K2B	4	25233975	25279092	+	3540	protein_coding	phosphatidylinositol 4-kinase type 2 beta [Source:HGNC Symbol;Acc:HGNC:18215]	-
ENSG00000110200	4.65885	4.75459	4.00782	4.91354	5.54627	1.01985	2.72522	1.59637	1.22009	1.95621	3.69852	1.00408	ANAPC15	11	72106378	72112780	-	2883	protein_coding	anaphase promoting complex subunit 15 [Source:HGNC Symbol;Acc:HGNC:24531]	-
ENSG00000234899	0	0	0	0	0	0.0571707	0.0934894	0.0649246	0.0183654	0.0671914	0	0.167097	SOX9-AS1	17	72034107	72237203	-	10700	processed_transcript	SOX9 antisense RNA 1 [Source:HGNC Symbol;Acc:HGNC:49321]	-
ENSG00000228451	0.649751	0.33956	0.531904	0.437578	0.527073	3.07356	2.37309	2.85317	3.04597	2.74091	0.5973	1.12644	SDAD1P1	8	26375913	26382953	-	3987	transcribed_processed_pseudogene	SDA1 domain containing 1 pseudogene 1 [Source:HGNC Symbol;Acc:HGNC:31403]	-
ENSG00000274213	2.62972	1.70201	3.45534	3.25649	2.815	9.86656	53.2986	46.8494	12.9877	32.8714	6.78156	10.1532	AC015912.3	17	56914186	56914533	+	348	lincRNA	novel transcript	-
ENSG00000137819	3.34334	2.83452	3.41081	2.53952	3.09964	20.6684	9.77058	11.9289	20.0172	12.8013	3.55735	5.7282	PAQR5	15	69298947	69407780	+	6224	protein_coding	progestin and adipoQ receptor family member 5 [Source:HGNC Symbol;Acc:HGNC:29645]	-
ENSG00000141934	0.620287	0.992898	1.09949	0.912549	0.834893	3.01071	4.08009	3.549	3.16241	2.73633	1.26435	2.30972	PLPP2	19	281040	291504	-	7059	protein_coding	phospholipid phosphatase 2 [Source:HGNC Symbol;Acc:HGNC:9230]	-
ENSG00000136169	11.5323	11.3824	10.0262	10.2959	9.92073	4.82247	5.04312	4.82914	4.85241	4.1676	9.13691	4.20727	SETDB2	13	49444374	49495003	+	6678	protein_coding	SET domain bifurcated 2 [Source:HGNC Symbol;Acc:HGNC:20263]	MBD
ENSG00000174032	5.6532	5.40721	5.67489	4.37858	5.32801	1.51034	2.15336	2.02585	1.43463	2.35393	3.6031	1.4944	SLC25A30	13	45393316	45418455	-	6794	protein_coding	solute carrier family 25 member 30 [Source:HGNC Symbol;Acc:HGNC:27371]	-
ENSG00000006744	9.48815	10.1106	8.33168	10.6177	8.9672	4.09902	2.4404	2.98351	4.30184	3.60575	6.78966	3.62969	ELAC2	17	12992391	13018187	-	6345	protein_coding	elaC ribonuclease Z 2 [Source:HGNC Symbol;Acc:HGNC:14198]	-
ENSG00000182489	0	0	0.00324183	0	0	0.509129	0.321381	0.29937	0.291384	0.222687	0.012725	0.422922	XKRX	X	100913445	100929433	-	3372	protein_coding	XK related X-linked [Source:HGNC Symbol;Acc:HGNC:29845]	-
ENSG00000118308	0	0	0	0	0	0.214945	0.107197	0.100171	0.261616	0.0531748	0	0.0708426	LRMP	12	25004342	25108334	+	6610	protein_coding	lymphoid restricted membrane protein [Source:HGNC Symbol;Acc:HGNC:6690]	-
ENSG00000138385	29.0118	22.385	21.5572	20.0091	20.2348	9.55974	8.77552	8.89724	9.70441	9.28349	19.5452	7.97614	SSB	2	169791933	169812064	+	5113	protein_coding	Sjogren syndrome antigen B [Source:HGNC Symbol;Acc:HGNC:11316]	-
ENSG00000114626	1.63482	1.68338	1.32799	1.91817	1.57258	5.34646	3.49429	3.93477	5.90903	5.34979	2.24348	3.58269	ABTB1	3	127672935	127680920	+	6149	protein_coding	ankyrin repeat and BTB domain containing 1 [Source:HGNC Symbol;Acc:HGNC:18275]	-
ENSG00000131730	0.0926258	0.108242	0.123858	0.0763006	0.161699	0.793364	0.693154	0.833137	0.754148	0.694889	0.0627321	1.2603	CKMT2	5	81233285	81266397	+	2736	protein_coding	creatine kinase, mitochondrial 2 [Source:HGNC Symbol;Acc:HGNC:1996]	-
ENSG00000104524	3.37656	3.48646	3.91901	3.77379	2.83957	1.22876	0.629579	0.706017	1.14489	1.29527	2.89013	1.16792	PYCR3	8	143603913	143609773	-	3244	protein_coding	pyrroline-5-carboxylate reductase 3 [Source:HGNC Symbol;Acc:HGNC:25846]	-
ENSG00000196296	0.1903	0.135274	0.152521	0.123529	0.0482241	0.731335	0.604265	0.636556	0.608335	0.63391	0.0608038	1.00694	ATP2A1	16	28878405	28904509	+	4587	protein_coding	ATPase sarcoplasmic/endoplasmic reticulum Ca2+ transporting 1 [Source:HGNC Symbol;Acc:HGNC:811]	-
ENSG00000067048	28.2539	22.1907	27.0657	20.696	20.5062	77.3678	65.6663	69.8303	83.2545	65.6021	26.8797	48.0081	DDX3Y	Y	12904108	12920478	+	5738	protein_coding	DEAD-box helicase 3 Y-linked [Source:HGNC Symbol;Acc:HGNC:2699]	-
ENSG00000122707	56.7706	53.6706	59.8779	52.768	42.2753	6.83559	14.2762	14.0849	6.27725	11.4519	39.8672	21.4364	RECK	9	36036433	36124451	+	6045	protein_coding	reversion inducing cysteine rich protein with kazal motifs [Source:HGNC Symbol;Acc:HGNC:11345]	-
ENSG00000104881	0.419688	0.367132	0.165101	0.426715	0.270037	1.60783	1.20105	1.71275	1.46445	1.45733	0.238761	1.09555	PPP1R13L	19	45379634	45406349	-	5032	protein_coding	protein phosphatase 1 regulatory subunit 13 like [Source:HGNC Symbol;Acc:HGNC:18838]	-
ENSG00000161642	1.00091	1.2776	0.361058	1.50567	0.879727	2.50776	6.99485	5.88654	2.70131	5.58352	0.620888	9.46743	ZNF385A	12	54369133	54391298	-	3179	protein_coding	zinc finger protein 385A [Source:HGNC Symbol;Acc:HGNC:17521]	-
ENSG00000131966	17.8124	18.4109	18.8262	15.9635	16.6922	7.48481	8.46719	5.63826	6.38327	7.73317	15.5742	7.72035	ACTR10	14	58200080	58235636	+	4039	protein_coding	actin related protein 10 homolog [Source:HGNC Symbol;Acc:HGNC:17372]	-
ENSG00000165572	4.84802	4.54009	4.92105	5.3736	4.42152	2.70959	1.77895	2.03759	2.0038	2.07653	4.4997	1.51272	KBTBD6	13	41127569	41132746	-	5178	protein_coding	kelch repeat and BTB domain containing 6 [Source:HGNC Symbol;Acc:HGNC:25340]	-
ENSG00000155304	34.6808	27.3573	33.2322	25.0939	28.4021	96.6848	70.2777	70.1588	81.312	72.7442	29.3578	63.7179	HSPA13	21	14371115	14383484	-	4194	protein_coding	heat shock protein family A (Hsp70) member 13 [Source:HGNC Symbol;Acc:HGNC:11375]	-
ENSG00000163754	14.5282	16.2673	11.0622	17.3279	15.9398	5.1876	5.5321	4.51682	4.69585	5.11925	10.2842	6.40186	GYG1	3	148991341	149027668	+	3511	protein_coding	glycogenin 1 [Source:HGNC Symbol;Acc:HGNC:4699]	-
ENSG00000130985	42.2045	44.9097	50.0652	44.4374	42.4671	21.3793	18.8816	18.5727	21.1896	20.0223	37.0527	20.6137	UBA1	X	47190861	47215128	+	6437	protein_coding	ubiquitin like modifier activating enzyme 1 [Source:HGNC Symbol;Acc:HGNC:12469]	-
ENSG00000135473	0.884774	1.23841	0.835458	1.13553	1.25093	3.78254	2.56501	2.66748	3.31381	2.84983	1.43952	2.99357	PAN2	12	56316223	56334053	-	7288	protein_coding	poly(A) specific ribonuclease subunit PAN2 [Source:HGNC Symbol;Acc:HGNC:20074]	-
ENSG00000158022	0	0	0.0254911	0	0	0.498505	0.931457	1.312	0.473517	1.17356	0	0.124087	TRIM63	1	26051304	26068436	-	2573	protein_coding	tripartite motif containing 63 [Source:HGNC Symbol;Acc:HGNC:16007]	-
ENSG00000082126	1.77562	1.51506	1.2299	0.950884	1.93814	0.168317	0.21162	0.13447	0.0838079	0.204412	1.29406	0.376075	MPP4	2	201644870	201698694	-	4924	protein_coding	membrane palmitoylated protein 4 [Source:HGNC Symbol;Acc:HGNC:13680]	-
ENSG00000254615	3.15515	3.73677	2.9813	3.74096	2.24923	11.9456	23.0874	20.9519	10.4279	17.1701	2.87268	7.64999	AC027031.2	8	106270144	106272899	+	1419	lincRNA	novel transcript	-
ENSG00000163629	31.5698	33.2183	32.8496	29.1474	29.7337	10.3424	14.9455	14.6393	10.6677	13.8853	33.9371	14.3656	PTPN13	4	86594315	86815171	+	9496	protein_coding	protein tyrosine phosphatase, non-receptor type 13 [Source:HGNC Symbol;Acc:HGNC:9646]	-
ENSG00000104154	5.09241	5.12527	5.549	4.6158	4.82836	0.809075	1.4224	1.29749	0.890901	1.42093	3.44684	2.18835	SLC30A4	15	45479611	45522807	-	8073	protein_coding	solute carrier family 30 member 4 [Source:HGNC Symbol;Acc:HGNC:11015]	-
ENSG00000178162	0.0787423	0.0262907	0.00815171	0	0	0.0735762	0.944109	0.621245	0.0586158	0.476558	0	0.21031	FAR2P2	2	130416755	130431363	-	5364	transcribed_unprocessed_pseudogene	fatty acyl-CoA reductase 2 pseudogene 2 [Source:HGNC Symbol;Acc:HGNC:49279]	-
ENSG00000077522	0	0	0	0	0	0.124893	0.24119	0.235543	0.110159	0.300464	0.0349167	0.046188	ACTN2	1	236686454	236764631	+	5530	protein_coding	actinin alpha 2 [Source:HGNC Symbol;Acc:HGNC:164]	-
ENSG00000180044	0	0.051885	0.185006	0.0493752	0.0232528	1.63354	0.904768	1.4337	0.571164	1.30493	0.91564	1.44093	C3orf80	3	160225496	160228213	+	2718	protein_coding	chromosome 3 open reading frame 80 [Source:HGNC Symbol;Acc:HGNC:40048]	-
ENSG00000100629	0.452329	0.426071	0.268635	0.191943	0.393327	1.17769	1.53642	1.73327	0.932375	1.23224	0.262474	1.04387	CEP128	14	80476983	80959517	-	9400	protein_coding	centrosomal protein 128 [Source:HGNC Symbol;Acc:HGNC:20359]	-
ENSG00000229400	0	0	0	0	0.0377546	1.10807	0.746965	1.25794	2.51213	1.03075	0.230692	0.788333	AL596330.1	1	224717504	224730662	-	837	antisense	novel transcript	-
ENSG00000115652	8.67841	9.01201	6.5405	8.7455	8.56046	3.16944	2.56684	3.01387	3.10587	3.56704	6.2075	2.93377	UXS1	2	106093303	106194339	-	7023	protein_coding	UDP-glucuronate decarboxylase 1 [Source:HGNC Symbol;Acc:HGNC:17729]	-
ENSG00000228417	0	0.030005	0	0	0	1.7214	3.94636	2.42496	1.37975	1.93759	0.18259	1.22275	AL360182.2	10	110207850	110208591	-	470	antisense	novel transcript	-
ENSG00000197989	2.35972	1.63635	2.63164	1.92596	2.30375	10.2736	17.45	13.9995	8.17177	11.7821	1.89599	4.83976	SNHG12	1	28578538	28583132	-	4266	antisense	small nucleolar RNA host gene 12 [Source:HGNC Symbol;Acc:HGNC:30062]	-
ENSG00000087263	16.1064	15.9386	16.4687	14.2256	15.1063	6.46782	5.46673	4.94682	7.46641	5.50623	12.8926	6.1626	OGFOD1	16	56451490	56479100	+	5806	protein_coding	2-oxoglutarate and iron dependent oxygenase domain containing 1 [Source:HGNC Symbol;Acc:HGNC:25585]	-
ENSG00000284196	0	0.0137116	0.0106285	0.00869887	0	0.107443	0.0891565	0.101317	0.106996	0.0978635	0	0.229716	AL158064.1	13	79941531	80074640	-	10285	processed_transcript	novel transcript	-
ENSG00000261596	1.12225	2.33336	1.02977	1.94495	0.896877	9.19926	4.63119	5.89923	8.56762	4.97822	2.17653	5.9382	AC005632.2	16	21626742	21627569	+	828	sense_intronic	novel transcript, sense intronic to METTL9	-
ENSG00000169641	18.6186	20.0774	12.9246	19.3517	18.6027	6.20312	5.99877	7.05694	6.44994	7.28856	12.1844	6.59619	LUZP1	1	23084023	23177808	-	9658	protein_coding	leucine zipper protein 1 [Source:HGNC Symbol;Acc:HGNC:14985]	-
ENSG00000101843	28.5361	21.575	27.6465	23.225	24.5518	12.3422	14.6704	11.6447	11.3718	10.9088	24.2638	10.6035	PSMD10	X	108084207	108091618	-	2459	protein_coding	proteasome 26S subunit, non-ATPase 10 [Source:HGNC Symbol;Acc:HGNC:9555]	-
ENSG00000167680	0	0	0	0.0202783	0	0	0.297584	0.428082	0.106895	0.271588	0.0389019	0.665759	SEMA6B	19	4542593	4559808	-	4412	protein_coding	semaphorin 6B [Source:HGNC Symbol;Acc:HGNC:10739]	-
ENSG00000197847	0.0141392	0.0318657	0.0466569	0.175956	0.0515701	0.0743151	1.34994	1.22908	0.22695	1.18732	0.0861838	2.28721	SLC22A20P	11	65213840	65242757	+	3983	transcribed_unitary_pseudogene	solute carrier family 22 member 20, pseudogene [Source:HGNC Symbol;Acc:HGNC:29867]	-
ENSG00000179361	0.305969	0.272421	0.225246	0.35526	0.371353	1.02922	1.66065	2.09159	1.01228	1.25766	0.179592	1.22324	ARID3B	15	74541177	74598131	+	6212	protein_coding	AT-rich interaction domain 3B [Source:HGNC Symbol;Acc:HGNC:14350]	ARID
ENSG00000167612	0	0	0.0295046	0	0	0.793586	0.264371	0.439457	0.784977	0.383784	0	0.160858	ANKRD33	12	51887960	51891664	+	3705	protein_coding	ankyrin repeat domain 33 [Source:HGNC Symbol;Acc:HGNC:13788]	-
ENSG00000267231	0.0381548	0	0	0.0404101	0	0.160432	10.3919	8.76603	0.426037	7.88006	0	3.23024	AC005786.2	19	3558015	3558486	+	369	lincRNA	novel transcript	-
ENSG00000237135	0.254925	0.401257	0.508965	0.308563	0.245219	2.42963	0.819382	1.60601	2.79566	1.47947	0.310772	1.82789	DDX10P1	10	30919012	30921235	-	1933	processed_pseudogene	DEAD-box helicase 10 pseudogene 1 [Source:HGNC Symbol;Acc:HGNC:44960]	-
ENSG00000235649	0.554365	0.534126	0.232293	0.697104	0.485859	0.00739992	0.0573109	0.0176387	0.0368455	0.0159766	0.426406	0.0957824	MXRA5Y	Y	11957208	11987386	+	8000	unprocessed_pseudogene	matrix remodeling associated 5 Y-linked (pseudogene) [Source:HGNC Symbol;Acc:HGNC:23932]	-
ENSG00000151327	13.614	10.0709	10.8741	9.89286	10.7559	4.30905	4.99323	4.62922	4.86762	4.02797	7.8858	4.884	FAM177A1	14	35044907	35113130	+	8385	protein_coding	family with sequence similarity 177 member A1 [Source:HGNC Symbol;Acc:HGNC:19829]	-
ENSG00000198860	2.5129	2.17544	2.39705	1.8981	2.11972	0.746983	0.572256	0.533309	0.907678	0.672155	1.97144	0.446699	TSEN15	1	184051651	184123978	+	10197	protein_coding	tRNA splicing endonuclease subunit 15 [Source:HGNC Symbol;Acc:HGNC:16791]	-
ENSG00000258947	0.133481	0.0795843	0.162861	0.127907	0.0962998	0.298447	1.77355	1.5412	0.399229	1.31996	0.125917	0.927314	TUBB3	16	89921392	89938761	+	4430	protein_coding	tubulin beta 3 class III [Source:HGNC Symbol;Acc:HGNC:20772]	-
ENSG00000250195	0.084814	0.0424769	0	0	0	0.564653	0.0627721	0.147125	1.59812	0.168428	0.193865	2.40418	AC109927.1	4	138819954	139012646	-	664	antisense	uncharacterized LOC105377448 [Source:NCBI gene;Acc:105377448]	-
ENSG00000212901	0.621423	1.47831	1.11576	1.52198	3.05109	0	0	0	0	0.0440734	0.236738	0	KRTAP3-1	17	41008521	41019324	-	725	protein_coding	keratin associated protein 3-1 [Source:HGNC Symbol;Acc:HGNC:16778]	-
ENSG00000175471	0.598616	1.13971	1.46217	0.870823	0.619517	9.27974	3.86156	4.86387	9.0119	5.06166	1.85811	1.99662	MCTP1	5	94703741	95284575	-	12089	protein_coding	multiple C2 and transmembrane domain containing 1 [Source:HGNC Symbol;Acc:HGNC:26183]	-
ENSG00000198176	16.8829	18.592	16.0129	17.4264	18.9426	8.18126	6.6181	6.63578	7.60614	7.85378	17.784	5.62706	TFDP1	13	113584721	113641470	+	3741	protein_coding	transcription factor Dp-1 [Source:HGNC Symbol;Acc:HGNC:11749]	E2F
ENSG00000168334	0.0174166	0	0	0	0	0.0244109	1.87876	1.27898	0.0911595	1.30441	0	0.52332	XIRP1	3	39183210	39192596	-	6467	protein_coding	xin actin binding repeat containing 1 [Source:HGNC Symbol;Acc:HGNC:14301]	-
ENSG00000111452	2.81334	3.23382	2.60623	3.47708	2.95652	0.187705	0.56639	0.450615	0.249676	0.430949	3.16758	1.16273	ADGRD1	12	130953907	131141469	+	14718	protein_coding	adhesion G protein-coupled receptor D1 [Source:HGNC Symbol;Acc:HGNC:19893]	-
ENSG00000166913	39.2078	40.4067	36.293	38.9295	40.1869	16.5591	18.0452	17.3676	18.2167	17.9765	37.1564	14.7946	YWHAB	20	44885676	44908532	+	7933	protein_coding	tyrosine 3-monooxygenase/tryptophan 5-monooxygenase activation protein beta [Source:HGNC Symbol;Acc:HGNC:12849]	-
ENSG00000086504	11.2744	12.9944	12.9151	11.5536	13.5669	4.82625	4.89152	4.43889	5.37462	5.54087	12.1377	3.85537	MRPL28	16	366969	371289	-	3042	protein_coding	mitochondrial ribosomal protein L28 [Source:HGNC Symbol;Acc:HGNC:14484]	-
ENSG00000147421	4.04928	4.07722	3.69435	3.79189	4.28709	9.22406	9.36464	9.55544	9.85806	8.36882	3.92932	11.281	HMBOX1	8	28890394	29064764	+	6634	protein_coding	homeobox containing 1 [Source:HGNC Symbol;Acc:HGNC:26137]	Homeobox
ENSG00000256802	0.205835	0.0309262	0.0958899	0.0545004	0.0461997	0.800576	0.601749	0.678412	1.15636	0.718247	0.015683	0.342302	AC022613.1	15	29674990	29680957	+	2736	antisense	uncharacterized LOC100130111 [Source:NCBI gene;Acc:100130111]	-
ENSG00000157502	0.0875285	0.116897	0.229049	0.195704	0.0509335	2.21276	2.03941	1.54958	2.50218	1.68852	0.21736	0.416584	MUM1L1	X	106168305	106208956	+	4343	protein_coding	MUM1 like 1 [Source:HGNC Symbol;Acc:HGNC:26583]	-
ENSG00000197558	0.00399521	0	0.00517	0.000705226	0.00149454	0.0363977	0.0187271	0.0297752	0.0390342	0.0468478	0.00608808	0.100667	SSPO	7	149776042	149833979	+	21144	protein_coding	SCO-spondin [Source:HGNC Symbol;Acc:HGNC:21998]	-
ENSG00000198431	350.666	353.669	291.929	313.991	305.329	70.4603	105.165	96.5052	74.4146	88.5573	124.636	152.114	TXNRD1	12	104215779	104350305	+	6708	protein_coding	thioredoxin reductase 1 [Source:HGNC Symbol;Acc:HGNC:12437]	-
ENSG00000140519	0	0	0	0	0	0.42388	1.76667	1.17414	0.376888	0.864097	0	4.64563	RHCG	15	89471398	89496613	-	2607	protein_coding	Rh family C glycoprotein [Source:HGNC Symbol;Acc:HGNC:18140]	-
ENSG00000279166	1.24956	1.66164	1.31311	1.36335	1.40232	4.35578	3.83481	4.58019	5.03678	3.75884	2.24885	3.61535	AC009951.1	2	144494265	144496878	-	2614	TEC	TEC	-
ENSG00000169258	1.1401	1.55725	1.2746	1.78468	1.12189	5.59988	3.59299	3.4747	5.47856	3.94578	1.7781	3.78591	GPRIN1	5	176595802	176610133	-	4211	protein_coding	G protein regulated inducer of neurite outgrowth 1 [Source:HGNC Symbol;Acc:HGNC:24835]	-
ENSG00000257913	0.138401	0.214245	0.195379	0.186558	0.0988401	1.34023	1.82516	2.18741	1.37855	1.37779	0.191728	0.713304	DDN-AS1	12	48998367	49019235	+	2238	antisense	DDN and PRKAG1 antisense RNA 1 [Source:HGNC Symbol;Acc:HGNC:53464]	-
ENSG00000165832	9.00422	8.06743	9.76575	8.73726	8.44204	4.35104	4.02801	4.208	3.8909	3.9753	9.29432	3.38101	TRUB1	10	114938193	114977676	+	3601	protein_coding	TruB pseudouridine synthase family member 1 [Source:HGNC Symbol;Acc:HGNC:16060]	-
ENSG00000162458	31.1287	34.6728	26.9577	33.4872	32.3243	14.7998	13.076	14.6132	13.2465	14.3031	22.4598	13.4002	FBLIM1	1	15756607	15786594	+	4716	protein_coding	filamin binding LIM protein 1 [Source:HGNC Symbol;Acc:HGNC:24686]	-
ENSG00000163121	0	0.0564772	0	0.0238868	0	0.987842	4.96596	4.90782	0.700414	2.63611	0	2.94086	NEURL3	2	96497643	96508109	-	2497	protein_coding	neuralized E3 ubiquitin protein ligase 3 [Source:HGNC Symbol;Acc:HGNC:25162]	-
ENSG00000183023	4.46804	5.36895	3.5863	5.18175	3.29095	0.71202	2.21694	1.76916	0.45358	1.5465	1.44452	0.981622	SLC8A1	2	40097270	40611053	-	21922	protein_coding	solute carrier family 8 member A1 [Source:HGNC Symbol;Acc:HGNC:11068]	-
ENSG00000109787	6.88193	5.96612	4.52396	5.21671	6.39841	14.1206	14.3039	15.4536	12.2206	14.0458	7.315	15.3629	KLF3	4	38664196	38701042	+	6297	protein_coding	Kruppel like factor 3 [Source:HGNC Symbol;Acc:HGNC:16516]	zf-C2H2
ENSG00000177125	2.68965	2.79229	2.77506	2.37913	2.68839	6.18042	6.89315	6.47397	6.41943	5.86244	3.20874	6.98544	ZBTB34	9	126860665	126885878	+	6606	protein_coding	zinc finger and BTB domain containing 34 [Source:HGNC Symbol;Acc:HGNC:31446]	ZBTB
ENSG00000244005	3.84698	3.81353	3.94686	3.23524	4.01827	1.61167	1.47377	1.45953	1.58212	1.42156	3.69326	1.49108	NFS1	20	35668055	35699359	-	6024	protein_coding	NFS1, cysteine desulfurase [Source:HGNC Symbol;Acc:HGNC:15910]	-
ENSG00000106633	0.659211	0.342124	0.262546	0.350897	0.498311	1.35001	4.35311	3.90786	0.896259	2.94571	0.806751	2.16361	GCK	7	44144271	44198170	-	4122	protein_coding	glucokinase [Source:HGNC Symbol;Acc:HGNC:4195]	-
ENSG00000171408	1.65275	1.4183	1.97818	2.00623	1.38445	0.331872	0.185761	0.257399	0.360234	0.174652	2.6809	0.62287	PDE7B	6	135851696	136195574	+	5946	protein_coding	phosphodiesterase 7B [Source:HGNC Symbol;Acc:HGNC:8792]	-
ENSG00000140374	24.8868	22.464	25.9217	22.9938	24.1888	11.1472	13.7154	12.0585	10.011	12.0229	23.5482	10.1919	ETFA	15	76215355	76311472	-	5031	protein_coding	electron transfer flavoprotein subunit alpha [Source:HGNC Symbol;Acc:HGNC:3481]	-
ENSG00000006757	1.73074	1.86064	1.80444	1.96737	1.77243	0.424368	0.230146	0.507872	0.371204	0.654665	2.23834	0.519599	PNPLA4	X	7898247	7927739	-	3441	protein_coding	patatin like phospholipase domain containing 4 [Source:HGNC Symbol;Acc:HGNC:24887]	-
ENSG00000229847	1.66097	2.32695	2.27697	2.50606	2.17738	0.746925	0.81009	0.954574	0.988783	0.950558	2.36329	0.906976	EMX2OS	10	117473215	117545068	-	8824	antisense	EMX2 opposite strand/antisense RNA [Source:HGNC Symbol;Acc:HGNC:18511]	-
ENSG00000148680	1.13316	1.62148	0.995038	0.795333	1.40795	7.47477	3.7474	3.98337	8.0336	4.14341	1.13062	2.66487	HTR7	10	90740823	90857698	-	3131	protein_coding	5-hydroxytryptamine receptor 7 [Source:HGNC Symbol;Acc:HGNC:5302]	-
ENSG00000217236	0.137814	0.110433	0.205446	0.245213	0.0494919	2.07839	0.636471	1.03701	1.25415	1.08221	0.0336012	1.52512	SP9	2	174334946	174338492	+	2554	protein_coding	Sp9 transcription factor [Source:HGNC Symbol;Acc:HGNC:30690]	zf-C2H2
ENSG00000006327	159.038	136.185	126.569	123.188	154.6	61.3243	44.4774	41.7443	66.9706	45.3449	128.75	48.8472	TNFRSF12A	16	3018445	3022383	+	1848	protein_coding	TNF receptor superfamily member 12A [Source:HGNC Symbol;Acc:HGNC:18152]	-
ENSG00000204262	170.315	178.912	223.557	175.863	151.885	14.3054	38.0232	35.478	14.4014	30.0239	147.535	71.4059	COL5A2	2	189031896	189225312	-	7453	protein_coding	collagen type V alpha 2 chain [Source:HGNC Symbol;Acc:HGNC:2210]	-
ENSG00000234617	0.575523	0.685699	0.630299	0.449136	0.557498	2.06332	1.27338	1.6067	3.6613	1.4093	0.516973	2.85754	SNRK-AS1	3	43346923	43352152	-	2324	antisense	SNRK antisense RNA 1 [Source:HGNC Symbol;Acc:HGNC:41269]	-
ENSG00000170542	4.36254	4.35604	3.8199	3.6536	3.99036	0.512735	1.43726	1.1387	0.458109	0.795339	2.57369	1.52479	SERPINB9	6	2887266	2903280	-	4118	protein_coding	serpin family B member 9 [Source:HGNC Symbol;Acc:HGNC:8955]	-
ENSG00000256128	0	0.0684949	0	0	0	0.404673	0.191196	0.292892	0.710531	0.250039	0	0.241222	LINC00944	12	126729787	126772411	-	1853	lincRNA	long intergenic non-protein coding RNA 944 [Source:HGNC Symbol;Acc:HGNC:48640]	-
ENSG00000158483	2.56285	3.21241	2.22528	2.50361	2.80174	0.504616	0.722259	0.420013	0.952132	0.467687	2.38222	0.601594	FAM86C1	11	71787510	71801236	+	2972	protein_coding	family with sequence similarity 86 member C1 [Source:HGNC Symbol;Acc:HGNC:25561]	-
ENSG00000103021	1.17821	1.26105	1.10845	1.43905	1.053	0.179786	0.21097	0.208777	0.0961494	0.226427	1.00992	0.380666	CCDC113	16	58231157	58283836	+	5927	protein_coding	coiled-coil domain containing 113 [Source:HGNC Symbol;Acc:HGNC:25002]	-
ENSG00000169857	20.0207	19.4999	20.0067	18.6309	19.663	9.09165	6.13222	6.99424	7.76038	9.08405	16.34	6.15711	AVEN	15	33866227	34039176	-	1808	protein_coding	apoptosis and caspase activation inhibitor [Source:HGNC Symbol;Acc:HGNC:13509]	-
ENSG00000005469	7.05511	7.12623	6.53823	7.23853	6.53401	3.01209	1.6031	1.96861	2.69959	2.76919	6.16614	1.52188	CROT	7	87345681	87399795	+	4979	protein_coding	carnitine O-octanoyltransferase [Source:HGNC Symbol;Acc:HGNC:2366]	-
ENSG00000051108	11.6102	14.8246	8.25743	12.9472	13.3145	24.5525	40.8398	36.9182	27.0005	35.1454	13.4303	88.8849	HERPUD1	16	56932048	56944863	+	5155	protein_coding	homocysteine inducible ER protein with ubiquitin like domain 1 [Source:HGNC Symbol;Acc:HGNC:13744]	-
ENSG00000214212	0.197917	0.117144	0.111759	0.209616	0.151441	0.605233	1.50477	1.50508	1.1552	1.62318	0	0.979245	C19orf38	19	10836575	10869790	+	1565	protein_coding	chromosome 19 open reading frame 38 [Source:HGNC Symbol;Acc:HGNC:34073]	-
ENSG00000084207	107.535	108.052	125.303	113.852	106.675	50.1744	53.1532	49.7402	53.1326	54.4425	113.739	49.2863	GSTP1	11	67583595	67586656	+	1911	protein_coding	glutathione S-transferase pi 1 [Source:HGNC Symbol;Acc:HGNC:4638]	-
ENSG00000173085	5.60322	5.66839	5.96225	6.06881	4.944	2.18388	1.42742	1.61606	2.41564	2.05611	6.62812	1.68807	COQ2	4	83261536	83284914	-	2774	protein_coding	coenzyme Q2, polyprenyltransferase [Source:HGNC Symbol;Acc:HGNC:25223]	-
ENSG00000064300	0	0	0	0	0	0.0237749	0.251088	0.235401	0.028411	0.142442	0	0.507762	NGFR	17	49495293	49515017	+	4150	protein_coding	nerve growth factor receptor [Source:HGNC Symbol;Acc:HGNC:7809]	-
ENSG00000129636	18.2213	17.264	19.9214	15.8421	15.9121	6.00375	8.14838	6.66363	5.6449	6.84506	16.9371	8.3195	ITFG1	16	47154387	47464149	-	7770	protein_coding	integrin alpha FG-GAP repeat containing 1 [Source:HGNC Symbol;Acc:HGNC:30697]	-
ENSG00000163468	69.4285	69.1008	76.1746	64.8482	63.7399	31.5642	32.0022	29.765	31.6381	31.154	58.212	23.8595	CCT3	1	156308968	156367873	-	4018	protein_coding	chaperonin containing TCP1 subunit 3 [Source:HGNC Symbol;Acc:HGNC:1616]	-
ENSG00000197694	15.1206	17.6644	10.8453	20.7891	18.531	5.6297	4.55417	5.61783	5.73576	5.39048	10.0242	6.73317	SPTAN1	9	128552558	128633662	+	16236	protein_coding	spectrin alpha, non-erythrocytic 1 [Source:HGNC Symbol;Acc:HGNC:11273]	-
ENSG00000178977	1.35246	1.07698	0.777067	0.551475	1.00175	1.5923	7.11694	5.48464	2.27468	5.73992	1.319	3.16923	LINC00324	17	8220642	8224043	-	2082	lincRNA	long intergenic non-protein coding RNA 324 [Source:HGNC Symbol;Acc:HGNC:26628]	-
ENSG00000136319	2.7607	2.79141	2.38678	2.41377	2.48442	1.01461	0.586235	0.724758	1.00634	1.02889	2.4494	0.673312	TTC5	14	20256558	20305994	-	9705	protein_coding	tetratricopeptide repeat domain 5 [Source:HGNC Symbol;Acc:HGNC:19274]	-
ENSG00000182379	0.0654843	0.0131185	0	0	0	0.20192	0.746375	0.52001	0.0913997	0.698512	0.199576	0.3366	NXPH4	12	57216795	57226449	+	2150	protein_coding	neurexophilin 4 [Source:HGNC Symbol;Acc:HGNC:8078]	-
ENSG00000214530	5.08139	4.29152	4.24883	4.34076	4.71028	11.1484	15.4027	14.7371	10.9325	11.3085	4.37762	9.87945	STARD10	11	72754729	72793681	-	3710	protein_coding	StAR related lipid transfer domain containing 10 [Source:HGNC Symbol;Acc:HGNC:10666]	-
ENSG00000154359	3.12291	2.76093	3.1458	2.11932	2.73205	8.15358	11.881	11.2555	6.30835	8.80189	3.53988	7.13618	LONRF1	8	12721894	12756073	-	5685	protein_coding	LON peptidase N-terminal domain and ring finger 1 [Source:HGNC Symbol;Acc:HGNC:26302]	-
ENSG00000166997	10.7229	11.0255	12.389	10.7361	8.74602	4.9273	4.57224	4.6269	3.96195	4.57028	10.1941	3.8356	CNPY4	7	100119613	100125511	+	2475	protein_coding	canopy FGF signaling regulator 4 [Source:HGNC Symbol;Acc:HGNC:28631]	-
ENSG00000258479	0.125706	0.0269815	0	0.114117	0.0403069	1.32141	1.23607	0.775328	1.45377	0.784566	0.0547306	1.0181	LINC00640	14	51333393	51365557	+	1568	lincRNA	long intergenic non-protein coding RNA 640 [Source:HGNC Symbol;Acc:HGNC:44291]	-
ENSG00000133401	0.348333	0.348006	0.211752	0.40896	0.480817	0.0933545	0.0373053	0.0416363	0.0552769	0.0684332	0.482799	0.106139	PDZD2	5	31639410	32110931	+	15642	protein_coding	PDZ domain containing 2 [Source:HGNC Symbol;Acc:HGNC:18486]	-
ENSG00000073008	40.0849	45.5491	40.4081	43.95	39.4132	12.9367	11.88	12.2827	12.8214	13.5431	22.0214	21.1761	PVR	19	44643798	44663583	+	3519	protein_coding	poliovirus receptor [Source:HGNC Symbol;Acc:HGNC:9705]	-
ENSG00000201367	1.71055	2.63595	0.408652	0.278716	0.590665	6.08592	5.64832	8.82569	14.1413	6.86845	4.8122	8.15593	RNU6-522P	6	15314920	15315026	+	107	snRNA	RNA, U6 small nuclear 522, pseudogene [Source:HGNC Symbol;Acc:HGNC:47485]	-
ENSG00000230176	0.0807984	0.161863	0	0.106968	0.045338	2.49141	0.0299001	1.21472	1.18413	0.779347	0.0615621	3.81725	LINC01433	20	4193065	4195943	+	697	antisense	long intergenic non-protein coding RNA 1433 [Source:HGNC Symbol;Acc:HGNC:50746]	-
ENSG00000162510	0	0	0	0.0194242	0	0.372727	0.361968	0.280438	0.35411	0.239337	0.00931584	0.194088	MATN1	1	30711277	30723587	-	4606	protein_coding	matrilin 1 [Source:HGNC Symbol;Acc:HGNC:6907]	-
ENSG00000100395	4.85381	4.75689	4.56677	5.01358	4.73446	2.26666	1.59913	1.30571	2.24504	1.73858	4.19044	1.97639	L3MBTL2	22	41205205	41231271	+	6451	protein_coding	L3MBTL2, polycomb repressive complex 1 subunit [Source:HGNC Symbol;Acc:HGNC:18594]	-
ENSG00000237190	7.29999	7.20769	8.48634	6.1699	6.91544	3.2458	2.44343	2.20551	2.47175	2.78249	6.27635	1.6839	CDKN2AIPNL	5	134402087	134411898	-	1757	protein_coding	CDKN2A interacting protein N-terminal like [Source:HGNC Symbol;Acc:HGNC:30545]	-
ENSG00000279744	0.255211	0.127816	0.442542	0.126138	0.257769	2.25351	2.34218	3.09569	1.40109	2.63542	0.440755	1.94201	AC132938.5	17	82462601	82464255	+	1655	TEC	TEC	-
ENSG00000164332	18.3302	16.4475	16.8384	15.5354	15.4933	7.18976	4.28333	4.36049	7.06435	6.28079	20.3159	7.50065	UBLCP1	5	159263081	159286040	+	2676	protein_coding	ubiquitin like domain containing CTD phosphatase 1 [Source:HGNC Symbol;Acc:HGNC:28110]	-
ENSG00000265112	1.37357	1.54782	1.46641	2.36399	4.2391	17.5673	69.6372	77.3058	18.6924	59.4252	8.89572	15.0552	MIR3153	9	89312225	89312306	+	82	miRNA	microRNA 3153 [Source:HGNC Symbol;Acc:HGNC:38289]	-
ENSG00000172818	0	0	0	0	0	0.271721	0.20575	0.26791	0.11232	0.303012	0	0.13825	OVOL1	11	65787022	65797219	+	3849	protein_coding	ovo like transcriptional repressor 1 [Source:HGNC Symbol;Acc:HGNC:8525]	zf-C2H2
ENSG00000138134	11.1043	9.0462	13.9604	7.57946	9.54815	4.07271	2.93011	3.43852	4.00602	3.77496	12.137	3.39321	STAMBPL1	10	88879734	88975153	+	6323	protein_coding	STAM binding protein like 1 [Source:HGNC Symbol;Acc:HGNC:24105]	-
ENSG00000161217	13.8303	15.3963	13.4965	13.7992	13.899	4.98646	4.01238	4.39326	5.13565	4.85426	10.3131	7.09677	PCYT1A	3	196214222	196287957	-	7978	protein_coding	phosphate cytidylyltransferase 1, choline, alpha [Source:HGNC Symbol;Acc:HGNC:8754]	-
ENSG00000204580	3.23193	3.53254	2.75024	4.05558	2.91341	8.99261	7.72888	8.30575	7.83065	8.31582	2.24845	9.06514	DDR1	6	30876421	30900156	+	9122	protein_coding	discoidin domain receptor tyrosine kinase 1 [Source:HGNC Symbol;Acc:HGNC:2730]	-
ENSG00000164627	0.37606	0.251912	0.218297	0.217362	0.234315	0.0182899	0.0421443	0.0301821	0.039739	0.0525015	0.14462	0.037663	KIF6	6	39329990	39725405	-	11868	protein_coding	kinesin family member 6 [Source:HGNC Symbol;Acc:HGNC:21202]	-
ENSG00000184076	27.0752	25.7169	26.9418	26.5804	26.9334	7.89325	14.2783	14.406	7.98131	10.6675	20.2441	12.3344	UQCR10	22	29767369	29770413	+	975	protein_coding	ubiquinol-cytochrome c reductase, complex III subunit X [Source:HGNC Symbol;Acc:HGNC:30863]	-
ENSG00000224660	2.12673	2.15975	2.09171	2.47351	2.0119	8.34691	3.63515	4.91325	6.89308	4.75982	1.50813	5.89208	SH3BP5-AS1	3	15254184	15264493	+	5733	antisense	SH3BP5 antisense RNA 1 [Source:HGNC Symbol;Acc:HGNC:44501]	-
ENSG00000167778	7.96832	10.3163	6.51362	10.2009	8.76987	2.82469	3.04907	2.78931	2.96543	3.37993	3.9961	3.32826	SPRYD3	12	53064316	53079420	-	3479	protein_coding	SPRY domain containing 3 [Source:HGNC Symbol;Acc:HGNC:25920]	-
ENSG00000198467	311.804	323.008	339.144	324.945	305.265	48.543	133.916	114.267	45.34	105.265	184.985	132.52	TPM2	9	35681992	35690121	-	3248	protein_coding	tropomyosin 2 [Source:HGNC Symbol;Acc:HGNC:12011]	-
ENSG00000260314	0	0.0488346	0.0315452	0.0229493	0	0.064537	0.252586	0.235969	0.128536	0.396495	0	0.6347	MRC1	10	17809344	17911170	+	5198	protein_coding	mannose receptor C-type 1 [Source:HGNC Symbol;Acc:HGNC:7228]	-
ENSG00000168490	0.0135051	0.0270549	0.0052429	0.0143034	0.0303123	0.137233	0.304859	0.36182	0.216773	0.440602	0	0.26032	PHYHIP	8	22219704	22232341	-	4170	protein_coding	phytanoyl-CoA 2-hydroxylase interacting protein [Source:HGNC Symbol;Acc:HGNC:16865]	-
ENSG00000197976	3.94561	3.99365	4.37526	4.80455	3.85411	8.39687	15.3119	13.465	8.72357	13.93	3.84863	13.8365	AKAP17A	X	1591593	1602514	+	4075	protein_coding	A-kinase anchoring protein 17A [Source:HGNC Symbol;Acc:HGNC:18783]	-
ENSG00000225880	0.491754	0.299822	0.61422	0.430243	0.203952	1.52831	6.83601	6.93968	1.134	6.35668	0.390968	3.60406	LINC00115	1	826206	827522	-	1317	lincRNA	long intergenic non-protein coding RNA 115 [Source:HGNC Symbol;Acc:HGNC:26211]	-
ENSG00000197448	13.8627	15.4199	15.606	15.1511	13.4572	5.19932	6.79726	5.2065	4.65246	6.5486	13.6703	6.70568	GSTK1	7	143244093	143270854	+	4228	protein_coding	glutathione S-transferase kappa 1 [Source:HGNC Symbol;Acc:HGNC:16906]	-
ENSG00000073712	31.8079	28.9289	26.8174	26.772	26.0083	13.4607	16.7335	16.2793	10.8392	13.3295	20.688	11.9656	FERMT2	14	52857268	52952435	-	8510	protein_coding	fermitin family member 2 [Source:HGNC Symbol;Acc:HGNC:15767]	-
ENSG00000093010	17.1145	17.8213	16.8885	16.8545	15.4019	4.36446	7.4937	6.74468	4.22145	7.42705	13.2278	6.76039	COMT	22	19941607	19969975	+	5195	protein_coding	catechol-O-methyltransferase [Source:HGNC Symbol;Acc:HGNC:2228]	-
ENSG00000178947	0.016152	0.0404465	0.0125409	0.0228089	0.00604218	0.328257	0.34269	0.454523	0.202897	0.397124	0.00820435	0.146512	SMIM10L2A	X	135421943	135428074	+	5230	protein_coding	small integral membrane protein 10 like 2A [Source:HGNC Symbol;Acc:HGNC:34499]	-
ENSG00000275441	1.17326	0.130577	0	0	0	1.64443	11.8674	6.75899	0.454883	5.88028	0	0.492708	AC020765.2	16	28553709	28554140	-	432	antisense	novel transcript, antisense to CCDC101	-
ENSG00000174307	35.3234	32.3976	31.9757	30.7397	32.7335	11.9417	14.126	12.214	13.0944	15.1773	30.1578	14.9972	PHLDA3	1	201464383	201469237	-	3138	protein_coding	pleckstrin homology like domain family A member 3 [Source:HGNC Symbol;Acc:HGNC:8934]	-
ENSG00000212747	5.76785	7.24607	4.35423	7.76477	6.9175	1.36359	1.72812	1.84303	2.17266	2.08973	3.89695	1.82803	RTL8B	X	135020504	135022529	-	2026	protein_coding	retrotransposon Gag like 8B [Source:HGNC Symbol;Acc:HGNC:33156]	-
ENSG00000130208	0.24018	0.148928	0.372966	0.290716	0.166859	4.07166	2.52251	2.47777	2.18699	2.92018	0.975991	1.21036	APOC1	19	44914247	44919349	+	1231	protein_coding	apolipoprotein C1 [Source:HGNC Symbol;Acc:HGNC:607]	-
ENSG00000265494	0	0	0	0	0	0.358422	1.00942	0.607901	0.277612	0.75772	0	0.12887	AC005304.2	17	13909231	13911212	+	1982	lincRNA	novel transcript	-
ENSG00000143416	6.85473	4.84567	6.96006	5.74494	4.80232	1.49801	2.4623	2.58664	1.32352	2.47583	7.1086	0.996215	SELENBP1	1	151364302	151372733	-	3504	protein_coding	selenium binding protein 1 [Source:HGNC Symbol;Acc:HGNC:10719]	-
ENSG00000171848	2.71373	3.22688	1.60183	2.47355	3.69257	0.166821	1.25285	0.923751	0.243653	0.699333	2.93421	0.703768	RRM2	2	10120698	10131419	+	5323	protein_coding	ribonucleotide reductase regulatory subunit M2 [Source:HGNC Symbol;Acc:HGNC:10452]	-
ENSG00000182308	0.041305	0.0413732	0.279471	0.137489	0.0860871	0.938688	1.23155	1.24423	1.26422	1.05796	0.0269753	0.700281	DCAF4L1	4	41981696	41986467	+	4772	protein_coding	DDB1 and CUL4 associated factor 4 like 1 [Source:HGNC Symbol;Acc:HGNC:27723]	-
ENSG00000047188	6.59178	5.52177	5.77297	5.53522	6.0785	2.13277	1.62815	1.50836	2.39641	2.18615	6.06777	1.09219	YTHDC2	5	113513683	113595285	+	10816	protein_coding	YTH domain containing 2 [Source:HGNC Symbol;Acc:HGNC:24721]	-
ENSG00000205502	0	0	0.13846	0.0377741	0	22.2826	4.13111	6.2694	20.6092	6.93095	0.190223	3.96313	C2CD4B	15	62163535	62165283	-	1579	protein_coding	C2 calcium dependent domain containing 4B [Source:HGNC Symbol;Acc:HGNC:33628]	-
ENSG00000170801	0.453618	0.535048	1.44502	0.529821	0.285462	4.3376	3.88442	4.39936	3.03551	4.75786	1.85408	5.78752	HTRA3	4	8269765	8307111	+	3321	protein_coding	HtrA serine peptidase 3 [Source:HGNC Symbol;Acc:HGNC:30406]	-
ENSG00000196557	0.140693	0.0770172	0.0800234	0.164603	0.192776	0.949281	0.736168	0.592802	0.838008	0.579212	0.0947323	0.605952	CACNA1H	16	1153121	1221772	+	8606	protein_coding	calcium voltage-gated channel subunit alpha1 H [Source:HGNC Symbol;Acc:HGNC:1395]	-
ENSG00000068654	5.58936	7.31561	4.72545	7.94704	7.3187	2.21868	1.35811	1.49743	2.75163	1.84595	4.88949	2.57423	POLR1A	2	86020216	86106155	-	13519	protein_coding	RNA polymerase I subunit A [Source:HGNC Symbol;Acc:HGNC:17264]	-
ENSG00000147437	1.27847	1.05648	2.20862	1.08323	1.27335	6.96595	9.24923	6.96739	5.76591	5.76681	1.35155	5.21857	GNRH1	8	25419260	25424654	-	1762	protein_coding	gonadotropin releasing hormone 1 [Source:HGNC Symbol;Acc:HGNC:4419]	-
ENSG00000274322	0.0921542	0.194869	0.119252	0.151824	0.195349	0.889785	0.727517	0.765742	1.50062	0.848213	0.202841	1.6254	AL136531.2	20	1317571	1393096	-	1375	protein_coding	novel transcript	-
ENSG00000105963	2.13885	1.24809	0.332565	1.06341	2.18495	0.179321	0.160564	0.188701	0.194103	0.0883732	0.521314	0.168194	ADAP1	7	897901	955407	-	5062	protein_coding	ArfGAP with dual PH domains 1 [Source:HGNC Symbol;Acc:HGNC:16486]	-
ENSG00000091732	7.1962	6.5711	7.11216	6.05664	6.41248	2.75255	2.36712	2.41533	2.95645	2.25508	5.75015	1.75313	ZC3HC1	7	130018286	130051451	-	3011	protein_coding	zinc finger C3HC-type containing 1 [Source:HGNC Symbol;Acc:HGNC:29913]	-
ENSG00000144306	6.93424	6.10171	7.44415	4.8325	4.94141	2.44759	1.10639	1.69472	2.0533	2.23225	5.87096	1.33545	SCRN3	2	174395730	174429575	+	4144	protein_coding	secernin 3 [Source:HGNC Symbol;Acc:HGNC:30382]	-
ENSG00000130522	40.144	37.523	38.5564	37.1222	38.6823	85.9445	126.228	111.861	79.5637	96.1084	54.7703	87.0594	JUND	19	18279760	18281622	-	1863	protein_coding	JunD proto-oncogene, AP-1 transcription factor subunit [Source:HGNC Symbol;Acc:HGNC:6206]	TF_bZIP
ENSG00000283709	0.185352	0.111903	0.104485	0.215132	0.131076	0.782919	0.323223	0.696886	0.822186	0.484052	0.0425605	1.23986	FAM238C	10	26931206	26944418	-	5545	transcribed_unprocessed_pseudogene	family with sequence similarity 238 member C [Source:HGNC Symbol;Acc:HGNC:24672]	-
ENSG00000127241	150.726	139.25	137.237	141.579	126.382	14.3114	32.8543	35.664	15.4822	32.5796	118.231	57.6689	MASP1	3	187217285	187292022	-	13161	protein_coding	mannan binding lectin serine peptidase 1 [Source:HGNC Symbol;Acc:HGNC:6901]	-
ENSG00000175283	18.2759	17.7798	22.0616	15.9173	19.7164	7.33619	4.46721	4.71577	6.83552	7.55258	18.7444	3.37097	DOLK	9	128945530	128947619	-	2090	protein_coding	dolichol kinase [Source:HGNC Symbol;Acc:HGNC:23406]	-
ENSG00000249378	0.0967335	0.140935	0.221906	0.0838237	0.108559	0.73953	0.715939	0.810196	1.49131	0.733467	0.147407	0.764451	LINC01060	4	188400736	188681051	+	3202	lincRNA	long intergenic non-protein coding RNA 1060 [Source:HGNC Symbol;Acc:HGNC:49081]	-
ENSG00000112984	5.63449	6.11767	4.30574	3.72971	4.49099	0.348994	2.01137	2.0678	0.292927	1.32802	4.92724	1.01639	KIF20A	5	138178719	138187715	+	3958	protein_coding	kinesin family member 20A [Source:HGNC Symbol;Acc:HGNC:9787]	-
ENSG00000128185	25.9134	24.3064	23.0849	26.0237	29.0129	11.0806	14.3029	13.62	9.77439	12.0448	24.1687	10.0154	DGCR6L	22	20314276	20320080	-	1154	protein_coding	DiGeorge syndrome critical region gene 6 like [Source:HGNC Symbol;Acc:HGNC:18551]	-
ENSG00000185697	4.26127	3.01957	3.26781	3.1351	3.84367	1.28937	1.74749	1.68239	0.751943	1.54491	3.58907	1.02617	MYBL1	8	66562175	66614247	-	7239	protein_coding	MYB proto-oncogene like 1 [Source:HGNC Symbol;Acc:HGNC:7547]	MYB
ENSG00000162231	5.65301	5.5189	4.75273	6.34345	7.18335	11.9469	18.0275	18.4444	13.4359	17.6016	5.77058	17.5702	NXF1	11	62792123	62806302	-	6194	protein_coding	nuclear RNA export factor 1 [Source:HGNC Symbol;Acc:HGNC:8071]	-
ENSG00000276600	0.939626	1.38498	1.5718	0.898077	0.88732	0.149899	0.333581	0.212027	0.149275	0.221055	1.72287	0.0230982	RAB7B	1	205976740	206003461	-	3686	protein_coding	RAB7B, member RAS oncogene family [Source:HGNC Symbol;Acc:HGNC:30513]	-
ENSG00000196850	6.10499	6.01092	4.8785	6.00962	7.54591	15.7497	29.8112	25.6735	12.6019	21.4295	8.14489	20.7909	PPTC7	12	110533245	110583320	-	5687	protein_coding	PTC7 protein phosphatase homolog [Source:HGNC Symbol;Acc:HGNC:30695]	-
ENSG00000249592	2.40462	2.16684	2.49168	1.71362	1.6954	6.11414	3.66525	4.66575	6.02629	5.62985	2.22036	7.32474	AC139887.2	4	762387	781849	-	1575	antisense	uncharacterized LOC100129917 [Source:NCBI gene;Acc:100129917]	-
ENSG00000146205	0.0296663	0.0148576	0.0230338	0.0209465	0.0221953	0.242549	0.336666	0.28018	0.220836	0.263705	0.0904136	0.213037	ANO7	2	241188509	241225377	+	5695	protein_coding	anoctamin 7 [Source:HGNC Symbol;Acc:HGNC:31677]	-
ENSG00000185418	4.68075	4.06704	4.55954	3.71482	3.79841	13.0091	10.9339	10.1892	11.0601	9.30575	4.30585	9.41201	TARSL2	15	101653598	101724604	-	4584	protein_coding	threonyl-tRNA synthetase like 2 [Source:HGNC Symbol;Acc:HGNC:24728]	-
ENSG00000167202	11.0969	11.8389	10.7859	12.1468	11.5974	3.66851	5.2341	5.19548	3.68946	5.16462	9.58778	5.43734	TBC1D2B	15	77984036	78077724	-	9763	protein_coding	TBC1 domain family member 2B [Source:HGNC Symbol;Acc:HGNC:29183]	-
ENSG00000158987	1.52877	1.23213	1.30195	1.30013	1.11916	2.95154	3.00101	2.5046	2.98694	2.8047	1.3133	3.32524	RAPGEF6	5	131423921	131635236	-	11125	protein_coding	Rap guanine nucleotide exchange factor 6 [Source:HGNC Symbol;Acc:HGNC:20655]	-
ENSG00000122952	4.35754	4.50706	4.50957	3.71842	3.43514	0.107877	1.04289	0.880965	0.115691	1.08168	4.13209	0.44754	ZWINT	10	56357228	56361275	-	2378	protein_coding	ZW10 interacting kinetochore protein [Source:HGNC Symbol;Acc:HGNC:13195]	-
ENSG00000261644	0.235409	0.244071	0.173159	0.148719	0.18076	0.451506	1.20433	1.33095	0.783963	0.965439	0.132163	0.743008	AC007728.2	16	50727417	50742815	-	3409	antisense	novel transcript, antisense to CYLD and NOD2	-
ENSG00000134594	1.30943	1.03133	1.36426	1.4935	1.23087	4.23525	20.1611	17.533	1.99946	10.9093	0.886827	15.2785	RAB33A	X	130171649	130184870	+	1258	protein_coding	RAB33A, member RAS oncogene family [Source:HGNC Symbol;Acc:HGNC:9773]	-
ENSG00000187753	0.0528929	0.0866948	0.112003	0.0916679	0.097133	0.687425	0.448409	0.619097	1.03355	0.485628	0.168528	0.67606	C9orf153	9	86220265	86259657	-	2928	protein_coding	chromosome 9 open reading frame 153 [Source:HGNC Symbol;Acc:HGNC:31456]	-
ENSG00000245067	15.3414	10.3417	16.6862	10.9521	13.4847	2.61974	4.16807	3.86149	3.41068	2.86477	16.6703	6.10414	IGFBP7-AS1	4	57109762	57205510	+	1740	antisense	IGFBP7 antisense RNA 1 [Source:HGNC Symbol;Acc:HGNC:40296]	-
ENSG00000260640	0	0	0	0	0	1.57695	0.450115	0.656433	1.52794	0.931681	0	1.83888	AP003115.1	8	97241742	97242204	-	463	lincRNA	novel transcript	-
ENSG00000088970	3.11487	3.51543	4.11058	3.39635	2.84023	8.97408	9.02934	9.08058	9.64998	7.52346	4.73422	10.8775	KIZ	20	21125983	21246622	+	5207	protein_coding	kizuna centrosomal protein [Source:HGNC Symbol;Acc:HGNC:15865]	-
ENSG00000214198	0.1409	0.125933	0.0656392	0.0780577	0.0194615	0.15191	0.231025	0.367669	0.33281	0.366515	0.142038	0.589884	TTC41P	12	103843749	103930211	-	6495	transcribed_unitary_pseudogene	tetratricopeptide repeat domain 41, pseudogene [Source:HGNC Symbol;Acc:HGNC:49210]	-
ENSG00000135750	3.55957	2.62451	2.09768	2.79561	2.45695	7.74744	12.1985	9.92684	4.81115	9.25472	1.21261	10.44	KCNK1	1	233614004	233672512	+	3627	protein_coding	potassium two pore domain channel subfamily K member 1 [Source:HGNC Symbol;Acc:HGNC:6272]	-
ENSG00000244627	0.797	0.765357	1.01906	0.828621	0.537481	3.48955	1.83456	2.19572	3.75567	2.23614	1.19779	2.76357	TPTEP2	22	38335762	38398929	-	3851	transcribed_unprocessed_pseudogene	TPTE pseudogene 2 [Source:HGNC Symbol;Acc:HGNC:53828]	-
ENSG00000129250	37.2801	37.6868	38.4282	37.2817	39.2742	18.2428	18.3021	17.5242	17.1934	17.0603	28.5333	19.4864	KIF1C	17	4997948	5028401	+	8580	protein_coding	kinesin family member 1C [Source:HGNC Symbol;Acc:HGNC:6317]	-
ENSG00000166165	1.08666	1.96556	2.16663	1.52521	1.23727	9.13831	85.9615	71.3784	6.94299	56.2204	1.75236	78.6404	CKB	14	103519659	103523111	-	2669	protein_coding	creatine kinase B [Source:HGNC Symbol;Acc:HGNC:1991]	-
ENSG00000140511	1.09469	1.40463	0.63591	1.11285	0.959496	3.49977	2.37736	2.20542	3.86996	2.22149	0.779274	3.75084	HAPLN3	15	88877288	88895626	-	3524	protein_coding	hyaluronan and proteoglycan link protein 3 [Source:HGNC Symbol;Acc:HGNC:21446]	-
ENSG00000154277	60.3884	70.3943	79.8398	72.3218	59.7946	21.4194	19.1326	16.3913	34.4882	17.2788	44.2438	22.2644	UCHL1	4	41256413	41268455	+	2282	protein_coding	ubiquitin C-terminal hydrolase L1 [Source:HGNC Symbol;Acc:HGNC:12513]	-
ENSG00000188827	0.878408	1.47409	0.623491	1.43889	1.02074	0.273337	0.257138	0.242589	0.279061	0.277094	0.806631	0.275013	SLX4	16	3581181	3611598	-	8591	protein_coding	SLX4 structure-specific endonuclease subunit [Source:HGNC Symbol;Acc:HGNC:23845]	-
ENSG00000168646	0.0646573	0.010794	0.073211	0.00570659	0.0181404	0.302076	0.84143	0.729039	0.32338	0.678685	0.0451585	0.390999	AXIN2	17	65528563	65561647	-	5226	protein_coding	axin 2 [Source:HGNC Symbol;Acc:HGNC:904]	-
ENSG00000152117	1.68705	2.13301	2.10306	2.20965	2.24046	5.22318	6.25104	6.11506	4.84496	5.76774	2.00621	6.02549	AC073869.1	2	131492813	131521573	+	3914	transcribed_processed_pseudogene	sphingomyelin phosphodiesterase 4, neutral membrane (neutral sphingomyelinase-3) pseudogene [Source:NCBI gene;Acc:150776]	-
ENSG00000169851	0.301145	0.306247	0.287364	0.332336	0.17156	0.0934379	0.0612501	0.0638036	0.0256686	0.0599987	0.0420365	0.0486554	PCDH7	4	30720415	31146805	+	12249	protein_coding	protocadherin 7 [Source:HGNC Symbol;Acc:HGNC:8659]	-
ENSG00000010438	0.575349	0.559348	0.794895	0.340523	0.617199	6.58166	5.97406	5.91653	6.70777	4.89668	0.644663	1.2024	PRSS3	9	33750466	33799231	+	1664	protein_coding	serine protease 3 [Source:HGNC Symbol;Acc:HGNC:9486]	-
ENSG00000101474	32.7996	36.25	34.2599	36.3304	35.7213	12.874	14.9551	13.8889	12.5001	14.7006	29.7074	18.0237	APMAP	20	24962925	24992979	-	2454	protein_coding	adipocyte plasma membrane associated protein [Source:HGNC Symbol;Acc:HGNC:13238]	-
ENSG00000132507	109.532	109.572	129.884	113.199	118.527	39.2139	67.9254	58.206	40.6003	57.2604	110.801	56.0744	EIF5A	17	7306999	7312463	+	2815	protein_coding	eukaryotic translation initiation factor 5A [Source:HGNC Symbol;Acc:HGNC:3300]	-
ENSG00000116514	4.41793	5.2357	4.67832	5.14754	3.72911	12.1574	13.654	14.5601	10.1643	12.0651	3.49353	14.1166	RNF19B	1	32936445	32964685	-	2610	protein_coding	ring finger protein 19B [Source:HGNC Symbol;Acc:HGNC:26886]	-
ENSG00000087111	7.69533	8.92521	9.1357	9.29281	7.65484	1.58458	2.93643	2.62576	1.50909	2.2778	5.36897	4.01892	PIGS	17	28553383	28571872	-	5990	protein_coding	phosphatidylinositol glycan anchor biosynthesis class S [Source:HGNC Symbol;Acc:HGNC:14937]	-
ENSG00000197586	8.90418	8.91357	11.1387	9.28773	9.47662	3.85624	4.15868	3.54552	3.94347	4.81368	6.35939	4.08758	ENTPD6	20	25195693	25226729	+	5327	protein_coding	ectonucleoside triphosphate diphosphohydrolase 6 (putative) [Source:HGNC Symbol;Acc:HGNC:3368]	-
ENSG00000099822	0.20656	0.322765	0.330381	0.616929	0.273538	1.47072	2.88634	3.38569	1.06673	2.20804	0.264403	3.62244	HCN2	19	589893	617159	+	3408	protein_coding	hyperpolarization activated cyclic nucleotide gated potassium and sodium channel 2 [Source:HGNC Symbol;Acc:HGNC:4846]	-
ENSG00000125965	0.856666	1.43369	3.74297	1.90477	0.85988	0.149154	0.496198	0.287158	0.0297066	0.295863	2.14057	0.313724	GDF5	20	35433347	35454746	-	2646	protein_coding	growth differentiation factor 5 [Source:HGNC Symbol;Acc:HGNC:4220]	-
ENSG00000154511	17.969	17.8161	19.313	17.497	14.8086	4.62844	7.02544	5.04979	3.05159	5.67012	12.8893	7.46455	FAM69A	1	92832737	92961522	-	3091	protein_coding	family with sequence similarity 69 member A [Source:HGNC Symbol;Acc:HGNC:32213]	-
ENSG00000272677	0.0932392	0.420269	0.156853	0	0.104638	0.762317	5.93467	4.06148	0.737453	2.92728	0.568328	1.97344	AC124016.1	4	82374301	82384027	+	906	antisense	uncharacterized LOC101928963 [Source:NCBI gene;Acc:101928963]	-
ENSG00000166426	0.0283567	0.0284035	0.286221	0	0.0954701	3.73598	1.38516	2.07691	3.58189	2.26858	0.626563	1.24323	CRABP1	15	78340324	78348230	+	993	protein_coding	cellular retinoic acid binding protein 1 [Source:HGNC Symbol;Acc:HGNC:2338]	-
ENSG00000103269	0.567947	0.621282	0.673062	0.5382	0.469648	1.56063	2.75438	2.63875	1.95049	2.20484	0.387181	2.70017	RHBDL1	16	675666	678268	+	1884	protein_coding	rhomboid like 1 [Source:HGNC Symbol;Acc:HGNC:10007]	-
ENSG00000151914	63.1208	59.7231	55.5232	54.4676	56.2886	22.2153	23.4146	24.1997	23.588	21.1046	42.7492	29.2312	DST	6	56457987	56954628	-	42341	protein_coding	dystonin [Source:HGNC Symbol;Acc:HGNC:1090]	-
ENSG00000261997	0.382505	0.464184	0.214174	0.276568	0.437521	0.984594	1.9218	1.71836	1.00616	2.15776	0.0784643	1.3456	AC007336.1	16	55538200	55542027	+	3828	lincRNA	novel transcript	-
ENSG00000213420	0.169185	0.081048	0.137071	0.202557	0.181613	1.34544	1.35016	1.53972	0.913759	1.69032	0.0896735	0.544913	GPC2	7	100169606	100177372	-	3828	protein_coding	glypican 2 [Source:HGNC Symbol;Acc:HGNC:4450]	-
ENSG00000198689	6.08052	5.49359	6.07709	5.12158	5.54122	2.70686	2.72195	2.59841	2.54291	2.51688	5.42036	2.0729	SLC9A6	X	135973841	136047269	+	7465	protein_coding	solute carrier family 9 member A6 [Source:HGNC Symbol;Acc:HGNC:11079]	-
ENSG00000236345	0	0.058194	0.0902183	0.0205107	0	0.92287	0.974651	0.485246	1.63533	0.538414	0.206576	0.834418	AL354719.2	6	63806836	63822642	+	1454	antisense	novel transcript	-
ENSG00000120925	4.76667	4.18063	4.22815	4.02642	4.67094	2.03034	1.36985	1.42338	2.0154	1.58843	4.54599	1.75412	RNF170	8	42849637	42897290	-	6055	protein_coding	ring finger protein 170 [Source:HGNC Symbol;Acc:HGNC:25358]	-
ENSG00000152484	14.6022	11.7271	10.2055	10.5197	12.5216	25.4916	34.6684	32.8772	22.4463	28.9824	12.6331	30.7086	USP12	13	27066142	27171896	-	5195	protein_coding	ubiquitin specific peptidase 12 [Source:HGNC Symbol;Acc:HGNC:20485]	-
ENSG00000198722	4.16495	3.99472	3.49006	3.79524	3.99329	1.63011	1.42495	1.78426	1.77907	1.72375	2.43212	1.5896	UNC13B	9	35161992	35405338	+	17916	protein_coding	unc-13 homolog B [Source:HGNC Symbol;Acc:HGNC:12566]	-
ENSG00000155760	16.5856	17.1209	13.1211	17.7436	15.7921	5.29762	7.48502	7.45673	6.08522	6.4751	12.0754	3.32595	FZD7	2	202034587	202038445	+	3859	protein_coding	frizzled class receptor 7 [Source:HGNC Symbol;Acc:HGNC:4045]	-
ENSG00000157510	2.19492	2.09698	2.53315	1.77192	2.65402	8.84041	8.74491	7.49773	6.60165	6.20316	3.03115	5.87918	AFAP1L1	5	149271871	149341802	+	4721	protein_coding	actin filament associated protein 1 like 1 [Source:HGNC Symbol;Acc:HGNC:26714]	-
ENSG00000160326	14.3734	13.8235	15.4183	13.0242	16.2332	6.36031	4.36823	4.65766	7.32747	5.49704	13.1999	4.88232	SLC2A6	9	133471095	133479137	-	3540	protein_coding	solute carrier family 2 member 6 [Source:HGNC Symbol;Acc:HGNC:11011]	-
ENSG00000198682	97.9573	94.8273	115.424	97.5097	91.6827	30.1096	49.6687	47.9936	25.7152	39.3096	46.0668	48.3461	PAPSS2	10	87659613	87747705	+	4083	protein_coding	3'-phosphoadenosine 5'-phosphosulfate synthase 2 [Source:HGNC Symbol;Acc:HGNC:8604]	-
ENSG00000100412	18.2635	21.4624	18.1244	20.1105	21.157	8.95584	9.12828	8.74867	8.04322	8.80078	12.6252	9.70229	ACO2	22	41469125	41528989	+	4041	protein_coding	aconitase 2 [Source:HGNC Symbol;Acc:HGNC:118]	-
ENSG00000150764	11.0015	9.23141	6.35794	9.11432	8.45072	3.02873	3.13254	3.39198	2.97686	3.32901	5.82438	3.58961	DIXDC1	11	111927144	112022584	+	8509	protein_coding	DIX domain containing 1 [Source:HGNC Symbol;Acc:HGNC:23695]	-
ENSG00000153956	10.082	9.90451	10.2508	10.8897	10.5534	3.45384	3.4094	3.45154	3.88875	3.94894	9.06751	5.52795	CACNA2D1	7	81946444	82443798	-	9010	protein_coding	calcium voltage-gated channel auxiliary subunit alpha2delta 1 [Source:HGNC Symbol;Acc:HGNC:1399]	-
ENSG00000197608	7.34991	7.51994	7.93276	7.11652	7.01375	15.9633	15.979	15.2881	16.2039	16.5282	5.16467	23.7625	ZNF841	19	52064466	52095765	-	4287	protein_coding	zinc finger protein 841 [Source:HGNC Symbol;Acc:HGNC:27611]	zf-C2H2
ENSG00000103995	1.59442	1.33116	1.12687	1.07892	1.03491	3.01264	3.53377	3.45518	2.99287	3.23718	1.38687	2.30883	CEP152	15	48712928	48811146	-	8168	protein_coding	centrosomal protein 152 [Source:HGNC Symbol;Acc:HGNC:29298]	-
ENSG00000111424	6.73932	9.08177	6.58122	9.29789	8.05888	2.53881	2.60045	3.00539	3.40792	3.16491	6.74562	3.45121	VDR	12	47841537	47943048	-	5674	protein_coding	vitamin D receptor [Source:HGNC Symbol;Acc:HGNC:12679]	THR-like
ENSG00000268041	0	0	0.0105211	0.0645822	0	0.674231	0.772236	0.637276	0.68088	0.561257	0	0.594095	AC010616.1	19	41907705	41928516	-	2078	protein_coding	Ets2 repressor factor-like [Source:NCBI gene;Acc:390937]	-
ENSG00000131773	1.9429	2.01136	1.94351	2.04049	1.99217	10.7716	9.30282	10.1628	8.28772	7.51427	1.31779	3.607	KHDRBS3	8	135457457	135656722	+	8645	protein_coding	KH RNA binding domain containing, signal transduction associated 3 [Source:HGNC Symbol;Acc:HGNC:18117]	-
ENSG00000138709	3.8496	3.13435	3.1892	2.95777	3.14742	9.08954	6.01645	5.74614	8.57789	5.99501	3.24368	9.4458	LARP1B	4	128061268	128222931	+	9498	protein_coding	La ribonucleoprotein domain family member 1B [Source:HGNC Symbol;Acc:HGNC:24704]	-
ENSG00000165072	2.16265	1.782	1.92591	2.56518	2.60332	0.409613	0.665117	0.608353	0.321227	0.762765	1.41953	0.751105	MAMDC2	9	70043581	70226970	+	3854	protein_coding	MAM domain containing 2 [Source:HGNC Symbol;Acc:HGNC:23673]	-
ENSG00000162804	0.270354	0.346541	0.314464	0.397138	0.375478	0.993044	0.636311	0.761067	1.04529	0.842792	0.831847	1.3123	SNED1	2	240998838	241095568	+	13592	protein_coding	sushi, nidogen and EGF like domains 1 [Source:HGNC Symbol;Acc:HGNC:24696]	-
ENSG00000253430	0.110859	0.444168	0.817707	0.440295	0.373235	4.00101	3.61014	3.4615	4.83537	2.86195	0.380097	4.98605	AC011726.2	8	26422593	26423929	+	508	sense_intronic	novel transcript	-
ENSG00000148331	10.2136	10.7614	8.87855	11.6658	11.7699	4.26939	4.00394	4.06049	4.25586	4.96028	7.45473	4.33344	ASB6	9	129634604	129642169	-	4622	protein_coding	ankyrin repeat and SOCS box containing 6 [Source:HGNC Symbol;Acc:HGNC:17181]	-
ENSG00000184988	4.56971	5.64961	4.27845	6.63651	5.83069	1.47847	1.0895	1.07727	0.90646	1.42481	1.85934	2.3445	TMEM106A	17	43211835	43220041	+	3577	protein_coding	transmembrane protein 106A [Source:HGNC Symbol;Acc:HGNC:28288]	-
ENSG00000178607	2.84848	3.18549	2.16637	3.44646	3.65775	9.39067	5.54579	6.12868	9.33348	6.79124	2.89705	13.019	ERN1	17	64039142	64130819	-	10864	protein_coding	endoplasmic reticulum to nucleus signaling 1 [Source:HGNC Symbol;Acc:HGNC:3449]	-
ENSG00000271303	3.81983	4.30179	3.14006	3.6919	3.52549	1.30189	0.934648	1.15868	1.06339	1.08366	1.65401	1.45161	SRXN1	20	646615	653370	-	2698	protein_coding	sulfiredoxin 1 [Source:HGNC Symbol;Acc:HGNC:16132]	-
ENSG00000166963	21.0385	33.6949	17.5907	36.5733	26.313	5.38581	8.22908	8.19838	8.46753	7.29011	11.8404	11.3804	MAP1A	15	43510958	43531620	+	10629	protein_coding	microtubule associated protein 1A [Source:HGNC Symbol;Acc:HGNC:6835]	-
ENSG00000181924	17.4704	17.2669	19.7457	15.9072	16.6726	7.95124	6.93131	7.86305	7.37567	8.13057	14.9302	6.45373	COA4	11	73872667	73876988	-	2246	protein_coding	cytochrome c oxidase assembly factor 4 homolog [Source:HGNC Symbol;Acc:HGNC:24604]	-
ENSG00000167130	3.09878	3.37353	4.23843	3.46096	3.91319	0.894966	1.17684	1.03768	0.943665	1.21476	2.62337	1.57106	DOLPP1	9	129081100	129090438	+	2249	protein_coding	dolichyldiphosphatase 1 [Source:HGNC Symbol;Acc:HGNC:29565]	-
ENSG00000124602	0.0224476	0.0719507	0	0.0380391	0	0.421594	0.511705	0.259596	0.532631	0.203783	0.0136826	0.658368	UNC5CL	6	41026911	41039217	-	3136	protein_coding	unc-5 family C-terminal like [Source:HGNC Symbol;Acc:HGNC:21203]	-
ENSG00000255769	1.89804	1.5803	2.26961	2.6803	2.09412	7.43079	4.96707	4.74811	6.37147	6.43427	2.29433	6.70755	GOLGA2P10	15	82472993	82513950	-	1758	transcribed_unprocessed_pseudogene	GOLGA2 pseudogene 10 [Source:HGNC Symbol;Acc:HGNC:26229]	-
ENSG00000055957	0	0	0	0	0	0.0911962	0.596224	0.666468	0.0172984	0.474657	0	0.112421	ITIH1	3	52777592	52792068	+	4544	protein_coding	inter-alpha-trypsin inhibitor heavy chain 1 [Source:HGNC Symbol;Acc:HGNC:6166]	-
ENSG00000164327	9.27663	9.30026	8.33291	8.36354	10.0189	26.888	18.6548	19.2058	23.2186	17.7759	11.4049	23.2297	RICTOR	5	38937919	39074408	-	13550	protein_coding	RPTOR independent companion of MTOR complex 2 [Source:HGNC Symbol;Acc:HGNC:28611]	-
ENSG00000248746	0.0840664	0.0400977	0	0	0.0134776	0.21321	0.53923	0.462948	0.189972	0.427012	0	0.229977	ACTN3	11	66546395	66563329	+	3517	protein_coding	actinin alpha 3 (gene/pseudogene) [Source:HGNC Symbol;Acc:HGNC:165]	-
ENSG00000065308	64.0429	66.2226	54.9864	60.5864	60.9666	12.3861	23.0698	21.4986	13.0257	19.0734	38.0918	29.1944	TRAM2	6	52497402	52576915	-	6908	protein_coding	translocation associated membrane protein 2 [Source:HGNC Symbol;Acc:HGNC:16855]	-
ENSG00000130762	0.121481	0.0202802	0.0196503	0	0.022722	0.39374	0.134865	0.0917069	0.413295	0.249859	0.0385662	0.156873	ARHGEF16	1	3454426	3481113	+	5563	protein_coding	Rho guanine nucleotide exchange factor 16 [Source:HGNC Symbol;Acc:HGNC:15515]	-
ENSG00000198677	28.7091	25.8386	29.0289	22.4311	23.3075	12.6867	12.9579	12.546	10.8631	11.945	25.2326	10.3656	TTC37	5	95461755	95555007	-	10454	protein_coding	tetratricopeptide repeat domain 37 [Source:HGNC Symbol;Acc:HGNC:23639]	-
ENSG00000242372	33.303	33.4963	39.0409	28.4787	29.8084	14.6516	15.9337	13.9825	12.3255	14.9285	32.6485	13.0372	EIF6	20	35278911	35284985	-	1631	protein_coding	eukaryotic translation initiation factor 6 [Source:HGNC Symbol;Acc:HGNC:6159]	-
ENSG00000173281	5.43323	6.03549	5.38245	5.05993	5.28227	13.9321	15.2189	16.1616	10.4447	13.1414	5.52703	14.8435	PPP1R3B	8	9136255	9151574	-	5776	protein_coding	protein phosphatase 1 regulatory subunit 3B [Source:HGNC Symbol;Acc:HGNC:14942]	-
ENSG00000230333	0.0198998	0.0797306	0.0521465	0.115918	0.117246	0.536908	0.857915	0.565743	0.343718	0.635113	0.106135	0.827332	AC004160.1	7	11180902	11520175	+	5660	processed_transcript	novel transcript, antisense to THSD7A	-
ENSG00000138190	2.07333	2.16101	1.78631	2.00326	1.82674	0.787031	0.572074	0.455707	0.707599	0.766196	1.53815	0.505231	EXOC6	10	92834713	93059493	+	6193	protein_coding	exocyst complex component 6 [Source:HGNC Symbol;Acc:HGNC:23196]	-
ENSG00000169255	2.28201	2.54874	1.99918	2.7805	2.11905	0.386832	0.622769	0.404809	0.582529	0.733328	1.63613	0.203538	B3GALNT1	3	161083883	161105384	-	4183	protein_coding	beta-1,3-N-acetylgalactosaminyltransferase 1 (globoside blood group) [Source:HGNC Symbol;Acc:HGNC:918]	-
ENSG00000007933	0	0.0488675	0.0568195	0.00861179	0.0045626	1.69809	0.595782	0.8463	0.9363	0.558236	0.0991251	0.159806	FMO3	1	171090877	171117819	+	3463	protein_coding	flavin containing monooxygenase 3 [Source:HGNC Symbol;Acc:HGNC:3771]	-
ENSG00000129055	39.9276	36.4425	40.0186	34.5065	35.2576	17.4244	16.7853	17.867	17.7183	16.6539	29.103	13.796	ANAPC13	3	134477706	134486716	-	2359	protein_coding	anaphase promoting complex subunit 13 [Source:HGNC Symbol;Acc:HGNC:24540]	-
ENSG00000120693	8.74071	9.55845	3.47636	8.99942	6.77235	1.3999	2.84402	2.16978	1.52112	2.30032	2.7966	1.76662	SMAD9	13	36844831	36920765	-	5723	protein_coding	SMAD family member 9 [Source:HGNC Symbol;Acc:HGNC:6774]	MH1
ENSG00000110046	1.67626	3.08388	2.25296	3.5772	2.8549	6.71227	8.50031	8.48782	6.13249	8.6359	3.08594	10.9454	ATG2A	11	64894546	64917248	-	7870	protein_coding	autophagy related 2A [Source:HGNC Symbol;Acc:HGNC:29028]	-
ENSG00000168781	0.999051	0.991967	0.743203	1.04333	1.21511	0.281029	0.258085	0.24196	0.272558	0.247316	0.438387	0.374299	PPIP5K1	15	43533462	43590253	-	8075	protein_coding	diphosphoinositol pentakisphosphate kinase 1 [Source:HGNC Symbol;Acc:HGNC:29023]	-
ENSG00000159200	62.3389	42.8397	56.1883	42.637	50.8978	23.4144	16.6067	16.5707	22.5972	17.0166	43.3692	23.6358	RCAN1	21	34513142	34615142	-	6990	protein_coding	regulator of calcineurin 1 [Source:HGNC Symbol;Acc:HGNC:3040]	-
ENSG00000224596	0.432519	0.401377	0.476569	0.478294	0.513947	1.61805	1.24279	1.47605	2.3748	1.95963	0.848095	1.12988	ZMIZ1-AS1	10	78943328	79067895	-	4427	antisense	ZMIZ1 antisense RNA 1 [Source:HGNC Symbol;Acc:HGNC:27433]	-
ENSG00000119705	20.0297	18.9586	22.7105	17.5864	17.1815	7.38774	10.0677	7.50043	8.45491	8.48928	24.1046	6.72285	SLIRP	14	77708071	77761104	+	2631	protein_coding	SRA stem-loop interacting RNA binding protein [Source:HGNC Symbol;Acc:HGNC:20495]	-
ENSG00000197978	0.644436	0.679812	0.603424	0.555546	0.744844	1.96251	1.47682	1.50703	1.92147	1.58891	0.583992	1.92911	GOLGA6L9	15	82430018	82439153	+	6576	protein_coding	golgin A6 family-like 9 [Source:HGNC Symbol;Acc:HGNC:37229]	-
ENSG00000109016	2.82903	2.86422	2.82159	2.58204	2.88133	0.836451	1.09765	0.984823	0.85069	0.907762	1.98523	1.29384	DHRS7B	17	21123364	21193265	+	5544	protein_coding	dehydrogenase/reductase 7B [Source:HGNC Symbol;Acc:HGNC:24547]	-
[truncated: 14,196 more rows]

## Sheet: MCPyV3DvsMCPyV2D DEGs
gene_id	MCPyV_3D_1	MCPyV_3D_2	MCPyV_3D_3	MCPyV_2D_1	MCPyV_2D_2	MCPyV_2D_3	MCPyV3D	MCPyV2D	log2FoldChange	pvalue	padj	gene_name	gene_chr	gene_start	gene_end	gene_strand	gene_length	gene_biotype	gene_description	tf_family	MCPyV_3D_1_count	MCPyV_3D_2_count	MCPyV_3D_3_count	MCPyV_2D_1_count	MCPyV_2D_2_count	MCPyV_2D_3_count	MCPyV_3D_1_fpkm	MCPyV_3D_2_fpkm	MCPyV_3D_3_fpkm	MCPyV_2D_1_fpkm	MCPyV_2D_2_fpkm	MCPyV_2D_3_fpkm
[truncated: 10,677 more rows]

[truncated: 4 more sheets: MCPyV3DvsMCPyV2D Enrich Pathway, MCPyV3DvsMCPyV2D Upreg Pathways, MCPyV3DvsMCPyV2D Downreg Path, MCPyV3DvsMCPyV2D GSEA]
