# Supplementary material for: Merkel cell polyomavirus exploits extracellular vesicles for skin infection and host immune evasion through activated Wnt signaling
Source: PLoS Pathog. 2026 Jun 23;22(6):e1014360. doi: 10.1371/journal.ppat.1014360 (PMC13289936; doi:10.1371/journal.ppat.1014360)
Supplement: S3 Table — (XLSX) [file ppat.1014360.s004.xlsx]

## Sheet: DEG List
symbol	ensembl_ID	User_ID	baseMean	EV_3D-EV_2D_log2FC	EV_3D-EV_2D_adjPval	MCPyV_2D-EV_2D_log2FC	MCPyV_2D-EV_2D_adjPval	MCPyV_3D-EV_2D_log2FC	MCPyV_3D-EV_2D_adjPval	MCPyV_3D-EV_3D_log2FC	MCPyV_3D-EV_3D_adjPval	MCPyV_3D-MCPyV_2D_log2FC	MCPyV_3D-MCPyV_2D_adjPval	Processed data:	EV_2D_1	EV_2D_2	EV_2D_3	MCPyV_2D_1	MCPyV_2D_2	MCPyV_2D_3	EV_3D_1	EV_3D_2	EV_3D_3	MCPyV_3D_1	MCPyV_3D_2	MCPyV_3D_3
RN7SL2	ENSG00000274012	ENSG00000274012	4.59081e+06	-0.193307	0.54379	-0.193303	1	-0.436434	0.132407	-0.243126	1	-0.24313	0.4416		22.327	22.079	22.3639	22.2443	22.0087	22.1138	21.9084	22.4313	21.9605	22.1397	21.8542	21.8503
THBS1	ENSG00000137801	ENSG00000137801	496358	-4.11464	9.9683e-18	-0.0352891	1	-3.57918	1.59716e-13	0.535453	1	-3.54389	2.68652e-13		19.546	19.3938	19.0519	18.5605	19.5006	19.6386	15.9086	16.6174	16.7537	16.0892	16.9227	17.1545
MALAT1	ENSG00000251562	ENSG00000251562	1.15926e+06	0.996859	0.00019799	-0.179481	1	1.1065	3.27664e-05	0.109637	1	1.28598	9.63951e-07		19.6595	19.549	19.8542	19.4615	19.6591	19.5874	20.6165	20.2337	20.3183	20.7944	20.1935	20.3713
MMP1	ENSG00000196611	ENSG00000196611	369681	2.86203	6.0122e-08	-0.688674	1	2.67418	5.34578e-07	-0.187841	1	3.36286	1.38759e-10		16.7088	16.4404	17.4049	16.4008	16.2429	16.7711	19.49	18.5492	18.6692	19.4271	18.7568	17.7946
PTGS2	ENSG00000073756	ENSG00000073756	240660	2.96295	0.000696152	-0.619025	1	2.9945	0.000653225	0.0315458	1	3.61352	2.69462e-05		16.2025	15.354	16.5244	15.5853	15.3551	16.1217	18.8848	17.6096	17.8614	19.0433	18.0736	16.6101
EEF1A1	ENSG00000156508	ENSG00000156508	564310	0.490827	0.125201	-0.148304	1	0.138612	0.714853	-0.352215	1	0.286916	0.412314		18.9342	18.8224	19.1954	19.0298	18.791	18.8382	18.9415	19.5544	19.4524	18.8393	19.3266	19.0604
MMP3	ENSG00000149968	ENSG00000149968	345364	-0.913579	0.306937	-0.379231	1	-0.761847	0.410979	0.151732	1	-0.382616	0.704447		18.9769	18.2745	18.605	17.802	18.0829	18.929	18.573	17.4751	17.5922	18.8831	17.8654	16.1313
FN1	ENSG00000115414	ENSG00000115414	330111	-0.569091	0.490858	0.317255	1	-0.392991	0.654601	0.1761	1	-0.710246	0.386257		18.5739	18.5663	17.6985	18.4805	18.6792	18.5674	16.6208	18.2859	18.2558	16.5871	17.9251	18.7512
CXCL8	ENSG00000169429	ENSG00000169429	312377	-0.0741095	0.953996	-0.465355	1	-0.203616	0.864398	-0.129507	1	0.261739	0.82439		18.7523	17.8436	18.1029	17.3136	17.5853	18.5791	18.935	17.552	17.7052	18.931	17.8442	16.5363
COL1A2	ENSG00000164692	ENSG00000164692	189016	-2.82097	1.05192e-07	0.148681	1	-2.32853	1.74185e-05	0.492442	1	-2.47721	4.20116e-06		17.7541	18.0371	17.855	17.9891	18.1132	17.889	15.0945	16.1964	16.1276	15.2207	16.1013	16.8134
NEAT1	ENSG00000245532	ENSG00000245532	192939	1.91759	3.4139e-08	0.388563	1	1.72216	1.00354e-06	-0.19544	1	1.33359	0.000219243		16.2914	16.5764	16.9438	16.6847	17.0754	16.8994	17.4444	18.2338	18.1423	17.5149	17.984	17.9776
COL6A2	ENSG00000142173	ENSG00000142173	184513	1.49293	0.000242462	-0.155754	1	1.17811	0.00508194	-0.314815	1	1.33387	0.00127696		16.4337	16.7983	17.2318	16.9043	16.7569	16.6114	17.4125	18.1635	18.0928	17.0868	17.9032	17.9357
GAPDH	ENSG00000111640	ENSG00000111640	190378	1.21179	0.000483516	0.0722692	1	0.757892	0.0407984	-0.453897	1	0.685622	0.068191		17.0249	17.1299	17.1268	17.2286	17.1328	17.059	17.3632	18.1911	18.0822	17.1387	17.9093	17.6683
ACTB	ENSG00000075624	ENSG00000075624	107501	-3.03159	2.34415e-17	0.160533	1	-3.00748	5.09875e-17	0.0241079	1	-3.16801	8.45135e-19		17.1968	17.3669	16.5627	16.6719	17.4605	17.3594	14.6311	15.1189	15.0752	14.7069	15.1427	15.0394
COL12A1	ENSG00000111799	ENSG00000111799	125025	-2.00423	1.37327e-07	0.0337716	1	-1.84977	1.52271e-06	0.154456	1	-1.88355	9.18016e-07		17.4922	17.3536	17.0589	17.3586	17.3268	17.3362	15.372	16.0908	16.0945	15.5015	15.8588	16.4412
FLNA	ENSG00000196924	ENSG00000196924	114938	-2.10672	6.33694e-07	0.260315	1	-1.7614	4.53358e-05	0.345319	1	-2.02171	2.08586e-06		17.0315	17.4907	16.6493	17.1388	17.5104	17.2278	15.2259	15.8301	15.7432	15.2169	15.7814	16.3107
STC1	ENSG00000159167	ENSG00000159167	181248	1.52591	3.22709e-11	-0.365417	1	1.64121	9.02434e-13	0.115301	1	2.00662	9.67517e-19		16.8799	16.5223	16.7512	16.3635	16.4134	16.6534	18.0256	17.6245	17.7431	18.0232	17.7554	17.8933
AHNAK	ENSG00000124942	ENSG00000124942	125494	-1.78363	7.68213e-06	0.0379051	1	-1.90298	1.7703e-06	-0.119353	1	-1.94089	1.02746e-06		17.4096	17.5116	16.9298	16.943	17.5523	17.434	15.4281	16.2352	16.2813	15.5502	16.1792	16.0705
FSTL1	ENSG00000163430	ENSG00000163430	107668	-2.02927	6.05373e-11	0.0317754	1	-1.89022	1.55661e-09	0.139053	1	-1.922	7.62968e-10		17.3169	17.1395	16.812	17.2005	17.0845	17.1069	15.3812	15.7968	15.8039	15.3805	15.6712	16.126
SPARC	ENSG00000113140	ENSG00000113140	107867	-1.54744	0.011013	0.252771	1	-1.46185	0.0181545	0.0855896	1	-1.71462	0.00464437		17.0209	17.0848	16.7563	17.3296	17.1379	16.9532	14.8466	16.2009	16.1036	14.7604	15.8546	16.5119
FTH1	ENSG00000167996	ENSG00000167996	241261	0.194898	0.662189	0.154015	1	0.0546429	0.915974	-0.140255	1	-0.0993725	0.84016		17.8727	17.8712	17.6252	17.4489	18.069	18.087	17.5089	18.1452	18.0492	17.3958	17.9854	18.0191
MT-CO1	ENSG00000198804	ENSG00000198804	201110	-0.708739	0.0367745	0.0027288	1	-0.664705	0.054258	0.0440339	1	-0.667434	0.0533987		17.7977	17.8498	17.7971	17.5451	17.9731	17.8891	17.4558	17.2774	17.1884	17.6932	17.3682	16.7888
TNFRSF11B	ENSG00000164761	ENSG00000164761	75438.1	-3.69228	4.46054e-57	-0.136923	1	-3.12289	9.90392e-41	0.569393	1	-2.98597	3.05035e-37		16.895	16.529	16.6364	16.6633	16.418	16.6781	14.0357	14.164	14.1918	14.2189	14.4487	14.7246
COL3A1	ENSG00000168542	ENSG00000168542	60884.3	-2.74043	1.44516e-13	0.267713	1	-2.65294	1.09574e-12	0.0874853	1	-2.92065	2.9848e-15		15.7962	15.9998	16.6804	16.9096	16.222	15.9191	14.15	14.2807	14.4542	14.2106	14.5182	14.3224
VIM	ENSG00000026025	ENSG00000026025	144842	0.710956	0.141163	0.0520865	1	0.365373	0.494184	-0.345583	1	0.313287	0.568738		16.8318	17.0356	16.8091	16.6418	17.0291	17.0797	16.6587	17.6929	17.6024	16.3952	17.364	17.4378
ENSG00000112096	ENSG00000112096	ENSG00000112096	248530	-0.0943318	0.801771	-0.0843535	1	-0.19084	0.596612	-0.0965082	1	-0.106487	0.7842		18.0113	17.7634	18.137	18.0284	17.765	17.9535	18.1765	17.7298	17.7804	18.084	17.8801	17.4959
RN7SL3	ENSG00000278771	ENSG00000278771	152922	-0.281107	0.393809	0.00593871	1	-0.830454	0.00396307	-0.549347	1	-0.836393	0.00367389		17.5322	17.2442	17.338	17.5743	17.2234	17.3191	16.9586	17.3603	17.1764	16.9553	16.9318	16.4166
IL6ST	ENSG00000134352	ENSG00000134352	83777.7	-1.65912	1.77768e-16	0.112629	1	-1.75443	3.03851e-18	-0.0953111	1	-1.86706	1.38232e-20		16.7236	16.6925	16.686	17.062	16.6578	16.5715	15.4415	15.5818	15.5587	15.3608	15.4725	15.5549
CXCL1	ENSG00000163739	ENSG00000163739	58324.7	-4.20792	2.75327e-16	-0.340533	1	-4.1973	3.98523e-16	0.010625	1	-3.85677	9.5416e-14		16.82	15.7476	16.2617	15.6027	15.6934	16.6659	13.5271	13.3575	13.2831	13.7293	13.5933	12.4951
RND3	ENSG00000115963	ENSG00000115963	195808	-0.468147	0.0223406	-0.2794	1	-0.463908	0.0250791	0.0042388	1	-0.184508	0.434913		17.8989	17.6677	17.76	17.6603	17.4635	17.6106	17.3517	17.5253	17.4616	17.3194	17.3787	17.632
ITGB1	ENSG00000150093	ENSG00000150093	133800	-0.863633	0.000617316	-0.156163	1	-0.926236	0.000233501	-0.0626036	1	-0.770074	0.00274858		17.3722	17.279	17.3012	17.3085	17.1211	17.1771	16.3887	16.8436	16.8241	16.3794	16.7194	16.8357
CEMIP	ENSG00000103888	ENSG00000103888	183531	-0.837755	0.0149802	-0.169633	1	-0.218799	0.598814	0.618956	1	-0.0491662	0.917735		17.7028	17.7462	17.5323	16.916	17.8716	17.6348	17.1933	16.9514	17.0637	17.5075	17.2564	17.7116
TPM1	ENSG00000140416	ENSG00000140416	55789.6	-4.10013	2.22559e-36	0.0473547	1	-3.97074	5.29614e-34	0.129383	1	-4.0181	8.40374e-35		16.4439	16.3316	15.5364	16.097	16.189	16.3161	13.0733	13.4475	13.3916	13.0833	13.3977	13.6288
SLC5A3	ENSG00000198743	ENSG00000198743	81163.9	2.50931	1.15409e-11	0.0702163	1	2.20155	4.26403e-09	-0.307764	1	2.13133	1.36657e-08		15.1612	15.0487	14.9619	15.3209	14.9876	14.973	17.1518	16.5471	16.7314	17.121	16.4775	15.9056
TXNRD1	ENSG00000198431	ENSG00000198431	79044.7	-1.60663	5.27738e-05	0.136247	1	-1.39532	0.000576789	0.211308	1	-1.53157	0.000133617		16.8285	16.837	15.7512	16.6309	16.7091	16.6789	15.2002	15.5841	15.4997	15.2513	15.4165	15.9522
DST	ENSG00000151914	ENSG00000151914	101961	-1.24536	4.93492e-10	0.00568819	1	-1.16332	8.56207e-09	0.0820401	1	-1.16901	7.01355e-09		17.0907	17.0311	16.6809	16.9541	16.9341	16.9685	16.0228	16.0745	16.1063	16.0813	15.9728	16.2941
CALD1	ENSG00000122786	ENSG00000122786	56855.4	-3.14071	1.45514e-23	0.0211486	1	-3.06908	1.93768e-22	0.0716222	1	-3.09023	9.7948e-23		16.4792	16.3678	15.7009	16.1773	16.3271	16.2283	13.8097	14.0911	14.1506	13.6936	14.1027	14.3262
HSPA5	ENSG00000044574	ENSG00000044574	60777	1.57801	0.0672185	0.128588	1	2.59146	0.00149083	1.01345	1	2.46287	0.00268212		14.7046	15.0004	14.2958	14.2809	15.1001	14.8378	15.0124	16.0815	16.0529	15.2322	16.0021	17.4213
GREM1	ENSG00000166923	ENSG00000166923	52018	-3.67025	5.21211e-17	-0.095177	1	-3.40201	1.21428e-14	0.268237	1	-3.30684	6.75129e-14		16.4693	16.2426	15.4477	15.3656	16.1665	16.4021	13.3436	13.6402	13.6625	13.2597	13.5597	14.1519
RN7SL4P	ENSG00000263740	ENSG00000263740	124589	0.113011	0.799454	-0.254196	1	-0.493564	0.200308	-0.606576	1	-0.239368	0.575313		17.292	16.72	16.9478	17.0724	16.6146	16.755	16.5894	17.4443	17.0856	16.6768	16.7751	16.5229
COL6A1	ENSG00000142156	ENSG00000142156	100822	1.0291	0.0284081	-0.00527801	1	1.00825	0.0338713	-0.02085	1	1.01352	0.0329835		15.6272	16.1593	16.5153	16.2337	16.2523	15.9536	16.3423	17.1102	17.0655	16.1433	16.9432	17.2653
ANXA2	ENSG00000182718	ENSG00000182718	70712.9	-1.52709	0.00424598	0.094452	1	-1.85537	0.000422689	-0.328276	1	-1.94982	0.000195985		16.4897	16.5462	16.249	16.6206	16.4472	16.4397	14.3439	15.6969	15.5636	14.221	15.4167	15.3725
MASP1	ENSG00000127241	ENSG00000127241	66763	-2.30066	8.17126e-08	-0.0109336	1	-1.94863	8.28193e-06	0.352036	1	-1.93769	9.19923e-06		16.5462	16.4595	16.2837	16.4439	16.4778	16.355	14.2278	14.9812	15.0595	14.295	14.9724	15.5357
FAT1	ENSG00000083857	ENSG00000083857	79828.5	-1.65524	9.99658e-14	-0.0636721	1	-1.55715	3.71524e-12	0.0980932	1	-1.49348	2.91005e-11		16.7956	16.761	16.4326	16.4939	16.7009	16.6764	15.6599	15.3313	15.4996	15.7534	15.4269	15.5055
IER3	ENSG00000137331	ENSG00000137331	60674.1	2.84144	1.23396e-09	-0.472043	1	2.61094	3.31414e-08	-0.230501	1	3.08299	3.96798e-11		14.3286	13.7855	14.7797	14.0571	13.7632	14.3246	16.6664	16.2331	16.2444	16.7131	16.2586	15.2818
COL6A3	ENSG00000163359	ENSG00000163359	102403	-0.892296	0.230153	0.0357241	1	-0.377141	0.653361	0.515154	1	-0.412865	0.620442		16.3502	16.8009	17.0444	16.7131	16.9764	16.6643	15.0772	16.4163	16.4395	15.0124	16.1766	17.2592
WNT5A	ENSG00000114251	ENSG00000114251	119866	-0.868972	0.00308792	-0.191124	1	-0.800877	0.00741747	0.0680946	1	-0.609753	0.0493207		17.2236	16.9097	17.2858	17.0859	16.8381	17.0965	16.7714	16.3261	16.4573	16.7786	16.6766	16.2108
B2M	ENSG00000166710	ENSG00000166710	112535	-0.528464	0.172831	-0.190485	1	-0.802704	0.0301661	-0.27424	1	-0.612219	0.111713		16.918	16.9308	17.1657	17.0768	16.7309	16.7805	16.0596	16.9192	16.7488	16.0521	16.5503	16.6382
TPT1	ENSG00000133112	ENSG00000133112	113158	0.873877	0.000455722	-0.266384	1	0.600966	0.0221525	-0.272912	1	0.867349	0.000548021		16.4488	16.2927	16.7229	16.4423	16.2286	16.2743	17.0439	17.2026	17.1271	17.0527	17.0653	16.61
SERPINE2	ENSG00000135919	ENSG00000135919	87239.4	-1.26459	2.25996e-05	-0.195265	1	-1.34837	6.09738e-06	-0.083778	1	-1.15311	0.000138051		16.4112	16.638	17.1796	16.7023	16.6917	16.5407	15.7098	15.9674	15.9764	15.868	16.019	15.5695
CRIM1	ENSG00000150938	ENSG00000150938	45954.1	-2.88258	4.28431e-15	0.0528203	1	-2.59747	2.49256e-12	0.285115	1	-2.65029	7.88636e-13		16.2158	16.1111	15.0809	15.7236	16.0632	16.0136	13.7779	13.9209	13.9436	13.809	13.8876	14.3995
COL5A2	ENSG00000204262	ENSG00000204262	47230.2	-2.49969	3.82135e-07	0.150051	1	-2.10019	2.91191e-05	0.3995	1	-2.25024	6.39443e-06		15.9122	15.9649	15.7566	16.209	15.9465	15.7877	13.4981	14.3742	14.3076	13.5035	14.1507	14.9968
TMSB4X	ENSG00000205542	ENSG00000205542	74317.3	-1.2097	7.12719e-05	-0.146676	1	-1.4153	2.66621e-06	-0.205594	1	-1.26862	3.06663e-05		16.4742	16.312	16.7987	16.6592	16.3214	16.2997	15.7597	15.682	15.6096	15.7442	15.6961	15.0791
FGF2	ENSG00000138685	ENSG00000138685	80628.7	-0.968031	0.0352806	-0.0147057	1	-0.836067	0.0770707	0.131965	1	-0.821361	0.0838911		16.9035	16.3879	16.2085	16.3095	16.3806	16.825	16.2985	15.4614	15.6108	16.3768	15.7834	15.4815
COL8A1	ENSG00000144810	ENSG00000144810	41780	-3.8339	1.07493e-59	0.020285	1	-3.40026	7.38368e-47	0.433639	1	-3.42054	2.04282e-47		15.9873	15.6721	15.6503	15.7748	15.6414	15.9508	13.2087	13.0477	13.1088	13.4263	13.087	13.588
EEF2	ENSG00000167658	ENSG00000167658	108367	0.891148	3.44809e-06	0.0733336	1	0.74509	0.000145894	-0.146058	1	0.671756	0.000711049		16.2332	16.4056	16.4661	16.5383	16.4134	16.306	16.8559	17.089	17.0541	16.8081	17.0461	16.8254
NQO1	ENSG00000181019	ENSG00000181019	36663.4	-4.14755	6.44124e-76	0.169556	1	-3.89521	6.74376e-67	0.252343	1	-4.06476	8.55355e-73		15.7286	15.5999	15.1401	15.7444	15.5998	15.5894	12.5202	12.7743	12.6424	12.6603	12.8602	12.865
MMP14	ENSG00000157227	ENSG00000157227	120122	0.771063	0.000195123	0.0330904	1	0.780651	0.000171537	0.00958816	1	0.747561	0.000342613		16.4855	16.5381	16.6117	16.5498	16.5722	16.5853	16.9769	17.167	17.1234	16.8487	17.0476	17.3448
CALU	ENSG00000128595	ENSG00000128595	85979.6	-0.714972	0.00176891	-0.0353659	1	-0.760432	0.000886392	-0.0454603	1	-0.725066	0.00160999		16.714	16.6395	16.4814	16.7002	16.5373	16.5245	15.8916	16.2307	16.1751	15.8512	16.1012	16.2444
CD44	ENSG00000026508	ENSG00000026508	108800	-0.0466577	0.928054	0.0773273	1	-0.0623996	0.905473	-0.0157419	1	-0.139727	0.775546		16.8271	16.87	16.4224	16.5118	16.8246	16.9555	16.2309	16.862	16.8676	16.198	16.6932	17.0048
COL1A1	ENSG00000108821	ENSG00000108821	37053.1	-3.23179	2.53038e-05	0.159235	1	-3.03988	8.84471e-05	0.191906	1	-3.19912	3.35278e-05		15.1506	15.9113	15.363	14.9484	16.1237	15.5691	12.1361	13.6007	13.4716	12.2569	13.3423	13.9065
FTL	ENSG00000087086	ENSG00000087086	75867.1	-0.444041	0.340769	0.349448	1	-0.62407	0.16536	-0.180029	1	-0.973518	0.0213797		16.3254	16.513	15.901	16.3607	16.662	16.5401	15.3751	16.2527	16.0729	15.3492	15.7735	16.2141
AKR1B1	ENSG00000085662	ENSG00000085662	119322	-0.334978	0.396426	0.0211993	1	-0.197859	0.643905	0.137118	1	-0.219058	0.606608		17.0355	16.7685	16.9942	16.9521	16.8524	17.0486	17.02	16.4467	16.551	17.1894	16.7139	16.322
COL4A1	ENSG00000187498	ENSG00000187498	68072.3	-0.34893	0.434701	0.337824	1	-0.285783	0.540335	0.0631473	1	-0.623606	0.138154		15.9741	16.2647	15.9379	16.5822	16.3083	15.9604	15.4718	15.9196	16.0055	15.2757	15.8841	16.2378
MME	ENSG00000196549	ENSG00000196549	154398	0.00458055	0.992999	-0.213229	1	-0.141753	0.666446	-0.146334	1	0.0714762	0.840884		17.2267	17.0205	17.557	17.2584	16.9399	17.1992	17.4945	17.1661	17.1898	17.2623	17.0975	17.2059
NDRG1	ENSG00000104419	ENSG00000104419	41161.8	3.58952	1.66566e-57	0.0967722	1	3.15724	2.25984e-44	-0.432277	1	3.06047	1.06408e-41		13.3534	13.2311	13.591	13.7172	13.2991	13.3147	15.8634	15.9836	15.9277	15.5746	15.6505	15.5601
PKM	ENSG00000067225	ENSG00000067225	66912.6	-0.803433	7.58979e-05	0.219228	1	-0.906423	6.9543e-06	-0.102991	1	-1.12565	1.30146e-08		16.192	16.335	16.1042	16.4515	16.3593	16.3059	15.4451	15.7424	15.7281	15.4054	15.6964	15.6066
PLIN2	ENSG00000147872	ENSG00000147872	44076.5	2.97209	3.52417e-45	0.313537	1	2.67495	1.6099e-36	-0.297139	1	2.36141	1.41492e-28		13.8738	13.9963	13.7881	14.2957	14.0036	13.9356	15.7817	16.0888	16.0367	15.615	15.9067	15.7161
SQSTM1	ENSG00000161011	ENSG00000161011	61090.6	-0.902016	0.00425734	0.432909	1	-0.76612	0.018467	0.135896	1	-1.19903	9.88e-05		15.9874	16.3835	15.4792	16.0809	16.5106	16.3421	15.3681	15.3981	15.3604	15.529	15.3355	15.5306
HLA-E	ENSG00000204592	ENSG00000204592	50828.2	2.00533	1.51213e-10	0.0180579	1	1.90035	1.72808e-09	-0.104978	1	1.88229	2.46578e-09		14.5994	14.6236	14.7313	14.7567	14.6146	14.6173	15.6632	16.2824	16.1789	15.4786	15.9301	16.3919
LAMC1	ENSG00000135862	ENSG00000135862	57106.9	-1.37673	2.1736e-06	0.155882	1	-1.11449	0.000183387	0.262244	1	-1.27037	1.54094e-05		16.1266	16.1059	15.9688	16.2092	16.2143	16.1254	14.7997	15.2215	15.2293	14.8984	15.1747	15.6357
SEPTIN11	ENSG00000138758	ENSG00000138758	41764	-2.39502	2.57262e-73	-0.0141735	1	-2.31069	4.75351e-68	0.0843349	1	-2.29651	2.23126e-67		15.8241	15.8435	15.6963	15.8063	15.7275	15.8021	14.1719	14.0228	14.1182	14.2011	14.1888	14.0889
NAMPT	ENSG00000105835	ENSG00000105835	102808	0.653358	0.0470314	-0.333095	1	0.526062	0.124366	-0.127296	1	0.859157	0.00733576		16.3225	16.1533	16.7566	16.3531	16.0559	16.201	17.1689	16.7098	16.787	17.0273	16.8527	16.5029
CDKN1A	ENSG00000124762	ENSG00000124762	48633	-1.67828	8.10324e-10	0.0818479	1	-1.66272	1.39917e-09	0.0155563	1	-1.74457	1.78626e-10		15.9635	16.1068	15.6397	15.8584	16.024	16.0488	14.4552	14.8626	14.8418	14.4136	14.8485	14.9109
TNC	ENSG00000041982	ENSG00000041982	88784.5	-0.899108	0.00017934	-0.040557	1	-0.668863	0.0074328	0.230245	1	-0.628307	0.0125801		16.3758	16.6316	16.9383	16.4916	16.7376	16.6843	15.8915	16.0437	16.1599	16.184	16.2885	16.1094
MYLK	ENSG00000065534	ENSG00000065534	31478.5	-3.84143	5.6461e-20	0.118162	1	-3.61717	1.06543e-17	0.224255	1	-3.73534	7.95267e-19		15.4088	15.5966	14.8102	15.2012	15.5723	15.4217	12.2271	12.8319	12.7727	12.1638	12.6797	13.2282
ACTG1	ENSG00000184009	ENSG00000184009	42749.1	-1.76471	0.000582493	0.154316	1	-1.66124	0.00139576	0.103463	1	-1.81556	0.000419151		15.6982	16.0375	15.1891	15.2247	16.1063	15.9183	13.7318	14.722	14.6329	13.7649	14.7101	14.7988
FBN1	ENSG00000166147	ENSG00000166147	52354	-1.21741	2.45249e-05	0.160467	1	-1.18293	4.71999e-05	0.0344752	1	-1.3434	2.88191e-06		15.9473	16.049	15.8015	16.1324	16.0841	15.9391	14.7996	15.1829	15.2057	14.7121	15.0588	15.4197
HSP90B1	ENSG00000166598	ENSG00000166598	92088.4	0.698542	0.00188348	-0.0956558	1	0.685122	0.00253768	-0.0134206	1	0.780778	0.000476722		16.3194	16.2617	16.0489	16.3076	16.104	16.0173	16.534	16.8395	16.74	16.5752	16.6333	16.8742
VCL	ENSG00000035403	ENSG00000035403	36908.5	-2.46659	4.8008e-37	0.0926792	1	-2.44083	3.74741e-36	0.0257542	1	-2.53351	6.70216e-39		15.5953	15.7392	15.3616	15.5483	15.7304	15.6505	13.683	13.8866	13.9441	13.7379	13.9557	13.876
EIF4G2	ENSG00000110321	ENSG00000110321	62356.6	-0.991215	1.10482e-10	-0.0648796	1	-1.07979	1.91503e-12	-0.0885743	1	-1.01491	4.25573e-11		16.3197	16.2492	16.1023	16.2159	16.1262	16.1963	15.5683	15.4738	15.5295	15.5286	15.5215	15.33
ERO1A	ENSG00000197930	ENSG00000197930	37606.5	2.70423	5.39218e-27	-0.0455358	1	2.34063	3.02597e-20	-0.363602	1	2.38616	4.8338e-21		13.8054	13.7404	13.9908	14.0168	13.6989	13.718	15.4574	15.9338	15.8503	15.1844	15.6224	15.6145
TFPI2	ENSG00000105825	ENSG00000105825	46326.3	1.87153	0.000274593	-0.295187	1	1.66571	0.00148183	-0.205821	1	1.9609	0.000137501		14.2227	14.2468	15.1158	14.7449	14.1812	14.2264	16.3673	15.6193	15.7147	16.2728	15.845	14.8602
SLC38A2	ENSG00000134294	ENSG00000134294	80383.7	-0.578176	0.0515796	-0.095221	1	-0.523517	0.0846669	0.0546596	1	-0.428296	0.172321		16.682	16.6047	16.0619	16.0832	16.5497	16.5444	16.0066	16.1043	16.0995	16.0933	16.0148	16.2107
STC2	ENSG00000113739	ENSG00000113739	49744.5	-1.27301	0.0237514	0.103375	1	-1.11915	0.052682	0.153861	1	-1.22252	0.0324615		15.9192	15.8877	15.7528	15.959	15.8612	15.9713	14.1726	15.2515	15.1479	13.9822	14.8599	15.6974
IL11	ENSG00000095752	ENSG00000095752	31228.6	2.843	0.000533787	-0.849788	1	3.09688	0.000153213	0.253879	1	3.94667	7.76833e-07		13.1677	12.6524	13.5811	12.3126	12.4142	13.0941	15.8644	14.541	14.8514	16.1238	15.1419	14.3489
IGFBP7	ENSG00000163453	ENSG00000163453	35971.5	-1.96233	2.94333e-10	-0.0079082	1	-1.94379	5.21234e-10	0.0185418	1	-1.93588	5.98116e-10		15.6568	15.3639	15.5761	15.7977	15.2955	15.4464	13.815	14.3611	14.2125	13.8505	14.0683	14.481
RPL41	ENSG00000229117	ENSG00000229117	76489.4	0.421186	0.227395	-0.162787	1	0.0148237	0.975763	-0.406362	1	0.177611	0.652851		16.0962	15.9241	16.3846	16.2558	15.8718	15.9492	16.1519	16.6482	16.4891	16.0535	16.458	15.8961
HSPA8	ENSG00000109971	ENSG00000109971	79454.5	-0.0973299	0.741859	0.0256546	1	-0.360107	0.162385	-0.262777	1	-0.385762	0.131517		16.4248	16.4178	16.1707	16.437	16.3142	16.3314	16.0669	16.4009	16.3292	16.1412	16.2542	15.8328
TPM2	ENSG00000198467	ENSG00000198467	38956.4	-1.46568	0.000960021	0.241497	1	-1.53359	0.000564674	-0.0679099	1	-1.77509	4.9964e-05		15.6558	15.693	15.1061	15.7455	15.6997	15.6325	13.8152	14.7781	14.6196	13.755	14.5388	14.7674
ENO1	ENSG00000074800	ENSG00000074800	67269.6	0.598459	0.0317066	0.119607	1	0.144658	0.669472	-0.453801	1	0.025051	0.949581		15.8637	15.8998	15.8229	16.1737	15.7957	15.8299	16.0181	16.4301	16.3761	15.829	16.2318	15.774
IGFBP4	ENSG00000141753	ENSG00000141753	65465.4	-0.711645	0.435152	0.0573836	1	-0.459071	0.639144	0.252574	1	-0.516455	0.595054		15.8983	16.0239	16.3824	15.8257	16.3766	16.216	14.5728	15.9238	15.8915	14.5406	15.6825	16.4252
CXCL5	ENSG00000163735	ENSG00000163735	24356.6	-5.19286	4.88958e-32	-0.463183	1	-5.06088	2.54385e-30	0.131987	1	-4.59769	4.28868e-25		15.379	14.0951	15.4151	14.6436	14.0738	15.2181	11.735	11.2863	11.3835	11.7621	11.3797	11.5042
DDIT4	ENSG00000168209	ENSG00000168209	24363	4.99808	1.52034e-24	0.224758	1	4.55803	2.10219e-20	-0.44005	1	4.33327	1.51495e-18		11.2157	11.2768	12.1215	12.2785	11.3319	11.3495	14.6233	15.2807	15.2964	14.508	14.9807	14.7481
TMSB10	ENSG00000034510	ENSG00000034510	57651.8	-0.175792	0.768137	0.0328735	1	-0.641497	0.22176	-0.465705	1	-0.67437	0.196593		15.8603	15.9223	15.9465	16.0792	15.8914	15.8145	14.8793	16.1576	15.9478	14.7296	15.7766	15.6086
DPP4	ENSG00000197635	ENSG00000197635	36822.1	-1.99149	8.2849e-19	0.0118314	1	-1.86566	1.63035e-16	0.125831	1	-1.87749	9.93385e-17		15.7601	15.5325	15.3793	15.5213	15.5206	15.6811	14.0318	14.2266	14.2281	14.0145	14.2091	14.4746
MYL6	ENSG00000092841	ENSG00000092841	33446.9	-2.0431	2.78207e-09	0.0511488	1	-2.29348	2.16698e-11	-0.250377	1	-2.34463	6.79352e-12		15.6176	15.3673	15.2671	15.4876	15.4009	15.5045	13.4241	14.2796	14.0655	13.3947	14.0109	13.9427
FRMD6	ENSG00000139926	ENSG00000139926	30046.1	-2.78616	2.47227e-55	-0.0543494	1	-2.84808	1.38735e-57	-0.0619186	1	-2.79373	1.88757e-55		15.4664	15.3263	15.2214	15.2843	15.2124	15.3995	13.2433	13.4717	13.4197	13.1933	13.3973	13.4248
SERPINH1	ENSG00000149257	ENSG00000149257	40015.8	-0.95801	0.000707152	0.281463	1	-0.928206	0.00116681	0.0298044	1	-1.20967	1.32291e-05		15.5405	15.5644	15.2783	15.9523	15.5586	15.4456	14.5189	14.9395	14.877	14.5761	14.8402	14.9866
RPL3	ENSG00000100316	ENSG00000100316	68836.8	0.409953	0.26081	-0.119805	1	0.179163	0.662096	-0.23079	1	0.298968	0.439942		15.8739	15.8182	16.1739	16.0356	15.7704	15.8259	15.7964	16.4688	16.3871	15.7126	16.2835	16.2023
MACF1	ENSG00000127603	ENSG00000127603	51218.1	-1.1539	7.76487e-05	0.0563012	1	-0.837848	0.00590824	0.316051	1	-0.894149	0.00305498		15.9914	16.0976	15.517	15.5821	16.1184	16.0386	15.2064	14.9483	15.0797	15.3895	15.0682	15.4096
SCD	ENSG00000099194	ENSG00000099194	30080.7	2.34433	0.00254857	0.105995	1	1.93393	0.0159883	-0.410399	1	1.82794	0.0239024		13.2926	13.4377	14.2094	14.3768	13.4072	13.2309	14.5481	15.7587	15.5665	14.1651	15.1542	15.553
TPM4	ENSG00000167460	ENSG00000167460	52282.9	-1.0628	8.60584e-07	-0.122711	1	-1.10798	2.97901e-07	-0.0451792	1	-0.985265	6.35534e-06		16.064	16.023	15.895	15.8993	15.8841	15.9367	14.9948	15.3776	15.3179	14.9749	15.3001	15.326
RHOBTB3	ENSG00000164292	ENSG00000164292	35859.9	-1.58908	2.64017e-15	0.0401103	1	-1.83555	4.59243e-20	-0.246466	1	-1.87566	5.96782e-21		15.6958	15.4589	15.3115	15.6048	15.4266	15.5498	14.2996	14.4053	14.4143	14.0047	14.2787	14.3207
DKK3	ENSG00000050165	ENSG00000050165	55522.3	-0.743733	0.132413	-0.108649	1	-0.837881	0.0875054	-0.0941482	1	-0.729232	0.146542		16.0514	16.0234	15.9147	15.9156	15.8826	15.9582	14.7407	15.7405	15.6712	14.6212	15.3699	15.8763
CANX	ENSG00000127022	ENSG00000127022	96246.4	0.429237	0.00236222	-0.0510448	1	0.351653	0.0159883	-0.0775845	1	0.402697	0.00494921		16.4167	16.4225	16.3934	16.4957	16.321	16.3002	16.7287	16.7457	16.6678	16.694	16.6672	16.6151
EIF4B	ENSG00000063046	ENSG00000063046	56263.3	1.096	1.41912e-07	-0.260165	1	0.837818	9.26145e-05	-0.258177	1	1.09798	1.47959e-07		15.2917	15.2175	15.5942	15.3118	15.1338	15.1529	16.0531	16.2466	16.1758	15.9829	16.1055	15.8115
LGALS1	ENSG00000100097	ENSG00000100097	52486.5	-0.0464094	0.946482	0.0425031	1	-0.58143	0.289773	-0.53502	1	-0.623933	0.252866		15.7492	15.6761	15.7923	15.8572	15.6828	15.7655	14.7515	16.0528	15.921	14.5642	15.7042	15.4316
TMTC1	ENSG00000133687	ENSG00000133687	25910	-3.29842	1.71158e-20	0.0440861	1	-2.67716	1.1238e-13	0.621262	1	-2.72125	3.96487e-14		15.1918	15.2521	14.7324	15.0186	15.2446	15.0675	12.6746	12.8428	12.8446	12.7636	12.8064	13.6974
MYOF	ENSG00000138119	ENSG00000138119	35986.5	-1.53482	0.00368007	0.0767738	1	-1.48212	0.00562402	0.0526984	1	-1.55889	0.0033695		15.4905	15.6303	15.1718	15.4487	15.594	15.4616	13.5125	14.6297	14.606	13.4363	14.4045	14.8882
CLTC	ENSG00000141367	ENSG00000141367	56154.5	-0.913574	1.19291e-07	-0.0522864	1	-0.835033	1.74564e-06	0.0785409	1	-0.782747	8.19735e-06		16.0801	16.1274	15.8945	15.8785	16.0481	16.0656	15.3453	15.4011	15.4285	15.3896	15.3476	15.5867
TIMP3	ENSG00000100234	ENSG00000100234	42619.8	0.56583	0.412769	0.34645	1	0.879448	0.18382	0.313618	1	0.532997	0.453473		14.8641	14.887	15.1788	15.5903	15.032	14.9534	14.3759	15.7272	15.6246	14.3744	15.5255	16.2402
NABP1	ENSG00000173559	ENSG00000173559	30696.8	-1.61156	1.00931e-06	0.249554	1	-1.59004	1.60679e-06	0.0215189	1	-1.83959	1.91688e-08		15.4057	15.4097	14.5548	15.3505	15.4092	15.3575	14.3526	13.7717	13.9518	14.1811	13.9577	14.0519
LUM	ENSG00000139329	ENSG00000139329	42340.5	-1.08104	9.88368e-05	-0.135642	1	-1.20544	1.26542e-05	-0.124406	1	-1.0698	0.000127228		15.6217	15.415	15.995	15.8687	15.3538	15.5282	14.7843	15.0122	14.9944	14.6849	14.9631	14.8836
GJA1	ENSG00000152661	ENSG00000152661	33121.6	2.52588	9.19196e-14	0.0776234	1	2.27656	2.99868e-11	-0.249326	1	2.19893	1.45867e-10		13.4178	13.6272	14.0832	14.1958	13.5416	13.5042	15.7004	15.4085	15.4641	15.502	15.3601	15.142
COL4A2	ENSG00000134871	ENSG00000134871	56020.8	-0.288635	0.523994	0.186615	1	-0.122748	0.809322	0.165886	1	-0.309363	0.502349		15.5956	15.9898	15.7503	16.0359	16.0186	15.6839	15.2328	15.7297	15.7274	15.0847	15.6501	16.1348
TPI1	ENSG00000111669	ENSG00000111669	42438.7	1.08318	0.00182179	0.0936945	1	0.713621	0.0532399	-0.369563	1	0.619927	0.100016		14.9954	14.8664	15.0246	15.369	14.7451	14.8705	15.2476	15.9581	15.8748	15.2223	15.7584	15.3471
IFI6	ENSG00000126709	ENSG00000126709	19726	-3.53981	4.49571e-23	0.265589	1	-4.28214	2.41362e-33	-0.742323	1	-4.54772	1.45486e-37		14.688	14.7291	14.249	15.0171	14.5969	14.683	11.4816	12.3643	12.2141	11.4363	11.5854	11.869
CTSK	ENSG00000143387	ENSG00000143387	48972.9	-0.800924	0.140419	-0.347523	1	-0.749341	0.177258	0.0515826	1	-0.401818	0.509004		15.5223	15.3807	16.3915	15.8903	15.3265	15.5286	14.6817	15.5645	15.4241	14.6256	15.3475	15.7275
PSAP	ENSG00000197746	ENSG00000197746	76569.6	0.634725	1.6288e-05	0.0314102	1	0.540777	0.000321223	-0.0939478	1	0.509367	0.000765511		16.0254	15.8921	16.0298	16.0611	15.9476	16.0067	16.3386	16.508	16.4491	16.2959	16.3575	16.4411
CCND1	ENSG00000110092	ENSG00000110092	32535.6	-1.42944	2.14058e-12	0.207357	1	-1.41315	4.71743e-12	0.0162879	1	-1.6205	1.19914e-15		15.2893	15.4895	14.9778	15.5109	15.3856	15.3702	14.1922	14.2948	14.3064	14.1634	14.3108	14.347
CALM2	ENSG00000143933	ENSG00000143933	27212.2	-2.28237	1.51186e-34	-0.125689	1	-2.41328	2.16799e-38	-0.130913	1	-2.28759	1.52412e-34		15.3974	15.1367	15.0612	15.2289	14.9776	15.1203	13.6004	13.6308	13.5516	13.594	13.5702	13.3478
DKK1	ENSG00000107984	ENSG00000107984	19665.6	-4.31708	2.48057e-20	0.0497601	1	-4.43705	2.50957e-21	-0.119972	1	-4.48681	8.65745e-22		15.032	14.8025	13.672	14.4456	14.6876	14.8489	10.9752	11.9184	11.749	11.1576	11.7253	11.6835
ELN	ENSG00000049540	ENSG00000049540	16408.9	-7.13603	5.69917e-26	-0.197773	1	-7.14055	6.60274e-26	-0.00451673	1	-6.94278	1.70893e-24		14.9727	14.1818	12.9472	13.2057	14.1138	14.6615	9.12058	9.58719	9.64653	9.36409	9.7477	9.24826
SLC7A11	ENSG00000151012	ENSG00000151012	29312.8	-1.98297	7.86306e-06	0.182831	1	-1.13766	0.0166746	0.845306	1	-1.32049	0.00458591		15.2062	15.2773	14.8071	15.389	15.2448	15.0988	13.6408	13.7646	13.7873	13.6054	13.7704	14.979
CALR	ENSG00000179218	ENSG00000179218	52454.2	-0.604202	0.036412	0.0513649	1	-0.557658	0.0581856	0.0465431	1	-0.609023	0.0365792		15.9035	15.8598	15.7539	15.9657	15.8541	15.808	15.0597	15.6289	15.4762	15.1406	15.4536	15.6784
TGFBI	ENSG00000120708	ENSG00000120708	39821.7	-0.658087	0.174346	0.25056	1	-0.752173	0.117614	-0.0940854	1	-1.00273	0.03034		15.2551	15.6285	15.3058	15.6813	15.6794	15.3881	14.2372	15.2036	15.1483	14.1692	15.0037	15.2099
ITGA2	ENSG00000164171	ENSG00000164171	58348.3	0.841823	0.0101564	-0.161136	1	0.879196	0.00744708	0.0373722	1	1.04033	0.00121895		15.5893	15.4804	15.3663	15.3788	15.3277	15.4204	16.4322	15.6975	15.94	16.4098	16.0133	15.7609
PPIA	ENSG00000196262	ENSG00000196262	41134.8	-0.762621	0.00611276	0.0103781	1	-1.09851	4.45758e-05	-0.33589	1	-1.10889	3.67963e-05		15.5454	15.561	15.6292	15.7939	15.4346	15.4981	14.718	15.2693	15.0543	14.6064	15.0354	14.7303
MMP2	ENSG00000087245	ENSG00000087245	69687.8	-0.11222	0.811837	0.0346942	1	-0.0435243	0.93502	0.0686953	1	-0.0782185	0.876865		15.9707	16.1823	16.1285	15.7893	16.2952	16.2184	15.57	16.2048	16.1718	15.6211	15.9588	16.4589
CAVIN1	ENSG00000177469	ENSG00000177469	25883	-2.14199	5.76726e-07	0.209333	1	-2.13089	7.47505e-07	0.0111048	1	-2.34022	4.2694e-08		15.0696	15.2417	14.5586	14.9814	15.2663	15.1793	12.8723	13.7583	13.6233	12.8612	13.526	13.8577
STAT1	ENSG00000115415	ENSG00000115415	23889.8	-2.33541	1.177e-16	0.174252	1	-1.96868	5.52796e-12	0.366735	1	-2.14293	4.31315e-14		14.6829	14.8469	15.121	15.3048	14.9488	14.7651	13.2429	13.2541	13.3019	13.2242	13.3785	13.8227
IGFBP5	ENSG00000115461	ENSG00000115461	34585.9	-0.824095	0.0966182	-0.0631127	1	-1.12247	0.0194114	-0.298378	1	-1.05936	0.0288089		15.8445	15.3383	14.4185	15.1277	15.2276	15.4974	15	14.4935	14.7058	14.8142	14.6455	14.0391
ADAMTS1	ENSG00000154734	ENSG00000154734	30661.4	-0.919207	0.124117	0.131727	1	-1.37215	0.0164279	-0.452945	1	-1.50388	0.00774266		15.411	15.4571	14.0616	14.8852	15.5303	15.1818	13.6118	14.7322	14.7471	13.679	14.4352	14.2466
SLC2A3	ENSG00000059804	ENSG00000059804	21519.9	2.74805	3.08218e-12	0.101261	1	2.17996	5.91352e-08	-0.568088	1	2.0787	2.50272e-07		12.996	13.1075	13.0624	13.3543	13.0121	12.9547	14.2359	15.2854	15.231	13.9055	14.8807	14.7329
DYNC1H1	ENSG00000197102	ENSG00000197102	51721.3	-0.785005	0.000573805	0.141035	1	-0.457837	0.0621132	0.327168	1	-0.598872	0.0115093		15.7903	15.9819	15.6215	15.7093	16.03	15.9641	15.2851	15.1712	15.306	15.4649	15.2906	15.6609
THBS2	ENSG00000186340	ENSG00000186340	50449.9	-0.444361	0.362436	-0.214552	1	-0.363272	0.474156	0.0810885	1	-0.148721	0.793562		15.4121	15.3317	16.3101	15.9244	15.4323	15.4416	15.1917	15.5456	15.6038	15.0767	15.5061	15.8433
S100A4	ENSG00000196154	ENSG00000196154	29666.8	-1.9119	1.41766e-07	-0.243322	1	-2.31938	1.15121e-10	-0.407477	1	-2.07606	1.024e-08		15.2772	15.1124	15.5866	15.1867	15.0843	15.2084	13.3497	14.2819	14.0988	13.3566	13.9912	13.6878
VEGFA	ENSG00000112715	ENSG00000112715	22670.6	3.88601	2.01055e-41	0.449133	1	3.68171	4.28563e-37	-0.204302	1	3.23257	1.00682e-28		12.0922	12.184	12.5132	12.8933	12.3769	12.2796	14.9884	14.9622	14.9896	14.9209	14.9551	14.5533
PXDN	ENSG00000130508	ENSG00000130508	32651.9	-1.49172	1.47114e-06	0.169532	1	-1.0246	0.00153223	0.467124	1	-1.19413	0.000171757		15.2498	15.5266	14.9039	15.098	15.6297	15.3482	14.2003	14.1793	14.252	14.2992	14.3188	14.8649
ANTXR1	ENSG00000169604	ENSG00000169604	27952.4	-2.27969	9.42367e-23	-0.0768469	1	-1.95719	7.10555e-17	0.322501	1	-1.88034	1.20677e-15		15.1918	15.2541	15.1912	14.8301	15.3142	15.2632	13.6587	13.5491	13.627	13.7027	13.6422	14.0759
MYH9	ENSG00000100345	ENSG00000100345	35200.2	-1.22721	0.000747178	0.0940552	1	-0.954194	0.0116133	0.273013	1	-1.04825	0.00496918		15.215	15.6887	15.0748	15.0751	15.6879	15.4345	14.2465	14.5955	14.6024	14.2465	14.6335	15.0244
RPL37A	ENSG00000197756	ENSG00000197756	58213.6	0.363741	0.305074	-0.274307	1	0.0355507	0.938174	-0.328191	1	0.309858	0.399887		15.6889	15.4639	16.0993	15.7537	15.4432	15.5566	15.7288	16.2611	16.0627	15.722	16.0236	15.6376
RPLP0	ENSG00000089157	ENSG00000089157	62430	0.490172	0.0423358	-0.122194	1	0.295978	0.259869	-0.194195	1	0.418172	0.0934744		15.6899	15.6452	16.0037	15.8142	15.6187	15.6774	15.9343	16.2776	16.1718	15.8797	16.1434	15.9577
PTMA	ENSG00000187514	ENSG00000187514	24740	1.78803	7.56283e-07	-0.304791	1	1.20507	0.00143271	-0.58296	1	1.50986	4.20644e-05		13.7867	13.7174	14.0829	13.7594	13.6226	13.6247	14.514	15.4198	15.3278	14.3986	15.1404	14.4738
CKAP4	ENSG00000136026	ENSG00000136026	28283.1	-1.54286	1.15935e-09	0.183283	1	-1.37156	9.33744e-08	0.171299	1	-1.55484	9.78077e-10		15.1107	15.2862	14.7854	15.2212	15.2635	15.1559	13.8612	14.083	14.0289	13.8637	14.0115	14.3869
MT-CO3	ENSG00000198938	ENSG00000198938	39534.9	-1.29111	0.000117649	0.0133007	1	-0.957012	0.00608587	0.334095	1	-0.970313	0.00529603		15.4622	15.5901	15.6083	15.3192	15.7279	15.6102	14.9988	14.4739	14.3524	15.244	14.6768	14.5798
COL7A1	ENSG00000114270	ENSG00000114270	51036.9	0.731098	0.0939278	-0.312976	1	0.852047	0.0481872	0.120949	1	1.16502	0.00487945		14.9039	14.976	15.8307	15.0781	15.0809	15.1575	16.1643	15.5555	15.7153	16.2795	15.8446	15.5442
ASPH	ENSG00000198363	ENSG00000198363	42522.1	-0.758842	0.00188581	0.0716231	1	-0.554574	0.0303221	0.204267	1	-0.626197	0.0129388		15.5443	15.5892	15.5227	15.7611	15.5655	15.4656	15.1093	14.9612	14.9755	15.0524	14.8911	15.4553
EPAS1	ENSG00000116016	ENSG00000116016	28721.6	-1.76023	3.11234e-15	0.137726	1	-1.2619	3.55984e-08	0.498331	1	-1.39963	7.11256e-10		14.9575	15.2732	15.1066	15.2027	15.3534	15.0931	13.8898	13.8348	13.941	14.0839	14.0351	14.4918
LDHA	ENSG00000134333	ENSG00000134333	46696.3	0.733475	0.00161576	-0.0205495	1	0.40323	0.111403	-0.330246	1	0.423779	0.0923577		15.2028	15.2254	15.3966	15.3846	15.2363	15.1594	15.5464	15.9255	15.8927	15.4544	15.7714	15.4286
RACK1	ENSG00000204628	ENSG00000204628	56057.9	0.619053	0.00386272	-0.117761	1	0.378572	0.100502	-0.240481	1	0.496333	0.0258072		15.5059	15.4868	15.7517	15.6695	15.3644	15.4627	15.9067	16.135	16.0334	15.8446	15.9812	15.7269
MMP10	ENSG00000166670	ENSG00000166670	17340.9	8.09589	7.50352e-72	-0.20592	1	7.7985	1.33885e-66	-0.297393	1	8.00442	3.94356e-70		9.08706	8.9941	8.97253	9.07872	8.80775	8.90844	15.057	13.6615	13.8638	14.7233	13.714	13.5756
DRAM1	ENSG00000136048	ENSG00000136048	20691	-2.50146	5.53774e-41	0.115441	1	-2.34307	6.75949e-36	0.158387	1	-2.45851	1.88308e-39		14.8267	14.8016	14.5426	14.9501	14.7072	14.7812	13.0989	12.8647	12.964	13.1966	12.9796	13.0588
CLIC4	ENSG00000169504	ENSG00000169504	46850.7	-0.569029	0.00141796	-0.0464477	1	-0.740775	2.22942e-05	-0.171746	1	-0.694328	7.72165e-05		15.8646	15.661	15.6272	15.6604	15.6741	15.7312	15.2166	15.3832	15.3486	15.1073	15.3368	15.1398
LMNA	ENSG00000160789	ENSG00000160789	29376.4	-1.10572	0.0168328	0.0826933	1	-1.27905	0.00521271	-0.173329	1	-1.36174	0.00271216		15.0468	15.2654	15.0072	15.3215	15.1342	15.0455	13.5423	14.6375	14.5104	13.5189	14.3409	14.5267
ATP13A3	ENSG00000133657	ENSG00000133657	56038.8	-0.274733	0.136647	-0.00737825	1	-0.396361	0.0255332	-0.121628	1	-0.388983	0.028938		15.9745	15.8661	15.8034	15.9421	15.7465	15.9356	15.8069	15.6092	15.6416	15.6659	15.5526	15.5918
ABCA1	ENSG00000165029	ENSG00000165029	35746.8	1.65305	2.62858e-14	-0.132196	1	1.75952	4.9186e-16	0.106467	1	1.89171	1.94763e-18		14.3452	14.2382	14.3335	14.1035	14.2578	14.2862	15.7436	15.2701	15.3516	15.6829	15.3508	15.6005
ACTN1	ENSG00000072110	ENSG00000072110	22553.8	-2.03696	1.59618e-10	0.255058	1	-1.75655	5.47526e-08	0.280414	1	-2.01161	3.17407e-10		14.7699	15.1105	14.2657	14.4776	15.216	15.0526	13.2709	13.3253	13.4198	13.4351	13.4814	13.6478
RPS19	ENSG00000105372	ENSG00000105372	57685.1	0.256331	0.405884	-0.103663	1	0.0225732	0.95475	-0.233757	1	0.126236	0.71177		15.6921	15.5781	16.0072	15.8177	15.622	15.6537	15.6295	16.173	16.0017	15.672	15.9353	15.7464
SAT1	ENSG00000130066	ENSG00000130066	26826.7	2.35	6.48924e-16	-0.342406	1	2.24561	1.5924e-14	-0.104394	1	2.58802	4.65427e-19		13.3477	13.1574	13.9002	13.3098	13.1602	13.4012	15.2779	15.1817	15.0791	15.1359	14.852	15.2831
MEG3	ENSG00000214548	ENSG00000214548	26548.9	1.89409	1.75026e-07	0.465754	1	1.82097	6.20629e-07	-0.0731201	1	1.35521	0.000311884		13.5016	13.9084	13.8016	14.1386	14.1987	13.8143	14.4798	15.2983	15.2912	14.5217	15.1214	15.3032
GLUL	ENSG00000135821	ENSG00000135821	31690.4	1.17627	0.00315357	-0.202766	1	1.18922	0.00302663	0.0129512	1	1.39199	0.000408401		14.3995	14.1949	14.6329	14.3757	14.1534	14.3165	14.7463	15.4768	15.4199	14.5948	15.2622	15.6928
RPS18	ENSG00000231500	ENSG00000231500	43593.8	0.614869	0.0780964	-0.0886828	1	0.298939	0.443152	-0.31593	1	0.387622	0.304716		15.1337	15.0076	15.5	15.3709	15.0273	15.088	15.2604	15.9039	15.7339	15.2297	15.7207	15.3095
ATP2B4	ENSG00000058668	ENSG00000058668	28889.4	-1.27791	0.0063136	0.0823967	1	-1.21436	0.0106219	0.0635444	1	-1.29676	0.00587074		15.2349	15.3051	14.6364	14.8435	15.2854	15.2857	13.5866	14.3884	14.4139	13.5705	14.1693	14.6872
HK2	ENSG00000159399	ENSG00000159399	19605.5	3.0228	5.56185e-16	0.224858	1	2.7164	5.64076e-13	-0.306397	1	2.49154	4.70499e-11		12.7959	12.8832	12.2323	12.6391	12.9029	12.8906	14.3195	14.9971	14.9723	14.0162	14.5218	14.9774
TLN1	ENSG00000137076	ENSG00000137076	28675.7	-1.29963	0.000910976	0.243338	1	-0.889678	0.0316249	0.40995	1	-1.13302	0.00471755		14.9915	15.3316	14.5999	14.5796	15.5028	15.3003	14.0543	14.1053	14.1447	14.1783	14.0819	14.7573
PRNP	ENSG00000171867	ENSG00000171867	26687.2	-1.04209	0.00257377	0.220783	1	-0.902873	0.0109744	0.139219	1	-1.12366	0.00113393		14.9446	15.1477	14.5325	15.2744	15.0354	14.8405	13.9281	14.2645	14.2806	13.8606	14.1929	14.6115
ANXA6	ENSG00000197043	ENSG00000197043	23719.1	-1.81798	1.76949e-10	0.0901928	1	-1.74971	1.06682e-09	0.0682782	1	-1.8399	1.18653e-10		15.0114	14.9806	14.6485	14.9374	14.9313	15.0052	13.2767	13.7554	13.7371	13.2868	13.7016	13.8956
RPL13A	ENSG00000142541	ENSG00000142541	53598.1	0.325909	0.295528	-0.162892	1	0.0858811	0.816181	-0.240028	1	0.248773	0.448366		15.5127	15.4567	15.9215	15.6762	15.4413	15.4776	15.5868	16.0716	15.9284	15.5561	15.8744	15.678
CTSB	ENSG00000164733	ENSG00000164733	67281.6	0.550245	0.00270267	0.0649979	1	0.626898	0.000575701	0.0766532	1	0.5619	0.00229429		15.7741	15.8629	15.7418	15.7892	15.9486	15.7699	16.139	16.2336	16.1667	16.1327	16.1249	16.419
LAMB1	ENSG00000091136	ENSG00000091136	27798.8	-1.36923	0.00171204	0.12331	1	-1.2168	0.00638195	0.152435	1	-1.34011	0.00235154		14.9994	15.244	14.8327	14.9761	15.3467	15.027	13.4854	14.2699	14.2839	13.4617	14.1943	14.5894
RPL37	ENSG00000145592	ENSG00000145592	43642.9	0.765187	0.0196632	-0.244426	1	0.395894	0.276409	-0.369293	1	0.64032	0.0590001		15.0866	14.9127	15.4983	15.2766	14.8458	14.8985	15.4609	15.9987	15.6981	15.3943	15.6817	15.3109
STOM	ENSG00000148175	ENSG00000148175	22944.8	-1.91593	1.29159e-12	0.06205	1	-1.85455	8.64347e-12	0.0613771	1	-1.9166	1.44422e-12		14.9722	14.9621	14.6217	14.8594	14.9779	14.8873	13.169	13.6602	13.6445	13.2426	13.6812	13.6834
TUBB	ENSG00000196230	ENSG00000196230	43080	-0.0875015	0.797083	0.075344	1	-0.3803	0.197397	-0.292799	1	-0.455644	0.113227		15.568	15.5494	15.195	15.5828	15.4067	15.5153	15.0447	15.5792	15.4716	15.1367	15.3426	15.0465
RPL10	ENSG00000147403	ENSG00000147403	42424.6	0.687817	0.0190107	-0.0992195	1	0.365065	0.26018	-0.322752	1	0.464284	0.138286		15.079	15.0245	15.3684	15.2465	14.9983	15.0379	15.3016	15.8575	15.7198	15.1808	15.6419	15.3972
CD63	ENSG00000135404	ENSG00000135404	36974	-0.656828	0.0412571	0.0440133	1	-0.712964	0.0266515	-0.0561362	1	-0.756978	0.0177497		15.3141	15.4305	15.339	15.5219	15.3637	15.2836	14.4511	15.1826	14.9372	14.5121	14.9712	15.0229
SVEP1	ENSG00000165124	ENSG00000165124	18342.1	-3.37847	1.08462e-17	0.152883	1	-2.44509	1.39518e-09	0.93338	1	-2.59798	9.97031e-11		14.6112	14.6723	14.2724	14.386	14.8053	14.7116	12.1455	12.2051	12.254	12.3099	12.2739	13.388
CAP1	ENSG00000131236	ENSG00000131236	24449.8	-1.55734	1.93448e-18	0.0158385	1	-1.60704	1.80271e-19	-0.0496913	1	-1.62287	7.1551e-20		15.0668	15.0483	14.6654	14.9952	14.9093	14.9528	13.8127	13.8885	13.8216	13.7553	13.8726	13.7932
TAGLN	ENSG00000149591	ENSG00000149591	17076.4	-2.72997	0.014371	0.198398	1	-2.47667	0.0298448	0.253295	1	-2.67507	0.0178675		14.492	14.6209	13.8376	14.5832	14.5692	14.3827	10.9091	12.851	12.6824	10.7961	12.5483	13.2539
ANXA1	ENSG00000135046	ENSG00000135046	27874	-0.648807	0.136857	0.0853893	1	-1.0939	0.00774521	-0.445094	1	-1.17929	0.00373145		15.0466	15.183	14.6176	15.1998	15.0659	14.8072	13.8581	14.7781	14.687	13.7643	14.4707	14.2632
C3	ENSG00000125730	ENSG00000125730	19116.9	-2.86867	0.000570584	0.024566	1	-2.62381	0.00194109	0.244855	1	-2.64838	0.00172708		14.7442	14.5376	14.5651	14.2266	14.7163	14.8771	13.1467	12.1381	12.1694	13.4977	12.3845	11.4001
DCN	ENSG00000011465	ENSG00000011465	54048.5	-0.357053	0.371268	-0.430252	1	-0.390445	0.329555	-0.0333918	1	0.0398075	0.937225		15.6693	15.436	16.3969	15.6456	15.4129	15.7329	15.503	15.7274	15.7254	15.4527	15.8246	15.5902
TIMP1	ENSG00000102265	ENSG00000102265	32324.8	1.1542	4.14243e-07	-0.130213	1	0.943684	5.19545e-05	-0.210513	1	1.0739	3.10084e-06		14.6379	14.4967	14.4422	14.3851	14.47	14.4627	15.0238	15.504	15.4599	14.9676	15.3092	15.279
ADM	ENSG00000148926	ENSG00000148926	32668.4	0.486092	0.37194	-0.115155	1	-0.0371293	0.957817	-0.523222	1	0.0780261	0.907454		15.1176	14.8003	14.7209	14.7503	14.6837	14.9798	14.4023	15.5782	15.4251	14.0531	15.0844	15.1609
UBC	ENSG00000150991	ENSG00000150991	48766.6	0.291172	0.283214	0.055259	1	0.0485685	0.884416	-0.242604	1	-0.00669048	0.98723		15.5572	15.5548	15.3659	15.5281	15.5261	15.5504	15.3532	15.8889	15.7929	15.3748	15.5204	15.6755
EIF4H	ENSG00000106682	ENSG00000106682	32479.1	0.886161	0.0414198	0.00122481	1	0.703723	0.120073	-0.182437	1	0.702498	0.121887		14.6415	14.6671	14.6004	14.7397	14.5488	14.6154	14.5469	15.6006	15.4026	14.4251	15.3234	15.4166
MRC2	ENSG00000011028	ENSG00000011028	37842.1	-0.650124	0.0261771	0.10379	1	-0.554009	0.0657126	0.0961142	1	-0.657799	0.0257251		15.3369	15.5602	15.1512	15.2982	15.6014	15.389	14.6352	15.0182	15.013	14.6882	14.9463	15.2123
BNIP3L	ENSG00000104765	ENSG00000104765	28577.9	1.50354	9.34302e-08	-0.116702	1	1.22083	2.28135e-05	-0.282718	1	1.33753	2.78833e-06		14.0785	13.8892	14.4749	14.3559	13.9461	13.9324	15.1246	15.3179	15.2817	14.7991	15.1351	15.1427
PALLD	ENSG00000129116	ENSG00000129116	17147.3	-2.54787	6.4079e-10	0.120889	1	-2.35118	1.6628e-08	0.196686	1	-2.47207	2.51225e-09		14.6371	14.7031	13.7803	13.8519	14.841	14.6868	12.473	12.7234	12.7474	12.5568	12.5196	13.1484
RPS14	ENSG00000164587	ENSG00000164587	49941	0.331279	0.341709	-0.211529	1	0.0858783	0.834137	-0.245401	1	0.297408	0.407383		15.4623	15.2537	15.8554	15.5889	15.2704	15.3296	15.4941	16.0414	15.7526	15.5044	15.7874	15.522
LRP1	ENSG00000123384	ENSG00000123384	38322.7	-0.165174	0.79596	0.223104	1	0.370106	0.541174	0.535279	1	0.147002	0.827885		14.8883	15.4062	14.9582	14.375	15.7252	15.3158	14.7343	15.1253	15.0783	14.9785	14.9247	15.9197
RAB3B	ENSG00000169213	ENSG00000169213	22432.3	-1.88485	3.26573e-13	-0.121791	1	-1.75402	1.80512e-11	0.130828	1	-1.63223	4.73436e-10		15.0093	14.9683	14.6355	14.515	14.7983	15.0113	13.3929	13.5983	13.6515	13.4611	13.5287	13.8825
MDM2	ENSG00000135679	ENSG00000135679	26077.8	-1.61089	1.18867e-11	-0.141415	1	-1.3977	6.5631e-09	0.213192	1	-1.25628	2.21151e-07		15.0445	14.9515	15.1925	15.0088	14.9399	14.9394	14.2371	13.6808	13.7916	14.1769	13.9311	14.1008
USP53	ENSG00000145390	ENSG00000145390	23371.1	-1.52367	2.49651e-08	-0.0478712	1	-1.47655	8.1181e-08	0.0471204	1	-1.42868	2.17188e-07		15.1468	14.9331	14.4549	14.5828	14.8274	15.0724	13.9295	13.6936	13.7768	13.9283	13.7355	13.8357
EIF1	ENSG00000173812	ENSG00000173812	20769.7	1.68564	7.64962e-05	-0.0596396	1	1.31494	0.0028301	-0.3707	1	1.37458	0.001691		13.5154	13.5843	13.7354	13.0461	13.7922	13.7408	14.0871	15.1049	15.0107	13.9999	14.8331	14.6396
S1PR3	ENSG00000213694	ENSG00000213694	19078.9	-2.10365	5.99212e-22	0.0559211	1	-1.97048	3.12161e-19	0.133167	1	-2.0264	2.50066e-20		14.6495	14.4025	14.7584	14.801	14.4366	14.6962	13.27	13.0035	13.1162	13.3835	13.1608	13.1037
ELL2	ENSG00000118985	ENSG00000118985	34249	-0.47564	0.0571069	0.0296583	1	-0.686864	0.00430008	-0.211224	1	-0.716522	0.0027358		15.4064	15.2896	14.9495	15.2845	15.1937	15.2776	14.7727	14.916	14.9821	14.5097	14.8071	14.8888
GLS	ENSG00000115419	ENSG00000115419	26969.5	-0.714824	0.104039	0.134274	1	-0.895397	0.0375114	-0.180572	1	-1.02967	0.0148484		15.1833	15.1121	14.1466	14.8967	15.1616	14.9221	14.7181	14.138	14.2387	14.5993	14.1005	14.018
YWHAZ	ENSG00000164924	ENSG00000164924	32777.9	-0.667554	0.0163179	-0.0201194	1	-0.917709	0.000660279	-0.250155	1	-0.89759	0.000891009		15.3253	15.3296	15.0054	15.0849	15.3014	15.2489	14.4635	14.9061	14.847	14.3554	14.821	14.5204
PAPPA	ENSG00000182752	ENSG00000182752	34224.2	-1.04892	5.16079e-06	-0.0409531	1	-0.812417	0.000617294	0.236506	1	-0.771464	0.00122228		15.3996	15.1623	15.4111	15.1485	15.1173	15.575	14.7025	14.4529	14.6008	14.7954	14.8186	14.6353
CSDE1	ENSG00000009307	ENSG00000009307	45015.8	0.311013	0.184421	-0.119899	1	0.0786263	0.780191	-0.232387	1	0.198526	0.433275		15.4539	15.3741	15.3689	15.399	15.2514	15.2915	15.3692	15.7522	15.7001	15.2646	15.5859	15.4912
ACTR3	ENSG00000115091	ENSG00000115091	22440.7	-1.51712	5.77202e-19	-0.0746855	1	-1.71592	5.43799e-24	-0.198806	1	-1.64124	5.70987e-22		14.9756	14.8987	14.6464	14.793	14.773	14.8146	13.6611	13.8378	13.8134	13.563	13.7366	13.6141
CLMP	ENSG00000166250	ENSG00000166250	48081.6	-0.102645	0.691234	-0.0827854	1	-0.119526	0.645957	-0.0168816	1	-0.036741	0.900199		15.5733	15.5086	15.7204	15.7411	15.4118	15.4543	15.6148	15.441	15.5325	15.5534	15.6227	15.3682
JUNB	ENSG00000171223	ENSG00000171223	14897.3	2.36573	1.03284e-07	-0.407787	1	1.82585	6.47304e-05	-0.539884	1	2.23364	6.22665e-07		12.4513	12.5902	13.1222	12.3508	12.6221	12.4955	13.571	14.7502	14.706	13.4474	14.4593	14.0246
PFN1	ENSG00000108518	ENSG00000108518	23588.1	-1.06417	0.000885686	0.107868	1	-1.35965	1.50841e-05	-0.295475	1	-1.46752	2.49176e-06		14.8839	14.8892	14.6062	14.9859	14.7982	14.8464	13.5618	14.2997	14.1459	13.558	14.1066	13.8004
HNRNPU	ENSG00000153187	ENSG00000153187	35430	0.897599	5.49198e-06	-0.0272459	1	0.66833	0.0010917	-0.22927	1	0.695576	0.000635486		14.8551	14.8219	14.6717	14.8512	14.7008	14.7433	15.3561	15.4139	15.4953	15.3636	15.3785	14.9879
AP2M1	ENSG00000161203	ENSG00000161203	19573.9	-1.63392	5.61593e-14	0.187092	1	-1.67146	1.62644e-14	-0.0375483	1	-1.85856	8.57148e-18		14.7161	14.6334	14.3298	14.7892	14.6601	14.6764	13.1902	13.5232	13.5187	13.2402	13.4913	13.4422
HDLBP	ENSG00000115677	ENSG00000115677	46337.7	-0.201829	0.574047	0.0988446	1	-0.0328851	0.939942	0.168944	1	-0.13173	0.732464		15.5391	15.6789	15.2883	15.3187	15.7472	15.643	15.1288	15.4442	15.5049	15.2561	15.3416	15.7954
C1orf198	ENSG00000119280	ENSG00000119280	17154.9	-2.52194	3.79151e-29	0.0373781	1	-2.34396	3.79195e-25	0.177983	1	-2.38133	6.49823e-26		14.5842	14.6302	14.2009	14.1705	14.7079	14.6006	12.693	12.7455	12.7233	12.8761	12.7933	12.8355
RPS2	ENSG00000140988	ENSG00000140988	35580.2	0.496742	0.146292	0.010878	1	0.245457	0.519052	-0.251284	1	0.234579	0.542696		14.8883	14.9071	15.086	15.0927	14.889	14.9226	14.8887	15.5297	15.4348	14.7802	15.4622	15.0646
MXRA5	ENSG00000101825	ENSG00000101825	14274.6	-4.56285	1.88755e-27	-0.084061	1	-3.84124	1.57478e-19	0.721614	1	-3.75718	9.73861e-19		14.2222	14.2418	14.2456	13.4871	14.3939	14.4172	10.9878	11.0966	11.2044	11.0871	11.0661	12.0774
ADAM9	ENSG00000168615	ENSG00000168615	25044.2	-1.2014	3.16772e-05	-0.00019493	1	-1.21065	2.97489e-05	-0.00924593	1	-1.21045	2.92911e-05		14.9863	14.8906	14.8827	14.9815	14.9164	14.8611	13.7698	14.1913	14.1993	13.6792	13.992	14.4023
SEC61A1	ENSG00000058262	ENSG00000058262	40463.6	-0.355917	0.062145	0.0953354	1	-0.291771	0.140685	0.064147	1	-0.387106	0.0422002		15.4667	15.5071	15.1606	15.4666	15.4565	15.447	15.1103	15.1508	15.1529	15.1719	15.0987	15.2714
ATP2B1	ENSG00000070961	ENSG00000070961	57673.2	-0.315212	0.125332	-0.194954	1	-0.209606	0.341085	0.105606	1	-0.014652	0.959111		15.8889	15.9106	16.0091	15.7954	15.7452	15.8539	15.8897	15.5439	15.6836	15.9048	15.776	15.6732
PLOD2	ENSG00000152952	ENSG00000152952	32915.2	1.3792	8.89326e-07	0.220563	1	1.03102	0.000376697	-0.348173	1	0.81046	0.00658527		14.6198	14.5319	14.0904	14.8032	14.4759	14.448	15.6512	15.2822	15.2663	15.3579	15.0374	15.0564
RPL7A	ENSG00000148303	ENSG00000148303	37456.7	0.389071	0.256811	-0.109864	1	0.0715031	0.864783	-0.317568	1	0.181367	0.636584		15.0025	15.0128	15.2948	15.1519	14.9289	15.0114	14.9407	15.6257	15.4923	14.9075	15.4271	15.0892
ASCC3	ENSG00000112249	ENSG00000112249	21605.5	-1.39003	1.37834e-16	-0.012223	1	-1.48331	1.09743e-18	-0.0932795	1	-1.47109	2.03668e-18		14.8926	14.7919	14.5425	14.8577	14.6753	14.686	13.7953	13.7702	13.7416	13.7629	13.6851	13.6694
SYNPO2	ENSG00000172403	ENSG00000172403	11419.8	-5.60792	4.79597e-25	0.130596	1	-4.91062	2.76512e-19	0.697302	1	-5.04122	2.56854e-20		14.1334	14.0253	12.5655	13.7759	13.9054	13.8888	9.4959	10.1777	10.0664	9.60403	10.2207	10.8176
FBN2	ENSG00000138829	ENSG00000138829	16150.5	-2.80141	1.96625e-12	0.151263	1	-2.2133	5.08564e-08	0.588104	1	-2.36457	4.82712e-09		14.322	14.4893	14.21	14.364	14.5811	14.4249	12.2637	12.4981	12.4171	12.2196	12.2873	13.3901
ACSL4	ENSG00000068366	ENSG00000068366	47466.7	-0.461481	0.14754	-0.238695	1	-0.344427	0.306101	0.117053	1	-0.105733	0.787085		15.85	15.3685	15.8336	15.5624	15.3607	15.6595	15.6396	15.1764	15.2595	15.6757	15.4191	15.2406
RPS3A	ENSG00000145425	ENSG00000145425	40087.3	0.595229	0.0271073	-0.17807	1	0.33987	0.249275	-0.255359	1	0.51794	0.0615372		15.0453	14.8814	15.3819	15.1141	14.9066	14.965	15.3477	15.6962	15.5698	15.2901	15.5617	15.2065
TNPO1	ENSG00000083312	ENSG00000083312	32533.9	-0.640506	0.00045153	0.0111228	1	-0.651041	0.00038177	-0.0105351	1	-0.662164	0.000296877		15.2827	15.1728	15.0797	15.3187	15.1195	15.1184	14.8529	14.6617	14.6591	14.8099	14.6077	14.7361
TGM2	ENSG00000198959	ENSG00000198959	14900.4	-2.71582	5.38908e-09	0.0388228	1	-2.271	1.68552e-06	0.44482	1	-2.30982	1.05176e-06		14.4645	14.5668	13.4887	13.6219	14.5525	14.4943	12.1637	12.4349	12.4644	12.0998	12.4687	13.1269
EEF1A1P5	ENSG00000196205	ENSG00000196205	33037	0.551944	0.113952	-0.229861	1	0.202185	0.615853	-0.349759	1	0.432046	0.23925		14.8389	14.6813	15.0923	14.9319	14.5956	14.619	14.8285	15.5047	15.3721	14.7385	15.2662	15.0092
CFL1	ENSG00000172757	ENSG00000172757	18414.2	-1.97397	6.05105e-14	0.0360617	1	-1.92852	2.92685e-13	0.0454494	1	-1.96458	9.20066e-14		14.5723	14.7728	14.2835	14.4354	14.6727	14.6389	12.8625	13.3476	13.2427	12.9714	13.3183	13.2788
CAV1	ENSG00000105974	ENSG00000105974	20403.4	-1.40581	0.0069026	0.170818	1	-1.48431	0.00440033	-0.0784994	1	-1.65513	0.00128793		14.3867	14.5749	14.7773	14.8309	14.6324	14.6784	12.7213	13.903	13.8133	12.6339	13.6487	13.9535
ANXA5	ENSG00000164111	ENSG00000164111	26584.6	-0.999564	0.00164984	0.142816	1	-0.885923	0.00635829	0.113641	1	-1.02874	0.00124761		14.8484	15.1708	14.6716	14.74	15.2153	15.0547	13.9437	14.3499	14.298	13.996	14.2097	14.5814
LOX	ENSG00000113083	ENSG00000113083	25268.6	0.411101	0.715023	0.275844	1	0.449166	0.694673	0.0380658	1	0.173322	0.889969		14.2654	14.6605	14.0422	14.4375	14.7555	14.4196	13.4248	14.9692	14.9624	12.9552	14.6217	15.3481
IGFBP3	ENSG00000146674	ENSG00000146674	25736.5	0.669763	0.229461	0.614683	1	0.164542	0.806113	-0.505221	1	-0.450141	0.451592		14.5017	14.7828	13.1954	14.9856	14.863	14.4108	14.5838	14.9247	14.9155	14.0285	14.5944	14.652
TEAD1	ENSG00000187079	ENSG00000187079	19212.2	-1.83558	1.596e-17	-0.0481387	1	-1.93848	2.38788e-19	-0.102907	1	-1.89035	1.81743e-18		14.8021	14.7098	14.3821	14.4328	14.6585	14.7175	13.3725	13.348	13.3227	13.4473	13.273	13.0893
PRDX6	ENSG00000117592	ENSG00000117592	19379.6	-1.29267	5.62619e-07	0.191811	1	-1.40559	4.97538e-08	-0.112924	1	-1.5974	3.86411e-10		14.6629	14.6245	14.2089	14.8237	14.5445	14.5844	13.3682	13.7557	13.6535	13.3017	13.6142	13.638
IL6	ENSG00000136244	ENSG00000136244	28015	0.238862	0.815559	-0.401476	1	0.0369553	0.976158	-0.201906	1	0.438432	0.6608		15.1641	14.0982	14.6686	13.7928	14.0289	15.0658	15.5396	14.2652	14.435	15.3507	14.4886	13.9865
ITGA5	ENSG00000161638	ENSG00000161638	35694.4	0.173624	0.662639	0.306123	1	0.123329	0.770584	-0.0502954	1	-0.182795	0.651588		14.9734	15.2761	14.6879	15.2744	15.2704	15.1133	14.8531	15.2504	15.2354	14.6826	15.0987	15.3857
IGF2R	ENSG00000197081	ENSG00000197081	31393.8	-0.793914	0.0317296	0.271674	1	-0.278569	0.517644	0.515345	1	-0.550243	0.162154		14.9374	15.2631	14.8086	14.6673	15.515	15.3044	14.6527	14.3123	14.3971	14.9603	14.4348	14.9873
DAB2	ENSG00000153071	ENSG00000153071	21737.3	-1.15526	7.33998e-05	0.199357	1	-1.09461	0.0001993	0.0606483	1	-1.29397	7.7067e-06		14.7652	14.7669	14.3519	14.8687	14.71	14.7856	13.6943	13.9011	13.8847	13.5416	13.7208	14.2327
ATF4	ENSG00000128272	ENSG00000128272	27268.4	1.22082	6.54252e-08	-0.166536	1	0.839837	0.000351029	-0.380982	1	1.00637	1.26996e-05		14.2349	14.1258	14.4797	14.3131	14.0288	14.1695	14.9461	15.3074	15.1969	14.7987	15.0385	14.7914
ENAH	ENSG00000154380	ENSG00000154380	16563.5	-2.10469	2.28664e-14	-0.0212707	1	-2.12284	1.57414e-14	-0.0181544	1	-2.10157	2.81681e-14		14.6922	14.5718	13.9029	14.2306	14.5285	14.4845	12.8034	13.0175	13.0261	12.8137	12.9541	13.0456
SEPTIN2	ENSG00000168385	ENSG00000168385	21579.3	-1.68308	2.52809e-17	-0.0487781	1	-1.42837	1.28081e-12	0.254708	1	-1.37959	7.73557e-12		14.7995	14.7828	14.743	14.7264	14.7721	14.719	13.4611	13.6925	13.6081	13.5812	13.6426	14.0121
HEG1	ENSG00000173706	ENSG00000173706	12869.5	-3.58845	2.10331e-15	0.323032	1	-2.58332	2.5291e-08	1.00513	1	-2.90635	2.51206e-10		14.038	14.2755	13.3074	13.9656	14.4608	14.0788	11.3359	11.4829	11.605	11.716	11.4697	12.707
MYL12A	ENSG00000101608	ENSG00000101608	17444.9	-1.96218	1.13714e-34	-0.0687497	1	-2.06106	4.84027e-38	-0.0988734	1	-1.99231	1.5389e-35		14.6597	14.5088	14.3909	14.5547	14.4202	14.4425	13.0388	13.2576	13.1111	13.0843	13.1124	13.025
SLC39A14	ENSG00000104635	ENSG00000104635	47765.7	0.583282	0.00808082	-0.04347	1	0.556681	0.0127405	-0.026601	1	0.600151	0.00665406		15.3843	15.1803	15.3814	15.3179	15.1046	15.4219	15.8957	15.6065	15.6757	15.8488	15.6998	15.5755
GDF15	ENSG00000130513	ENSG00000130513	31172.8	1.35352	7.53196e-06	0.144211	1	1.68097	1.75355e-08	0.327456	1	1.53676	2.98106e-07		14.1849	14.3815	13.9853	14.2334	14.3262	14.3164	15.5436	14.8738	14.882	15.5859	15.0969	15.4232
ARID5B	ENSG00000150347	ENSG00000150347	20397.5	-1.81469	1.22806e-11	-0.121448	1	-1.4811	5.61804e-08	0.3336	1	-1.35965	7.17668e-07		14.8959	14.7755	14.4542	14.41	14.707	14.7544	13.2227	13.5324	13.5541	13.4006	13.6328	13.916
ENO2	ENSG00000111674	ENSG00000111674	12590.7	4.46387	4.23909e-59	0.130885	1	4.07621	3.8886e-49	-0.387667	1	3.94532	4.08935e-46		11.1509	11.0688	10.9665	11.1268	11.076	11.2156	13.707	14.4048	14.2891	13.4382	14.0328	14.0444
ACTN4	ENSG00000130402	ENSG00000130402	14182.9	-2.47613	1.12412e-15	0.226387	1	-2.40622	8.96097e-15	0.0699058	1	-2.63261	1.47112e-17		14.2096	14.4858	13.5127	14.1613	14.4642	14.2775	12.2075	12.514	12.4649	12.2967	12.4274	12.6003
BNIP3	ENSG00000176171	ENSG00000176171	17310.9	2.5453	1.34039e-17	0.214391	1	2.14336	1.25474e-12	-0.401945	1	1.92896	2.19609e-10		13.0192	12.6746	12.81	13.376	12.6915	12.7414	14.4489	14.767	14.6817	14.2801	14.5324	14.1761
BRD2	ENSG00000204256	ENSG00000204256	16809.5	1.75879	1.20102e-05	0.0705004	1	1.22417	0.00356231	-0.53462	1	1.15367	0.00638639		13.3244	13.3975	13.1726	13.3219	13.3514	13.3748	13.7264	14.8526	14.7758	13.6736	14.5911	14.0235
CTSC	ENSG00000109861	ENSG00000109861	14566.8	-2.34127	2.71058e-22	0.10124	1	-2.31011	1.30673e-21	0.0311597	1	-2.41135	1.67156e-23		14.2499	14.0469	14.3527	14.5607	14.1756	14.1081	12.5162	12.6263	12.5962	12.6521	12.7789	12.3206
EXT1	ENSG00000182197	ENSG00000182197	18732.8	-1.79774	1.50875e-20	0.0659284	1	-1.64387	3.25177e-17	0.153873	1	-1.7098	1.40338e-18		14.644	14.6878	14.2974	14.5055	14.6002	14.7003	13.1526	13.3662	13.3468	13.3194	13.3868	13.4735
DDAH1	ENSG00000153904	ENSG00000153904	13121.1	-3.00539	9.89785e-11	0.0474508	1	-3.12917	1.747e-11	-0.123784	1	-3.17662	7.81174e-12		14.3078	14.3164	13.4586	14.0177	14.1782	14.1782	11.3687	12.2391	12.1257	11.1744	11.9593	12.2785
WDR1	ENSG00000071127	ENSG00000071127	16636.5	-2.05001	9.31367e-20	0.115868	1	-1.92704	1.89915e-17	0.122969	1	-2.04291	1.57746e-19		14.5283	14.5689	13.987	14.3519	14.5459	14.5227	13.053	12.8784	12.916	13.0887	13.0541	12.9502
DSEL	ENSG00000171451	ENSG00000171451	24408.1	-0.847733	0.000468877	0.0871128	1	-0.778626	0.00156497	0.0691071	1	-0.865738	0.000371608		14.5759	14.7995	14.9488	15.1152	14.7764	14.5887	14.2781	14.0639	14.2074	14.2749	14.273	14.1504
RPS27	ENSG00000177954	ENSG00000177954	32226.3	0.831549	0.00680271	-0.263954	1	0.493138	0.138163	-0.338411	1	0.757093	0.0158088		14.6477	14.4588	14.9917	14.7462	14.3735	14.4631	15.0757	15.5431	15.2794	15.048	15.2987	14.8126
DSTN	ENSG00000125868	ENSG00000125868	19198.5	-1.60705	1.35768e-07	-0.0154416	1	-1.69793	2.59485e-08	-0.0908811	1	-1.68249	3.4532e-08		14.7392	14.7237	14.2997	14.4705	14.6795	14.6205	13.0898	13.6485	13.5843	13.034	13.5304	13.578
NPM1	ENSG00000181163	ENSG00000181163	35423.8	0.567596	0.0319024	-0.15019	1	0.146579	0.646646	-0.421018	1	0.296769	0.312192		14.9727	14.9452	15.0327	15.0997	14.7693	14.7386	15.1846	15.5671	15.3707	15.0044	15.3227	14.8874
RPL12	ENSG00000197958	ENSG00000197958	27809.3	0.772225	0.0412226	-0.141102	1	0.39701	0.344024	-0.375215	1	0.538112	0.18231		14.4081	14.3303	14.7869	14.6501	14.2887	14.3093	14.5493	15.3613	15.1747	14.4171	15.075	14.8343
ATP5F1B	ENSG00000110955	ENSG00000110955	24611.7	-0.964649	0.000132124	0.029575	1	-1.01072	6.21781e-05	-0.0460687	1	-1.04029	3.54259e-05		14.8854	14.8428	14.817	14.9841	14.7485	14.8658	13.8933	14.3076	14.2539	13.8094	14.2868	14.2476
RPL19	ENSG00000108298	ENSG00000108298	38249.1	0.159317	0.644049	-0.137488	1	-0.0933902	0.802386	-0.252707	1	0.044098	0.911183		15.1324	15.1034	15.4142	15.2568	15.0502	15.0683	14.9663	15.5445	15.4247	14.9431	15.3634	15.1347
FBLN1	ENSG00000077942	ENSG00000077942	40215.7	-0.194862	0.65856	0.133587	1	0.0847641	0.862101	0.279626	1	-0.0488227	0.922994		15.2868	15.2129	15.3229	15.2584	15.4082	15.4362	14.692	15.3057	15.3094	14.843	15.1848	15.7758
SERF2	ENSG00000140264	ENSG00000140264	28320	-0.460512	0.236642	-0.0846454	1	-0.718513	0.0518632	-0.258001	1	-0.633868	0.0920773		14.9907	14.8199	15.1042	15.1542	14.7677	14.7843	14.0913	14.9459	14.7445	14.1257	14.6107	14.6062
CCL2	ENSG00000108691	ENSG00000108691	12143.9	-3.86996	1.58268e-11	-0.362659	1	-4.1184	7.33429e-13	-0.248438	1	-3.75574	7.78836e-11		14.0073	13.3297	14.6209	14.1066	13.2916	13.9159	11.7126	11.1802	11.0758	11.6862	11.2657	10.1447
PEA15	ENSG00000162734	ENSG00000162734	21848.1	-1.0321	0.000180446	0.190793	1	-1.14666	2.89654e-05	-0.114557	1	-1.33745	7.27184e-07		14.7655	14.8064	14.3103	14.6893	14.8403	14.8286	13.6399	14.0911	13.9801	13.5966	13.8858	14.0045
CTSL	ENSG00000135047	ENSG00000135047	29727.5	1.30007	4.42013e-07	0.190522	1	1.28442	6.96593e-07	-0.015646	1	1.0939	3.07472e-05		14.1648	14.3681	14.2252	14.6728	14.3064	14.0999	15.1883	15.2083	15.1194	14.9981	15.0196	15.4154
BTG1	ENSG00000133639	ENSG00000133639	17970.8	2.27473	1.37661e-11	-0.229054	1	1.98838	5.57788e-09	-0.286354	1	2.21743	5.44441e-11		12.649	12.6318	13.5589	13.0071	12.805	12.8459	14.7149	14.6115	14.635	14.3762	14.4808	14.4611
NIBAN2	ENSG00000136830	ENSG00000136830	26850.6	-0.654254	0.000188591	0.0709512	1	-0.809246	2.73647e-06	-0.154992	1	-0.880197	2.67258e-07		14.9742	15.0235	14.7073	15.0441	14.8731	14.9603	14.4322	14.5179	14.3859	14.2881	14.3533	14.3758
LMO7	ENSG00000136153	ENSG00000136153	11745	-3.403	3.45122e-20	0.119974	1	-3.16449	1.84245e-17	0.238511	1	-3.28447	9.25629e-19		14.1172	14.2433	13.0095	13.7931	14.2114	13.9491	11.48	11.4776	11.6459	11.4647	11.5764	11.9501
PCDH18	ENSG00000189184	ENSG00000189184	13572.2	-2.34055	9.08822e-21	0.0407515	1	-2.40924	7.43833e-22	-0.0686873	1	-2.44999	1.35455e-22		14.1639	14.2313	14.0305	14.4249	14.1364	13.9063	12.2346	12.6264	12.5932	12.2904	12.6357	12.4082
TIMP2	ENSG00000035862	ENSG00000035862	26638	-0.705941	0.241449	0.117381	1	-0.217444	0.758156	0.488497	1	-0.334826	0.619541		14.7174	15.0463	14.5132	14.2317	15.1817	14.9791	13.6449	14.5386	14.462	13.7893	14.3206	15.2605
ANGPT1	ENSG00000154188	ENSG00000154188	9941.72	-6.01086	1.04702e-37	0.116965	1	-5.73645	2.92271e-34	0.274413	1	-5.85341	1.23076e-35		13.9488	13.5814	12.8009	13.707	13.6019	13.564	8.93182	9.75788	9.56925	9.17456	9.54749	9.97161
NCOA4	ENSG00000266412	ENSG00000266412	19392.9	-1.3918	3.15633e-12	-0.0255189	1	-1.57866	2.01717e-15	-0.186851	1	-1.55314	5.64886e-15		14.7698	14.6618	14.3419	14.5333	14.6093	14.615	13.4943	13.6979	13.656	13.4202	13.6303	13.4168
PGK1	ENSG00000102144	ENSG00000102144	36595.7	0.528269	0.00626055	0.0968619	1	0.317923	0.127553	-0.210346	1	0.221061	0.316318		15.0615	14.9436	14.9261	15.2376	14.8756	14.995	15.3074	15.3938	15.3516	15.1174	15.3076	15.1715
SH3PXD2A	ENSG00000107957	ENSG00000107957	22364.6	-1.45652	6.49875e-06	0.139754	1	-0.867232	0.0117294	0.589289	1	-1.00699	0.00284102		14.6825	14.8039	14.5987	14.3585	15.0101	14.9286	13.6139	13.6921	13.7321	13.8354	13.7644	14.4899
PLEC	ENSG00000178209	ENSG00000178209	19591.1	-1.3566	4.45988e-05	0.103878	1	-1.11824	0.00104196	0.23836	1	-1.22212	0.000294316		14.2194	14.9096	14.3578	14.1399	14.9548	14.5996	13.4987	13.6393	13.6044	13.6004	13.6921	13.9153
TMEM30A	ENSG00000112697	ENSG00000112697	27481.8	-0.848599	1.86482e-06	-0.0814689	1	-0.853567	1.79013e-06	-0.00496825	1	-0.772098	1.83626e-05		15.1775	14.94	14.8884	14.9257	14.8939	15.0268	14.4264	14.3896	14.4085	14.5205	14.4234	14.2544
HLA-A	ENSG00000206503	ENSG00000206503	30963.2	0.446384	0.232712	-0.0737365	1	0.284347	0.479379	-0.162038	1	0.358083	0.36075		14.707	14.7555	14.8675	14.8626	14.6195	14.6871	14.6126	15.304	15.2398	14.5035	15.0782	15.2321
IQGAP1	ENSG00000140575	ENSG00000140575	33413.7	-0.491015	0.00232803	-0.0135345	1	-0.548239	0.000632575	-0.0572239	1	-0.534705	0.000885927		15.2557	15.2639	15.0456	15.1715	15.1685	15.2088	14.9356	14.7782	14.815	14.8363	14.7184	14.8559
RPL15	ENSG00000174748	ENSG00000174748	36760.1	0.2793	0.317644	-0.131625	1	0.0250718	0.945271	-0.254228	1	0.156697	0.609046		15.0711	14.9982	15.283	15.1519	14.9023	15.0278	15.1009	15.453	15.381	15.0185	15.376	14.9869
IL1B	ENSG00000125538	ENSG00000125538	13566.4	2.36062	0.00556917	-0.679368	1	2.27548	0.00837595	-0.085139	1	2.95485	0.000410247		12.5292	11.663	12.8294	11.4772	11.5084	12.6006	14.5067	13.7385	14.05	14.6315	14.2758	12.1649
CITED2	ENSG00000164442	ENSG00000164442	15228.2	-1.53215	0.000128773	0.263986	1	-1.7847	6.66965e-06	-0.25255	1	-2.04869	1.61949e-07		14.3605	14.4487	13.4708	14.261	14.4807	14.3463	12.6967	13.3536	13.1135	12.4668	13.0545	13.1235
RPS6	ENSG00000137154	ENSG00000137154	39182.8	0.279442	0.362662	-0.171037	1	0.0816482	0.819847	-0.197794	1	0.252685	0.424988		15.1565	14.9886	15.4404	15.239	14.9661	15.0517	15.1232	15.6236	15.4209	15.1715	15.4194	15.1968
HNRNPH1	ENSG00000169045	ENSG00000169045	25293.2	1.05701	3.30022e-06	-0.0440962	1	0.809182	0.000561467	-0.24783	1	0.853278	0.00025298		14.2767	14.0627	14.3224	14.3736	14.076	14.114	14.8088	15.0407	15.0639	14.7306	15.0063	14.6175
LY6E	ENSG00000160932	ENSG00000160932	16574.7	-1.08523	0.0113433	0.249539	1	-1.32347	0.00170459	-0.23824	1	-1.57301	0.000142368		14.1048	14.2644	14.3372	14.7023	14.2808	14.2235	12.8031	13.7939	13.5886	12.74	13.4404	13.5772
DDX5	ENSG00000108654	ENSG00000108654	33811.2	-0.573747	0.0229691	-0.157454	1	-0.604473	0.0168437	-0.0307257	1	-0.447019	0.0897907		15.2441	15.1778	15.3436	15.1902	15.1047	15.1358	14.9094	14.7894	14.8477	14.991	14.9845	14.4185
SSR3	ENSG00000114850	ENSG00000114850	29679.3	-0.559601	0.000245782	-0.0100974	1	-0.55627	0.000289293	0.00333088	1	-0.546172	0.000385915		15.0754	15.0739	14.9372	15.1489	14.9254	14.9832	14.6341	14.68	14.5954	14.6756	14.5892	14.6513
ACTA2	ENSG00000107796	ENSG00000107796	9823.66	-4.74939	1.73549e-17	0.267057	1	-3.96755	2.2326e-12	0.78184	1	-4.23461	5.00029e-14		13.7902	13.9191	12.2608	13.5769	13.9329	13.6535	9.80393	10.4243	10.4816	10.0459	10.4436	11.2981
TUBA1B	ENSG00000123416	ENSG00000123416	15821.9	-1.6562	1.03677e-08	0.0702405	1	-1.8191	2.9606e-10	-0.162901	1	-1.88934	5.07937e-11		14.4526	14.428	13.9869	14.4166	14.2815	14.3787	12.7269	13.3906	13.194	12.8221	13.1892	13.0462
P4HA1	ENSG00000122884	ENSG00000122884	22428.7	1.2643	1.6892e-05	0.215344	1	0.863685	0.00505638	-0.40061	1	0.648341	0.0427971		14.0968	13.9141	13.8307	14.4642	13.8459	13.877	14.6093	14.9835	14.9212	14.4222	14.7686	14.4503
RPSA	ENSG00000168028	ENSG00000168028	29546.6	0.0977847	0.842278	-0.0615511	1	-0.175417	0.71439	-0.273201	1	-0.113865	0.822272		14.8035	14.7291	15.0249	14.9729	14.7154	14.7412	14.2983	15.2056	15.0865	14.2536	14.9785	14.8491
TXNIP	ENSG00000265972	ENSG00000265972	17587.8	2.24322	1.95019e-13	0.0439505	1	1.9226	5.21627e-10	-0.320621	1	1.87865	1.30738e-09		13.041	13.0459	13.0249	13.4316	12.9019	12.7385	14.7667	14.579	14.5134	14.4987	14.6057	13.9512
S100A6	ENSG00000197956	ENSG00000197956	29171.4	-0.158684	0.773707	-0.0488024	1	-0.552108	0.260394	-0.393424	1	-0.503306	0.311834		14.7787	14.7502	15.2128	14.9024	14.8714	14.9243	14.0171	15.1844	14.956	14.079	14.9275	14.4645
TXN	ENSG00000136810	ENSG00000136810	15908	-1.53406	2.68844e-08	0.117689	1	-1.60889	5.73052e-09	-0.0748379	1	-1.72658	3.21744e-10		14.2423	14.3768	14.2254	14.5657	14.335	14.177	12.8689	13.4476	13.2121	12.8674	13.2001	13.3355
DDR2	ENSG00000162733	ENSG00000162733	34033.9	-0.431821	0.0169877	-0.0530699	1	-0.379857	0.0406837	0.0519648	1	-0.326787	0.0849414		15.2015	15.0584	15.3091	15.3047	15.033	15.114	14.9258	14.8459	14.8969	14.9618	14.9437	14.8709
PRKDC	ENSG00000253729	ENSG00000253729	21561.1	-1.37144	9.19944e-08	-0.0304094	1	-1.19028	5.08275e-06	0.181156	1	-1.15987	9.10263e-06		14.7279	14.7868	14.661	14.5533	14.7694	14.7759	14.038	13.527	13.6459	14.1329	13.758	13.7051
FNDC3B	ENSG00000075420	ENSG00000075420	32469.3	-0.638548	0.0089254	0.0928873	1	-0.35783	0.180107	0.280718	1	-0.450718	0.0808577		15.1966	15.1804	14.9565	15.061	15.1951	15.2827	14.7734	14.589	14.6304	14.816	14.5867	15.12
PAM	ENSG00000145730	ENSG00000145730	32703.1	-0.431189	0.018996	-0.0215452	1	-0.463515	0.0116707	-0.0323263	1	-0.44197	0.0168953		15.1732	15.1758	15.0774	15.1587	15.1514	15.0706	14.7328	14.8749	14.8981	14.6874	14.7409	14.9926
CD59	ENSG00000085063	ENSG00000085063	29448.2	-0.524397	0.00487677	-0.0720855	1	-0.656906	0.000328423	-0.13251	1	-0.584821	0.00160527		15.1088	14.9359	15.073	15.0971	14.8673	14.9933	14.5434	14.7267	14.7282	14.4386	14.6617	14.6194
RPS20	ENSG00000008988	ENSG00000008988	29623.5	0.608732	0.0292365	-0.188832	1	0.238415	0.457723	-0.370317	1	0.427247	0.150162		14.7055	14.4882	14.8848	14.7028	14.4929	14.5155	14.838	15.3227	15.1831	14.7507	15.0952	14.7272
ATP5F1A	ENSG00000152234	ENSG00000152234	21323.1	-1.07693	3.03209e-10	-0.0736097	1	-1.19969	1.93945e-12	-0.122762	1	-1.12608	4.58046e-11		14.7008	14.5923	14.7988	14.7934	14.5264	14.6035	13.8728	14.0256	13.9078	13.8001	13.952	13.8017
TMEM158	ENSG00000249992	ENSG00000249992	14733.1	2.40008	4.06811e-14	-0.364095	1	2.14501	2.34374e-11	-0.255067	1	2.50911	2.66636e-15		12.431	12.4031	13.0319	12.6411	12.1726	12.4182	14.3104	14.4283	14.3607	14.239	14.4134	13.7882
CCN1	ENSG00000142871	ENSG00000142871	12290.4	-2.47223	0.0226444	0.0750788	1	-2.71638	0.0119925	-0.244152	1	-2.79146	0.00949923		14.0442	14.0539	13.6732	12.8649	14.2995	14.3157	10.4538	12.6312	12.4109	10.7658	12.3224	12.3267
DDX17	ENSG00000100201	ENSG00000100201	41699.6	0.168583	0.605911	-0.0481298	1	0.144091	0.670239	-0.0244919	1	0.192221	0.56062		15.3175	15.2075	15.35	15.3789	15.1412	15.2459	15.6312	15.2401	15.3258	15.6747	15.361	15.065
FLNC	ENSG00000128591	ENSG00000128591	16484.6	-1.00497	0.223264	0.246137	1	-0.904279	0.286715	0.100688	1	-1.15042	0.160787		14.0479	14.6574	13.4835	13.4997	14.7379	14.4609	12.5884	13.7423	13.6835	12.6966	13.4225	14.0442
GPR176	ENSG00000166073	ENSG00000166073	17491.1	-1.50832	4.95902e-06	-0.0833638	1	-1.53894	3.35975e-06	-0.0306241	1	-1.45558	1.20877e-05		14.7044	14.4943	14.1532	14.1655	14.4313	14.5964	13.0177	13.6167	13.4934	13.0498	13.3677	13.6531
TFRC	ENSG00000072274	ENSG00000072274	26442.8	-0.882007	0.000587845	-0.078205	1	-0.767228	0.00346198	0.114779	1	-0.689023	0.00956624		14.9252	14.8781	15.0227	14.9546	14.8274	14.8754	14.6009	14.0561	14.2312	14.6337	14.2607	14.2595
OAZ1	ENSG00000104904	ENSG00000104904	25351.8	-0.27874	0.480315	0.0370686	1	-0.617715	0.0863506	-0.338975	1	-0.654783	0.0674526		14.8177	14.616	14.8095	14.922	14.6711	14.7256	14.0103	14.8118	14.6833	14.0278	14.6163	14.2216
RPL18A	ENSG00000105640	ENSG00000105640	25346.9	0.820377	0.00665834	-0.0391734	1	0.391173	0.248275	-0.429204	1	0.430346	0.198427		14.3239	14.2073	14.5628	14.499	14.2444	14.2816	14.5424	15.2007	15.0364	14.3954	14.8714	14.6331
OGFRL1	ENSG00000119900	ENSG00000119900	23647.3	-0.920692	0.00703534	-0.1453	1	-0.954202	0.00539992	-0.0335092	1	-0.808902	0.0210806		15.0213	14.7565	14.6483	14.6709	14.6887	14.7804	14.5106	13.8145	14.0583	14.4361	14.1573	13.7225
LIF	ENSG00000128342	ENSG00000128342	13435.3	2.56551	1.03777e-06	-0.386107	1	2.51376	1.97206e-06	-0.051759	1	2.89986	2.78247e-08		11.9529	11.7934	12.8837	12.2471	11.7988	12.134	14.5507	13.754	13.9933	14.5723	14.2219	13.0639
EIF4A2	ENSG00000156976	ENSG00000156976	32710	0.461512	0.0998757	-0.0377882	1	0.203419	0.520818	-0.258093	1	0.241207	0.43876		15.0014	14.8137	14.7784	15.0909	14.6523	14.7337	15.2853	15.1679	15.1327	15.177	15.1125	14.6876
TMBIM6	ENSG00000139644	ENSG00000139644	33531.3	-0.295791	0.0657473	-0.0470351	1	-0.38011	0.0154352	-0.0843188	1	-0.333075	0.0370391		15.163	15.1514	15.1423	15.2248	15.0547	15.0682	14.8523	15.0312	14.9382	14.8091	14.9104	14.9291
GAS6	ENSG00000183087	ENSG00000183087	17760.6	-0.894951	0.365084	0.189457	1	-0.600156	0.569314	0.294794	1	-0.789613	0.43993		14.0952	14.3462	14.2493	14.6385	14.2863	14.1355	12.505	13.9417	13.8568	12.2926	13.6134	14.5174
TRAM2	ENSG00000065308	ENSG00000065308	16198.3	-1.56322	8.65405e-06	0.0681698	1	-1.45753	4.1236e-05	0.105691	1	-1.5257	1.59809e-05		14.4541	14.4893	13.9069	14.2909	14.3944	14.4008	12.8088	13.4015	13.3315	12.855	13.215	13.6361
RPS24	ENSG00000138326	ENSG00000138326	28891.2	0.569227	0.0586717	-0.114213	1	0.302923	0.361648	-0.266304	1	0.417136	0.190995		14.6037	14.5154	14.8257	14.8222	14.4165	14.4496	14.7634	15.2546	15.0961	14.8	15.089	14.6736
MT-CO2	ENSG00000198712	ENSG00000198712	27161.6	-0.867934	0.0157994	0.0111461	1	-0.628171	0.0970062	0.239762	1	-0.639317	0.0908918		14.9402	15.0038	14.8583	14.642	15.1328	15.0011	14.5589	14.2659	14.0937	14.9032	14.3842	13.9902
SLFN5	ENSG00000166750	ENSG00000166750	16700.1	-1.86184	6.78473e-13	0.00224511	1	-1.39467	1.49792e-07	0.467164	1	-1.39692	1.3778e-07		14.4588	14.3769	14.3414	14.4093	14.3395	14.4345	13.2267	12.9314	13.0919	13.2287	13.092	13.7656
PAPSS2	ENSG00000198682	ENSG00000198682	16219.6	-0.902176	0.0142873	0.350552	1	-1.07492	0.00309873	-0.172743	1	-1.42547	5.12258e-05		14.365	14.3298	13.5871	14.5394	14.3597	14.2942	13.1725	13.6631	13.6281	13.0237	13.4301	13.6359
HNRNPC	ENSG00000092199	ENSG00000092199	33192.7	0.359085	0.176331	-0.0809808	1	0.169359	0.569267	-0.189726	1	0.25034	0.377521		14.9489	14.9046	14.9254	15.0043	14.7309	14.859	14.9169	15.3486	15.2312	14.7856	15.2074	15.1031
ERBIN	ENSG00000112851	ENSG00000112851	24238.5	-0.847109	1.23988e-05	-0.165273	1	-0.885652	4.97154e-06	-0.0385426	1	-0.720379	0.000275039		14.8971	14.8248	14.8285	14.8819	14.6653	14.6292	14.4358	14.106	14.1799	14.3295	14.1841	14.1474
COL16A1	ENSG00000084636	ENSG00000084636	18134.5	-1.60829	5.30442e-38	-0.0316782	1	-1.41157	2.81086e-29	0.196714	1	-1.3799	5.11694e-28		14.4684	14.4426	14.6261	14.5255	14.4441	14.5046	13.35	13.3932	13.4072	13.4974	13.4984	13.551
FBLN5	ENSG00000140092	ENSG00000140092	12310.1	-2.34477	1.7912e-06	0.2196	1	-2.16154	1.36409e-05	0.183231	1	-2.38114	1.31166e-06		14.0166	14.233	13.2916	13.6549	14.3363	14.1392	11.7672	12.4655	12.4316	11.6578	12.2232	12.9122
VCP	ENSG00000165280	ENSG00000165280	26083.6	-0.68957	5.64648e-05	0.12415	1	-0.467735	0.00936775	0.221834	1	-0.591885	0.000710163		14.892	14.902	14.6379	14.9543	14.8745	14.8894	14.4137	14.3041	14.2737	14.5177	14.3721	14.5589
PDIA6	ENSG00000143870	ENSG00000143870	31572	-0.155051	0.59464	0.0525065	1	-0.11068	0.719243	0.0443715	1	-0.163186	0.583229		15.0467	14.9957	14.8869	15.1719	14.9671	14.889	14.6076	15.0468	14.9081	14.6976	14.9094	15.0633
PPIB	ENSG00000166794	ENSG00000166794	28819.5	-0.212308	0.466918	0.0610936	1	-0.265086	0.35836	-0.0527783	1	-0.32618	0.247002		14.8379	14.9299	14.8657	15.1112	14.8954	14.7267	14.4405	14.9414	14.7468	14.5171	14.7964	14.7407
ZC3H7B	ENSG00000100403	ENSG00000100403	11818.8	-2.80317	5.04486e-36	0.0473519	1	-2.60658	4.32558e-31	0.196584	1	-2.65394	3.18199e-32		14.0916	14.114	13.58	13.9163	14.0392	14.0087	12.1663	11.8517	11.9453	12.0861	12.1916	12.0813
TWIST2	ENSG00000233608	ENSG00000233608	16832.5	-1.85056	1.61199e-19	-0.149994	1	-1.68223	3.60121e-16	0.168337	1	-1.53223	1.48107e-13		14.3012	14.3	14.7552	14.4397	14.2309	14.4045	13.0883	13.2122	13.201	13.2336	13.3518	13.2532
RPL6	ENSG00000089009	ENSG00000089009	34531.9	-0.0567479	0.857421	-0.193895	1	-0.286338	0.293696	-0.22959	1	-0.0924423	0.768956		15.0695	15.0564	15.3392	15.1692	14.9105	14.982	14.8954	15.2779	15.1615	14.9205	15.1295	14.8106
SURF4	ENSG00000148248	ENSG00000148248	26605.5	-0.689367	0.000508946	0.0823098	1	-0.410139	0.0541408	0.279228	1	-0.492449	0.017994		14.8986	14.9106	14.7208	14.9873	14.8396	14.8857	14.3788	14.3774	14.3286	14.4518	14.395	14.7802
KDM3A	ENSG00000115548	ENSG00000115548	12228.8	2.92842	2.34557e-55	-0.011534	1	2.56015	3.85885e-42	-0.368273	1	2.57168	1.51416e-42		12.0536	12.0229	12.1837	12.1916	12.0108	12.0323	13.9303	14.2126	14.2845	13.8972	13.9894	13.7203
SNHG5	ENSG00000203875	ENSG00000203875	10489.2	2.55773	4.27896e-08	-0.361469	1	1.88389	9.23832e-05	-0.673842	1	2.24536	2.13557e-06		11.8805	11.7887	12.6108	12.0518	11.9099	11.7974	13.1598	14.3171	14.1875	12.9688	13.9958	13.2258
CTTN	ENSG00000085733	ENSG00000085733	19683.7	-1.05027	3.90762e-05	0.150822	1	-0.962852	0.000198227	0.0874165	1	-1.11367	1.24569e-05		14.5416	14.6463	14.2668	14.5675	14.6837	14.5621	13.8923	13.6896	13.6733	14.0781	13.7981	13.4953
RPL11	ENSG00000142676	ENSG00000142676	27386.8	0.502786	0.121556	-0.129607	1	0.17376	0.645326	-0.329025	1	0.303368	0.390179		14.5621	14.4768	14.792	14.7469	14.3318	14.4629	14.565	15.2207	15.0473	14.5924	14.9548	14.6404
CD151	ENSG00000177697	ENSG00000177697	18907.9	-0.755237	0.0695851	0.0844553	1	-0.870207	0.0346696	-0.11497	1	-0.954662	0.0191119		14.5243	14.4536	14.2228	14.6845	14.3129	14.3726	13.3016	14.1244	14.0224	13.2222	13.8885	14.0923
NID1	ENSG00000116962	ENSG00000116962	18292	-1.34787	0.0026336	0.132126	1	-1.03969	0.0260536	0.308178	1	-1.17181	0.0107809		14.2978	14.6185	14.2884	14.1061	14.7879	14.5327	12.9171	13.6257	13.6913	13.078	13.4781	14.1769
ALPK2	ENSG00000198796	ENSG00000198796	10321.1	-3.57052	1.29159e-12	0.21027	1	-3.20868	2.85676e-10	0.36184	1	-3.41895	1.40244e-11		13.8193	13.8357	13.271	13.7794	13.8814	13.8304	10.3848	11.4424	11.4346	10.6509	11.3097	11.9146
PJA2	ENSG00000198961	ENSG00000198961	21356.7	1.31318	1.44445e-11	-0.167078	1	1.03017	2.18475e-07	-0.283005	1	1.19725	1.08106e-09		13.9783	13.8167	13.7991	13.7593	13.7401	13.7641	14.602	14.9412	14.8342	14.3854	14.625	14.7433
CSF3	ENSG00000108342	ENSG00000108342	13676.9	1.43362	0.216919	-0.535198	1	1.45611	0.215059	0.0224897	1	1.99131	0.0759585		13.2209	12.1358	13.2576	11.9253	12.0546	13.2942	14.6737	13.3274	13.5814	14.8206	13.8935	11.6538
SCARB2	ENSG00000138760	ENSG00000138760	24381.8	-0.651972	0.00252097	0.0176453	1	-0.644768	0.00307889	0.00720381	1	-0.662414	0.00226479		14.8622	14.8552	14.5446	14.8216	14.7815	14.7232	14.1597	14.3767	14.3583	14.1632	14.2411	14.4912
TRIO	ENSG00000038382	ENSG00000038382	17091.3	-1.35948	2.34449e-06	0.172209	1	-1.24085	2.11987e-05	0.118623	1	-1.41306	9.27319e-07		14.3611	14.5667	13.9978	14.0134	14.6447	14.6136	13.3854	13.3747	13.3695	13.522	13.2557	13.5671
MARCKS	ENSG00000277443	ENSG00000277443	20765.5	-0.679425	0.0116162	0.0635623	1	-0.985964	0.000147561	-0.306539	1	-1.04953	4.77442e-05		14.6301	14.5682	14.4731	14.7265	14.5134	14.5641	13.8147	14.2356	14.1372	13.523	14.0515	13.9542
LMAN1	ENSG00000074695	ENSG00000074695	37119.6	0.456599	0.0156779	-0.0837949	1	0.41975	0.0294884	-0.0368497	1	0.503545	0.00744131		15.0411	14.8568	15.1418	15.0508	14.8759	14.9493	15.2577	15.3948	15.3722	15.2054	15.3079	15.4261
ARF4	ENSG00000168374	ENSG00000168374	27330.6	-0.322144	0.160658	0.0916934	1	-0.450517	0.0419604	-0.128373	1	-0.54221	0.0121154		14.9085	14.8909	14.7114	15.003	14.8522	14.8567	14.4698	14.748	14.6019	14.3269	14.5205	14.6912
HIF1A	ENSG00000100644	ENSG00000100644	29185.4	-0.716094	8.57707e-07	-0.0812784	1	-0.589873	7.34504e-05	0.126221	1	-0.508595	0.000768737		15.0357	14.9056	15.1855	15.0219	14.9797	14.9657	14.5512	14.5026	14.5705	14.6433	14.6045	14.6398
RN7SL5P	ENSG00000265735	ENSG00000265735	26707.9	-0.160815	0.639055	0.0562763	1	-0.436828	0.153967	-0.276013	1	-0.493104	0.101737		14.8746	14.9277	14.5038	14.9347	14.7851	14.7435	14.4521	14.8883	14.6252	14.6541	14.5498	14.169
HNRNPK	ENSG00000165119	ENSG00000165119	31023.8	-0.234381	0.238918	-0.115507	1	-0.475947	0.00922357	-0.241566	1	-0.360439	0.0573544		15.0724	15.0256	15.0713	15.0576	14.9148	14.9448	14.7679	14.9684	14.9234	14.6629	14.8824	14.5953
GPNMB	ENSG00000136235	ENSG00000136235	27311.6	0.94363	2.22206e-10	0.0117082	1	0.741951	1.06804e-06	-0.20168	1	0.730242	1.59467e-06		14.253	14.416	14.4595	14.3788	14.4261	14.3571	14.9537	15.0915	15.0951	14.8131	14.9352	14.9545
HSP90AA1	ENSG00000080824	ENSG00000080824	28419.8	-0.288598	0.361739	-0.0354025	1	-0.364161	0.241789	-0.0755622	1	-0.328758	0.298333		15.0275	15.0652	14.5481	14.6983	14.9998	14.9157	14.4362	14.7997	14.8205	14.6934	14.7535	14.4713
CD109	ENSG00000156535	ENSG00000156535	20979.5	1.00099	0.016675	-0.126951	1	1.07339	0.0102483	0.0724041	1	1.20035	0.00356569		13.7026	13.9501	14.0224	13.3655	14.0788	13.8791	14.3214	14.7131	14.7475	14.1359	14.3867	15.1866
P4HA2	ENSG00000072682	ENSG00000072682	15579	1.36803	0.00783082	0.133588	1	1.01619	0.0594781	-0.351839	1	0.882602	0.10935		13.4507	13.3921	13.1832	13.4513	13.3803	13.4839	13.402	14.6607	14.5336	13.0192	14.2656	14.4488
RPS8	ENSG00000142937	ENSG00000142937	29741	0.402922	0.184128	-0.121511	1	0.129901	0.713483	-0.273021	1	0.251412	0.444796		14.7081	14.6442	14.9341	14.7887	14.5909	14.6633	14.7024	15.2742	15.1183	14.6113	15.0843	14.8374
RPL4	ENSG00000174444	ENSG00000174444	33155.2	0.105178	0.779376	-0.0786943	1	-0.0405401	0.923929	-0.145718	1	0.0381542	0.927829		14.9146	14.9607	15.1458	14.9809	14.9681	14.9177	14.6725	15.3211	15.1683	14.6241	15.138	15.1152
SERPINE1	ENSG00000106366	ENSG00000106366	17684.9	-0.820194	0.439224	0.316797	1	-0.474198	0.680603	0.345996	1	-0.790995	0.468721		14.2528	14.5028	13.5122	13.8191	14.523	14.6699	12.4802	13.9477	13.8104	12.4172	13.5759	14.544
HSP90AB1	ENSG00000096384	ENSG00000096384	28605.6	0.163724	0.719704	0.083006	1	0.0894304	0.856495	-0.0742937	1	0.0064244	0.992358		14.8064	14.9697	14.3231	14.5262	14.9501	14.853	14.3737	15.0557	14.9959	14.4463	14.8271	15.0348
PRDX1	ENSG00000117450	ENSG00000117450	17414.8	-1.13618	4.43037e-11	0.0418604	1	-1.25691	2.75214e-13	-0.120729	1	-1.29877	3.60522e-14		14.4312	14.3923	14.3356	14.5534	14.3425	14.3436	13.5627	13.6252	13.5628	13.6106	13.5608	13.3122
PGAM1	ENSG00000171314	ENSG00000171314	22976	0.417223	0.261745	0.0997137	1	0.00311539	0.99774	-0.414107	1	-0.0965983	0.830657		14.4467	14.3138	14.3674	14.7209	14.227	14.3312	14.2185	14.9029	14.779	14.0532	14.6453	14.3666
PNRC1	ENSG00000146278	ENSG00000146278	14248.4	2.28507	2.21491e-29	-0.166356	1	2.09514	1.11562e-24	-0.189931	1	2.26149	1.14322e-28		12.5623	12.5342	12.9026	12.6849	12.5261	12.4932	14.1849	14.3514	14.3407	13.9945	14.2379	14.2107
RPL13	ENSG00000167526	ENSG00000167526	31629.1	0.438595	0.0815304	-0.0593687	1	0.27031	0.321025	-0.168285	1	0.329679	0.215432		14.7539	14.6782	14.9971	14.8717	14.7288	14.7228	14.8736	15.2881	15.1792	14.8795	15.1801	14.9408
CTNNA1	ENSG00000044115	ENSG00000044115	24140	-0.724505	7.98243e-08	-0.0185314	1	-0.764324	1.53174e-08	-0.039819	1	-0.745792	3.45589e-08		14.8604	14.8069	14.6737	14.7688	14.7691	14.771	14.2159	14.3121	14.2809	14.1854	14.2285	14.3112
RPL7	ENSG00000147604	ENSG00000147604	30342	0.248051	0.413793	-0.151441	1	-0.0381675	0.919483	-0.286219	1	0.113274	0.73905		14.8412	14.6758	15.0519	14.9613	14.6117	14.6785	14.8161	15.2067	15.0695	14.729	15.0419	14.7179
TUBB6	ENSG00000176014	ENSG00000176014	12798.9	-1.94596	1.45256e-29	0.0305122	1	-1.98207	1.6719e-30	-0.0361057	1	-2.01258	1.86992e-31		14.1165	14.171	13.8025	14.1573	14.0102	14.018	12.7363	12.6882	12.585	12.6414	12.6235	12.6779
LAMP1	ENSG00000185896	ENSG00000185896	19677.4	-0.828035	0.0207575	0.202278	1	-0.667616	0.0722909	0.160419	1	-0.869894	0.0154087		14.3837	14.5004	14.3793	14.6687	14.5445	14.4869	13.4628	14.0206	13.9548	13.4341	13.8593	14.3621
NT5E	ENSG00000135318	ENSG00000135318	18706.5	-1.08526	1.30846e-05	0.11804	1	-0.993166	8.25074e-05	0.0920957	1	-1.11121	8.35859e-06		14.3577	14.704	14.1901	14.3412	14.6718	14.535	13.8589	13.5034	13.6283	13.6879	13.6664	13.8458
SLC16A3	ENSG00000141526	ENSG00000141526	22491.8	-0.407909	0.13384	0.123393	1	-0.489994	0.0671535	-0.0820849	1	-0.613387	0.018425		14.6644	14.6059	14.42	14.8419	14.5024	14.5991	14.0135	14.4655	14.3141	14.0264	14.3537	14.2627
LPAR1	ENSG00000198121	ENSG00000198121	21467.6	-0.839805	0.0159282	-0.117985	1	-0.906905	0.0091775	-0.0670997	1	-0.78892	0.0261684		14.6945	14.3441	14.8753	14.7433	14.384	14.5644	14.2885	13.8804	13.9769	14.3357	14.0316	13.5419
IL7R	ENSG00000168685	ENSG00000168685	10184.4	-2.6989	5.06658e-11	0.000579934	1	-2.83394	5.52796e-12	-0.135046	1	-2.83452	5.192e-12		13.978	13.994	13.0233	13.651	13.7523	13.826	12.1432	11.5647	11.7384	12.1017	11.7894	11.1903
ITGAV	ENSG00000138448	ENSG00000138448	21421.7	-0.864896	0.000224681	0.05357	1	-0.693251	0.00414867	0.171645	1	-0.746821	0.00182029		14.5483	14.5721	14.6679	14.7594	14.6523	14.4789	14.0808	13.9399	13.9362	13.9811	13.8763	14.3917
FHL1	ENSG00000022267	ENSG00000022267	11956.8	-1.89181	7.122e-09	8.28706e-05	1	-2.10565	1.05405e-10	-0.213842	1	-2.10573	1.01254e-10		14.1915	14.1547	13.2917	13.8936	14.0368	13.9071	12.2749	12.7323	12.7569	12.3013	12.566	12.521
ATP2C1	ENSG00000017260	ENSG00000017260	20570.8	-1.08113	1.62664e-09	-0.147309	1	-1.13223	2.85188e-10	-0.0510999	1	-0.984922	5.45986e-08		14.8053	14.553	14.6102	14.4081	14.4824	14.7442	13.8386	13.9248	13.9204	13.8184	13.8876	13.8739
PRRX1	ENSG00000116132	ENSG00000116132	44181.1	-0.163404	0.610629	-0.20901	1	-0.0105469	0.979887	0.152857	1	0.198463	0.537453		15.5315	15.4157	15.524	15.2007	15.3191	15.4931	15.5821	15.1956	15.3152	15.7525	15.4394	15.1859
GABARAPL1	ENSG00000139112	ENSG00000139112	17835.7	-0.882434	0.00816359	0.0182526	1	-0.945853	0.00457087	-0.0634189	1	-0.964106	0.00374186		14.7411	14.4239	13.7025	14.2874	14.3535	14.4907	13.7072	13.828	13.6863	13.6707	13.5988	13.8155
GNB1	ENSG00000078369	ENSG00000078369	21348.8	-0.773374	4.35907e-06	0.0336613	1	-0.876084	1.65444e-07	-0.102711	1	-0.909746	4.87037e-08		14.7066	14.6993	14.3985	14.5719	14.6198	14.7083	14.0221	14.0579	14.1074	13.9387	14.011	14.0255
CLIC1	ENSG00000213719	ENSG00000213719	21731.8	-0.681996	0.001032	0.0331458	1	-0.908546	7.73469e-06	-0.226549	1	-0.941692	3.23719e-06		14.6511	14.6574	14.5715	14.6564	14.6022	14.6935	13.9061	14.293	14.1964	13.8961	14.1594	13.8845
PPP1R18	ENSG00000146112	ENSG00000146112	15074.1	1.88538	1.78049e-09	0.0677945	1	1.76752	2.31405e-08	-0.117863	1	1.69972	8.14903e-08		13.0122	13.1476	12.7276	13.0189	13.0243	13.021	13.8409	14.5766	14.3851	13.7714	14.3393	14.4428
ADAM12	ENSG00000148848	ENSG00000148848	12074.5	-2.2755	1.74443e-15	0.0712317	1	-2.1326	1.27023e-13	0.142905	1	-2.20383	1.57959e-14		14.0644	14.1436	13.5758	13.5469	14.1685	14.197	12.3817	12.2684	12.4191	12.3304	12.3707	12.6284
SPON2	ENSG00000159674	ENSG00000159674	20201.3	0.555404	0.302245	0.3574	1	0.459274	0.410714	-0.0961299	1	0.101874	0.876659		13.9173	14.3826	13.6397	14.3244	14.4247	14.0393	13.6867	14.672	14.6401	13.572	14.5336	14.6558
SLC6A6	ENSG00000131389	ENSG00000131389	16447.5	1.52185	0.000361086	0.139965	1	1.62062	0.000142411	0.0987695	1	1.48065	0.000581826		13.239	13.4642	12.9451	12.9066	13.6157	13.357	13.8286	14.5322	14.4489	13.8012	14.2221	14.8696
RGS5	ENSG00000143248	ENSG00000143248	12384.9	-0.736021	0.673672	-1.49195	1	-0.612305	0.737792	0.123716	1	0.879646	0.617814		13.2886	11.6701	14.7868	13.2638	11.8247	12.7866	14.1354	12.4768	12.4202	14.4052	12.4513	11.2095
C1S	ENSG00000182326	ENSG00000182326	21620.2	-0.793453	0.00254945	0.00176598	1	-0.699665	0.00938779	0.0937883	1	-0.701431	0.00911108		14.6032	14.571	14.6698	14.7509	14.5758	14.5095	13.8359	14.1621	14.1377	13.8261	14.0306	14.419
GNG12	ENSG00000172380	ENSG00000172380	19030.8	-1.09291	9.50974e-10	-0.0828418	1	-1.14095	1.81764e-10	-0.0480431	1	-1.05811	3.9714e-09		14.5451	14.4671	14.5889	14.5613	14.3548	14.4977	13.595	13.8422	13.8295	13.5852	13.7677	13.8193
VAT1	ENSG00000108828	ENSG00000108828	23000.9	0.216899	0.634674	0.251847	1	-0.134957	0.783251	-0.351855	1	-0.386803	0.37245		14.2924	14.6269	14.2739	14.6118	14.6094	14.5441	14.0032	14.8175	14.7101	13.7689	14.5352	14.4884
RECK	ENSG00000122707	ENSG00000122707	11617.4	-2.09393	5.02469e-07	0.0433384	1	-1.94007	4.1158e-06	0.153854	1	-1.98341	2.34465e-06		14.0221	13.9606	13.643	14.0793	13.9426	13.7051	11.9216	12.6017	12.588	11.8475	12.3906	13.0025
SLC3A2	ENSG00000168003	ENSG00000168003	16520.6	1.41605	2.22672e-05	0.164074	1	1.16031	0.000708358	-0.25574	1	0.996234	0.00427184		13.4043	13.5498	13.2335	13.6066	13.4761	13.456	13.8145	14.6731	14.554	13.8006	14.4193	14.3415
RPL31	ENSG00000071082	ENSG00000071082	26448.4	0.540498	0.0892887	-0.231832	1	0.299319	0.391402	-0.241179	1	0.531151	0.099225		14.4685	14.2389	14.8503	14.5233	14.2825	14.3398	14.5785	15.1529	14.9945	14.6852	14.9082	14.6711
VGLL3	ENSG00000206538	ENSG00000206538	11071	-2.67471	2.19501e-14	0.021949	1	-2.7749	2.39196e-15	-0.100194	1	-2.79685	1.35208e-15		13.9386	13.9213	13.7163	13.732	13.9259	13.9677	11.4831	12.1528	12.1765	11.3894	12.069	12.1469
IARS1	ENSG00000196305	ENSG00000196305	17836.1	-1.11241	3.7436e-07	0.0309979	1	-0.939892	2.57074e-05	0.172523	1	-0.97089	1.25845e-05		14.4876	14.4793	14.1815	14.4886	14.3502	14.3991	13.6403	13.6305	13.5515	13.6642	13.4968	13.9653
CTNNB1	ENSG00000168036	ENSG00000168036	22389.7	-0.720239	0.000597396	-0.0128188	1	-0.840029	5.23874e-05	-0.11979	1	-0.82721	6.95922e-05		14.7139	14.6863	14.6364	14.6813	14.6367	14.6914	14.238	14.1049	14.1599	14.2843	14.1328	13.7838
GLRX	ENSG00000173221	ENSG00000173221	17601.1	-0.358876	0.400599	0.211545	1	-0.602596	0.135217	-0.24372	1	-0.814141	0.0354517		14.3378	14.3216	13.8523	14.577	14.2442	14.1691	13.4945	14.1176	14.0958	13.2865	13.8504	14.0373
ADAM10	ENSG00000137845	ENSG00000137845	23775.1	-0.819956	4.32943e-05	-0.196877	1	-0.847561	2.45998e-05	-0.0276049	1	-0.650684	0.00163206		14.7921	14.6271	15.0132	14.7924	14.5627	14.6724	14.3676	14.1356	14.2042	14.2871	14.2106	14.1618
CNN2	ENSG00000064666	ENSG00000064666	11313.4	-2.25318	7.41562e-07	0.232467	1	-1.99756	1.55429e-05	0.255621	1	-2.23002	1.0748e-06		13.7515	14.1136	13.3627	13.6241	14.1662	14.0159	11.6424	12.4765	12.3255	11.6813	12.3372	12.8125
MCL1	ENSG00000143384	ENSG00000143384	25658.6	0.681075	0.00343561	-0.343827	1	0.749488	0.00123545	0.0684126	1	1.09331	9.54465e-07		14.2052	14.2099	14.6708	14.1051	14.1801	14.1569	14.7889	14.8725	14.9377	14.7728	15.0388	14.9257
RPL35	ENSG00000136942	ENSG00000136942	24209	0.333557	0.377502	-0.0469604	1	-0.0619338	0.892472	-0.395491	1	-0.0149734	0.97775		14.3929	14.4369	14.6676	14.7257	14.2674	14.3734	14.3486	15.0042	14.7722	14.213	14.7711	14.3237
RPL39	ENSG00000198918	ENSG00000198918	24008.5	0.625208	0.0852068	-0.310018	1	0.177602	0.681102	-0.447606	1	0.48762	0.201618		14.3118	14.1208	14.7254	14.4762	13.95	14.1038	14.5721	15.1245	14.8247	14.445	14.8039	14.3148
RPL5	ENSG00000122406	ENSG00000122406	27976.6	0.460532	0.0835809	-0.155435	1	0.206311	0.491616	-0.254221	1	0.361746	0.195445		14.5924	14.5246	14.8389	14.701	14.4259	14.5137	14.7313	15.1558	15.0265	14.6609	14.9928	14.7335
ZFAND5	ENSG00000107372	ENSG00000107372	33335.8	0.243559	0.438684	-0.0586771	1	0.282143	0.368841	0.038584	1	0.34082	0.267762		15.1049	15.0697	14.5282	14.7485	15.032	14.8683	15.0174	15.1643	15.1215	14.9172	15.1759	15.269
LPP	ENSG00000145012	ENSG00000145012	23406.4	-0.778921	0.00114595	-0.0386964	1	-0.755168	0.00181453	0.0237536	1	-0.716471	0.0032645		14.7748	14.7828	14.6769	14.6191	14.7738	14.7546	14.363	14.0444	14.1527	14.4214	14.2569	13.8904
SYNE1	ENSG00000131018	ENSG00000131018	13619.2	-1.78614	3.04706e-05	-0.0770409	1	-1.40835	0.00142429	0.377792	1	-1.33131	0.00273024		14.3346	14.2777	13.5592	13.513	14.1999	14.2917	12.5895	12.9715	12.9476	12.6423	12.8569	13.5814
CUL4B	ENSG00000158290	ENSG00000158290	15846.3	-1.23495	0.0017254	-0.0311823	1	-1.12555	0.00505122	0.109406	1	-1.09436	0.00656971		14.2208	14.1763	14.3647	14.459	14.1049	14.0997	12.976	13.5842	13.4979	12.8241	13.3778	13.9107
AXL	ENSG00000167601	ENSG00000167601	15703	-1.43878	7.08947e-06	-0.0213577	1	-1.33529	3.79903e-05	0.103488	1	-1.31393	5.15001e-05		14.291	14.3906	14.1455	14.2118	14.232	14.3449	12.8932	13.4331	13.39	12.8744	13.2971	13.685
UBB	ENSG00000170315	ENSG00000170315	28324.9	0.0714752	0.804311	-0.0174325	1	-0.0936035	0.747872	-0.165079	1	-0.0761711	0.799853		14.8157	14.6944	14.8619	14.9817	14.5936	14.7309	14.6231	15.001	14.8736	14.6754	14.8131	14.6867
RCAN1	ENSG00000159200	ENSG00000159200	14797.1	-1.39207	1.91024e-08	0.0110235	1	-1.23172	9.46204e-07	0.160345	1	-1.24275	7.18309e-07		14.4219	14.024	14.0371	14.3103	14.0194	14.2054	13.4087	13.0749	13.0722	13.3734	13.0974	13.4182
RPL32	ENSG00000144713	ENSG00000144713	24944.1	0.480311	0.119158	-0.129823	1	0.202198	0.563827	-0.278113	1	0.332021	0.313237		14.4161	14.4105	14.6156	14.5508	14.3082	14.305	14.3939	15.0756	14.907	14.4636	14.8366	14.5482
ARHGEF12	ENSG00000196914	ENSG00000196914	25018.2	-0.644273	0.014654	-0.115546	1	-0.609957	0.0229746	0.0343154	1	-0.494411	0.0735107		14.9288	14.8549	14.671	14.6902	14.7668	14.7622	14.6009	14.1508	14.3006	14.643	14.3213	14.1503
SHC1	ENSG00000160691	ENSG00000160691	18515.6	-1.04	8.03353e-05	0.0869284	1	-0.77123	0.00491332	0.268766	1	-0.858159	0.0015175		14.4609	14.5074	14.221	14.4673	14.4776	14.4541	13.4325	13.8024	13.7463	13.5943	13.7269	14.1649
BIRC6	ENSG00000115760	ENSG00000115760	29029.1	-0.336727	0.121831	-0.0621222	1	-0.369379	0.0881096	-0.0326526	1	-0.307257	0.168947		15.0789	14.9401	14.8168	14.896	14.8684	14.9536	14.8496	14.5732	14.699	14.8589	14.5873	14.6034
AMOTL2	ENSG00000114019	ENSG00000114019	9634.74	-2.65852	2.56553e-09	0.157118	1	-3.21944	3.52198e-13	-0.560914	1	-3.37656	1.85254e-14		13.6962	13.7785	13.2696	13.6817	13.7936	13.6854	10.9596	12.0064	11.9207	10.7242	11.6519	11.5171
CORO1C	ENSG00000110880	ENSG00000110880	15933.7	-1.23774	8.08552e-06	0.00646644	1	-1.28428	3.74938e-06	-0.046548	1	-1.29075	3.27328e-06		14.3314	14.4607	13.9838	14.1455	14.3274	14.3577	13.1008	13.5303	13.5192	13.0751	13.4626	13.519
HILPDA	ENSG00000135245	ENSG00000135245	8112.44	5.92679	6.41318e-132	0.0459306	1	5.23649	2.16156e-102	-0.690304	1	5.19056	2.72613e-101		9.59999	9.34022	9.52345	9.68818	9.30767	9.51232	13.2863	13.7069	13.6362	12.8788	13.1622	12.9804
MT-ND4	ENSG00000198886	ENSG00000198886	26289.6	-0.201557	0.664632	0.285289	1	0.044645	0.935354	0.246202	1	-0.240644	0.607706		14.6611	14.8862	14.2803	14.2176	15.1444	14.9613	14.52	14.5304	14.4309	14.9813	14.576	14.3552
CHRM2	ENSG00000181072	ENSG00000181072	7871.76	-6.49785	4.3919e-65	-0.15111	1	-6.08155	3.81447e-57	0.416297	1	-5.93044	2.1917e-54		13.6202	13.3619	12.7128	12.8516	13.2777	13.323	8.85204	8.93131	9.04143	8.94578	8.78893	9.53993
SF3B1	ENSG00000115524	ENSG00000115524	30371.6	0.44602	0.0158782	-0.169531	1	0.22997	0.262225	-0.216051	1	0.399501	0.0349554		14.7631	14.6802	14.8912	14.8003	14.5798	14.5954	14.9974	15.1771	15.1153	14.8429	14.9891	14.994
NEK7	ENSG00000151414	ENSG00000151414	13291.5	-1.39584	1.72035e-09	0.0766733	1	-1.66723	4.28668e-13	-0.271382	1	-1.7439	2.71577e-14		14.2515	14.0783	13.7015	14.1115	14.1031	14.0525	13.1193	13.0094	13.0034	12.983	12.945	12.6296
PDGFRA	ENSG00000134853	ENSG00000134853	28344.4	-0.259552	0.48315	-0.187458	1	-0.239176	0.530546	0.0203766	1	-0.0517176	0.907598		14.7305	14.5959	15.2642	14.9954	14.6883	14.578	14.8285	14.6077	14.7046	14.8324	14.8873	14.4193
DCBLD2	ENSG00000057019	ENSG00000057019	16786.2	-0.870973	2.38613e-06	0.154735	1	-0.877232	2.21567e-06	-0.00625902	1	-1.03197	1.65792e-08		14.2786	14.3456	14.085	14.502	14.2416	14.3018	13.7347	13.5804	13.56	13.5782	13.565	13.7205
RPN1	ENSG00000163902	ENSG00000163902	22809.6	-0.448974	0.00909245	0.0547393	1	-0.41861	0.0168886	0.0303632	1	-0.47335	0.00600697		14.6248	14.6258	14.5552	14.8196	14.5672	14.5101	14.2501	14.3216	14.2867	14.3045	14.255	14.3606
MLEC	ENSG00000110917	ENSG00000110917	26312.2	-0.096656	0.67751	0.123471	1	-0.0479473	0.850258	0.0487087	1	-0.171419	0.442324		14.7885	14.7129	14.5337	14.944	14.6939	14.6506	14.5434	14.6768	14.6215	14.6025	14.6586	14.6857
GADD45B	ENSG00000099860	ENSG00000099860	6229.25	3.47183	0.00051631	0.048553	1	2.40795	0.0221952	-1.06388	1	2.3594	0.0256036		10.8866	10.9681	10.509	10.834	10.7965	10.8786	11.2247	13.753	13.664	10.9517	13.3624	11.9105
SMURF2	ENSG00000108854	ENSG00000108854	11641.9	-1.92943	5.39218e-27	0.0473024	1	-1.91277	2.00018e-26	0.0166591	1	-1.96008	1.02885e-27		14.0321	13.9627	13.656	13.9969	13.7689	14.0088	12.5399	12.5428	12.533	12.5694	12.5944	12.4815
CCNI	ENSG00000118816	ENSG00000118816	20379.9	1.20185	1.39167e-12	-0.178492	1	1.00075	6.56989e-09	-0.201091	1	1.17925	4.37898e-12		13.8715	13.7646	13.8861	13.5119	13.7959	13.8283	14.6716	14.7311	14.683	14.5878	14.5912	14.4624
RPL35A	ENSG00000182899	ENSG00000182899	23577.5	0.577356	0.116851	-0.239266	1	0.211436	0.618451	-0.365921	1	0.450701	0.244276		14.2916	14.1155	14.6791	14.4659	14.0191	14.1262	14.4186	15.115	14.7599	14.4194	14.7918	14.3475
STAT2	ENSG00000170581	ENSG00000170581	14388.1	-1.46361	8.31428e-10	0.0813786	1	-1.03105	2.88968e-05	0.432557	1	-1.11243	5.37299e-06		14.0178	14.0458	14.2303	14.3738	14.0277	14.0488	13.2506	12.983	12.9745	13.442	13.0967	13.5259
SEC23A	ENSG00000100934	ENSG00000100934	22195.3	-0.541969	0.00677394	-0.0344221	1	-0.689225	0.000438909	-0.147256	1	-0.654803	0.000899219		14.6982	14.5783	14.6143	14.6952	14.5623	14.5568	14.1483	14.3292	14.2561	13.9488	14.1115	14.3398
IFRD1	ENSG00000006652	ENSG00000006652	14005.2	1.80929	2.64341e-19	-0.0202033	1	1.45617	1.09885e-12	-0.353119	1	1.47637	4.74872e-13		13.0667	13.0499	12.8351	13.0769	12.8873	12.9536	14.0268	14.4029	14.3491	13.8696	14.1321	14.015
SERINC1	ENSG00000111897	ENSG00000111897	26459.9	-0.195437	0.383672	-0.13195	1	-0.359963	0.084233	-0.164525	1	-0.228013	0.307976		14.887	14.763	14.7638	14.8522	14.6145	14.6556	14.5023	14.7927	14.6889	14.4227	14.6231	14.6009
RPS5	ENSG00000083845	ENSG00000083845	22251.5	0.671243	0.0187412	-0.0560949	1	0.341616	0.281617	-0.329627	1	0.397711	0.201472		14.1662	14.1098	14.4153	14.3554	14.1125	14.1121	14.3719	14.927	14.7796	14.3287	14.7192	14.3452
CCDC14	ENSG00000175455	ENSG00000175455	11594	-1.7374	1.41716e-13	0.0826131	1	-1.80646	1.56547e-14	-0.0690558	1	-1.88907	7.71187e-16		14.0868	13.9444	13.4652	13.9496	13.8389	13.9753	12.8043	12.5507	12.5382	12.6548	12.5835	12.5354
SCARNA7	ENSG00000238741	ENSG00000238741	20671.9	1.07108	0.00258644	-0.45571	1	0.750674	0.0453488	-0.320409	1	1.20638	0.000639969		13.9803	13.715	14.1607	13.7662	13.5363	13.6538	14.7885	14.8605	14.5243	14.9222	14.4688	13.8688
ZMAT3	ENSG00000172667	ENSG00000172667	16107.3	-1.36072	1.13962e-10	-0.0798895	1	-1.23803	6.55537e-09	0.12269	1	-1.15814	6.43378e-08		14.3377	14.2994	14.336	14.27	14.2571	14.2711	13.6024	13.1682	13.2769	13.6226	13.4096	13.285
SACS	ENSG00000151835	ENSG00000151835	29389.9	-0.224366	0.484636	-0.215833	1	-0.334778	0.281467	-0.110412	1	-0.118945	0.736625		14.9272	14.8625	15.1087	14.9837	14.6706	14.7747	14.9973	14.6934	14.7171	14.9792	14.7648	14.3755
OSBPL8	ENSG00000091039	ENSG00000091039	33370.5	0.668706	0.00268041	-0.021113	1	0.540753	0.0190609	-0.127952	1	0.561866	0.014393		14.911	14.7349	14.6895	14.761	14.7954	14.7469	15.5286	15.091	15.0945	15.2597	15.0525	15.1726
SLC38A1	ENSG00000111371	ENSG00000111371	14125.3	-1.4478	1.46473e-06	-0.0419676	1	-1.20306	8.97855e-05	0.244736	1	-1.16109	0.000166015		14.3239	14.3107	13.5904	13.8898	14.2388	14.1205	13.1354	13.089	13.0869	13.2878	12.992	13.4759
P4HB	ENSG00000185624	ENSG00000185624	26072	0.180773	0.727504	0.158584	1	0.323274	0.516053	0.142501	1	0.16469	0.761537		14.4549	14.7463	14.3584	14.2453	14.87	14.7266	14.2189	14.8899	14.7644	14.1932	14.6199	15.2289
PTX3	ENSG00000163661	ENSG00000163661	5910.53	-2.6371	2.13512e-06	0.664994	1	-3.03223	4.10017e-08	-0.395132	1	-3.69722	1.10565e-11		12.6865	12.5525	12.7286	13.7883	12.5427	12.767	9.93111	11.1182	11.0297	9.85702	10.9319	10.6392
LOXL2	ENSG00000134013	ENSG00000134013	12331.1	-1.41082	0.133675	0.353461	1	-0.941574	0.3494	0.469247	1	-1.29504	0.179989		13.5529	14.0935	13.4009	13.2243	14.3521	14.1005	11.5408	13.0788	12.9918	11.5606	12.7591	13.7957
RPS9	ENSG00000170889	ENSG00000170889	19973.8	0.765186	0.0155419	-0.0854218	1	0.397366	0.257132	-0.36782	1	0.482788	0.156515		13.9819	13.8491	14.274	14.1211	13.8998	13.9365	14.1691	14.8306	14.6831	14.1432	14.598	14.1897
ARRDC3	ENSG00000113369	ENSG00000113369	12486	2.68258	1.93507e-15	0.0371105	1	2.65779	4.29154e-15	-0.0247908	1	2.62068	1.00362e-14		11.8602	12.0572	12.4891	12.557	12.0036	11.8909	14.3229	13.8659	13.9137	14.0873	13.8259	14.163
RPS12	ENSG00000112306	ENSG00000112306	22883.3	0.426884	0.253106	-0.209359	1	0.143593	0.740264	-0.283291	1	0.352952	0.36528		14.2676	14.1406	14.6902	14.3911	14.1679	14.1647	14.2592	14.9337	14.7753	14.2173	14.7531	14.4397
DUSP1	ENSG00000120129	ENSG00000120129	12743.4	1.3816	0.000961686	-0.0636339	1	0.929613	0.0359988	-0.451987	1	0.993247	0.0239179		13.1902	13.1492	12.948	12.6524	13.2238	13.2067	13.3749	14.3229	14.3222	13.1694	13.9176	14.0062
PTPN14	ENSG00000152104	ENSG00000152104	12114.3	-2.00715	1.66895e-22	0.0207638	1	-1.77853	9.88292e-18	0.22862	1	-1.79929	3.74379e-18		14.0254	14.0668	13.754	13.6943	14.0308	14.1456	12.5991	12.4678	12.5773	12.6785	12.6295	12.7877
FKBP10	ENSG00000141756	ENSG00000141756	25851.8	0.0895871	0.830286	-0.00992707	1	0.00842134	0.987966	-0.0811658	1	0.0183484	0.971037		14.5428	14.5652	14.7778	14.7577	14.5718	14.5378	14.2883	14.9146	14.7956	14.2201	14.6358	14.9473
MT2A	ENSG00000125148	ENSG00000125148	27241	-0.132153	0.806257	-0.441637	1	-0.548583	0.246545	-0.416429	1	-0.106945	0.852759		14.6957	14.4084	15.3724	14.7048	14.1706	14.7876	15.0239	14.7093	14.6461	14.7761	14.6121	14.0065
YWHAE	ENSG00000108953	ENSG00000108953	19121.8	-0.77959	1.19127e-05	-0.075587	1	-0.898018	3.72852e-07	-0.118427	1	-0.822431	3.78765e-06		14.5413	14.4547	14.4449	14.5009	14.3493	14.4242	13.7805	14.0416	13.9479	13.7224	13.987	13.8147
TRIP12	ENSG00000153827	ENSG00000153827	28553.7	-0.380643	0.0820858	-0.0462862	1	-0.293826	0.200286	0.0868173	1	-0.24754	0.294375		14.9779	14.9754	14.7935	14.8541	14.8596	14.9416	14.8373	14.5108	14.5733	14.8752	14.6058	14.63
EPG5	ENSG00000152223	ENSG00000152223	11723.2	-1.56255	1.79807e-08	0.245375	1	-1.44754	2.45256e-07	0.115009	1	-1.69292	9.79595e-10		13.9301	14.0516	13.2368	13.8899	14.0187	14.0061	12.6555	12.7081	12.7232	12.716	12.6418	12.9386
NTN4	ENSG00000074527	ENSG00000074527	8982.46	-2.95546	2.46526e-19	0.0703754	1	-2.34737	2.09251e-12	0.608089	1	-2.41775	3.79406e-13		13.6382	13.3781	13.5824	13.823	13.3445	13.5564	11.4243	11.5049	11.5353	11.7561	11.3396	12.3117
CEBPB	ENSG00000172216	ENSG00000172216	19863.7	1.11392	1.19694e-13	-0.0630485	1	0.987223	8.23486e-11	-0.126701	1	1.05027	3.6303e-12		13.7608	13.8655	13.8457	13.7848	13.7636	13.7971	14.4897	14.7031	14.6386	14.4132	14.6397	14.5004
PDK1	ENSG00000152256	ENSG00000152256	9525.78	3.54458	1.49281e-32	0.0915456	1	3.20428	1.35558e-26	-0.340295	1	3.11274	4.00518e-25		11.2631	11.0709	11.509	11.7482	11.0304	11.1246	13.7638	13.7541	13.8174	13.5994	13.4608	13.4927
DDX3Y	ENSG00000067048	ENSG00000067048	16134.7	1.46132	7.10462e-10	-0.179884	1	1.3484	1.82394e-08	-0.112922	1	1.52828	1.17396e-10		13.4272	13.1915	13.3778	13.3844	13.1252	13.1162	14.4651	14.2909	14.3555	14.5438	14.2891	13.9629
RPL18	ENSG00000063177	ENSG00000063177	20761.2	0.687562	0.0189936	-0.146016	1	0.358995	0.268855	-0.328567	1	0.505011	0.101845		14.0821	13.9775	14.3338	14.1217	13.9627	14.0294	14.2926	14.8313	14.7028	14.2098	14.6833	14.224
C12orf75	ENSG00000235162	ENSG00000235162	10953.6	-1.84322	3.68069e-05	-0.050862	1	-2.0314	4.91954e-06	-0.18818	1	-1.98054	8.71118e-06		14.0082	13.8348	13.5924	13.8636	13.6623	13.8237	11.8167	12.803	12.6914	11.6361	12.598	12.6702
ADH5	ENSG00000197894	ENSG00000197894	13187.5	-1.48956	2.06029e-15	-0.0693956	1	-1.75261	6.10327e-21	-0.263051	1	-1.68321	2.21414e-19		14.0202	13.996	14.2092	14.1259	13.9838	13.9675	12.9255	13.1566	12.9755	12.7057	13.005	12.8113
PAMR1	ENSG00000149090	ENSG00000149090	25637.9	-0.00818653	0.983696	0.01836	1	-0.028387	0.935354	-0.0202004	1	-0.046747	0.888538		14.5326	14.5839	14.8017	14.8972	14.5601	14.471	14.5692	14.6832	14.664	14.4588	14.5743	14.8139
UBR4	ENSG00000127481	ENSG00000127481	30919.8	-0.173376	0.660251	0.221186	1	0.257956	0.501094	0.431332	1	0.0367708	0.936905		14.8657	15.0353	14.5859	14.6013	15.1718	15.1437	14.7848	14.6687	14.7105	15.0902	14.6151	15.2782
LIMA1	ENSG00000050405	ENSG00000050405	9281.02	-3.02619	9.59514e-38	-0.0334934	1	-2.88542	3.29354e-34	0.140769	1	-2.85192	1.88249e-33		13.6699	13.7225	13.5092	13.5234	13.604	13.7018	11.2717	11.6477	11.6141	11.3345	11.6601	11.7932
NBL1	ENSG00000158747	ENSG00000158747	17566.8	1.07924	9.93831e-05	-0.243633	1	1.09901	7.73992e-05	0.0197695	1	1.34264	8.52983e-07		13.5284	13.4123	13.9062	13.6528	13.3275	13.4054	14.1831	14.5248	14.4678	14.1311	14.5376	14.5329
MSN	ENSG00000147065	ENSG00000147065	15308.4	-1.1165	2.51859e-08	0.0656376	1	-1.03882	2.86966e-07	0.077688	1	-1.10445	4.09076e-08		14.1449	14.4001	13.9212	14.114	14.3632	14.168	13.3978	13.3877	13.3717	13.3966	13.4363	13.4816
GPC1	ENSG00000063660	ENSG00000063660	12687.2	-1.18963	0.0201291	0.323405	1	-0.951499	0.0734169	0.238127	1	-1.2749	0.0127025		13.7708	14.1321	13.3698	13.9076	14.2774	13.8817	12.3768	13.21	13.1266	12.2958	13.021	13.6563
MYO1C	ENSG00000197879	ENSG00000197879	11884.8	-1.68003	6.29891e-09	0.1878	1	-1.38512	2.6816e-06	0.29491	1	-1.57292	6.98217e-08		13.8472	14.1245	13.4155	13.7068	14.1586	14.0017	12.6731	12.6042	12.6891	12.6532	12.7469	13.1056
RPL23	ENSG00000125691	ENSG00000125691	29917.2	0.223077	0.465286	-0.278056	1	0.0249456	0.948734	-0.198132	1	0.303001	0.312172		14.7189	14.6779	15.124	14.7386	14.6413	14.6067	14.7247	15.2504	15.0187	14.7967	14.9798	14.8453
RPS25	ENSG00000118181	ENSG00000118181	21312.9	0.605436	0.0563593	-0.125739	1	0.268324	0.454991	-0.337112	1	0.394063	0.249501		14.1905	13.9812	14.4306	14.3419	13.9521	14.0577	14.3517	14.8506	14.6643	14.2577	14.6651	14.229
GNAS	ENSG00000087460	ENSG00000087460	24957	0.143509	0.695774	0.0578166	1	-0.0366655	0.931618	-0.180174	1	-0.0944821	0.811954		14.63	14.7194	14.3237	14.2834	14.8036	14.6828	14.3465	14.8229	14.7868	14.3535	14.606	14.6509
RTN4	ENSG00000115310	ENSG00000115310	21972.1	-0.304989	0.496632	0.077866	1	-0.309017	0.497472	-0.00402776	1	-0.386883	0.384063		14.4691	14.676	14.3119	14.3758	14.6968	14.5589	13.7128	14.5537	14.4051	13.7944	14.2607	14.6239
MYL12B	ENSG00000118680	ENSG00000118680	12488.4	-1.45516	1.32868e-08	0.0229065	1	-1.58372	5.92393e-10	-0.12856	1	-1.60662	3.09916e-10		14.0155	14.0222	13.8265	14.0232	13.9475	13.9532	12.5524	13.1394	13.0155	12.6035	12.9854	12.9069
CCN2	ENSG00000118523	ENSG00000118523	8352.95	-2.81287	0.0176132	0.0177603	1	-3.14643	0.00758494	-0.333555	1	-3.16419	0.00717176		13.5541	13.6264	12.8782	12.5867	13.7539	13.5901	9.51171	11.9011	11.5769	9.70394	11.7067	11.2588
CD164	ENSG00000135535	ENSG00000135535	26413	0.331737	0.0957853	0.0228022	1	0.0812323	0.735858	-0.250504	1	0.0584302	0.816371		14.6156	14.4993	14.6912	14.7551	14.5245	14.5691	14.7295	14.9217	14.8588	14.5425	14.7729	14.6583
BSG	ENSG00000172270	ENSG00000172270	19035	0.555884	0.21858	0.0911942	1	0.396784	0.407121	-0.1591	1	0.305589	0.540233		13.9186	14.0838	13.9905	14.1153	14.0557	14.0175	13.718	14.6756	14.5682	13.5989	14.3936	14.6149
ATP2A2	ENSG00000174437	ENSG00000174437	21894.2	-0.824142	0.00571315	0.0315924	1	-0.337405	0.321432	0.486737	1	-0.368997	0.2744		14.6071	14.7104	14.3853	14.2506	14.8075	14.6657	13.9695	13.9884	14.0318	14.174	14.0752	14.6638
COL5A1	ENSG00000130635	ENSG00000130635	17986.7	-0.535241	0.34754	0.190103	1	-0.417025	0.483366	0.118216	1	-0.607127	0.286254		13.9609	14.4388	14.1939	13.9379	14.6936	14.299	13.1827	14.0973	14.0182	13.1376	13.7768	14.4578
PGRMC1	ENSG00000101856	ENSG00000101856	16521.9	-0.392859	0.354406	-0.0623436	1	-0.786614	0.043336	-0.393755	1	-0.724271	0.0661092		14.1695	13.8725	14.4544	14.4408	13.8987	14.0228	13.391	14.1508	14.0473	13.4171	13.9035	13.5266
RPL27A	ENSG00000166441	ENSG00000166441	21292.7	0.383899	0.29485	-0.13247	1	0.0967817	0.824278	-0.287118	1	0.229251	0.566435		14.2378	14.1694	14.4601	14.3601	14.1174	14.1163	14.1148	14.811	14.6588	14.0035	14.6346	14.3673
F3	ENSG00000117525	ENSG00000117525	10601.7	-1.12585	0.0145766	0.377804	1	-1.18426	0.0104042	-0.0584127	1	-1.56207	0.000471122		13.4835	13.9837	12.9143	13.9613	13.895	13.5656	12.4443	12.8888	12.8609	12.1444	12.5511	13.181
SEMA3C	ENSG00000075223	ENSG00000075223	8965.65	-2.72825	9.08883e-44	0.0334048	1	-2.93406	2.24524e-50	-0.20581	1	-2.96747	1.43024e-51		13.6454	13.5045	13.5325	13.6074	13.4026	13.7298	11.806	11.5591	11.5591	11.6356	11.5401	11.3608
FST	ENSG00000134363	ENSG00000134363	12646.3	-2.26499	5.74128e-29	-0.401439	1	-1.9201	7.2064e-21	0.344888	1	-1.51866	2.4359e-13		14.0057	14.0464	14.3965	13.6218	13.9217	14.017	12.6085	12.5302	12.5656	12.8137	12.7413	12.832
ALKBH5	ENSG00000091542	ENSG00000091542	11896.4	1.75072	1.58843e-08	0.0172687	1	1.41955	7.36836e-06	-0.331176	1	1.40228	9.50995e-06		12.8392	12.8577	12.609	12.8666	12.7309	12.7551	13.485	14.2475	14.1666	13.3544	13.9766	13.8855
ANKRD10	ENSG00000088448	ENSG00000088448	14303.1	1.75159	5.28903e-25	-0.13126	1	1.54105	2.22463e-19	-0.210544	1	1.67231	9.65625e-23		12.9042	12.9201	13.2138	12.9633	12.8695	12.9684	14.2306	14.3194	14.2353	14.1534	14.1464	14.0156
RGS3	ENSG00000138835	ENSG00000138835	12567.2	1.01725	0.0947388	-0.160263	1	0.77862	0.22392	-0.23863	1	0.938882	0.132174		13.2314	12.9832	13.375	13.1335	12.9573	13.1889	12.7992	14.2908	14.1996	12.6013	13.8683	14.2489
TOR1AIP2	ENSG00000169905	ENSG00000169905	21709.1	-0.501402	0.0154965	-0.0287057	1	-0.409932	0.0559869	0.0914704	1	-0.381226	0.0788754		14.7477	14.5415	14.3316	14.608	14.4407	14.5457	14.2781	14.1683	14.1541	14.2549	14.1745	14.3575
RPL10A	ENSG00000198755	ENSG00000198755	20637.5	0.0815173	0.881634	-0.13366	1	-0.165862	0.756471	-0.247379	1	-0.0322017	0.958372		14.2095	14.1988	14.6004	14.4729	14.097	14.166	13.7638	14.7453	14.5069	13.6659	14.469	14.4056
UHMK1	ENSG00000152332	ENSG00000152332	18775.2	-0.678702	3.00727e-05	-0.0646762	1	-0.835451	1.92527e-07	-0.156749	1	-0.770775	1.7917e-06		14.5334	14.4606	14.2912	14.43	14.3088	14.4161	13.9344	14.0242	13.8923	13.7883	13.9426	13.7917
TGOLN2	ENSG00000152291	ENSG00000152291	13438.6	-1.48595	1.70081e-10	0.126984	1	-1.21029	3.33892e-07	0.27566	1	-1.33727	1.31054e-08		14.0115	14.1636	13.8227	13.8335	14.2696	14.1561	12.9275	12.9745	12.997	13.0668	12.9795	13.3708
DPYSL2	ENSG00000092964	ENSG00000092964	21100.6	0.498713	0.131566	0.149412	1	0.3829	0.27128	-0.115812	1	0.233488	0.531975		14.0975	14.2292	14.1651	14.4911	14.238	14.0323	14.1742	14.7011	14.603	14.0582	14.4862	14.671
LAMA4	ENSG00000112769	ENSG00000112769	13359	-0.457399	0.481658	0.280356	1	-0.343298	0.616668	0.114101	1	-0.623654	0.328852		13.5888	13.9496	13.6315	14.2438	13.9677	13.4713	12.6072	13.6642	13.6664	12.4569	13.4185	14.06
L1CAM	ENSG00000198910	ENSG00000198910	11193.7	-1.43692	0.111642	0.390136	1	-0.938892	0.333006	0.498024	1	-1.32903	0.150856		13.5569	13.9951	12.9491	13.5789	14.0868	13.8789	11.6264	12.9301	12.7443	11.3435	12.6006	13.6694
HERC4	ENSG00000148634	ENSG00000148634	21757.8	-0.375134	0.0756194	0.120926	1	-0.386408	0.0683614	-0.0112739	1	-0.507334	0.0131561		14.5349	14.6493	14.2983	14.5958	14.5411	14.6312	14.2341	14.2485	14.237	14.1492	14.1195	14.4067
INSIG1	ENSG00000186480	ENSG00000186480	8200.66	2.38433	0.00492962	-0.148759	1	1.91715	0.0294003	-0.467176	1	2.06591	0.0178485		11.2412	11.3193	12.4701	12.2509	11.3428	11.3388	12.5401	13.8844	13.7814	12.1057	13.4915	13.4956
YWHAQ	ENSG00000134308	ENSG00000134308	20609.1	-0.500896	0.0280315	-0.0874334	1	-0.741276	0.000713215	-0.24038	1	-0.653843	0.00326091		14.5365	14.493	14.5757	14.5116	14.4041	14.4994	13.9346	14.3168	14.2508	13.8421	14.2095	13.9531
NUP58	ENSG00000139496	ENSG00000139496	12922.3	1.76408	3.21918e-25	-0.107588	1	1.40331	4.01331e-16	-0.360776	1	1.5109	1.34647e-18		12.9222	12.8247	12.9666	12.8635	12.7589	12.8765	13.9642	14.2741	14.2114	13.7754	14.0001	13.8875
CAPN2	ENSG00000162909	ENSG00000162909	19077.4	-0.745375	0.000168858	0.0797558	1	-0.544486	0.00845717	0.200889	1	-0.624242	0.00211063		14.387	14.4905	14.2916	14.4705	14.4608	14.4185	13.8285	13.8924	13.8817	13.7912	13.9521	14.2321
RPL34	ENSG00000109475	ENSG00000109475	19172.9	0.730794	0.0293155	-0.248146	1	0.339829	0.367041	-0.390964	1	0.587975	0.0918578		13.9231	13.7662	14.318	14.0707	13.7265	13.7319	14.1317	14.8348	14.5736	14.1058	14.4419	14.2284
PFKFB3	ENSG00000170525	ENSG00000170525	13975.2	1.76715	1.64102e-36	-0.0521794	1	1.65933	4.20927e-32	-0.107816	1	1.71151	3.69115e-34		12.9752	12.9096	12.9618	12.8599	12.8323	13.0398	14.1198	14.2514	14.2156	14.0738	14.1104	14.1656
RORA	ENSG00000069667	ENSG00000069667	9077.88	3.5366	6.90053e-21	-0.130985	1	3.02239	2.26667e-15	-0.514212	1	3.15338	1.08914e-16		11.0911	10.8808	11.6589	11.5548	10.9998	10.8558	14.0036	13.6095	13.6179	13.6356	13.3154	13.0787
CLK1	ENSG00000013441	ENSG00000013441	9535.1	2.51486	1.40489e-13	-0.114058	1	1.99303	9.13339e-09	-0.521829	1	2.10708	1.02627e-09		11.9249	11.7191	12.3556	12.3122	11.6874	11.7636	13.4943	13.9922	13.9084	13.2191	13.6567	13.3613
SNHG29	ENSG00000175061	ENSG00000175061	15504.3	1.08245	0.000524661	-0.102355	1	0.766959	0.0192881	-0.315487	1	0.869314	0.00699259		13.3856	13.3039	13.81	13.6088	13.3652	13.3655	13.9296	14.4702	14.4055	13.7708	14.3236	14.0283
EIF5A	ENSG00000132507	ENSG00000132507	14406.1	-0.9961	3.47792e-05	0.132154	1	-1.09948	4.41454e-06	-0.103383	1	-1.23164	2.0002e-07		14.0554	14.0551	14.067	14.2343	14.0895	14.1376	13.0268	13.5646	13.4096	13.0597	13.3933	13.3731
TMX3	ENSG00000166479	ENSG00000166479	13530.4	-1.38708	4.35402e-12	-0.140411	1	-1.30558	1.00548e-10	0.0814949	1	-1.16517	1.02245e-08		14.1188	13.9665	14.195	14.1797	13.9164	13.8618	13.2829	12.9948	13.0558	13.2739	13.1549	13.0825
PTTG1IP	ENSG00000183255	ENSG00000183255	19448.4	0.270517	0.506251	0.00674962	1	-0.143061	0.748794	-0.413578	1	-0.149811	0.736659		14.2593	14.2517	14.1003	14.2321	14.177	14.2229	13.7912	14.6716	14.5486	13.7098	14.3442	14.1697
CCNL1	ENSG00000163660	ENSG00000163660	16487.2	0.737215	0.0334571	-0.595667	1	0.356424	0.357784	-0.38079	1	0.952091	0.00489898		13.6334	13.5347	14.2099	13.2867	13.4824	13.4911	14.1074	14.4795	14.465	13.9964	14.4012	13.7724
ATP6V0E1	ENSG00000113732	ENSG00000113732	13599.8	-0.973898	0.000133718	0.031783	1	-1.32565	1.03854e-07	-0.351749	1	-1.35743	4.75354e-08		14.1384	14.0621	13.8361	14.1404	13.9552	14.0241	13.0501	13.5526	13.3257	13.0811	13.2768	12.8733
MAP1A	ENSG00000166963	ENSG00000166963	10547.4	-1.60927	5.7562e-05	0.273392	1	-1.29442	0.00166306	0.314847	1	-1.56781	9.91064e-05		13.5563	14.06	12.9636	13.3683	14.1496	13.7933	12.2038	12.605	12.6007	12.6322	12.4876	12.9244
RRBP1	ENSG00000125844	ENSG00000125844	12872.7	-1.36598	1.58239e-06	0.163606	1	-0.964912	0.00112322	0.401071	1	-1.12852	0.000104563		13.8017	14.1572	13.6921	14.0446	14.103	13.9072	12.911	12.959	12.9675	12.9281	13.0143	13.5888
AMIGO2	ENSG00000139211	ENSG00000139211	6758.95	-3.87805	1.35597e-13	0.0291388	1	-3.66845	3.61116e-12	0.2096	1	-3.69759	2.2385e-12		13.4932	13.4281	11.7221	12.484	13.4661	13.2481	10.7858	10.0508	10.2612	10.5111	10.2912	10.7643
GSN	ENSG00000148180	ENSG00000148180	10899.5	-2.04684	1.10221e-12	-0.0578933	1	-1.98615	6.56043e-12	0.0606973	1	-1.92825	2.75665e-11		13.9627	13.8594	13.6726	13.4662	13.929	13.9298	12.0653	12.5293	12.5321	12.127	12.5426	12.5843
SLC2A1	ENSG00000117394	ENSG00000117394	11871.7	1.70686	0.000812222	0.591572	1	1.58281	0.00223785	-0.12405	1	0.991236	0.0719742		12.6617	13.0422	12.1632	13.282	13.1355	12.7684	13.1685	14.1527	14.086	12.8866	13.844	14.2508
CTNND1	ENSG00000198561	ENSG00000198561	13363.2	-1.33165	9.25472e-13	-0.0108063	1	-1.32265	1.62273e-12	0.00900271	1	-1.31184	2.39543e-12		14.1468	14.1589	13.7772	13.9145	14.1009	14.0751	13.0305	13.1135	13.1577	13.0462	13.1156	13.1591
GNS	ENSG00000135677	ENSG00000135677	28702.3	-0.114588	0.608639	-0.00365969	1	-0.0793487	0.738408	0.0352395	1	-0.075689	0.752564		14.8146	14.7916	14.9149	14.8983	14.7743	14.8411	14.7204	14.7574	14.8026	14.6777	14.6589	14.9882
SEC31A	ENSG00000138674	ENSG00000138674	24457.4	-0.235663	0.350116	0.0279074	1	-0.201809	0.438729	0.0338541	1	-0.229716	0.37139		14.7146	14.6999	14.5031	14.7037	14.6449	14.6399	14.4181	14.5009	14.5099	14.3657	14.3089	14.7703
LAMB2	ENSG00000172037	ENSG00000172037	22157.2	0.082279	0.77316	0.233812	1	-0.060446	0.841667	-0.142725	1	-0.294258	0.244928		14.3888	14.5797	14.1386	14.5685	14.6222	14.451	14.2944	14.5014	14.5156	14.1947	14.3622	14.451
ID1	ENSG00000125968	ENSG00000125968	8406.19	-3.0405	1.02043e-21	-0.0771013	1	-2.96078	1.63791e-20	0.0797272	1	-2.88368	1.64499e-19		13.7121	13.5753	13.1636	13.2341	13.4812	13.5988	10.9859	11.5622	11.498	11.3676	11.7013	11.1404
QSOX1	ENSG00000116260	ENSG00000116260	19998.1	-0.252528	0.433551	0.246506	1	-0.236017	0.475684	0.0165105	1	-0.482523	0.107931		14.3375	14.4355	14.1402	14.527	14.4776	14.4566	13.8898	14.2657	14.2082	13.7825	14.1266	14.4318
TKT	ENSG00000163931	ENSG00000163931	18367.5	0.00025745	1	0.262939	1	-0.311753	0.390221	-0.312011	1	-0.574693	0.0844576		14.1861	14.252	14.0045	14.4375	14.3239	14.251	13.6942	14.4019	14.245	13.5781	14.1019	14.0493
DNAJB9	ENSG00000128590	ENSG00000128590	11053.3	2.64667	9.23199e-51	0.057765	1	2.65714	5.246e-51	0.0104695	1	2.59938	6.74187e-49		12.0802	12.0053	11.9605	12.0778	12.0043	12.0763	13.8307	13.9623	13.8121	13.6691	13.826	14.0982
TRAM1	ENSG00000067167	ENSG00000067167	18785.3	-0.518378	0.0296532	0.146439	1	-0.507875	0.0353628	0.0105034	1	-0.654313	0.00503962		14.5118	14.394	13.9947	14.3977	14.4943	14.3842	14.0971	13.8825	13.8716	14.047	13.8808	13.9538
LASP1	ENSG00000002834	ENSG00000002834	11005.9	-1.37337	0.00202249	0.289858	1	-1.36353	0.00237442	0.0098334	1	-1.65339	0.000164595		13.6382	14.0255	13.1374	13.5899	14.0931	13.8742	12.1008	12.9709	12.8156	12.1943	12.7004	13.0357
NAP1L1	ENSG00000187109	ENSG00000187109	22615.6	0.664906	0.00415803	-0.181998	1	0.413715	0.0965994	-0.251191	1	0.595713	0.0120403		14.258	14.1601	14.3723	14.2855	14.0221	14.0971	14.7916	14.7136	14.7136	14.6907	14.6928	14.2352
GOLGA4	ENSG00000144674	ENSG00000144674	26480.6	0.415797	0.0264703	-0.122339	1	0.376137	0.0495459	-0.0396601	1	0.498476	0.00691092		14.7038	14.5708	14.3654	14.4673	14.4452	14.4969	14.7888	14.8552	14.9038	14.7965	14.7319	14.9281
RPN2	ENSG00000118705	ENSG00000118705	17395.3	-0.652087	0.00083087	0.0198003	1	-0.731438	0.000162124	-0.0793505	1	-0.751238	0.000102126		14.3557	14.2627	14.2384	14.4078	14.2098	14.2763	13.6294	13.923	13.9002	13.6362	13.7676	13.8929
EIF4G1	ENSG00000114867	ENSG00000114867	15328.4	-0.985562	0.00063311	0.268559	1	-0.588431	0.0574238	0.39713	1	-0.85699	0.00366394		13.9698	14.3475	13.7566	13.9445	14.4522	14.2852	13.3375	13.3568	13.3913	13.475	13.5133	13.8713
RPL28	ENSG00000108107	ENSG00000108107	12069.7	1.35751	0.000130874	0.00191824	1	0.941505	0.0115492	-0.416009	1	0.939586	0.0116744		12.946	13.0236	13.111	12.8399	13.1361	13.0921	13.3668	14.2446	14.1786	13.3755	14.0669	13.5033
RPL29	ENSG00000162244	ENSG00000162244	17604.4	0.450913	0.281047	-0.0397181	1	0.228497	0.620847	-0.222416	1	0.268215	0.557298		13.8513	13.825	14.1858	14.0703	13.8483	13.8841	13.616	14.5445	14.4726	13.8224	14.4228	14.0486
PPP1R15A	ENSG00000087074	ENSG00000087074	10465.3	1.44418	0.00973091	0.0377351	1	1.16417	0.0445085	-0.280015	1	1.12643	0.053096		12.6454	12.8592	12.6333	12.3749	12.8599	12.9191	12.5722	14.1281	13.9907	12.5762	13.9151	13.7255
EXT2	ENSG00000151348	ENSG00000151348	10755.8	-1.71829	8.78471e-28	0.0851837	1	-1.56695	4.30071e-23	0.151338	1	-1.65213	1.30761e-25		13.8302	13.7676	13.6147	13.9069	13.7357	13.7617	12.5147	12.5842	12.5074	12.7143	12.5081	12.6768
SLC6A15	ENSG00000072041	ENSG00000072041	8262.12	4.17152	1.93014e-17	-0.131965	1	4.14177	4.01092e-17	-0.0297476	1	4.27374	3.3156e-18		10.1162	10.161	10.9946	10.8895	10.1706	10.0006	13.7805	13.1157	13.2477	13.8236	13.3354	12.8111
SSR1	ENSG00000124783	ENSG00000124783	18972.1	-0.649387	0.00245115	0.00616236	1	-0.45606	0.0436684	0.193327	1	-0.462222	0.0407497		14.3947	14.3718	14.3674	14.5519	14.2979	14.2765	14.1011	13.8133	13.8221	14.2263	13.9656	13.9497
ARPC5	ENSG00000162704	ENSG00000162704	12218.7	-1.56997	1.39382e-18	-0.0497124	1	-1.50725	4.26651e-17	0.0627166	1	-1.45754	4.79943e-16		14.0853	13.9467	13.8138	13.8584	13.9044	13.986	12.9924	12.8026	12.7318	13.006	12.8319	12.8215
USP9X	ENSG00000124486	ENSG00000124486	22058	-0.580984	0.000431557	-0.156202	1	-0.570725	0.000603208	0.010259	1	-0.414523	0.0166637		14.7555	14.6405	14.5031	14.4322	14.5141	14.6261	14.1851	14.2359	14.2636	14.2194	14.1738	14.3101
HLA-B	ENSG00000234745	ENSG00000234745	22141.6	-0.150724	0.733474	-0.174036	1	-0.269806	0.525659	-0.119083	1	-0.0957699	0.841569		14.4584	14.5262	14.5917	14.5128	14.2435	14.4356	13.9503	14.6637	14.5241	13.8635	14.2695	14.7123
YBX1	ENSG00000065978	ENSG00000065978	20710.4	-0.342707	0.0246728	0.0473834	1	-0.525124	0.000322863	-0.182416	1	-0.572507	7.60419e-05		14.4371	14.5058	14.4496	14.5607	14.4688	14.4634	14.1098	14.3017	14.245	14.0186	14.1506	14.1105
APP	ENSG00000142192	ENSG00000142192	27511.8	-0.334893	0.324516	0.087927	1	-0.0172686	0.96952	0.317624	1	-0.105196	0.792213		14.7781	14.8985	14.648	14.4205	15.0629	14.9429	14.5517	14.5385	14.5447	14.7493	14.4422	15.0326
KIF5B	ENSG00000170759	ENSG00000170759	15849.2	-1.01301	5.63084e-06	-0.0893005	1	-1.00768	7.04325e-06	0.00533504	1	-0.918375	4.90675e-05		14.4172	14.2726	14.0254	14.0062	14.2417	14.2876	13.6773	13.4422	13.4649	13.6642	13.374	13.5535
UBR5	ENSG00000104517	ENSG00000104517	24875.9	0.278581	0.211578	-0.0964576	1	0.192863	0.41622	-0.0857182	1	0.28932	0.199533		14.5684	14.5056	14.5056	14.4875	14.4031	14.486	14.4883	14.8231	14.8272	14.4937	14.6793	14.7956
CAPRIN1	ENSG00000135387	ENSG00000135387	16487.1	-0.917543	1.54223e-06	0.011458	1	-0.829194	1.84559e-05	0.088349	1	-0.840652	1.33954e-05		14.2713	14.3966	14.0674	14.1542	14.323	14.3001	13.5361	13.6351	13.6433	13.566	13.5896	13.8255
THY1	ENSG00000154096	ENSG00000154096	9572.23	-1.89994	0.0616056	0.191417	1	-1.5547	0.140623	0.34524	1	-1.74612	0.0925457		13.5132	13.5068	13.4458	13.789	13.5542	13.5352	10.7839	12.4994	12.4478	10.7646	12.1673	13.1031
SDCBP	ENSG00000137575	ENSG00000137575	18508.1	0.940309	3.46963e-06	0.0719122	1	0.642052	0.00245535	-0.298258	1	0.570139	0.00799614		13.7398	13.8002	13.9468	13.9442	13.8314	13.8672	14.2856	14.6221	14.5621	14.0889	14.4186	14.3187
WDR45B	ENSG00000141580	ENSG00000141580	11620	1.62726	3.58325e-07	-0.0136202	1	1.21222	0.000239404	-0.415041	1	1.22584	0.000201315		12.8286	12.8139	12.8504	12.8878	12.7146	12.8558	13.4403	14.2659	14.0965	13.2174	13.9012	13.8118
COPB2	ENSG00000184432	ENSG00000184432	19822.5	-0.529981	0.000367488	0.0120376	1	-0.517671	0.000561338	0.0123103	1	-0.529708	0.00040001		14.5078	14.4052	14.3863	14.536	14.3625	14.4231	14.1089	14.0466	14.0283	14.0468	14.0014	14.1572
UTRN	ENSG00000152818	ENSG00000152818	11573.7	-1.7052	4.7302e-18	-0.0384687	1	-1.48067	1.02545e-13	0.224537	1	-1.4422	4.44583e-13		13.8877	14.0053	13.7231	13.8025	13.9232	13.8193	12.8182	12.5396	12.6646	12.9833	12.6513	12.8312
ICAM1	ENSG00000090339	ENSG00000090339	13699.3	1.09147	0.0340147	0.390187	1	1.45051	0.00377583	0.359039	1	1.06032	0.042263		13.1458	13.3738	12.6596	13.3068	13.4129	13.3766	13.4053	14.0505	14.0268	13.2727	13.7211	14.815
MYCBP2	ENSG00000005810	ENSG00000005810	17676.6	-0.728197	0.014282	-0.0279682	1	-0.691684	0.0219923	0.0365129	1	-0.663716	0.0290184		14.4586	14.406	14.0606	14.2257	14.3526	14.3226	14.0788	13.561	13.7147	14.1136	13.6248	13.6916
LAPTM4A	ENSG00000068697	ENSG00000068697	16598.5	0.453304	0.338883	0.0524083	1	0.214827	0.682423	-0.238476	1	0.162419	0.766239		13.858	13.73	13.9901	14.1494	13.8101	13.6922	13.4977	14.4815	14.3514	13.4072	14.1877	14.2687
TPM3	ENSG00000143549	ENSG00000143549	13452.9	-1.16451	3.83495e-14	-0.0762265	1	-1.28421	6.03593e-17	-0.119704	1	-1.20798	4.23151e-15		14.0652	14.1076	13.9804	14.0719	13.9584	13.9559	13.0922	13.3389	13.24	13.0931	13.2243	13.1194
RPS23	ENSG00000186468	ENSG00000186468	23888.4	0.275923	0.354058	-0.159551	1	0.070472	0.841022	-0.205451	1	0.230023	0.458586		14.4171	14.3825	14.6726	14.5738	14.2608	14.3006	14.415	14.9131	14.6952	14.4805	14.7133	14.4291
CDV3	ENSG00000091527	ENSG00000091527	22158.8	-0.212668	0.35344	-0.0551971	1	-0.296469	0.181118	-0.0838012	1	-0.241272	0.292213		14.6148	14.5619	14.3989	14.6338	14.4107	14.4091	14.4818	14.318	14.3284	14.4194	14.3795	14.1422
WFDC1	ENSG00000103175	ENSG00000103175	6412.13	-4.68516	5.42271e-05	0.106492	1	-4.11608	0.000496321	0.569087	1	-4.22257	0.000340967		13.0639	13.2454	12.3766	13.0598	13.2215	12.7778	8.51042	10.0802	9.93623	8.32506	9.75861	10.7833
PTPN11	ENSG00000179295	ENSG00000179295	17003.7	-1.01159	1.01926e-11	-0.132367	1	-0.975907	7.01907e-11	0.0356846	1	-0.84354	2.38064e-08		14.3847	14.2926	14.4015	14.223	14.2244	14.3422	13.7441	13.5501	13.6325	13.7644	13.6279	13.6098
CA12	ENSG00000074410	ENSG00000074410	9307.54	2.65157	4.59286e-25	-0.0957498	1	2.29492	7.89269e-19	-0.356657	1	2.39067	2.07449e-20		11.6079	11.699	12.21	11.9087	11.8336	11.6788	13.5815	13.8411	13.7968	13.4052	13.6003	13.4156
KITLG	ENSG00000049130	ENSG00000049130	7622.79	-3.02882	3.93718e-11	0.00272155	1	-2.98499	9.44754e-11	0.0438275	1	-2.98772	8.72079e-11		13.5965	13.3228	12.9717	13.3419	13.2623	13.3732	10.5864	11.447	11.3764	10.416	11.3143	11.6237
EMILIN1	ENSG00000138080	ENSG00000138080	14067.6	-0.853684	0.000646294	0.207838	1	-0.612308	0.0196353	0.241376	1	-0.820145	0.00118116		13.9554	14.0976	13.7312	14.2303	14.0682	13.9493	13.3232	13.3165	13.3762	13.2019	13.4943	13.7515
TM9SF3	ENSG00000077147	ENSG00000077147	20490.7	-0.585049	0.000796489	-0.0600916	1	-0.548649	0.00193487	0.0364002	1	-0.488557	0.0064673		14.6078	14.4457	14.4698	14.5098	14.4741	14.4147	14.238	14.025	14.0111	14.2182	14.1328	14.0031
KIF1C	ENSG00000129250	ENSG00000129250	14174.3	-0.936541	4.07536e-09	0.151417	1	-0.945527	3.41892e-09	-0.00898575	1	-1.09694	3.92033e-12		14.0941	14.1048	13.8157	14.1254	14.0938	14.1483	13.3648	13.3684	13.325	13.3064	13.2985	13.4304
TACC1	ENSG00000147526	ENSG00000147526	14333.8	-1.04183	1.72798e-08	0.0386786	1	-0.981165	1.43475e-07	0.0606653	1	-1.01984	4.04261e-08		14.0761	14.2556	13.8505	14.0505	14.164	14.0855	13.3017	13.3537	13.3589	13.3898	13.2626	13.4769
MAP1B	ENSG00000131711	ENSG00000131711	16245.3	-0.782274	0.0132738	0.145693	1	-0.556647	0.0949168	0.225627	1	-0.702341	0.0300383		14.1042	14.4172	13.8224	13.8513	14.5204	14.2596	13.5589	13.5927	13.6489	13.673	13.604	13.9514
FAT4	ENSG00000196159	ENSG00000196159	10672.6	-2.02566	6.79942e-34	-0.124571	1	-1.86917	8.59598e-29	0.156483	1	-1.7446	3.83054e-25		13.8951	13.8213	13.7607	13.5912	13.8465	13.7522	12.3662	12.3785	12.4615	12.484	12.645	12.3719
FARP1	ENSG00000152767	ENSG00000152767	11633.7	-1.48867	0.000189778	0.190213	1	-1.09294	0.00860985	0.395726	1	-1.28315	0.00164194		13.7984	14.0008	13.3972	13.5123	14.1396	13.957	12.3929	12.8252	12.8694	12.486	12.8056	13.4394
IL13RA2	ENSG00000123496	ENSG00000123496	11567.6	-1.58735	0.00389179	-0.569182	1	-1.59745	0.00394079	-0.0101061	1	-1.02827	0.0803096		13.863	13.1444	14.5437	13.8099	13.1051	13.6756	13.2824	12.5076	12.5919	13.3065	12.7978	12.1231
TAOK1	ENSG00000160551	ENSG00000160551	25101.6	-0.262595	0.270136	-0.142401	1	-0.319597	0.173615	-0.0570025	1	-0.177196	0.489072		14.8564	14.7401	14.5977	14.6293	14.6082	14.6683	14.7157	14.438	14.4783	14.7037	14.4414	14.3586
XRCC5	ENSG00000079246	ENSG00000079246	18803.5	-0.670632	0.000811661	-0.113962	1	-0.730443	0.000252511	-0.0598113	1	-0.616481	0.00245112		14.4852	14.3833	14.4256	14.4082	14.2522	14.3835	14.0485	13.9166	13.8991	14.0899	13.9471	13.668
TWSG1	ENSG00000128791	ENSG00000128791	13185.1	-1.11606	8.54144e-05	-0.0189681	1	-1.24989	9.68213e-06	-0.133822	1	-1.23092	1.32173e-05		14.2056	13.9394	13.8052	13.89	13.9976	14.0523	12.9561	13.2912	13.332	12.7226	13.1943	13.3369
PTPN13	ENSG00000163629	ENSG00000163629	12947.4	-1.30549	6.533e-11	-0.106214	1	-1.3427	2.07629e-11	-0.0372087	1	-1.23648	8.22092e-10		13.9778	14.0308	14.0537	14.0191	13.8934	13.9141	12.8558	13.2127	13.1916	12.8851	13.1395	13.1735
SDC4	ENSG00000124145	ENSG00000124145	9939.89	1.52956	0.00477889	0.0607004	1	1.51447	0.00566214	-0.0150876	1	1.45377	0.00820499		12.5546	12.543	12.4826	12.5689	12.5201	12.6134	12.6863	13.8816	13.8951	12.4038	13.5841	14.1759
BHLHE40	ENSG00000134107	ENSG00000134107	5690.46	5.67193	8.70595e-35	0.701953	1	5.12513	2.26968e-28	-0.5468	1	4.42318	2.11152e-21		9.10929	9.37943	8.88937	9.75062	9.64046	9.06335	12.0666	13.3052	13.297	11.912	12.9451	12.6711
CSRP1	ENSG00000159176	ENSG00000159176	7824.25	-3.07265	6.27616e-17	0.0560044	1	-2.63965	1.25625e-12	0.433	1	-2.69566	3.63627e-13		13.4864	13.4576	13.0463	13.3366	13.3989	13.4302	10.9555	11.3492	11.2907	10.8861	11.3231	11.9671
HNRNPDL	ENSG00000152795	ENSG00000152795	13972	1.07011	0.000683874	-0.14729	1	0.653965	0.052737	-0.416145	1	0.801255	0.0148438		13.4246	13.2446	13.5242	13.5602	13.09	13.2014	13.7361	14.4051	14.255	13.67	14.1309	13.735
KLHL24	ENSG00000114796	ENSG00000114796	10434.9	2.234	8.80336e-38	-0.227819	1	1.91735	7.82811e-28	-0.316648	1	2.14517	1.01546e-34		12.224	12.1448	12.5024	12.163	12.154	12.1414	13.8117	13.9516	13.8826	13.6714	13.7074	13.5574
RNF213	ENSG00000173821	ENSG00000173821	21277.7	-0.458848	0.0823313	0.158996	1	-0.247772	0.394612	0.211076	1	-0.406768	0.134859		14.3769	14.6477	14.3012	14.3993	14.7502	14.5203	14.2601	14.0307	14.0836	14.42	14.0241	14.3471
SEL1L	ENSG00000071537	ENSG00000071537	25606	0.101912	0.806423	-0.0772608	1	0.614578	0.074622	0.512666	1	0.691839	0.0418136		14.6048	14.5531	14.3106	14.4825	14.3922	14.4514	14.5837	14.5969	14.5235	14.6206	14.5371	15.4244
COPA	ENSG00000122218	ENSG00000122218	18764.4	-0.747736	0.00304942	0.0762123	1	-0.483602	0.0722529	0.264134	1	-0.559814	0.0341254		14.3911	14.4481	14.2275	14.3069	14.4981	14.4298	13.9482	13.7617	13.7803	13.8848	13.7509	14.3285
MCFD2	ENSG00000180398	ENSG00000180398	18004.2	-0.728487	7.82247e-05	0.0492846	1	-0.499034	0.0100167	0.229452	1	-0.548319	0.00413864		14.3161	14.3761	14.229	14.4109	14.3022	14.3164	13.8407	13.7928	13.7533	13.9527	13.7432	14.135
NCKAP1	ENSG00000061676	ENSG00000061676	27769.3	0.116898	0.618474	-0.0686817	1	-0.0105399	0.971039	-0.127438	1	0.0581418	0.822727		14.8701	14.7751	14.5913	14.6812	14.6827	14.7437	14.9541	14.7397	14.7973	14.8942	14.6858	14.6345
LRP10	ENSG00000197324	ENSG00000197324	18957.9	-0.603402	0.00936169	0.0988211	1	-0.452128	0.0628099	0.151274	1	-0.550949	0.020182		14.3052	14.5498	14.1493	14.2277	14.5852	14.411	13.8379	13.9822	13.9541	13.9039	14.022	14.1505
RAI14	ENSG00000039560	ENSG00000039560	19407.5	-0.519807	0.00317693	-0.00917345	1	-0.567284	0.00125085	-0.0474771	1	-0.558111	0.00152671		14.4659	14.5249	14.2254	14.3308	14.4693	14.4157	14.1115	13.9454	14.0785	14.0071	14.0507	13.9852
TNS3	ENSG00000136205	ENSG00000136205	12443.2	-1.16172	0.00127725	0.179309	1	-0.970905	0.00895785	0.19081	1	-1.15021	0.00155562		13.8801	14.0548	13.4795	13.8685	14.1007	13.8981	13.3714	12.6694	12.8751	13.4734	13.0689	12.7728
CCT5	ENSG00000150753	ENSG00000150753	12243.3	-1.27535	1.33278e-06	-0.0610649	1	-1.35772	2.60573e-07	-0.0823682	1	-1.29666	9.34208e-07		14.0038	13.9969	13.7548	13.9327	13.8328	13.871	13.2215	12.9002	12.9139	13.2128	13.0121	12.5829
JUN	ENSG00000177606	ENSG00000177606	13748.9	1.37104	2.50101e-07	-0.344561	1	1.08419	7.05305e-05	-0.286848	1	1.42875	7.77816e-08		12.9252	12.9641	13.5986	12.9785	12.9247	13.0219	14.1218	14.2237	14.2068	13.8628	13.9998	14.0523
PIEZO1	ENSG00000103335	ENSG00000103335	10518.3	-1.57985	6.49244e-06	0.269644	1	-1.16699	0.00131503	0.412863	1	-1.43663	5.17272e-05		13.5117	13.9667	13.1959	13.4437	14.0538	13.8252	12.3363	12.6102	12.5332	12.5266	12.5718	13.1253
TGFBR1	ENSG00000106799	ENSG00000106799	16294	-1.08066	0.00202454	-0.450926	1	-1.27709	0.000222226	-0.196425	1	-0.826162	0.0237919		14.446	14.0927	14.6048	13.9892	14.032	14.1883	13.9881	13.3366	13.4482	13.8271	13.4184	13.1234
SET	ENSG00000119335	ENSG00000119335	22527.1	0.129217	0.62433	-0.158882	1	-0.203068	0.424402	-0.332284	1	-0.0441853	0.882724		14.492	14.4241	14.557	14.5713	14.2263	14.3128	14.5299	14.651	14.5689	14.3731	14.5106	14.1306
IFITM3	ENSG00000142089	ENSG00000142089	11139.9	-0.620128	0.178112	0.254641	1	-1.076	0.0127905	-0.455874	1	-1.33064	0.00155931		13.5619	13.7153	13.5019	14.0428	13.7276	13.5121	12.4641	13.4246	13.3485	12.2817	13.1284	12.9512
MXI1	ENSG00000119950	ENSG00000119950	7267.99	3.56249	8.72703e-36	-0.266183	1	3.1591	4.0182e-28	-0.403395	1	3.42528	5.57472e-33		10.7501	10.6366	11.2168	10.7805	10.6882	10.7386	13.0391	13.5697	13.5341	12.8281	13.2486	13.1706
AKR1C1	ENSG00000187134	ENSG00000187134	14377	1.61483	4.09426e-05	0.278456	1	1.65078	2.89537e-05	0.0359526	1	1.37232	0.000647812		12.7	12.7079	13.4337	13.6271	13	12.76	14.3459	14.0051	14.0407	14.3345	13.9289	14.2027
RPS3	ENSG00000149273	ENSG00000149273	18102.2	0.635298	0.0293155	-0.0936996	1	0.356348	0.265466	-0.278949	1	0.450048	0.146088		13.9089	13.8664	14.0689	14.0504	13.8184	13.7691	14.0967	14.5938	14.4631	13.9641	14.5025	14.0669
TMED10	ENSG00000170348	ENSG00000170348	21811.8	-0.284637	0.0783221	-0.0546322	1	-0.380612	0.0153632	-0.0959749	1	-0.32598	0.0420286		14.562	14.5019	14.5301	14.5891	14.4246	14.4572	14.3078	14.3438	14.3386	14.2474	14.375	14.157
RANBP2	ENSG00000153201	ENSG00000153201	23951.4	-0.219752	0.416767	-0.168077	1	-0.301113	0.254931	-0.0813609	1	-0.133036	0.650132		14.779	14.6695	14.5246	14.6121	14.4849	14.5299	14.7026	14.38	14.4095	14.679	14.3583	14.2715
PARVA	ENSG00000197702	ENSG00000197702	11262.5	-1.74121	2.49007e-19	0.0287231	1	-1.52841	5.52449e-15	0.212793	1	-1.55714	1.50679e-15		13.8728	13.8792	13.7091	13.5299	13.9785	13.9697	12.6443	12.5761	12.5824	12.7083	12.7226	12.7967
HLA-C	ENSG00000204525	ENSG00000204525	18137.2	-0.457627	0.25234	-0.037498	1	-0.515575	0.195485	-0.0579484	1	-0.478077	0.237042		14.2275	14.3775	14.283	14.3085	14.2622	14.2405	13.4859	14.1984	14.1086	13.4077	13.9025	14.3087
NRG1	ENSG00000157168	ENSG00000157168	24233.1	0.238944	0.595185	-0.274413	1	0.703812	0.0754652	0.464869	1	0.978225	0.00988659		14.5752	14.1073	14.4374	13.8477	13.9557	14.6254	14.8315	14.2968	14.4818	15.1783	14.6791	14.7596
HMGA1	ENSG00000137309	ENSG00000137309	10267.5	2.11325	2.00507e-19	0.0613221	1	1.96651	7.90766e-17	-0.146737	1	1.90519	7.37021e-16		12.0649	12.371	12.4283	12.2583	12.3962	12.3597	13.5794	13.901	13.8565	13.6684	13.9037	13.4103
RPS13	ENSG00000110700	ENSG00000110700	19312	0.581674	0.0605051	-0.28357	1	0.226397	0.525012	-0.355277	1	0.509967	0.11005		13.9939	13.8938	14.3675	14.0807	13.7519	13.8624	14.2195	14.7598	14.516	14.176	14.4814	14.098
PDGFRB	ENSG00000113721	ENSG00000113721	19965.7	0.0983219	0.843395	0.0451935	1	0.323491	0.476077	0.225169	1	0.278297	0.54997		14.1235	14.2044	14.2226	14.2509	14.2691	14.1229	13.7295	14.4354	14.4551	13.7947	14.3889	14.8285
ENC1	ENSG00000171617	ENSG00000171617	7983.15	-2.87752	9.79015e-27	-0.0314841	1	-2.47152	9.03896e-20	0.406006	1	-2.44003	2.57919e-19		13.6511	13.1683	13.3619	13.2919	13.0828	13.7002	11.4607	11.3583	11.4036	11.5055	11.5513	11.8988
SERINC3	ENSG00000132824	ENSG00000132824	22039.8	0.216801	0.455037	-0.132037	1	0.0902077	0.783109	-0.126594	1	0.222245	0.452805		14.4397	14.3264	14.394	14.3557	14.2779	14.2491	14.2112	14.7035	14.6457	14.1847	14.5334	14.5944
FER1L6	ENSG00000214814	ENSG00000214814	6562.98	5.62343	2.20441e-16	-0.448927	1	5.68765	1.16492e-16	0.0642257	1	6.13658	2.87312e-19		8.59855	8.71263	9.60091	8.76553	8.7766	8.98943	13.349	12.5081	12.8162	13.5439	13.0824	11.6896
UBA1	ENSG00000130985	ENSG00000130985	12442.8	-1.07738	2.63321e-13	0.141289	1	-1.00591	1.28801e-11	0.0714741	1	-1.1472	6.19073e-15		13.8675	13.932	13.7312	14.0469	13.9212	13.8733	13.174	13.0525	13.0358	13.1651	13.1091	13.1383
YWHAB	ENSG00000166913	ENSG00000166913	13460.7	-1.16751	6.63344e-17	-0.0172316	1	-1.19519	1.39761e-17	-0.0276741	1	-1.17796	4.05613e-17		14.0382	14.0692	13.9812	13.9564	14.0303	14.0635	13.1617	13.2464	13.2081	13.2552	13.2419	13.0528
PLAU	ENSG00000122861	ENSG00000122861	21965.5	-0.662563	0.0071652	-0.0481654	1	-0.386873	0.147938	0.27569	1	-0.338707	0.216235		14.295	14.53	14.8653	14.4937	14.4587	14.6991	14.1016	14.0479	14.2248	14.2687	14.4115	14.263
VDAC1	ENSG00000213585	ENSG00000213585	19155.4	0.282885	0.3067	-0.0172734	1	-0.0891584	0.782108	-0.372043	1	-0.071885	0.828641		14.2149	14.1954	14.1394	14.3536	14.0504	14.0856	14.1253	14.5517	14.4313	13.9312	14.321	14.0776
RPL21	ENSG00000122026	ENSG00000122026	18432.8	0.581463	0.0826061	-0.11582	1	0.264303	0.483131	-0.317161	1	0.380123	0.292404		13.9614	13.85	14.1881	14.158	13.7428	13.8394	14.0341	14.7126	14.4219	13.9387	14.4323	14.1603
SCRN1	ENSG00000136193	ENSG00000136193	18602.3	-0.601086	6.30409e-06	-0.044049	1	-0.679489	2.84088e-07	-0.0784026	1	-0.63544	1.76519e-06		14.4607	14.3778	14.3177	14.3049	14.3225	14.4339	13.8976	14.0024	13.981	13.8827	13.9093	13.9283
RPL8	ENSG00000161016	ENSG00000161016	16828.2	0.582506	0.0737188	0.0167125	1	0.311856	0.385056	-0.27065	1	0.295143	0.416207		13.798	13.8971	13.8569	13.8836	13.8694	13.8357	13.843	14.4567	14.4	13.7027	14.406	13.9923
XRCC6	ENSG00000196419	ENSG00000196419	15856.8	-0.801404	5.10614e-07	-0.0915107	1	-0.900173	1.47096e-08	-0.098769	1	-0.808663	4.31931e-07		14.2448	14.2147	14.194	14.2137	14.0752	14.1624	13.5785	13.7222	13.6455	13.5662	13.72	13.4426
TALDO1	ENSG00000177156	ENSG00000177156	8415.26	-2.01782	1.37207e-08	0.203816	1	-1.86737	2.00166e-07	0.15045	1	-2.07119	6.04673e-09		13.4829	13.5592	12.9631	13.5468	13.5358	13.4631	11.592	12.1903	11.9891	11.55	12.0303	12.4052
RPL14	ENSG00000188846	ENSG00000188846	18201	0.725	0.00664507	-0.103866	1	0.409969	0.159434	-0.315031	1	0.513835	0.0686405		13.8666	13.7632	14.1242	14.0659	13.717	13.752	14.2327	14.6144	14.4542	14.1656	14.4208	14.0311
MYO1B	ENSG00000128641	ENSG00000128641	22007.1	-0.0444191	0.899741	-0.0463788	1	-0.181799	0.573317	-0.13738	1	-0.13542	0.684874		14.5588	14.4266	14.4127	14.5525	14.2801	14.4558	14.65	14.2346	14.3849	14.5452	14.4013	14.0045
NPTN	ENSG00000156642	ENSG00000156642	13548.1	-0.850776	0.000188437	0.0533022	1	-1.03245	4.35213e-06	-0.181672	1	-1.08575	1.19776e-06		14.0744	13.9878	13.8404	14.0476	13.9775	14.0047	13.1316	13.5036	13.4388	12.9971	13.3185	13.3826
CDK6	ENSG00000105810	ENSG00000105810	9716.05	-1.85009	1.29018e-24	0.0187776	1	-1.77518	1.29085e-22	0.07491	1	-1.79396	4.43424e-23		13.6186	13.6566	13.6246	13.7025	13.6317	13.6054	12.2531	12.4131	12.3299	12.2145	12.2999	12.5983
SAR1A	ENSG00000079332	ENSG00000079332	15381.1	-0.655639	0.00380246	-0.0112981	1	-0.720069	0.0014368	-0.0644304	1	-0.708771	0.00172979		14.1256	14.1187	14.0996	14.2582	14.0496	13.9942	13.391	13.7862	13.7347	13.42	13.6635	13.7132
GBE1	ENSG00000114480	ENSG00000114480	19561.8	0.786512	5.97688e-09	-0.0209769	1	0.535057	0.000140589	-0.251455	1	0.556034	7.09118e-05		14.0544	14.032	13.8644	14.004	13.9255	13.9859	14.4955	14.5661	14.5719	14.3635	14.4023	14.3238
MVP	ENSG00000013364	ENSG00000013364	9831.36	-1.38081	2.97696e-13	0.246451	1	-1.2165	2.16533e-10	0.164304	1	-1.46296	9.80334e-15		13.4056	13.7187	13.3871	13.8693	13.6268	13.5655	12.551	12.5453	12.5485	12.5844	12.7167	12.6701
PHACTR2	ENSG00000112419	ENSG00000112419	8701.8	-2.16051	2.73779e-13	-0.0944552	1	-2.06334	4.13631e-12	0.0971712	1	-1.96888	4.14936e-11		13.7925	13.6	13.0897	13.1261	13.527	13.6625	12.0304	11.9222	12.0754	11.9949	11.8642	12.3152
PAG1	ENSG00000076641	ENSG00000076641	14728.7	1.20046	0.00355855	-0.335452	1	0.972077	0.0227697	-0.22838	1	1.30753	0.00146697		12.8514	12.9204	13.9716	13.4058	13.0096	12.9714	14.3344	14.1864	14.1682	14.1128	13.9708	14.1051
MTPN	ENSG00000105887	ENSG00000105887	17935.7	-0.111259	0.726066	0.0419077	1	-0.336205	0.238132	-0.224946	1	-0.378113	0.177546		14.3088	14.209	14.0405	14.3086	14.1451	14.2043	13.8248	14.2347	14.2307	13.679	14.0886	14.0522
MBNL1	ENSG00000152601	ENSG00000152601	15120.4	-0.970748	1.95259e-13	-0.161802	1	-1.07988	2.38582e-16	-0.109129	1	-0.918076	4.90614e-12		14.2484	14.121	14.2411	14.0756	14.0586	14.1274	13.483	13.515	13.551	13.4914	13.4877	13.34
GPRC5A	ENSG00000013588	ENSG00000013588	12162.8	-0.566803	0.53498	0.303524	1	-0.498765	0.597181	0.0680379	1	-0.802289	0.368555		13.7113	13.9569	12.9791	13.7787	13.9448	13.7893	12.2653	13.5388	13.4556	12.157	13.129	13.8842
NDST1	ENSG00000070614	ENSG00000070614	10081.4	-1.61859	2.30006e-17	0.194274	1	-1.4089	2.90598e-13	0.20969	1	-1.60318	5.38011e-17		13.6006	13.7818	13.366	13.6346	13.8368	13.7357	12.4672	12.4825	12.4385	12.5463	12.5112	12.7372
TMED2	ENSG00000086598	ENSG00000086598	23851.8	-0.0440176	0.862219	0.00853676	1	-0.0180904	0.94939	0.0259272	1	-0.0266271	0.921838		14.6105	14.5356	14.4995	14.6644	14.4829	14.5106	14.4026	14.6358	14.5047	14.3626	14.5404	14.6842
BICC1	ENSG00000122870	ENSG00000122870	13901.4	-1.15068	7.54632e-05	-0.129687	1	-1.05304	0.00035287	0.0976389	1	-0.923351	0.00201751		14.1932	14.1073	13.943	13.8455	14.0475	14.0685	13.5631	12.9574	13.2128	13.6233	13.2361	13.0874
CCT3	ENSG00000163468	ENSG00000163468	11829.1	-1.07562	9.78157e-10	0.0573693	1	-1.18278	1.64924e-11	-0.107159	1	-1.24015	1.30995e-12		13.8729	13.8672	13.6879	13.9703	13.8007	13.7824	13.0675	13.0815	13.0096	13.0697	13.0543	12.7965
BACH1	ENSG00000156273	ENSG00000156273	15082.6	1.35373	3.12531e-07	-0.0736102	1	1.2785	1.69751e-06	-0.0752358	1	1.35211	3.51052e-07		13.2015	13.1182	13.4931	13.3525	13.1274	13.2076	14.5062	14.0369	14.1214	14.4417	14.0116	14.0511
MORF4L2	ENSG00000123562	ENSG00000123562	20393	-0.165888	0.449725	-0.044043	1	-0.276457	0.185263	-0.110569	1	-0.232414	0.278935		14.4707	14.3771	14.3377	14.4738	14.2788	14.3339	14.0911	14.3815	14.3438	14.0947	14.2211	14.2814
NACA	ENSG00000196531	ENSG00000196531	15850.4	0.785865	0.00910801	-0.239296	1	0.421574	0.203275	-0.36429	1	0.66087	0.0336738		13.6599	13.5293	13.9403	13.8693	13.3237	13.3976	14.0692	14.4387	14.3134	13.9096	14.2268	13.8942
CPD	ENSG00000108582	ENSG00000108582	31255.8	-0.291776	0.233881	-0.205007	1	-0.138238	0.612637	0.153538	1	0.0667687	0.82266		15.1024	14.8508	15.1388	14.8563	14.8343	14.9819	15.038	14.6798	14.7453	15.0345	14.7901	14.9807
ANKRD13A	ENSG00000076513	ENSG00000076513	7927.7	-2.42444	6.62767e-20	0.0576481	1	-2.3773	4.87206e-19	0.0471489	1	-2.43494	5.67727e-20		13.494	13.4164	13.1496	13.3741	13.3628	13.477	11.4324	11.8296	11.6946	11.3805	11.6365	11.9826
SPTAN1	ENSG00000197694	ENSG00000197694	10409.6	-1.43746	1.03777e-06	0.228434	1	-1.26111	2.51446e-05	0.176349	1	-1.48955	4.16629e-07		13.6662	13.8307	13.2373	13.3182	14.0058	13.882	12.6618	12.4599	12.6595	12.6798	12.6195	12.8371
NRP1	ENSG00000099250	ENSG00000099250	23152.6	-0.535993	0.120458	-0.142314	1	-0.391324	0.284336	0.144669	1	-0.24901	0.523178		14.6302	14.5507	14.8052	14.4534	14.5067	14.7176	14.5769	14.0228	14.1879	14.7121	14.3683	13.961
PHLDA1	ENSG00000139289	ENSG00000139289	38321	0.119899	0.717696	-0.172481	1	0.361463	0.223451	0.241564	1	0.533944	0.0567925		15.0336	15.0516	15.3485	14.8746	14.9967	15.2068	15.481	15.0052	15.1758	15.4806	15.2054	15.5181
MAP1LC3B	ENSG00000140941	ENSG00000140941	10339.9	1.40083	0.00188788	0.0794229	1	1.03337	0.0287254	-0.367459	1	0.953946	0.0457212		12.6746	12.8785	12.7037	12.5192	13.0102	12.8461	12.898	14.1053	13.9208	12.8024	13.7972	13.621
UBA52	ENSG00000221983	ENSG00000221983	15531.1	0.724668	0.0219167	0.0244033	1	0.339486	0.338979	-0.385183	1	0.315082	0.380773		13.6954	13.5313	13.8359	13.9009	13.5861	13.6197	13.7881	14.4486	14.2927	13.6849	14.1966	13.8564
TTC3	ENSG00000182670	ENSG00000182670	25200.8	0.387031	0.0450421	-0.000125665	1	0.372807	0.0570386	-0.0142247	1	0.372932	0.0571952		14.5107	14.4549	14.4565	14.5904	14.4446	14.3779	14.7721	14.7322	14.7378	14.6942	14.5662	14.9206
SKIC3	ENSG00000198677	ENSG00000198677	11957.2	-1.0625	1.33427e-11	-0.0938503	1	-1.26575	4.8533e-16	-0.203247	1	-1.1719	7.13435e-14		13.9563	13.8445	13.8198	13.9674	13.697	13.7367	13.1189	13.1402	13.1076	12.9667	13.0592	12.9216
HUWE1	ENSG00000086758	ENSG00000086758	18883.7	-0.541852	0.161746	0.157938	1	-0.13134	0.779172	0.410512	1	-0.289278	0.501032		14.2082	14.504	14.0268	13.8283	14.6502	14.4954	14.1062	13.7042	13.7982	14.2612	13.835	14.3501
NAV3	ENSG00000067798	ENSG00000067798	7100.64	-2.50403	2.95341e-14	0.127928	1	-2.52246	2.2379e-14	-0.0184255	1	-2.65039	8.24355e-16		13.3519	13.4897	12.4267	13.136	13.3502	13.3197	11.254	11.4087	11.5799	11.2336	11.5323	11.4452
FLRT2	ENSG00000185070	ENSG00000185070	11933	-1.19326	0.00305441	-0.0527846	1	-1.07324	0.00912385	0.120023	1	-1.02045	0.0137518		13.8822	14.0825	13.4886	13.658	13.9304	13.811	13.2967	12.726	12.8986	13.5007	13.0657	12.4288
STAG2	ENSG00000101972	ENSG00000101972	15172.1	1.02923	9.76779e-13	-0.268024	1	0.756653	3.23856e-07	-0.272579	1	1.02468	1.44335e-12		13.5586	13.4199	13.6039	13.3911	13.2981	13.3499	14.2059	14.2888	14.2908	14.0044	14.1696	14.0114
PICALM	ENSG00000073921	ENSG00000073921	16118	-0.649619	0.000428805	-0.0710802	1	-0.758105	3.30063e-05	-0.108487	1	-0.687025	0.000194646		14.3317	14.2719	13.9672	14.0484	14.1686	14.2256	13.6783	13.7603	13.7811	13.6209	13.6838	13.6914
ATL3	ENSG00000184743	ENSG00000184743	12998.8	-1.19511	4.76727e-07	-0.0281415	1	-1.01943	2.51725e-05	0.17568	1	-0.991289	4.30477e-05		13.9695	13.9705	13.9567	13.9579	13.9292	13.9481	13.4319	12.9478	12.9129	13.3615	13.0528	13.2936
MYL9	ENSG00000101335	ENSG00000101335	6629.63	-2.80829	0.000895796	0.37121	1	-2.06907	0.0193032	0.739215	1	-2.44028	0.00480125		12.9016	13.3311	12.3701	12.2421	13.6347	13.3555	10.2524	11.2744	11.1524	10.3946	11.0274	12.1841
TUBB4B	ENSG00000188229	ENSG00000188229	12448.7	-0.630032	0.133582	0.091792	1	-1.08143	0.00612597	-0.451397	1	-1.17322	0.00265243		13.8708	13.9183	13.6063	13.8798	13.8363	13.9025	12.7262	13.6646	13.4794	12.8935	13.4423	12.6533
ACO1	ENSG00000122729	ENSG00000122729	11101.2	-1.53508	3.37228e-21	-0.0266577	1	-1.33364	4.17295e-16	0.201437	1	-1.30699	1.60166e-15		13.7778	13.7475	13.8536	13.7997	13.7246	13.7969	12.8573	12.6085	12.6637	12.9616	12.7311	12.847
PDIA3	ENSG00000167004	ENSG00000167004	22479.1	0.152795	0.660094	0.0178648	1	0.293374	0.370233	0.140579	1	0.275509	0.405561		14.384	14.466	14.2308	14.2828	14.4651	14.3754	14.1275	14.6381	14.5846	14.2835	14.5099	14.845
TRPA1	ENSG00000104321	ENSG00000104321	6062.95	-3.71657	1.08286e-55	-0.0315393	1	-3.61791	1.31956e-52	0.0986553	1	-3.58637	1.05654e-51		13.1456	12.9257	12.9498	13.2315	12.7449	12.9328	10.4367	10.4488	10.4209	10.4235	10.2749	10.7339
NFAT5	ENSG00000102908	ENSG00000102908	20295.5	-0.543155	0.00828592	0.0627724	1	-0.315022	0.158996	0.228134	1	-0.377794	0.0831312		14.4526	14.5138	14.3095	14.2681	14.5398	14.5873	14.1276	13.9402	14.0626	14.2846	14.0551	14.2619
SEMA5A	ENSG00000112902	ENSG00000112902	28036.4	0.282678	0.351899	-0.0432002	1	0.446561	0.120674	0.163883	1	0.489762	0.0852802		14.5009	14.8001	14.5844	14.311	14.7695	14.6849	15.0504	14.6125	14.8005	15.104	14.8451	14.8926
GNAI2	ENSG00000114353	ENSG00000114353	12873.3	-0.849018	0.000159409	0.097399	1	-0.834821	0.00022515	0.0141965	1	-0.93222	3.08856e-05		13.8798	13.9534	13.7569	14.0318	13.8947	13.8775	13.0242	13.4018	13.3409	13.0497	13.3505	13.4004
BZW1	ENSG00000082153	ENSG00000082153	20843.2	0.306991	0.175597	-0.123776	1	0.14132	0.579167	-0.165672	1	0.265096	0.260666		14.2595	14.1473	14.4147	14.3832	14.0659	14.0999	14.3997	14.5515	14.5347	14.2838	14.4955	14.3473
CSPG4	ENSG00000173546	ENSG00000173546	12290.8	-0.79956	0.0104346	0.204987	1	-0.851263	0.00643071	-0.0517021	1	-1.05625	0.000520651		13.5906	14.1577	13.3936	13.6245	14.1221	13.9318	13.1777	13.2559	13.1595	13.0276	13.216	13.2338
RB1CC1	ENSG00000023287	ENSG00000023287	17438.7	0.96772	1.63559e-05	-0.281556	1	0.922584	4.68287e-05	-0.0451369	1	1.20414	5.28346e-08		13.7233	13.555	13.825	13.5846	13.4239	13.5291	14.6353	14.2256	14.2744	14.532	14.2997	14.2278
ADGRA2	ENSG00000020181	ENSG00000020181	13066.6	-1.10421	0.00615436	-0.158589	1	-1.17549	0.00356343	-0.0712801	1	-1.0169	0.0133338		13.8725	13.954	14.1658	13.8742	13.9136	13.8776	12.6974	13.3727	13.447	12.4852	13.2728	13.5148
KTN1	ENSG00000126777	ENSG00000126777	20963.5	0.0246398	0.947455	-0.168979	1	-0.145441	0.654858	-0.170081	1	0.023538	0.950895		14.5399	14.3991	14.241	14.4187	14.1722	14.237	14.6096	14.2634	14.3487	14.5494	14.2465	14.0378
NORAD	ENSG00000260032	ENSG00000260032	28530.3	0.265911	0.117593	-0.0615402	1	0.406876	0.0120184	0.140965	1	0.468416	0.00322432		14.6892	14.6385	14.71	14.5245	14.7266	14.651	14.8582	14.8414	14.9011	14.8933	14.9088	15.0888
APLP2	ENSG00000084234	ENSG00000084234	25470	-0.0726215	0.792114	0.080991	1	0.028077	0.928078	0.100699	1	-0.052914	0.858598		14.7243	14.7014	14.4316	14.4482	14.8216	14.7482	14.5283	14.6123	14.5841	14.6093	14.555	14.7645
DDB1	ENSG00000167986	ENSG00000167986	16912.6	-0.619077	0.000796257	0.0405351	1	-0.516353	0.00656423	0.102724	1	-0.556888	0.00307082		14.2295	14.2284	14.1712	14.2722	14.2187	14.226	13.741	13.7964	13.7823	13.7257	13.7005	14.069
LYST	ENSG00000143669	ENSG00000143669	25719.8	-0.0936795	0.734701	0.0444153	1	0.1805	0.491951	0.27418	1	0.136085	0.618441		14.6622	14.6826	14.5119	14.6442	14.6435	14.6709	14.6192	14.4724	14.5699	14.6949	14.4852	15.0073
IL1R1	ENSG00000115594	ENSG00000115594	22037.7	-0.176888	0.742636	-0.318993	1	0.184887	0.737413	0.361775	1	0.50388	0.303309		13.9566	13.9336	15.0665	14.475	14.0926	14.0663	14.589	14.1101	14.2255	14.71	14.4315	14.5973
ACLY	ENSG00000131473	ENSG00000131473	11102.6	-0.954424	0.000364602	0.22789	1	-0.860164	0.00159648	0.0942596	1	-1.08805	4.14539e-05		13.6136	13.7477	13.5094	13.9321	13.7776	13.6532	12.7291	13.0544	13.0572	12.691	13.0142	13.2819
BLTP2	ENSG00000007202	ENSG00000007202	13190	-1.0434	8.25178e-06	0.0480424	1	-0.884932	0.000212124	0.158466	1	-0.932974	8.63834e-05		13.9838	14.0448	13.7692	13.853	14.0499	14.0086	13.3984	13.0075	13.1718	13.5054	13.2917	13.1044
GARS1	ENSG00000106105	ENSG00000106105	14037.6	0.890473	0.0228928	0.113146	1	0.787838	0.0496261	-0.102635	1	0.674692	0.100204		13.4159	13.4665	13.3078	13.5625	13.4615	13.4006	13.495	14.2828	14.1615	13.3624	13.8871	14.3864
SP3	ENSG00000172845	ENSG00000172845	13333.3	1.313	1.12997e-09	-0.161825	1	1.23526	1.37275e-08	-0.0777423	1	1.39708	8.93043e-11		13.0737	12.8816	13.3917	13.1344	12.9374	12.9988	14.1593	13.9545	14.0742	14.0165	14.0318	13.9773
NID2	ENSG00000087303	ENSG00000087303	15006.6	-0.904963	0.00825637	0.0763692	1	-0.405189	0.294936	0.499773	1	-0.481558	0.203447		13.8869	14.1702	14.0322	14.0265	14.2786	13.9393	13.2115	13.4841	13.4856	13.4747	13.3503	14.2114
HECTD1	ENSG00000092148	ENSG00000092148	25985.6	0.119092	0.579545	-0.11706	1	0.026388	0.917764	-0.0927035	1	0.143448	0.505809		14.7378	14.7167	14.5008	14.5679	14.5646	14.5904	14.871	14.6527	14.6868	14.7626	14.5731	14.6826
DDX6	ENSG00000110367	ENSG00000110367	20492.2	-0.521891	0.000125491	-0.120322	1	-0.351897	0.0141255	0.169994	1	-0.231576	0.128019		14.552	14.4501	14.4501	14.4337	14.3369	14.4255	14.1407	14.0961	14.1165	14.1998	14.1722	14.3297
NF2	ENSG00000186575	ENSG00000186575	7761.61	-2.19185	1.33656e-38	0.115689	1	-2.07017	2.39677e-34	0.121677	1	-2.18586	2.7258e-38		13.3177	13.4468	13.1132	13.4347	13.286	13.4342	11.8076	11.7867	11.7103	11.8385	11.9403	11.7564
TNFRSF12A	ENSG00000006327	ENSG00000006327	10638.5	-1.52267	5.20337e-11	-0.0686795	1	-1.39536	2.64413e-09	0.127312	1	-1.32668	1.66613e-08		13.8725	13.7068	13.6477	13.6296	13.6014	13.8416	12.8898	12.578	12.517	12.9771	12.5957	12.6678
COTL1	ENSG00000103187	ENSG00000103187	6683.53	-2.99977	6.01348e-14	0.233963	1	-2.6224	8.98218e-11	0.377363	1	-2.85637	1.14454e-12		13.0065	13.3576	12.6714	12.9663	13.3918	13.2703	10.5747	11.1765	11.0554	10.6431	11.0799	11.6481
MKLN1	ENSG00000128585	ENSG00000128585	19584.7	0.664413	0.032812	-0.148323	1	0.814264	0.0077997	0.149851	1	0.962587	0.00131778		13.9054	13.8593	14.1122	13.9201	13.7772	13.8934	14.7187	14.1533	14.3308	14.8642	14.3453	14.2909
ESYT1	ENSG00000139641	ENSG00000139641	11604.1	-0.899187	2.391e-05	0.173298	1	-0.960056	6.31741e-06	-0.0608689	1	-1.13335	6.25055e-08		13.7051	13.8984	13.5037	13.8938	13.8498	13.7725	12.9361	13.1961	13.0934	12.8606	13.0948	13.1408
ZFP36L1	ENSG00000185650	ENSG00000185650	11418.8	1.35967	1.16011e-05	0.0985526	1	1.18638	0.000172337	-0.173287	1	1.08783	0.000645608		12.6477	12.8729	13.1	12.7365	13.1378	12.9564	13.388	14.0216	14.0279	13.4735	13.7426	13.9105
NOTCH2	ENSG00000134250	ENSG00000134250	20763.8	-0.108232	0.780773	0.116253	1	-0.142693	0.713998	-0.0344606	1	-0.258946	0.479594		14.4196	14.502	14.1063	14.3182	14.5117	14.475	14.5689	14.0456	14.1507	14.5434	14.2021	13.934
FADS2	ENSG00000134824	ENSG00000134824	6565.83	-1.87577	0.000172216	0.126607	1	-1.44165	0.00534273	0.434119	1	-1.56826	0.0021837		12.7336	12.758	13.3576	13.6395	12.7859	12.4979	11.4485	11.8386	11.7013	11.3893	11.6027	12.539
ABCC4	ENSG00000125257	ENSG00000125257	8854.9	-2.01531	1.5503e-44	-0.041577	1	-1.92995	1.01304e-40	0.0853635	1	-1.88837	5.63678e-39		13.5351	13.6133	13.4475	13.3749	13.624	13.4973	12.0915	12.0842	12.1779	12.2025	12.1661	12.156
PTK7	ENSG00000112655	ENSG00000112655	14388.6	-0.696779	0.0529784	0.0970892	1	-0.69311	0.0566031	0.00366895	1	-0.790199	0.0273013		13.8969	13.9963	14.0631	14.0497	14.1277	13.9915	13.0455	13.6972	13.6331	12.9866	13.5388	13.8144
LRRC59	ENSG00000108829	ENSG00000108829	14571.7	-0.54153	0.0190709	0.153527	1	-0.522003	0.0259197	0.0195264	1	-0.67553	0.00285731		14.0655	14.035	13.7462	14.1545	13.9941	14.0508	13.4914	13.6988	13.5273	13.3775	13.5823	13.7744
KLHL5	ENSG00000109790	ENSG00000109790	11526.3	-1.42692	1.40376e-09	-0.219829	1	-1.26662	1.13314e-07	0.160302	1	-1.04679	1.60125e-05		14.0731	13.8338	13.7185	13.5571	13.7453	13.8515	13.1168	12.6658	12.8019	13.1028	12.8877	12.9579
GNG11	ENSG00000127920	ENSG00000127920	15065.5	-0.825966	0.00335457	-0.198199	1	-0.870901	0.0020216	-0.0449348	1	-0.672701	0.0211358		13.9702	13.9651	14.477	14.1843	13.9117	13.9465	13.6703	13.5152	13.5419	13.6368	13.7085	13.24
CEMIP2	ENSG00000135048	ENSG00000135048	12674.7	-1.04978	8.06307e-05	0.0066667	1	-0.916068	0.000742076	0.133714	1	-0.922735	0.000669894		14.0512	13.932	13.6674	13.8154	13.8625	14.0114	13.3468	12.9907	13.0963	13.5298	13.1367	13.0026
COL18A1	ENSG00000182871	ENSG00000182871	23122.1	-0.106991	0.777366	-0.0522471	1	-0.0573218	0.889231	0.0496692	1	-0.00507468	0.992612		14.2589	14.5124	14.7578	14.4654	14.618	14.3775	14.2518	14.5596	14.5232	14.1593	14.4197	14.7926
VEGFC	ENSG00000150630	ENSG00000150630	7918.41	-1.81886	1.40556e-07	0.149554	1	-1.87567	6.05115e-08	-0.0568031	1	-2.02522	3.97167e-09		13.4839	13.5756	12.5524	12.9969	13.5255	13.5874	12.0773	11.9704	11.9747	12.0237	11.8754	12.0084
HTRA1	ENSG00000166033	ENSG00000166033	10769.6	-1.34874	5.44872e-14	0.0219589	1	-1.41259	3.47732e-15	-0.0638589	1	-1.43455	1.16739e-15		13.6809	13.8625	13.6275	13.559	13.8958	13.7532	12.6899	12.8179	12.8191	12.775	12.7736	12.6499
PSG5	ENSG00000204941	ENSG00000204941	7300.02	-2.41265	0.0104566	0.00342591	1	-2.00757	0.0392987	0.405081	1	-2.01099	0.0389943		13.377	13.2725	12.9186	13.3151	13.0023	13.282	10.4022	11.7859	11.8155	10.2652	11.4344	12.5309
KDELR2	ENSG00000136240	ENSG00000136240	16390.8	-0.429171	0.00651905	0.154977	1	-0.526049	0.000704274	-0.0968782	1	-0.681026	6.55335e-06		14.1865	14.1227	14.0295	14.1641	14.2903	14.2206	13.7098	13.8551	13.8636	13.6637	13.7463	13.8181
MSRB3	ENSG00000174099	ENSG00000174099	7619.82	-2.35825	2.20317e-22	-0.0383809	1	-2.35536	3.18783e-22	0.00288566	1	-2.31698	1.60156e-21		13.4424	13.347	13.2147	13.3147	13.2681	13.3452	11.4147	11.7724	11.8186	11.3807	11.7382	11.8778
GEM	ENSG00000164949	ENSG00000164949	7184.95	3.20537	1.17851e-22	0.0403605	1	2.88779	2.05649e-18	-0.31758	1	2.84743	5.78476e-18		10.8299	10.8737	11.4989	11.382	11.0128	10.9702	13.369	13.3288	13.3901	13.3391	13.2266	12.7075
EID1	ENSG00000255302	ENSG00000255302	10004.3	-1.40516	1.23545e-10	0.0251647	1	-1.44543	4.0078e-11	-0.0402733	1	-1.47059	1.64111e-11		13.6451	13.4563	13.7573	13.7688	13.5496	13.6041	12.6745	12.6013	12.6299	12.6171	12.8182	12.3374
TMTC3	ENSG00000139324	ENSG00000139324	9427.07	-1.46531	6.68199e-10	-0.0650773	1	-1.4828	4.86802e-10	-0.0174834	1	-1.41772	2.92753e-09		13.7517	13.4874	13.4562	13.6885	13.4104	13.4569	12.8107	12.35	12.396	12.6236	12.4894	12.4623
ERRFI1	ENSG00000116285	ENSG00000116285	9051.75	2.32812	4.24527e-34	-0.085208	1	1.99641	4.24917e-25	-0.331717	1	2.08161	2.92058e-27		12.0455	11.9675	12.1005	11.9102	12.0025	12.0347	13.8108	13.5856	13.6428	13.6759	13.2443	13.3429
RPLP2	ENSG00000177600	ENSG00000177600	13678.4	0.824997	0.0125959	0.0150556	1	0.485567	0.176757	-0.33943	1	0.470511	0.193868		13.3833	13.4105	13.5703	13.5807	13.4517	13.3612	13.5397	14.3111	14.1449	13.4689	14.1027	13.7359
ACTR2	ENSG00000138071	ENSG00000138071	10134.8	-1.57926	2.83036e-10	0.0593175	1	-1.38257	5.08564e-08	0.196689	1	-1.44189	1.18081e-08		13.6842	13.7396	13.4794	13.3246	13.8779	13.7756	12.5308	12.5358	12.527	12.492	12.5449	12.9049
HIVEP2	ENSG00000010818	ENSG00000010818	14046.9	1.27459	8.8366e-08	-0.0755807	1	1.25004	1.84675e-07	-0.0245533	1	1.32562	2.71025e-08		13.2841	13.2841	13.0504	12.8548	13.2162	13.3524	14.1457	14.0728	14.1188	14.0845	13.8906	14.2768
UST	ENSG00000111962	ENSG00000111962	6267.1	-2.69532	1.15599e-10	-0.221554	1	-2.77735	3.45788e-11	-0.0820276	1	-2.55579	1.30738e-09		13.6255	13.0256	12.3759	12.4646	12.9928	13.2601	11.4106	11.0635	11.1469	11.4214	11.2022	10.7732
MRPS6	ENSG00000243927	ENSG00000243927	7331.11	3.2353	1.28635e-41	0.0189145	1	2.84375	4.20927e-32	-0.39155	1	2.82484	9.43543e-32		11.0683	11.2466	11.1248	11.1735	11.0533	11.2469	13.5222	13.3445	13.3874	13.4919	12.8943	12.8732
SPTBN1	ENSG00000115306	ENSG00000115306	12968.5	-0.955072	0.000484549	0.122531	1	-0.799517	0.00446614	0.155555	1	-0.922048	0.000849734		13.8008	14.0814	13.7069	13.5752	14.1878	14.0411	13.058	13.2345	13.3011	13.2213	13.205	13.4796
PLS3	ENSG00000102024	ENSG00000102024	9563.73	-1.33376	1.18295e-09	-0.0902384	1	-1.56008	8.18722e-13	-0.226324	1	-1.46984	1.79295e-11		13.7392	13.6269	13.3979	13.6526	13.4271	13.5002	12.4357	12.771	12.7208	12.3672	12.6546	12.4577
RASSF8	ENSG00000123094	ENSG00000123094	18202.6	0.654813	0.0416417	-0.399369	1	0.633171	0.0521087	-0.0216422	1	1.03254	0.000753149		13.9444	13.7131	14.0841	13.6112	13.5045	13.8096	14.6668	14.1643	14.2768	14.6784	14.3343	14.0142
RPS15	ENSG00000115268	ENSG00000115268	18882.9	0.229973	0.425753	-0.0578451	1	-0.0777112	0.815566	-0.307684	1	-0.0198661	0.957573		14.1491	14.0781	14.2986	14.1734	14.1357	14.1047	14.011	14.5314	14.4171	13.9419	14.3201	14.0789
RPS11	ENSG00000142534	ENSG00000142534	18459.4	0.489666	0.075636	-0.0958251	1	0.19192	0.54418	-0.297746	1	0.287745	0.339109		13.9624	13.883	14.2601	14.0422	13.9268	13.9685	14.0481	14.6246	14.441	14.0675	14.3152	14.1507
PLOD1	ENSG00000083444	ENSG00000083444	18227	0.498442	0.00961592	0.28182	1	0.38426	0.0557046	-0.114181	1	0.10244	0.668563		13.9956	14.0516	13.7398	14.2583	14.084	14.0499	14.214	14.3087	14.3393	14.1197	14.2515	14.2453
ITPRID2	ENSG00000138434	ENSG00000138434	18616.4	-0.0549303	0.838661	0.00578408	1	-0.315952	0.165606	-0.261022	1	-0.321736	0.157466		14.387	14.3343	13.9547	14.2428	14.244	14.2494	14.214	14.2107	14.182	14.1035	14.0602	13.8801
SOX4	ENSG00000124766	ENSG00000124766	8288.84	2.29703	6.9786e-16	-0.330469	1	1.82932	2.77408e-10	-0.467703	1	2.15979	4.56148e-14		12.0357	11.843	12.0016	11.4566	11.9167	11.82	13.5932	13.6392	13.554	13.4574	13.42	12.7253
RPL30	ENSG00000156482	ENSG00000156482	16054.1	0.577751	0.0831816	-0.185048	1	0.237182	0.533227	-0.340569	1	0.42223	0.23285		13.7491	13.5465	14.1042	13.9212	13.4749	13.6428	13.9412	14.4509	14.2589	13.8525	14.2288	13.8496
WSB1	ENSG00000109046	ENSG00000109046	12263.2	1.38644	1.3039e-10	-0.0150124	1	1.21431	2.82077e-08	-0.172137	1	1.22932	1.80202e-08		12.9303	12.9004	13.1275	13.0365	12.9528	12.95	13.8235	14.0663	14.0094	13.5349	13.9136	14.0299
DIPK2A	ENSG00000181744	ENSG00000181744	6573.27	2.65235	8.8961e-21	-0.0130575	1	2.0487	1.28629e-12	-0.603646	1	2.06176	8.51601e-13		11.4311	11.3007	11.5551	11.4297	11.3649	11.4785	12.7823	13.5095	13.4981	12.6454	13.1372	12.7287
FOSL2	ENSG00000075426	ENSG00000075426	17236.3	0.845043	4.97924e-05	-0.0385071	1	0.851551	4.65162e-05	0.00650829	1	0.890058	1.88926e-05		13.7995	13.6762	13.6758	13.5627	13.7248	13.7782	14.1766	14.3928	14.3672	14.1394	14.2329	14.5489
CRKL	ENSG00000099942	ENSG00000099942	10873.5	1.35496	1.68841e-07	0.100769	1	0.981348	0.000251035	-0.373615	1	0.880579	0.00117459		12.951	12.8449	12.8093	12.9482	12.9185	12.9488	13.3768	14.0241	13.9804	13.3052	13.676	13.6548
CSF1	ENSG00000184371	ENSG00000184371	7389.72	-1.97897	0.011675	0.342265	1	-1.3588	0.102451	0.620172	1	-1.70107	0.0352786		13.0812	13.4781	12.3939	13.1683	13.5505	13.2081	10.9549	11.9756	11.8647	11.054	11.6938	12.8164
SEC24A	ENSG00000113615	ENSG00000113615	13273.4	1.33888	1.02595e-13	0.0837088	1	1.16436	1.7293e-10	-0.174511	1	1.08066	3.65545e-09		13.1958	13.1072	13.0689	13.1199	13.1841	13.239	13.9824	14.1156	14.1098	13.79	13.8404	14.1631
NFE2L1	ENSG00000082641	ENSG00000082641	19550	-0.133639	0.682976	0.0863034	1	0.0782292	0.825436	0.211868	1	-0.00807427	0.986004		14.3364	14.304	14.0674	14.4065	14.2115	14.2836	14.064	14.2178	14.1571	14.0551	14.0959	14.6425
CMTM6	ENSG00000091317	ENSG00000091317	8707.5	-1.69259	3.82003e-20	-0.0213807	1	-1.65799	3.12161e-19	0.034599	1	-1.63661	8.95945e-19		13.5992	13.5131	13.2839	13.5169	13.4689	13.382	12.2958	12.3269	12.2224	12.3581	12.418	12.1173
RPS7	ENSG00000171863	ENSG00000171863	20404.4	0.144656	0.683317	-0.216529	1	-0.110215	0.768868	-0.254871	1	0.106315	0.779542		14.2381	14.1866	14.5508	14.2732	14.1252	14.1486	14.0795	14.7193	14.4322	14.0789	14.4741	14.1857
DNAJC13	ENSG00000138246	ENSG00000138246	15482.4	-0.838619	2.2035e-05	-0.210808	1	-0.759597	0.000152197	0.0790227	1	-0.548788	0.00842321		14.2455	14.1855	14.1596	14.0604	14.0113	14.064	13.7722	13.4939	13.5236	13.8572	13.4943	13.5912
EIF3A	ENSG00000107581	ENSG00000107581	23248.3	0.0627381	0.764264	-0.097943	1	-0.0632827	0.769414	-0.126021	1	0.0346603	0.878888		14.5193	14.5293	14.5117	14.4632	14.405	14.4832	14.6222	14.5155	14.5534	14.5766	14.5421	14.2861
ANPEP	ENSG00000166825	ENSG00000166825	14518.1	-0.601268	0.238882	0.15364	1	-0.225491	0.699633	0.375777	1	-0.379131	0.493712		13.5492	14.1319	13.9366	13.8207	14.1888	13.9855	12.972	13.6769	13.6422	13.0163	13.5049	14.3057
HSPA13	ENSG00000155304	ENSG00000155304	13443.2	1.37569	6.06489e-11	-0.0758756	1	1.25276	3.84458e-09	-0.122927	1	1.32864	3.34852e-10		13.2481	13.0159	13.0844	13.2054	12.9335	13.0521	14.3084	13.97	13.9676	14.1236	14.0055	13.8672
LTBP1	ENSG00000049323	ENSG00000049323	15168.2	0.267102	0.616851	-0.122692	1	0.407584	0.429067	0.140481	1	0.530276	0.289148		13.2195	13.3434	14.3449	14.0771	13.5054	13.2724	14.0319	13.781	14.011	14.0789	14.1159	13.9409
ADAMTS4	ENSG00000158859	ENSG00000158859	5397.61	4.89831	3.47836e-23	0.352044	1	5.50755	4.53318e-29	0.609242	1	5.1555	1.26853e-25		9.17233	9.24029	9.04232	9.3224	9.16401	9.521	12.2214	12.5949	12.5627	11.7824	12.2694	13.81
PHF3	ENSG00000118482	ENSG00000118482	12605.8	1.27899	3.14286e-11	-0.227747	1	1.01831	2.27266e-07	-0.260684	1	1.24606	1.25291e-10		13.1776	13.0161	13.1732	13.0806	12.783	13.0264	14.085	13.9929	14.0202	14.0045	13.8359	13.6625
TM4SF1	ENSG00000169908	ENSG00000169908	8749.46	2.08191	1.69035e-08	-0.137742	1	2.34972	1.62452e-10	0.267804	1	2.48746	1.0292e-11		11.9184	11.8668	12.039	12.0152	11.8984	11.6095	13.4869	13.3849	13.3432	13.0191	13.2116	14.2131
ABL2	ENSG00000143322	ENSG00000143322	21187.5	0.012631	0.973174	-0.0125874	1	-0.151909	0.611568	-0.16454	1	-0.139321	0.645837		14.4981	14.5038	14.1391	14.1017	14.4072	14.59	14.3798	14.4215	14.4039	14.3671	14.3125	14.168
AFF4	ENSG00000072364	ENSG00000072364	24366.8	0.126791	0.615149	0.0164327	1	0.212691	0.376709	0.0859001	1	0.196258	0.421656		14.5718	14.5415	14.3949	14.3244	14.5954	14.6093	14.5035	14.6192	14.656	14.5238	14.586	14.8318
MPZL1	ENSG00000197965	ENSG00000197965	14520.5	-0.504158	0.0123413	0.112575	1	-0.544644	0.00682104	-0.0404866	1	-0.657219	0.000836067		14.0319	14.1098	13.7031	14.0506	14.0372	14.04	13.6571	13.5821	13.5763	13.5634	13.4735	13.686
MOXD1	ENSG00000079931	ENSG00000079931	9937.13	-1.09878	0.0225172	-0.0185215	1	-1.0805	0.026565	0.0182785	1	-1.06198	0.0298063		13.4632	13.3063	13.8325	13.81	13.3286	13.43	12.0218	13.0795	12.9593	12.1459	12.8157	13.1753
EMP1	ENSG00000134531	ENSG00000134531	18837.2	-0.0194804	0.967221	-0.155713	1	-0.164384	0.672568	-0.144904	1	-0.0086714	0.987038		14.2222	14.1332	14.3872	14.1552	14.036	14.2272	13.8475	14.4427	14.3402	13.7074	14.2907	14.3118
REV3L	ENSG00000009413	ENSG00000009413	13402.8	-0.942418	7.38016e-06	-0.129858	1	-0.883696	3.21711e-05	0.0587224	1	-0.753839	0.000485798		13.9473	13.9402	14.0974	13.9553	13.9695	13.7749	13.1781	13.363	13.436	13.2201	13.2666	13.5899
MTCH1	ENSG00000137409	ENSG00000137409	16964.2	-0.278365	0.237661	0.0667184	1	-0.305858	0.19427	-0.027493	1	-0.372577	0.103794		14.2333	14.2723	13.8347	14.1716	14.208	14.1535	13.8511	14.0277	13.917	13.81	13.9527	13.9758
DNAJC3	ENSG00000102580	ENSG00000102580	23029.3	0.42658	0.0216733	-0.0634871	1	0.633505	0.000384493	0.206925	1	0.696992	7.94254e-05		14.3677	14.258	14.2318	14.3358	14.1826	14.2075	14.6412	14.5489	14.5685	14.6771	14.5909	14.9071
HSPA1B	ENSG00000204388	ENSG00000204388	5267.6	2.98649	0.00011048	0.0186764	1	2.52183	0.00143408	-0.464659	1	2.50316	0.00156338		10.8887	10.8917	10.6122	10.9379	10.7581	10.7443	11.2046	13.4024	13.1919	11.4922	12.9596	12.7878
TPBG	ENSG00000146242	ENSG00000146242	18476.4	0.275755	0.394428	0.0426002	1	0.152484	0.665864	-0.12327	1	0.109884	0.766009		14.0376	14.0511	14.151	14.3153	13.9352	14.0478	14.3974	14.1856	14.2354	14.4738	14.2122	13.7715
RPS27A	ENSG00000143947	ENSG00000143947	16673	0.318411	0.296509	-0.0378091	1	0.0226946	0.955031	-0.295716	1	0.0605036	0.871055		13.9424	13.8187	14.1004	14.0797	13.8714	13.8322	13.8385	14.3898	14.26	13.7751	14.1796	13.935
ABHD17C	ENSG00000136379	ENSG00000136379	8965.6	1.84549	1.02204e-11	-0.366882	1	1.85291	1.01046e-11	0.00742357	1	2.21979	1.55509e-16		12.0405	11.949	12.5834	11.9982	11.9761	11.989	13.3591	13.6141	13.6102	13.2983	13.5828	13.7007
ZBTB38	ENSG00000177311	ENSG00000177311	26399.5	0.15713	0.517817	-0.0847735	1	0.336776	0.131141	0.179646	1	0.42155	0.0513952		14.5656	14.4916	14.7439	14.6223	14.4291	14.5782	14.7082	14.7281	14.7119	14.7197	14.7206	15.0537
GNA13	ENSG00000120063	ENSG00000120063	10971.6	1.23136	1.11285e-05	-0.00983399	1	0.793062	0.00736605	-0.4383	1	0.802896	0.00654088		13.026	12.9887	12.8858	12.9554	12.915	13.0126	13.3793	14.079	13.9562	13.2004	13.6664	13.6488
SULF1	ENSG00000137573	ENSG00000137573	5286.45	-3.64948	4.24925e-06	0.271377	1	-3.09144	0.000134253	0.558035	1	-3.36282	2.7793e-05		12.9417	12.8679	11.895	12.9198	12.871	12.7974	9.37806	10.3291	10.4064	9.21267	10.111	11.1987
JAK1	ENSG00000162434	ENSG00000162434	23897.3	-0.0722275	0.738896	-0.114783	1	-0.0238943	0.923062	0.0483331	1	0.0908884	0.675749		14.6466	14.562	14.5283	14.4839	14.4493	14.5609	14.4985	14.5469	14.541	14.4188	14.5094	14.7366
GAS5	ENSG00000234741	ENSG00000234741	10950	1.3576	2.22207e-05	-0.230034	1	0.917951	0.006329	-0.439649	1	1.14798	0.000453899		12.8019	12.7393	13.152	13.001	12.5478	12.6719	13.7541	14.0302	13.8396	13.6709	13.819	13.0498
USP34	ENSG00000115464	ENSG00000115464	25460.8	0.142632	0.694192	-0.205686	1	0.2776	0.417386	0.134968	1	0.483287	0.128423		14.6148	14.5212	14.6051	14.4752	14.3831	14.4502	15.0157	14.419	14.518	15.0939	14.5431	14.618
RGS4	ENSG00000117152	ENSG00000117152	7687.41	2.03551	0.000268289	-1.02982	1	1.80391	0.0015329	-0.231605	1	2.83373	1.87639e-07		11.9671	10.9663	12.3854	11.1426	10.9246	11.5771	13.7751	13.0864	13.1581	13.7802	13.0358	12.4031
SEPTIN9	ENSG00000184640	ENSG00000184640	13554.6	0.571826	0.215304	0.0879695	1	0.442634	0.360236	-0.129192	1	0.354665	0.479592		13.4535	13.6695	13.3419	13.4555	13.643	13.5682	13.2628	14.1584	14.0859	13.097	13.8971	14.1775
CD81	ENSG00000110651	ENSG00000110651	13428.8	-0.348414	0.554717	0.249581	1	-0.130525	0.844551	0.21789	1	-0.380105	0.525614		13.6888	13.9309	13.4689	13.2948	14.1922	14.0033	12.8276	13.6754	13.6955	12.935	13.4715	14.1318
MIR100HG	ENSG00000255248	ENSG00000255248	10802.1	-0.928192	1.38141e-05	-0.0398437	1	-1.04291	9.04094e-07	-0.114723	1	-1.00307	2.45047e-06		13.8596	13.691	13.4483	13.7853	13.4848	13.6596	13.0856	12.9862	12.9923	13.09	12.8753	12.85
VPS13C	ENSG00000129003	ENSG00000129003	21462.8	0.473189	0.236923	-0.145713	1	0.675056	0.0789668	0.201867	1	0.82077	0.0287616		14.0465	14.05	14.3645	14.1466	14.0031	14.033	14.9836	14.061	14.2253	14.8823	14.3187	14.6631
NPC1	ENSG00000141458	ENSG00000141458	20111.5	0.419598	0.268746	0.226354	1	0.58565	0.10977	0.166052	1	0.359295	0.362172		14.0069	14.4387	13.5378	13.9932	14.4576	14.1362	14.4748	14.2419	14.3205	14.4881	14.2824	14.6119
NFKBIA	ENSG00000100906	ENSG00000100906	11290.4	1.15624	4.51793e-07	-0.113098	1	1.06801	4.0599e-06	-0.0882347	1	1.1811	2.6377e-07		13.0287	12.9494	12.9598	12.8133	12.8471	13.0357	13.4292	13.9315	13.959	13.6087	13.8339	13.7472
TMEM59	ENSG00000116209	ENSG00000116209	17027.3	-0.0464271	0.872636	-0.110341	1	-0.341103	0.15374	-0.294676	1	-0.230762	0.362779		14.1938	14.0246	14.1807	14.2207	13.9538	13.9774	13.8677	14.2696	14.1337	13.8764	13.9904	13.8136
WDR26	ENSG00000162923	ENSG00000162923	18546.9	0.652692	0.000234672	-0.0559142	1	0.645912	0.00029634	-0.0067801	1	0.701826	7.3175e-05		13.9302	13.9417	13.8923	13.7388	13.9461	13.9514	14.2688	14.4353	14.4381	14.2487	14.3539	14.5171
CLDN11	ENSG00000013297	ENSG00000013297	4918.77	-3.20911	8.38581e-27	0.280276	1	-3.17767	3.60539e-26	0.0314431	1	-3.45795	6.58882e-31		12.2996	12.567	12.8338	13.22	12.4078	12.6154	10.2283	10.4478	10.4078	10.2544	10.3279	10.5503
NNMT	ENSG00000166741	ENSG00000166741	7647.1	-1.41057	2.27474e-07	0.111863	1	-1.40235	3.05354e-07	0.00821752	1	-1.51422	2.60338e-08		13.0376	13.2761	13.288	13.6362	13.1938	12.9166	12.1499	12.2614	12.2313	11.9952	12.2741	12.3608
LAYN	ENSG00000204381	ENSG00000204381	9729.76	-1.07317	0.00258644	0.0565874	1	-1.22083	0.00055777	-0.147666	1	-1.27742	0.000283793		13.7094	13.5865	13.2264	13.5858	13.578	13.5355	12.2474	13.0023	12.9065	12.2499	12.7293	12.9155
SFT2D2	ENSG00000213064	ENSG00000213064	9980.35	-1.54993	1.12663e-15	-0.0634917	1	-1.29386	4.33129e-11	0.256072	1	-1.23037	4.04265e-10		13.7199	13.6905	13.5219	13.4643	13.6241	13.7017	12.6332	12.4787	12.5588	12.6713	12.5627	12.9273
CPED1	ENSG00000106034	ENSG00000106034	6527.54	-2.71199	1.72006e-34	-0.140264	1	-2.79381	2.20961e-36	-0.0818153	1	-2.65355	7.217e-33		13.3454	13.1921	12.9149	12.9709	13.0254	13.1707	11.357	11.1917	11.2282	11.4292	11.053	11.1067
MAT2A	ENSG00000168906	ENSG00000168906	11071.4	0.976606	0.0129918	0.0958694	1	0.764946	0.0616922	-0.21166	1	0.669077	0.10964		12.9637	13.1813	12.9637	12.8828	13.2381	13.1696	13.0688	13.9884	13.93	13.0672	13.8553	13.675
ARHGAP29	ENSG00000137962	ENSG00000137962	10765.9	-0.915745	4.48125e-08	0.0742523	1	-0.979921	4.81319e-09	-0.0641765	1	-1.05417	2.34804e-10		13.6571	13.6094	13.6467	13.8619	13.5839	13.6079	12.9093	13.042	13.0201	12.8446	12.9669	13.0254
PTPRK	ENSG00000152894	ENSG00000152894	11875.2	-0.997134	2.30234e-05	-0.0742868	1	-0.972917	4.12855e-05	0.0242168	1	-0.898631	0.000171917		13.9358	13.8654	13.6508	13.7641	13.7637	13.7817	13.3644	12.9591	12.9863	13.3397	13.0066	13.029
COPB1	ENSG00000129083	ENSG00000129083	15872.8	-0.446225	0.0299559	0.0109453	1	-0.478022	0.0200957	-0.0317969	1	-0.488967	0.0171581		14.1527	14.1387	13.9913	14.1301	14.0608	14.1211	13.6834	13.8406	13.8128	13.6144	13.6469	13.9781
MAN2A1	ENSG00000112893	ENSG00000112893	14851.4	-0.488357	0.0144999	-0.0132312	1	-0.566181	0.00420945	-0.0778239	1	-0.55295	0.00527901		13.9701	13.9486	14.1396	14.1866	13.8788	13.9494	13.7814	13.6037	13.6446	13.6575	13.5174	13.695
HDGF	ENSG00000143321	ENSG00000143321	16036.9	-0.502876	0.00568595	-0.11428	1	-0.620816	0.000519432	-0.11794	1	-0.506536	0.00567538		14.2504	14.0465	14.1919	14.1398	13.9888	14.1179	13.8014	13.8258	13.8009	13.7757	13.8406	13.5446
GRN	ENSG00000030582	ENSG00000030582	13843.1	-0.151488	0.70458	0.266581	1	-0.174185	0.665296	-0.0226969	1	-0.440766	0.219999		13.6052	13.9414	13.6704	14.0391	13.9987	13.7593	13.2461	13.8383	13.754	13.2326	13.6815	13.8711
SON	ENSG00000159140	ENSG00000159140	20962.4	-0.272101	0.286184	0.0128193	1	-0.161748	0.558727	0.110354	1	-0.174567	0.526838		14.4373	14.5032	14.3194	14.0864	14.5782	14.5637	14.1758	14.2239	14.2899	14.2676	14.2657	14.3869
GDI2	ENSG00000057608	ENSG00000057608	18703.8	0.276413	0.186769	-0.126462	1	0.0468762	0.856567	-0.229537	1	0.173338	0.444908		14.1283	14.1793	14.1342	14.2449	13.9448	13.9623	14.2438	14.4411	14.3363	14.0608	14.2661	14.205
FBLN2	ENSG00000163520	ENSG00000163520	8267.98	1.21513	0.138342	-0.140269	1	1.25891	0.126803	0.0437778	1	1.39918	0.0854553		12.0836	12.2079	12.8241	12.4879	12.2799	12.1884	12.2175	13.6153	13.5568	12.0812	13.3261	13.8886
GALNT2	ENSG00000143641	ENSG00000143641	9961.9	-1.08378	0.0195479	0.143202	1	-0.874925	0.0691864	0.20886	1	-1.01813	0.0311959		13.4837	13.5976	13.3932	13.7047	13.5706	13.5131	12.1486	12.9783	12.893	12.0593	12.8098	13.3778
RBM39	ENSG00000131051	ENSG00000131051	20536.7	0.329996	0.115711	-0.14577	1	0.300771	0.161512	-0.0292255	1	0.44654	0.0282193		14.2266	14.0875	14.348	14.2051	14.0671	14.0963	14.296	14.5636	14.499	14.2964	14.4995	14.5054
CDCP1	ENSG00000163814	ENSG00000163814	9657.18	1.87283	1.8311e-09	-0.159329	1	2.02594	7.58206e-11	0.153108	1	2.18527	1.59084e-12		12.3214	12.2055	12.2668	11.8218	12.0629	12.49	13.9028	13.2836	13.4774	13.9041	13.4299	13.7125
YY1	ENSG00000100811	ENSG00000100811	10630.3	1.44307	1.83474e-17	-0.0786351	1	1.2703	1.27023e-13	-0.17277	1	1.34894	2.66632e-15		12.7543	12.7595	12.7647	12.6341	12.7219	12.7605	13.584	13.8737	13.8588	13.5027	13.7452	13.6976
BLTP1	ENSG00000138688	ENSG00000138688	14928.4	-0.633915	9.31087e-05	-0.160304	1	-0.687972	2.12335e-05	-0.0540573	1	-0.527669	0.00151594		14.1906	14.1067	13.994	14.0231	13.9453	13.9844	13.7642	13.5545	13.6228	13.7101	13.574	13.5485
STARD7	ENSG00000084090	ENSG00000084090	10341.9	-0.990777	8.48667e-09	0.0233272	1	-1.10936	9.98696e-11	-0.118585	1	-1.13269	3.59729e-11		13.7112	13.6512	13.4629	13.7437	13.5662	13.5719	12.8328	13.01	12.8908	12.7352	12.8456	12.9107
SH2B3	ENSG00000111252	ENSG00000111252	14485.1	0.962148	1.58843e-08	-0.122709	1	1.01403	2.66978e-09	0.0518785	1	1.13674	1.64242e-11		13.2931	13.3137	13.589	13.2451	13.2929	13.4238	14.0569	14.0667	14.1356	14.0953	14.1404	14.1378
YME1L1	ENSG00000136758	ENSG00000136758	16177.2	-0.479094	0.003289	-0.0322761	1	-0.466675	0.00465036	0.0124187	1	-0.434399	0.00896341		14.2053	14.1398	14.0622	14.1749	14.0598	14.1049	13.781	13.8515	13.7614	13.7497	13.7069	13.95
GHITM	ENSG00000165678	ENSG00000165678	13891.2	-0.679556	4.16349e-06	-0.0390526	1	-0.626677	2.76542e-05	0.0528791	1	-0.587624	9.28032e-05		14.0448	13.9283	13.9251	14.0495	13.8269	13.9306	13.4631	13.551	13.446	13.5717	13.4907	13.5085
FEM1B	ENSG00000169018	ENSG00000169018	14959.2	0.928183	1.71087e-09	-0.195757	1	0.678207	1.99005e-05	-0.249976	1	0.873965	1.87882e-08		13.6413	13.4476	13.5508	13.4849	13.3466	13.4091	14.2653	14.1834	14.1767	14.1115	14.0595	13.9028
EHD2	ENSG00000024422	ENSG00000024422	8032.81	-1.42517	0.0125896	0.324664	1	-1.04011	0.0831542	0.38506	1	-1.36477	0.0186517		12.961	13.5438	12.8212	12.8705	13.7657	13.371	11.5063	12.4187	12.3271	11.5749	12.1086	13.0482
MGLL	ENSG00000074416	ENSG00000074416	12621.5	-0.662044	0.00504589	0.129464	1	-0.697735	0.00318988	-0.035691	1	-0.827199	0.000361599		13.7512	13.9434	13.6647	13.8631	13.8884	13.9063	13.1381	13.4373	13.3789	13.0244	13.3526	13.4777
SMTN	ENSG00000183963	ENSG00000183963	11514.2	1.601	9.13713e-14	0.188872	1	1.32267	1.39868e-09	-0.278326	1	1.1338	2.7379e-07		12.7462	12.9694	12.6445	12.9083	12.9054	12.9527	14.0615	13.8659	13.8331	13.8873	13.7874	13.4409
LBH	ENSG00000213626	ENSG00000213626	10534.8	-0.495309	0.37913	0.00073395	1	-0.740593	0.17084	-0.245284	1	-0.741327	0.171254		13.7762	13.6828	12.9483	13.5596	13.6361	13.3636	12.4229	13.458	13.3714	12.2569	13.1202	13.354
YWHAG	ENSG00000170027	ENSG00000170027	16489.7	0.0340363	0.933052	0.0637246	1	-0.0444033	0.91487	-0.0784396	1	-0.108128	0.778793		14.0816	14.1206	13.7399	14.0006	14.0445	14.0693	13.656	14.1867	14.1369	13.6487	14.0066	14.1693
SLC25A3	ENSG00000075415	ENSG00000075415	15420.7	-0.215286	0.593927	-0.0863963	1	-0.562651	0.119684	-0.347365	1	-0.476254	0.20115		13.9807	13.9844	14.1545	13.9057	14.0371	13.9963	13.3936	14.1358	14.0073	13.2387	13.9469	13.6411
CKB	ENSG00000166165	ENSG00000166165	4298.43	5.11551	8.36803e-08	0.0371937	1	4.88386	3.88186e-07	-0.231648	1	4.84667	4.62202e-07		8.59459	9.06135	8.96971	9.14262	8.85476	8.69244	10.501	12.9638	12.7483	10.2245	12.4741	12.8604
HSPD1	ENSG00000144381	ENSG00000144381	16588.1	0.240508	0.339172	0.0107026	1	0.0794708	0.784743	-0.161037	1	0.0687682	0.817		14.0655	13.9676	13.8149	14.1981	13.7994	13.8429	14.1054	14.164	14.1019	14.0108	14.1297	13.8747
SBF2-AS1	ENSG00000246273	ENSG00000246273	5114.75	-3.77568	2.14754e-36	-0.0892621	1	-3.86966	5.32114e-38	-0.0939857	1	-3.7804	2.97756e-36		13.022	12.8288	12.4062	12.8581	12.5597	12.6966	9.76876	10.3576	10.2496	9.90433	10.0998	10.2653
RPL24	ENSG00000114391	ENSG00000114391	16180.1	0.459197	0.119808	-0.118411	1	0.184918	0.583859	-0.27428	1	0.303328	0.3391		13.7804	13.6978	14.0869	13.8729	13.7207	13.7557	13.8645	14.4068	14.2468	13.8509	14.2218	13.8836
RAN	ENSG00000132341	ENSG00000132341	12247.3	-0.36692	0.214989	0.0308473	1	-0.752487	0.00556959	-0.385568	1	-0.783335	0.00371273		13.8001	13.6713	13.7349	13.9449	13.6331	13.672	13.1876	13.6631	13.5249	13.0577	13.4647	13.0492
NUCKS1	ENSG00000069275	ENSG00000069275	12408.3	-1.11122	1.03284e-12	-0.216704	1	-1.0453	2.92631e-11	0.0659179	1	-0.828594	2.10934e-07		13.9147	13.8271	14.0746	13.8283	13.705	13.8209	13.2285	13.1473	13.0928	13.2266	13.1132	13.2629
HSPA9	ENSG00000113013	ENSG00000113013	20149.6	0.347323	0.135148	-0.0584406	1	0.422275	0.0642999	0.0749513	1	0.480715	0.0324615		14.1979	14.1809	14.0863	14.1951	14.0463	14.0994	14.2409	14.5147	14.4325	14.2701	14.3609	14.6911
ARPC2	ENSG00000163466	ENSG00000163466	11227.9	-0.946801	1.78311e-05	-0.0187838	1	-1.01971	3.65795e-06	-0.0729111	1	-1.00093	5.6441e-06		13.7501	13.8283	13.5957	13.7084	13.6985	13.7383	12.8598	13.2361	13.0511	12.7932	13.0091	13.1914
VMP1	ENSG00000062716	ENSG00000062716	20165.3	0.246312	0.472451	-0.144804	1	0.146872	0.692345	-0.0994404	1	0.291676	0.39427		14.3431	14.2843	14.0838	14.0828	14.1414	14.1964	14.6631	14.2179	14.3148	14.5828	14.4414	13.9083
CXCL6	ENSG00000124875	ENSG00000124875	5277.61	-4.17349	7.41308e-23	-0.192369	1	-4.54069	8.91043e-27	-0.367202	1	-4.34832	1.35539e-24		13.0032	12.0283	13.1775	12.6899	12.4029	12.9067	9.78705	10.0414	9.91317	9.73141	10.0559	9.12842
EIF3E	ENSG00000104408	ENSG00000104408	15449.7	0.732957	0.00265746	-0.278147	1	0.382411	0.154296	-0.350546	1	0.660558	0.00797811		13.6455	13.5713	13.9013	13.7241	13.3468	13.4628	14.1905	14.342	14.174	14.0198	14.1421	13.7607
DIO2	ENSG00000211448	ENSG00000211448	4445.5	-4.36411	2.67502e-16	0.376615	1	-4.08568	2.59183e-14	0.27843	1	-4.4623	5.97834e-17		12.9546	12.4073	10.5861	12.2589	12.6225	12.9032	9.28562	9.35574	9.37944	9.76473	9.27549	9.39802
PPP1R12A	ENSG00000058272	ENSG00000058272	10830.6	-0.975755	7.00225e-10	-0.105114	1	-1.12247	1.01172e-12	-0.146712	1	-1.01735	1.35185e-10		13.8621	13.7331	13.5184	13.6585	13.5916	13.66	13.0323	13.049	12.9855	12.9021	12.951	12.9132
FERMT2	ENSG00000073712	ENSG00000073712	10497.2	-0.808765	0.000118123	-0.0331493	1	-1.172	9.97375e-09	-0.36323	1	-1.13885	2.64952e-08		13.8011	13.7002	13.352	13.6207	13.6192	13.5887	12.9201	13.1372	13.109	12.7093	12.9101	12.8051
TMED5	ENSG00000117500	ENSG00000117500	13824.8	1.23043	1.16203e-11	0.0985755	1	1.06895	6.20971e-09	-0.161487	1	0.970372	1.55731e-07		13.3597	13.1387	13.1985	13.4027	13.2468	13.2535	14.2816	14.0069	14.0048	14.0571	14.0098	13.89
EXOC7	ENSG00000182473	ENSG00000182473	9948.84	-1.17591	3.55389e-05	0.050294	1	-1.00098	0.00057281	0.174935	1	-1.05127	0.000275862		13.6513	13.6112	13.376	13.6283	13.5192	13.6168	12.9883	12.5035	12.6251	13.0889	12.8931	12.4618
CCDC71L	ENSG00000253276	ENSG00000253276	9597.02	-1.19418	0.00024917	-0.0924586	1	-1.05825	0.00144849	0.135936	1	-0.96579	0.00401975		13.6786	13.8153	12.9657	13.2138	13.6948	13.4682	12.9148	12.5913	12.5603	12.8362	12.6859	12.8508
HERPUD1	ENSG00000051108	ENSG00000051108	8555.03	1.36025	0.00143349	-0.208004	1	1.92202	3.53702e-06	0.561764	1	2.13002	2.10663e-07		12.1199	12.3555	12.2596	11.8019	12.2241	12.251	12.8627	13.3963	13.2884	12.9607	13.2361	14.2461
IGFBP6	ENSG00000167779	ENSG00000167779	8804.26	0.905968	0.390037	0.108032	1	0.730889	0.505681	-0.175079	1	0.622857	0.581286		12.6956	12.8374	12.4837	12.7974	12.8746	12.5785	11.7123	13.8119	13.5579	11.594	13.3455	13.7444
G3BP1	ENSG00000145907	ENSG00000145907	19680.7	-0.0645212	0.794984	-0.124913	1	-0.257116	0.238858	-0.192595	1	-0.132204	0.580662		14.4182	14.1754	14.4067	14.3199	14.1688	14.2577	14.3333	14.2949	14.25	14.2913	14.193	13.9656
CDC42BPA	ENSG00000143776	ENSG00000143776	11144	-1.2563	6.80428e-05	-0.127121	1	-1.01852	0.0016876	0.23778	1	-0.891403	0.00683124		13.8561	13.7895	13.6552	13.4082	13.7873	13.7953	13.2003	12.6377	12.7298	13.377	12.7688	12.8981
RSU1	ENSG00000148484	ENSG00000148484	7583.33	-1.59608	2.83445e-20	0.0285196	1	-1.81777	5.61924e-26	-0.221691	1	-1.84629	8.87661e-27		13.3361	13.3318	13.0979	13.3785	13.2155	13.2443	12.2045	12.1147	12.083	11.953	12.1234	11.8726
PAFAH1B1	ENSG00000007168	ENSG00000007168	11220.5	-0.977259	2.78989e-07	-0.0673208	1	-0.967622	4.20113e-07	0.00963659	1	-0.900301	2.83919e-06		13.8092	13.7515	13.6507	13.7465	13.6549	13.6673	13.1323	12.9905	13.0188	13.2191	13.0958	12.8131
OPTN	ENSG00000123240	ENSG00000123240	13351.1	-0.433444	0.182359	0.0172184	1	-0.597018	0.0574238	-0.163575	1	-0.614237	0.0500289		13.8934	13.9358	13.7246	13.8799	13.8465	13.8752	13.1714	13.734	13.6581	13.0546	13.468	13.6886
HEXB	ENSG00000049860	ENSG00000049860	15020.1	-0.410252	0.0430602	-0.108192	1	-0.477959	0.0172687	-0.0677065	1	-0.369767	0.0754546		13.9494	13.9996	14.1487	14.164	13.8625	13.8158	13.7136	13.7874	13.7365	13.6432	13.6672	13.7829
HNRNPA1	ENSG00000135486	ENSG00000135486	11411.3	0.408	0.433587	-0.129439	1	0.199649	0.729197	-0.208351	1	0.329087	0.548207		13.2936	13.3349	13.444	13.3116	13.2769	13.215	12.7973	13.9505	13.8772	12.8057	13.8932	13.5467
SPAG9	ENSG00000008294	ENSG00000008294	15095.7	0.934756	2.37506e-09	0.0168665	1	0.781302	9.72361e-07	-0.153454	1	0.764436	1.69231e-06		13.5615	13.5921	13.388	13.6462	13.5048	13.4248	14.1939	14.18	14.1632	14.0155	14.0439	14.1409
METTL9	ENSG00000197006	ENSG00000197006	13263	1.14409	3.78819e-07	-0.118309	1	1.0339	5.90759e-06	-0.110194	1	1.1522	3.33312e-07		13.1624	13.1603	13.3408	13.1843	13.1373	13.1089	14.1823	13.9805	13.925	14.1569	14.0249	13.6129
ARF1	ENSG00000143761	ENSG00000143761	17010.2	0.027637	0.932384	0.0436609	1	-0.172034	0.544181	-0.199671	1	-0.215695	0.435547		14.0913	14.1388	13.9617	14.0458	14.1154	14.1292	13.7844	14.2612	14.1583	13.7377	14.0488	14.0231
TCF12	ENSG00000140262	ENSG00000140262	10557.3	-0.993094	3.23092e-09	0.0219643	1	-1.01926	1.39518e-09	-0.026165	1	-1.04122	5.59346e-10		13.6762	13.7157	13.5032	13.6735	13.6475	13.633	12.9829	12.8309	12.984	13.0238	12.9464	12.7652
LEPROT	ENSG00000213625	ENSG00000213625	10311.2	-1.18759	5.02866e-14	-0.053135	1	-1.09724	5.24347e-12	0.0903455	1	-1.04411	5.77529e-11		13.6889	13.5752	13.6748	13.6908	13.5129	13.6154	12.9545	12.6799	12.7801	12.8912	12.8628	12.8621
ATP6V1A	ENSG00000114573	ENSG00000114573	14302.1	-0.285031	0.290579	0.0513996	1	-0.415569	0.10797	-0.130538	1	-0.466968	0.0667333		14.0231	14.0438	13.5862	13.9077	14.0097	13.8994	13.5102	13.8061	13.7658	13.4622	13.651	13.7036
MGAT5	ENSG00000152127	ENSG00000152127	7754.98	-1.33773	1.73583e-05	0.250294	1	-1.14603	0.000308983	0.1917	1	-1.39633	7.27513e-06		13.3436	13.3793	12.5808	13.3736	13.4344	13.1975	12.3055	12.1291	12.2196	12.3926	12.0675	12.5372
TAF1D	ENSG00000166012	ENSG00000166012	10430.5	1.36135	1.9134e-11	-0.0765195	1	0.989157	2.14856e-06	-0.372193	1	1.06568	2.65541e-07		12.9064	12.7025	12.8504	12.9025	12.6506	12.7456	13.6601	13.8875	13.8077	13.4985	13.7052	13.3148
HSPA4	ENSG00000170606	ENSG00000170606	10138.2	-1.30742	7.96564e-12	-0.0637691	1	-1.09052	2.04073e-08	0.216902	1	-1.02675	1.40966e-07		13.6927	13.7092	13.4873	13.5101	13.6015	13.6473	12.878	12.5891	12.6568	12.9907	12.7143	12.864
FGFR1	ENSG00000077782	ENSG00000077782	14918.2	-0.107505	0.826611	0.0888236	1	-0.0544944	0.920419	0.0530102	1	-0.143318	0.774479		13.7508	13.9422	13.8884	13.9342	13.9775	13.8648	13.2228	14.0193	13.9579	13.2718	13.794	14.2143
IL24	ENSG00000162892	ENSG00000162892	5382.55	2.70992	0.0285481	-1.6956	1	2.56337	0.041648	-0.146545	1	4.25897	0.000313961		10.2129	9.49768	11.6096	9.62058	9.33033	10.0985	13.3348	12.2528	12.4445	13.3854	12.7031	9.99369
TBX3	ENSG00000135111	ENSG00000135111	19251.3	0.665698	0.000545107	-0.0512389	1	0.861349	4.99514e-06	0.195651	1	0.912588	1.14177e-06		13.8413	13.9338	13.9775	13.6448	13.9738	13.9983	14.3893	14.4004	14.3758	14.5323	14.4175	14.6302
IPO7	ENSG00000205339	ENSG00000205339	19435.4	-0.118554	0.686832	-0.152173	1	-0.186953	0.512456	-0.0683986	1	-0.0347798	0.917541		14.3831	14.3111	14.2706	14.2949	14.1953	14.1492	14.4545	14.0976	14.1269	14.4195	14.1505	13.9527
TMEM165	ENSG00000134851	ENSG00000134851	13129.8	-0.791916	3.20902e-07	-0.0952953	1	-0.897635	5.86753e-09	-0.105719	1	-0.80234	2.37629e-07		14.0038	13.8302	13.9933	13.8505	13.8547	13.9222	13.4816	13.3555	13.3086	13.4078	13.2898	13.2294
WTAP	ENSG00000146457	ENSG00000146457	15285.7	0.69921	0.000135975	-0.0113012	1	0.579864	0.00206073	-0.119346	1	0.591165	0.0016298		13.606	13.5003	13.797	13.7279	13.5011	13.6589	14.0509	14.1353	14.2163	13.9794	14.0637	14.1038
TNFRSF10D	ENSG00000173530	ENSG00000173530	15127.5	0.88709	3.15412e-05	-0.0918587	1	0.82387	0.0001336	-0.0632203	1	0.915729	1.76438e-05		13.647	13.5048	13.4324	13.4692	13.3937	13.5384	14.3069	14.0533	14.1035	14.3358	14.0662	13.8963
SECISBP2L	ENSG00000138593	ENSG00000138593	13803.3	-0.605323	0.000544366	-0.0852099	1	-0.605685	0.000586104	-0.000361974	1	-0.520476	0.00368539		14.0917	13.9099	13.8518	13.9638	13.8325	13.8835	13.6525	13.4517	13.4674	13.611	13.4533	13.5121
TNFRSF10B	ENSG00000120889	ENSG00000120889	11978.4	-0.849894	1.94408e-05	0.0507333	1	-0.610453	0.00323503	0.239441	1	-0.661187	0.00127752		13.727	13.7777	13.7388	13.8777	13.7305	13.7396	13.0349	13.2291	13.1787	13.1717	13.1857	13.5477
PRPF8	ENSG00000174231	ENSG00000174231	15499.5	-0.455769	0.0350119	0.1434	1	-0.278259	0.235475	0.17751	1	-0.421659	0.0558459		13.9576	14.1666	13.865	13.8814	14.2268	14.1775	13.6784	13.5899	13.7798	13.788	13.7766	13.857
CD248	ENSG00000174807	ENSG00000174807	5429.67	-2.83622	2.58083e-09	0.327812	1	-2.68651	2.24962e-08	0.149712	1	-3.01432	2.41155e-10		12.2943	13.0326	12.6565	12.7905	13.2217	12.7766	9.97884	10.9038	11.0236	10.1284	11.029	11.0694
RPL36	ENSG00000130255	ENSG00000130255	11203.8	0.617359	0.122151	-0.129854	1	0.100152	0.841667	-0.517207	1	0.230006	0.618556		13.2704	13.1474	13.4785	13.4136	13.0533	13.1505	13.1722	14.0364	13.8643	13.0001	13.7365	13.2697
PTEN	ENSG00000171862	ENSG00000171862	19294.2	0.421142	0.0183665	-0.184568	1	0.360904	0.0496666	-0.0602372	1	0.545473	0.001751		14.1648	13.9558	14.1908	14.1087	13.8851	13.9339	14.4772	14.3587	14.3832	14.315	14.3866	14.3898
DDX3X	ENSG00000215301	ENSG00000215301	22013	-0.237188	0.262897	-0.0838664	1	-0.182514	0.411473	0.0546736	1	-0.0986479	0.680909		14.4884	14.5413	14.5027	14.2103	14.573	14.5371	14.3944	14.2763	14.3562	14.4614	14.2969	14.3811
ANKRD17	ENSG00000132466	ENSG00000132466	16025.6	-0.527205	0.0165495	0.0123274	1	-0.381336	0.099629	0.145869	1	-0.393664	0.0881627		14.1221	14.1453	14.0504	14.0772	14.1047	14.1629	13.935	13.5898	13.6487	14.0416	13.7292	13.7064
PSMD1	ENSG00000173692	ENSG00000173692	8014.33	-1.64588	2.49348e-12	-0.0117846	1	-1.50488	2.30584e-10	0.140997	1	-1.49309	3.14307e-10		13.3916	13.4669	13.121	13.2825	13.329	13.3689	12.3305	12.1035	12.0893	12.5237	12.2259	12.012
PPP2R1A	ENSG00000105568	ENSG00000105568	12647.2	-0.256206	0.426011	0.225613	1	-0.331857	0.295141	-0.075651	1	-0.55747	0.0580129		13.6563	13.8084	13.5242	13.903	13.812	13.7722	13.177	13.6261	13.6063	13.0889	13.4996	13.6457
KIRREL1	ENSG00000183853	ENSG00000183853	12972.9	-0.551813	0.0734558	0.253643	1	-0.36404	0.271525	0.187772	1	-0.617683	0.0439389		13.7198	13.9943	13.4429	13.4955	14.1558	14.0186	13.4159	13.2797	13.362	13.4886	13.3936	13.5643
SNX9	ENSG00000130340	ENSG00000130340	11823.1	0.999419	3.12049e-06	-0.145945	1	1.0684	5.9974e-07	0.0689774	1	1.21434	9.93268e-09		12.9997	13.0198	13.2367	13.0448	13.0138	12.9107	13.673	13.7951	13.9097	13.5837	13.8691	14.0418
ITPR1	ENSG00000150995	ENSG00000150995	7963.77	2.19845	3.7001e-08	0.0150361	1	2.03681	4.50571e-07	-0.161637	1	2.02177	5.35435e-07		12.0506	12.1502	11.1693	11.7565	12.1051	11.7413	13.4355	13.4364	13.3956	12.9061	13.0685	13.7492
NFIL3	ENSG00000165030	ENSG00000165030	6028.43	2.64303	1.35593e-19	0.0270575	1	2.34857	1.54971e-15	-0.294456	1	2.32151	3.1086e-15		11.1559	11.23	11.3116	10.9913	11.341	11.3812	12.5784	13.2825	13.2841	12.5781	12.9672	13.0211
ALDOC	ENSG00000109107	ENSG00000109107	4521.21	3.45853	1.41325e-11	0.168236	1	2.67612	3.232e-07	-0.782408	1	2.50789	1.86241e-06		10.5124	10.0266	10.4977	10.8554	10.0707	10.3411	11.8045	13.1956	13.0104	11.4021	12.7317	12.1489
TMEM123	ENSG00000152558	ENSG00000152558	18011.5	-0.072721	0.783643	-0.25132	1	-0.427864	0.0503594	-0.355143	1	-0.176543	0.478245		14.308	14.004	14.4219	14.132	13.9764	14.1271	14.2297	14.1973	14.1939	13.9415	14.078	13.8418
AZIN1	ENSG00000155096	ENSG00000155096	13801.4	-0.310563	0.412837	-0.0485359	1	-0.361879	0.338453	-0.0513163	1	-0.313343	0.417577		14.0055	13.8873	13.6741	13.9082	13.7514	13.8227	13.3193	13.8283	13.7217	13.1203	13.6005	13.9509
PBX1	ENSG00000185630	ENSG00000185630	8544.22	-2.04324	2.50133e-13	-0.220687	1	-1.56179	4.43492e-08	0.481451	1	-1.3411	3.42417e-06		13.3674	13.3806	13.7434	13.2589	13.4293	13.349	11.9469	12.0611	12.212	12.0841	12.2296	12.7628
SEMA3A	ENSG00000075213	ENSG00000075213	9593.79	-0.94007	0.0199443	0.233847	1	-0.204835	0.680591	0.735235	1	-0.438682	0.33468		13.3476	13.4507	13.1248	13.7094	13.4473	13.2493	12.6357	12.639	12.707	12.6997	12.7176	13.7475
SMG1	ENSG00000157106	ENSG00000157106	21035.9	0.603288	0.00423723	-0.0153573	1	0.678605	0.00121738	0.0753172	1	0.693962	0.000907263		14.1212	14.1716	14.0111	13.9965	14.147	14.1292	14.6902	14.4207	14.4459	14.7012	14.3497	14.6546
TIPARP	ENSG00000163659	ENSG00000163659	17851.1	-0.200673	0.415067	-0.302637	1	-0.459036	0.0397506	-0.258363	1	-0.156399	0.547905		14.3224	14.1923	14.3304	13.9805	14.0224	14.1907	14.0394	14.1862	14.1888	14.102	14.04	13.6916
TGFBR2	ENSG00000163513	ENSG00000163513	7047.22	-2.1571	2.54626e-40	0.00561932	1	-1.99364	2.37236e-34	0.163457	1	-1.99926	1.39682e-34		13.1518	13.259	13.1737	13.1107	13.2461	13.2383	11.6803	11.6237	11.7516	11.6238	11.8116	11.924
PDE5A	ENSG00000138735	ENSG00000138735	4793.23	-3.41787	2.09684e-17	0.0854112	1	-3.24228	1.16273e-15	0.175593	1	-3.32769	1.76898e-16		12.8515	12.9041	11.8241	12.6834	12.8229	12.5339	9.9891	10.4128	10.3054	9.85939	10.3466	10.7032
PDCD6IP	ENSG00000170248	ENSG00000170248	13517.6	-0.506527	0.0025798	-0.00493855	1	-0.625836	0.000153879	-0.119309	1	-0.620897	0.000175791		13.9384	13.8961	13.8551	13.9541	13.8733	13.8506	13.6621	13.4355	13.506	13.5534	13.4739	13.3286
MSMO1	ENSG00000052802	ENSG00000052802	6341.97	1.45766	0.0934624	-0.057101	1	0.617313	0.531929	-0.840352	1	0.674414	0.49269		11.7962	11.6554	12.5744	12.6545	11.4703	11.6114	12.0329	13.5577	13.3191	11.4371	12.8683	12.7751
CYP1B1	ENSG00000138061	ENSG00000138061	9921.18	-0.48447	0.401739	0.133829	1	-0.805656	0.140731	-0.321186	1	-0.939485	0.0794381		13.2889	13.2849	13.6261	13.764	13.3446	13.3657	13.1904	12.9531	13.0449	13.1398	13.1886	11.5832
RAB8B	ENSG00000166128	ENSG00000166128	8672.21	1.34832	3.54892e-05	-0.0510206	1	0.852382	0.0137004	-0.49594	1	0.903403	0.00840193		12.5631	12.3897	12.7594	12.7874	12.3847	12.42	13.0865	13.7621	13.6607	12.7982	13.3857	13.2698
WWC2	ENSG00000151718	ENSG00000151718	10576	-0.747414	0.029931	-0.0941209	1	-0.877129	0.00999137	-0.129716	1	-0.783009	0.0235667		13.8794	13.7691	13.0286	13.3819	13.5931	13.6548	13.2622	12.9415	13.0327	13.227	12.9165	12.8052
GSTP1	ENSG00000084207	ENSG00000084207	9530.96	-1.10499	1.9447e-18	0.0704555	1	-1.06964	3.17414e-17	0.0353526	1	-1.1401	1.72035e-19		13.4696	13.4738	13.5278	13.6298	13.529	13.4605	12.6969	12.7538	12.6881	12.7529	12.7766	12.6797
EIF5	ENSG00000100664	ENSG00000100664	14614.1	0.746953	2.33256e-08	-0.0839637	1	0.815279	1.0144e-09	0.0683256	1	0.899242	1.10565e-11		13.4863	13.5403	13.5315	13.4165	13.4364	13.5293	14.0534	13.9731	14.111	14.0869	14.1739	14.0241
EIF4A3	ENSG00000141543	ENSG00000141543	7023.29	1.57937	7.57882e-05	0.0635229	1	1.06491	0.0112725	-0.51446	1	1.00139	0.01812		12.1008	12.1922	12.1286	12.2204	12.2013	12.1287	12.419	13.5538	13.5015	12.3334	13.1638	13.0026
RBMS2	ENSG00000076067	ENSG00000076067	6050.63	-2.52957	4.64835e-23	0.110181	1	-2.37487	2.74961e-20	0.154699	1	-2.48505	3.40031e-22		13.0011	13.1283	12.6901	12.7156	13.1689	13.1696	11.0434	11.1673	11.3403	11.1518	11.2017	11.4858
SEC22B	ENSG00000265808	ENSG00000265808	14064.9	-0.439483	0.0283173	0.0237613	1	-0.518615	0.00881145	-0.0791314	1	-0.542376	0.00580989		14.0134	13.9006	13.8515	13.9939	13.8348	13.9871	13.7601	13.5529	13.5102	13.7012	13.5355	13.4193
AK4	ENSG00000162433	ENSG00000162433	6010.45	3.60325	2.81233e-18	0.791465	1	3.27486	3.82357e-15	-0.328383	1	2.4834	4.62955e-09		10.7927	10.6858	10.25	11.7015	10.5754	10.5873	13.077	13.0931	13.1203	12.851	12.9166	12.7711
DCTN1	ENSG00000204843	ENSG00000204843	8688.89	-1.16218	2.18836e-15	0.124774	1	-1.14929	5.57197e-15	0.0128904	1	-1.27406	2.81242e-18		13.4267	13.4303	13.1852	13.4982	13.4498	13.3815	12.5433	12.5566	12.5091	12.5447	12.5846	12.5046
ARCN1	ENSG00000095139	ENSG00000095139	13878.7	-0.534856	0.0566729	0.0629057	1	-0.397208	0.179524	0.137648	1	-0.460114	0.112326		13.9232	14.06	13.6446	13.7889	14.0288	13.971	13.4373	13.5542	13.5407	13.419	13.4054	13.919
CSNK1A1	ENSG00000113712	ENSG00000113712	17380.9	0.0479263	0.816146	-0.0371335	1	-0.0227024	0.921502	-0.0706287	1	0.0144311	0.951107		14.0977	14.1013	14.0591	14.1509	13.986	14.0365	14.0061	14.1789	14.1671	13.9706	14.1594	14.0725
CALM1	ENSG00000198668	ENSG00000198668	12697.4	-0.695885	2.87017e-09	-0.126138	1	-0.816811	2.33684e-12	-0.120925	1	-0.690673	4.52147e-09		13.876	13.8754	13.8991	13.8617	13.7693	13.7431	13.3911	13.426	13.3529	13.336	13.3205	13.2628
TWIST1	ENSG00000122691	ENSG00000122691	6832.86	1.91056	2.49207e-08	-0.00766237	1	1.55186	9.54853e-06	-0.358707	1	1.55952	8.30318e-06		11.6495	11.8461	12.1138	12.1048	11.8077	11.6878	12.694	13.4615	13.4117	12.5895	13.2249	13.0169
PSMD2	ENSG00000175166	ENSG00000175166	14162	-0.533751	0.0112509	0.0340267	1	-0.470069	0.0296035	0.0636822	1	-0.504095	0.0186249		13.9774	14.0895	13.713	13.7441	14.0556	14.0582	13.5375	13.557	13.5873	13.5864	13.6367	13.5914
APCDD1	ENSG00000154856	ENSG00000154856	4729.4	-4.31521	1.25609e-18	-0.533295	1	-4.08619	1.06233e-16	0.22902	1	-3.5529	8.14119e-13		12.6886	11.5598	13.4333	12.4856	11.6837	12.7281	9.85642	9.77244	9.70279	9.68384	9.81386	10.1813
TSPO	ENSG00000100300	ENSG00000100300	8374.8	-0.954364	0.00322853	0.167503	1	-1.12954	0.000419576	-0.175178	1	-1.29705	3.94413e-05		13.2627	13.2782	13.2394	13.5587	13.297	13.2679	12.1845	12.806	12.6766	12.0342	12.5377	12.7208
SNORD3A	ENSG00000263934	ENSG00000263934	16413	0.462472	0.308865	-0.141244	1	0.515056	0.257168	0.0525837	1	0.6563	0.134942		13.9989	13.4237	13.9318	13.7823	13.5358	13.8053	14.3257	14.1854	13.8637	14.7053	13.9315	13.6064
WASHC4	ENSG00000136051	ENSG00000136051	13079.4	-0.651542	0.00893866	-0.104627	1	-0.643516	0.0106255	0.00802564	1	-0.538889	0.0366279		13.8993	13.8147	13.9546	13.953	13.7138	13.7661	13.7099	13.2837	13.2317	13.6013	13.3663	13.3176
RHOA	ENSG00000067560	ENSG00000067560	9304.12	-0.999111	0.0239483	0.10151	1	-0.870654	0.055439	0.128457	1	-0.972164	0.0302357		13.3945	13.6492	13.0903	12.7525	13.7667	13.6586	12.3873	12.8096	12.8377	12.4014	12.6097	13.1875
BDKRB2	ENSG00000168398	ENSG00000168398	17290.2	0.101778	0.726602	0.0275296	1	0.258126	0.334	0.156348	1	0.230597	0.39612		13.9173	13.8011	14.2437	14.2039	13.8884	13.9494	14.1045	14.001	14.1151	14.0934	14.2959	14.1572
ABCC3	ENSG00000108846	ENSG00000108846	7602.12	-1.6446	1.45768e-06	0.168784	1	-1.38351	7.17463e-05	0.261086	1	-1.5523	6.55589e-06		13.267	13.3267	12.9322	13.0412	13.4622	13.3912	12.3646	11.7353	11.9111	12.5344	12.1677	11.8144
EMC1	ENSG00000127463	ENSG00000127463	8619.26	-1.0225	2.59617e-10	0.215811	1	-1.01476	4.29588e-10	0.00773395	1	-1.23058	1.55351e-14		13.3146	13.4216	13.1136	13.5271	13.4089	13.4021	12.5502	12.5972	12.5697	12.5282	12.541	12.6596
CCT7	ENSG00000135624	ENSG00000135624	9553.68	-0.96673	4.41611e-07	0.0779536	1	-0.97472	3.92905e-07	-0.00798951	1	-1.05267	3.47278e-08		13.5042	13.5344	13.3593	13.6088	13.4659	13.4955	12.8961	12.7699	12.6869	12.9435	12.7903	12.583
ST13	ENSG00000100380	ENSG00000100380	16755.3	0.401451	0.0188077	-0.0798829	1	0.147048	0.458089	-0.254403	1	0.226931	0.226665		13.9164	13.9171	13.9772	13.906	13.8704	13.8671	14.0504	14.3445	14.2529	13.9679	14.1351	14.013
APOE	ENSG00000130203	ENSG00000130203	5410.1	3.6606	1.20036e-14	0.0756132	1	3.32249	3.97242e-12	-0.338112	1	3.24687	1.19968e-11		9.94723	10.3881	10.667	10.5459	10.5865	10.0472	13.2998	12.668	12.7459	13.1441	12.819	11.5636
ALDH1A1	ENSG00000165092	ENSG00000165092	4261.28	-3.36774	0.0105418	0.355931	1	-2.5049	0.0695604	0.862843	1	-2.86083	0.0351313		12.3904	12.7515	11.0393	12.6019	12.8323	12.021	8.31114	10.3611	10.128	8.54645	10.0142	11.2925
PSG4	ENSG00000243137	ENSG00000243137	6013.8	-2.02815	0.000357544	0.150733	1	-1.87482	0.00114765	0.153333	1	-2.02555	0.000393104		13.1004	13.0113	12.4017	12.9925	12.9446	13.03	10.7147	11.7108	11.6667	10.444	11.4166	12.1622
C1R	ENSG00000159403	ENSG00000159403	11477.7	-0.535815	0.278633	-0.165961	1	-0.635169	0.194386	-0.0993536	1	-0.469208	0.359706		13.6591	13.526	13.8443	13.7461	13.4424	13.4807	12.6434	13.5803	13.4705	12.5071	13.267	13.6445
OSTC	ENSG00000198856	ENSG00000198856	10806	-0.389107	0.226376	-0.000140809	1	-0.508533	0.103986	-0.119426	1	-0.508392	0.104809		13.5962	13.4677	13.5399	13.8362	13.2827	13.411	12.961	13.4419	13.3234	12.9249	13.2633	13.3051
FRY	ENSG00000073910	ENSG00000073910	5744.68	-2.45379	1.12548e-12	0.0289903	1	-2.02563	7.72507e-09	0.42816	1	-2.05462	4.42496e-09		13.1348	13.1177	12.1904	12.5425	13.1469	12.9668	11.2836	11.1226	11.1335	11.6711	11.4146	11.2514
GNAI1	ENSG00000127955	ENSG00000127955	8006.24	-1.41508	3.55623e-14	-0.0913828	1	-1.56392	4.74506e-17	-0.148841	1	-1.47254	3.18703e-15		13.509	13.2948	13.2205	13.2816	13.2258	13.3335	12.17	12.4474	12.4075	12.223	12.3589	12.1533
RPS27L	ENSG00000185088	ENSG00000185088	10900.9	-0.808197	0.000455203	-0.183552	1	-1.04987	3.36862e-06	-0.241672	1	-0.866318	0.000167453		13.6701	13.5998	13.8535	13.7459	13.4279	13.5434	13.0984	13.2281	13.0841	13.0711	13.1042	12.6981
AKAP12	ENSG00000131016	ENSG00000131016	9433.4	-0.897577	0.0310717	0.170077	1	-0.77641	0.0697597	0.121167	1	-0.946487	0.0234765		13.2897	13.3312	13.5214	13.6263	13.4755	13.414	12.3229	12.933	12.9034	12.1561	12.7523	13.3084
MXRA8	ENSG00000162576	ENSG00000162576	10166.5	-0.513933	0.336313	0.0388059	1	-0.76231	0.136012	-0.248377	1	-0.801116	0.115136		13.3628	13.5681	13.4783	13.5715	13.5236	13.4007	12.2709	13.3907	13.3433	12.1363	13.1878	13.1857
SLC35F5	ENSG00000115084	ENSG00000115084	11283	-0.737497	1.03697e-05	0.0257805	1	-0.793934	1.99822e-06	-0.0564372	1	-0.819714	8.30246e-07		13.7857	13.7254	13.5062	13.6783	13.6827	13.7305	13.2784	13.078	13.1068	13.1681	13.0945	13.0931
RNMT	ENSG00000101654	ENSG00000101654	7455.74	1.89715	1.87603e-18	-0.210529	1	1.57325	7.6697e-13	-0.3239	1	1.78378	2.52236e-16		12.0731	11.9223	12.0773	11.9384	11.8171	11.9032	13.098	13.5371	13.432	12.8821	13.1751	13.2966
ETF1	ENSG00000120705	ENSG00000120705	15687.7	-0.327374	0.0177633	-0.0622247	1	-0.371161	0.00678314	-0.043787	1	-0.308937	0.028005		14.1555	14.0499	13.976	14.0591	13.9662	14.0292	13.8323	13.8621	13.8003	13.8177	13.7807	13.8052
PEAK1	ENSG00000173517	ENSG00000173517	7960.75	-1.58526	6.7928e-07	0.0565665	1	-1.2305	0.00017789	0.354758	1	-1.28707	8.16297e-05		13.3878	13.4157	12.9721	12.8441	13.5371	13.454	12.2644	12.0046	12.2115	12.4898	12.0448	12.6029
ANO6	ENSG00000177119	ENSG00000177119	17344.9	0.529577	0.000212261	-0.00213253	1	0.315411	0.0396905	-0.214166	1	0.317544	0.0382728		13.9769	13.9385	13.8305	13.9553	13.8657	13.9236	14.2935	14.3014	14.2775	14.1318	14.0414	14.234
CYBRD1	ENSG00000071967	ENSG00000071967	15226.4	0.281088	0.361603	-0.0139004	1	0.197796	0.544776	-0.0832914	1	0.211697	0.51623		13.6181	13.7814	13.9795	13.9662	13.7802	13.6033	13.8016	14.0889	14.0876	13.6979	13.8858	14.1851
ACADVL	ENSG00000072778	ENSG00000072778	17362.8	0.260451	0.293348	0.0757532	1	0.363579	0.128305	0.103128	1	0.287825	0.246696		13.9637	13.9809	13.908	14.1616	13.9299	13.903	14.2412	14.0796	14.0746	14.3762	14.2661	13.9331
ATP6AP2	ENSG00000182220	ENSG00000182220	15139.5	-0.268686	0.398331	-0.137978	1	-0.308605	0.330728	-0.0399196	1	-0.170628	0.618987		14.0511	13.8424	14.0996	14.0317	13.8175	13.8534	13.5532	13.9851	13.8564	13.4319	13.8299	14.015
IVNS1ABP	ENSG00000116679	ENSG00000116679	7110.04	2.16192	5.77212e-15	-0.138964	1	1.75335	4.832e-10	-0.408574	1	1.89231	1.35028e-11		11.9576	11.7745	11.6857	11.6506	11.7373	11.7716	13.4638	13.2705	13.2848	13.3469	13.1191	12.4907
PHF1	ENSG00000112511	ENSG00000112511	7591.39	1.89246	4.69114e-18	0.016883	1	1.5295	5.66994e-12	-0.362964	1	1.51262	9.4351e-12		12.122	12.1595	11.8713	12.1359	12.0287	12.041	13.0901	13.5886	13.453	13.0102	13.2532	13.1075
PTP4A2	ENSG00000184007	ENSG00000184007	16273.7	0.114635	0.515123	-0.0859281	1	-0.11527	0.520598	-0.229905	1	-0.0293418	0.887296		14.0316	13.991	13.9835	14.0352	13.8625	13.9202	13.9786	14.1472	14.1175	13.8813	13.9749	13.9046
KANK1	ENSG00000107104	ENSG00000107104	5474.14	-2.418	7.51172e-16	0.0792882	1	-2.3171	1.53683e-14	0.100902	1	-2.39639	1.58795e-15		13.0534	13.0258	12.1626	12.6799	12.9849	12.9352	11.2474	10.9686	11.1449	11.2214	11.1193	11.2298
LHFPL6	ENSG00000183722	ENSG00000183722	5276.82	-2.50327	1.96289e-15	0.110602	1	-2.30175	4.31539e-13	0.201517	1	-2.41235	2.417e-14		12.8022	12.8724	12.5557	13.0217	12.7788	12.6739	10.6606	11.1498	11.1427	10.7365	11.0875	11.4644
PABPC1	ENSG00000070756	ENSG00000070756	18920.8	0.0123966	0.979904	0.0240604	1	0.254304	0.49193	0.241908	1	0.230244	0.541837		14.0788	14.299	14.0401	13.7338	14.3726	14.2804	13.97	14.2425	14.2289	14.1436	14.1393	14.6238
UACA	ENSG00000137831	ENSG00000137831	8337.67	-0.694783	0.00456105	0.12053	1	-0.887223	0.000218891	-0.19244	1	-1.00775	2.09864e-05		13.2613	13.3425	13.0344	13.5954	13.197	13.0585	12.6344	12.7836	12.7649	12.4988	12.6417	12.6458
MAGED2	ENSG00000102316	ENSG00000102316	11331.2	-0.650509	0.00104203	-0.0132824	1	-0.690293	0.00050371	-0.0397837	1	-0.677011	0.000662568		13.6937	13.6457	13.6722	13.7706	13.6441	13.5586	13.0242	13.2842	13.3031	13.0196	13.187	13.3233
BASP1	ENSG00000176788	ENSG00000176788	11580.9	-0.111759	0.778401	0.0763058	1	-0.335042	0.352666	-0.223284	1	-0.411348	0.242794		13.5805	13.6351	13.4234	13.7923	13.5185	13.4749	13.0195	13.7121	13.5676	12.9837	13.4414	13.4551
EGFR	ENSG00000146648	ENSG00000146648	13405.6	-0.95117	0.000762602	0.00459857	1	-0.479439	0.123163	0.471731	1	-0.484037	0.119874		13.7424	13.974	13.9951	13.6256	14.0666	13.9982	13.502	12.9922	13.1705	13.7138	13.3178	13.6347
CRTAP	ENSG00000170275	ENSG00000170275	14460.1	0.23902	0.444119	0.0100841	1	0.165969	0.617374	-0.0730509	1	0.155885	0.642412		13.6081	13.7888	13.8085	13.8926	13.6804	13.6479	13.5844	14.0706	14.0064	13.564	13.9341	14.0184
RAB21	ENSG00000080371	ENSG00000080371	11751.7	1.09481	6.97852e-13	0.007229	1	0.980551	2.06287e-10	-0.114263	1	0.973322	2.73035e-10		13.195	13.0523	12.9453	13.1401	13.0241	13.0545	13.7568	13.9012	13.8652	13.7051	13.7991	13.7727
CAPZA1	ENSG00000116489	ENSG00000116489	10405.3	-0.890927	7.98937e-08	-0.0221809	1	-0.828998	7.70529e-07	0.061929	1	-0.806817	1.56408e-06		13.5951	13.612	13.5781	13.6706	13.5018	13.5584	12.8212	13.0583	13.0074	12.8805	13.0427	13.0942
RPL23A	ENSG00000198242	ENSG00000198242	13977.8	0.448954	0.178524	-0.315972	1	0.2624	0.470524	-0.186554	1	0.578372	0.0761628		13.4949	13.4004	14.006	13.6158	13.3689	13.3334	13.7396	14.1665	14.0132	13.8362	14.0559	13.6247
NONO	ENSG00000147140	ENSG00000147140	15359.7	-0.0585807	0.82321	-0.0855949	1	-0.177856	0.459692	-0.119275	1	-0.0922607	0.723355		13.9455	13.9946	13.9411	13.9378	13.9093	13.8512	13.7192	14.0082	14.0062	13.6593	14.0146	13.8033
OGT	ENSG00000147162	ENSG00000147162	16686.3	0.408878	0.145399	-0.0344382	1	0.425894	0.131386	0.0170166	1	0.460332	0.099606		13.8556	13.7491	13.982	13.9859	13.6693	13.8509	14.2989	14.014	14.1298	14.4465	14.0677	13.9083
BAG2	ENSG00000112208	ENSG00000112208	5728.53	-2.19677	4.99852e-21	0.0340755	1	-2.13134	1.02759e-19	0.0654319	1	-2.16542	2.31337e-20		13.1582	12.9444	12.4607	12.8997	12.9107	12.9357	11.3917	11.3603	11.3063	11.4874	11.2758	11.4137
PRKAR1A	ENSG00000108946	ENSG00000108946	17410.7	-0.381007	0.0256937	-0.149162	1	-0.359957	0.0382586	0.0210498	1	-0.210795	0.263133		14.2158	14.098	14.3761	14.1692	14.1386	14.081	14.04	13.92	13.9373	13.9119	13.9874	14.042
MYO10	ENSG00000145555	ENSG00000145555	12553.6	-0.248676	0.602668	0.11537	1	-0.0872037	0.871772	0.161473	1	-0.202573	0.684213		13.7236	13.9408	13.0674	13.3149	13.9475	13.7962	13.2377	13.5179	13.5918	13.221	13.4543	13.9255
EFR3A	ENSG00000132294	ENSG00000132294	11523	-0.822598	0.0120316	-0.176164	1	-0.81046	0.0144277	0.0121378	1	-0.634296	0.0638791		13.9074	13.7657	13.5915	13.4955	13.6058	13.7849	13.5341	12.8614	13.0277	13.4843	13.0586	12.9449
FOXO3	ENSG00000118689	ENSG00000118689	9728.36	1.07611	0.000334095	-0.0793018	1	0.833621	0.00736336	-0.242489	1	0.912923	0.00297294		12.8734	12.8672	12.7669	12.4878	12.8787	12.9308	13.2176	13.7623	13.741	13.096	13.4452	13.6606
RICTOR	ENSG00000164327	ENSG00000164327	12739	1.11124	3.85712e-07	-0.166579	1	1.09937	5.86477e-07	-0.0118645	1	1.26595	5.95409e-09		13.0895	13.0913	13.2931	12.9847	12.9885	13.1644	14.1815	13.7961	13.8259	14.0255	13.7452	14.0263
LUCAT1	ENSG00000248323	ENSG00000248323	4874.93	4.74258	3.42028e-31	0.0155786	1	4.72471	7.9072e-31	-0.0178724	1	4.70913	1.03947e-30		9.38895	9.46295	9.23843	9.12344	9.62244	9.319	13.1639	12.0305	12.4015	13.1207	12.3694	12.1122
EEF1D	ENSG00000104529	ENSG00000104529	14135.3	0.655478	0.000730646	0.0112742	1	0.432051	0.0359988	-0.223427	1	0.420777	0.0419173		13.5141	13.4999	13.6798	13.6689	13.5015	13.5484	13.9002	14.1175	14.0563	13.8971	14.0038	13.6847
CNBP	ENSG00000169714	ENSG00000169714	11594.5	0.473161	0.22531	-0.200028	1	0.0648848	0.894826	-0.408276	1	0.264913	0.537655		13.3845	13.3014	13.5334	13.4182	13.1737	13.2094	13.2138	14.0321	13.8275	13.0124	13.7303	13.5145
MPRIP	ENSG00000133030	ENSG00000133030	8381.98	-1.32262	1.86625e-09	0.134267	1	-1.08927	1.21849e-06	0.233348	1	-1.22353	3.64375e-08		13.318	13.4816	13.0727	13.139	13.5641	13.4587	12.277	12.454	12.3931	12.4718	12.5075	12.6191
H3-3B	ENSG00000132475	ENSG00000132475	15586.4	-0.0156958	0.969697	-0.317461	1	-0.272984	0.385333	-0.257288	1	0.0444774	0.907201		13.9809	13.8601	14.2009	13.8179	13.7579	13.8219	13.7123	14.1989	14.0696	13.6518	14.096	13.6894
FILIP1L	ENSG00000168386	ENSG00000168386	4588.14	-3.64833	2.72086e-14	-0.0944559	1	-3.36677	3.2683e-12	0.281554	1	-3.27232	1.33047e-11		12.8779	12.8054	11.9758	12.3179	12.6258	12.6649	9.32621	10.3857	10.259	9.64988	10.4024	10.525
RBFOX2	ENSG00000100320	ENSG00000100320	12675	-0.526768	0.00611944	-0.0462811	1	-0.62463	0.00100872	-0.0978619	1	-0.578349	0.0025257		13.8528	13.8049	13.788	13.7766	13.7577	13.8121	13.2175	13.5404	13.54	13.2377	13.4158	13.4588
EML1	ENSG00000066629	ENSG00000066629	9882.07	-1.17022	2.04334e-06	-0.139235	1	-1.02311	4.46328e-05	0.147108	1	-0.883874	0.000516447		13.7517	13.4104	13.6004	13.3769	13.3204	13.7401	12.7522	12.7647	12.7947	12.7395	12.7087	13.1169
CHD2	ENSG00000173575	ENSG00000173575	11428.3	1.02972	4.07764e-07	-0.092723	1	1.09836	6.39695e-08	0.0686404	1	1.19108	3.57273e-09		13.1015	13.0276	12.9314	12.8562	12.9797	13.0347	13.5881	13.8296	13.814	13.5969	13.7553	14.0071
MT-ND5	ENSG00000198786	ENSG00000198786	9180.13	-0.59423	0.225267	0.368076	1	-0.349269	0.511543	0.244961	1	-0.717345	0.138061		13.1086	13.5503	12.8258	12.4894	13.8839	13.6068	12.8505	12.7261	12.7744	13.1472	12.8843	12.8033
GFPT1	ENSG00000198380	ENSG00000198380	20232.1	0.229858	0.452609	-0.00432981	1	0.423615	0.139197	0.193757	1	0.427945	0.135874		14.277	14.2295	13.998	13.9918	14.2536	14.2499	14.2579	14.4119	14.3356	14.296	14.2448	14.7997
NARS1	ENSG00000134440	ENSG00000134440	11584.2	-0.554475	0.000421362	-0.0419241	1	-0.69062	8.08887e-06	-0.136145	1	-0.648696	3.02727e-05		13.7383	13.692	13.6608	13.8168	13.5809	13.5879	13.3591	13.3313	13.2198	13.2414	13.2017	13.1883
CD46	ENSG00000117335	ENSG00000117335	12976.7	-0.642108	4.02691e-07	-0.065352	1	-0.706476	2.28606e-08	-0.0643679	1	-0.641124	4.588e-07		13.9035	13.7996	13.9352	13.7986	13.8653	13.8366	13.4836	13.3605	13.4319	13.3518	13.4034	13.3901
MGAT1	ENSG00000131446	ENSG00000131446	11942.7	-0.436331	0.048761	0.148721	1	-0.448138	0.044264	-0.0118076	1	-0.596859	0.00537545		13.6504	13.722	13.5688	13.7987	13.7362	13.7305	13.1354	13.4605	13.4018	13.1094	13.403	13.4567
USP22	ENSG00000124422	ENSG00000124422	14199.6	-0.479281	0.0202457	0.13535	1	-0.283267	0.206528	0.196015	1	-0.418617	0.0484434		13.9116	13.9912	13.7316	13.8287	14.0856	14.0086	13.5446	13.5641	13.5366	13.5842	13.5834	13.8611
DNAJB1	ENSG00000132002	ENSG00000132002	6214.21	1.66909	0.000114733	0.0291193	1	1.14302	0.0120165	-0.52607	1	1.1139	0.0147096		11.9831	11.9415	11.8159	12.0241	11.8608	11.915	12.1061	13.4757	13.3052	12.2244	13.0843	12.6784
PPP1R15B	ENSG00000158615	ENSG00000158615	7356.25	1.33522	0.000645893	-0.0779256	1	1.22813	0.00201923	-0.107085	1	1.30606	0.000938139		12.2515	12.2402	12.2773	11.9724	12.3167	12.2904	12.4564	13.4343	13.4556	12.5942	13.2473	13.3807
KIDINS220	ENSG00000134313	ENSG00000134313	9279.56	-1.07693	1.96963e-09	-0.0671573	1	-1.0742	2.63763e-09	0.00273314	1	-1.00704	2.68926e-08		13.5904	13.5742	13.2636	13.3707	13.4825	13.4551	12.7851	12.6759	12.7142	12.8455	12.6434	12.6842
WNK1	ENSG00000060237	ENSG00000060237	14894.8	-0.418402	0.192142	0.106026	1	-0.157777	0.667881	0.260625	1	-0.263803	0.447492		13.9707	14.112	13.6496	13.689	14.1518	14.112	13.7951	13.4783	13.6017	13.9532	13.519	13.9229
ZNFX1	ENSG00000124201	ENSG00000124201	9216.14	-1.17805	5.45529e-10	0.0911548	1	-0.748129	0.000159505	0.429917	1	-0.839284	1.80438e-05		13.4584	13.4687	13.2821	13.5077	13.421	13.487	12.577	12.5963	12.575	12.7748	12.7045	13.1064
YAP1	ENSG00000137693	ENSG00000137693	18066.9	-0.123371	0.59065	-0.0417115	1	-0.155666	0.492691	-0.0322947	1	-0.113954	0.630138		14.2344	14.2181	14.1297	14.0827	14.2364	14.172	14.266	13.9583	14.0775	14.2056	14.0852	13.9501
SNX3	ENSG00000112335	ENSG00000112335	11078.1	0.631281	0.0427322	0.0119934	1	0.198415	0.589887	-0.432866	1	0.186421	0.61652		13.3246	13.2567	13.188	13.4412	13.0952	13.2346	13.3027	13.9356	13.7895	13.0993	13.6514	13.3726
LARP1	ENSG00000155506	ENSG00000155506	10902.2	-0.632865	0.069296	0.173825	1	-0.502294	0.167066	0.130571	1	-0.676118	0.0523876		13.509	13.8054	13.2083	13.2025	13.8944	13.7587	12.9894	13.1684	13.1211	13.0565	13.017	13.433
RPS28	ENSG00000233927	ENSG00000233927	7566.12	1.23007	0.00393814	-0.186696	1	0.67468	0.14844	-0.555392	1	0.861376	0.0561992		12.3276	12.1606	12.789	12.4027	12.2833	12.3033	12.6497	13.6838	13.4406	12.4582	13.355	12.7997
PDE4DIP	ENSG00000178104	ENSG00000178104	15850.2	-0.104933	0.751608	0.0136713	1	-0.269431	0.376255	-0.164498	1	-0.283103	0.350825		14.1332	13.998	13.8767	13.9883	13.9765	14.0838	14.1879	13.7556	13.8042	14.08	13.7154	13.5989
OSMR	ENSG00000145623	ENSG00000145623	19949.4	0.225947	0.433667	0.0839287	1	0.401903	0.138087	0.175956	1	0.317974	0.259296		14.2276	14.1704	14.0345	14.11	14.2295	14.2722	14.5593	14.0629	14.2396	14.6513	14.3411	14.2655
MXRA7	ENSG00000182534	ENSG00000182534	10477.9	-0.588261	0.0517989	0.0335587	1	-0.754426	0.0107412	-0.166165	1	-0.787984	0.00731608		13.5963	13.5632	13.4631	13.6497	13.4792	13.5641	12.8394	13.301	13.1868	12.5809	13.116	13.2332
G3BP2	ENSG00000138757	ENSG00000138757	13072.2	0.49009	0.120966	-0.0593508	1	0.316565	0.351115	-0.173525	1	0.375916	0.259618		13.5837	13.5179	13.4521	13.464	13.5012	13.4678	13.4934	14.0531	13.9776	13.331	13.7963	14.0007
HBP1	ENSG00000105856	ENSG00000105856	9141.57	1.36493	8.78961e-14	-0.218637	1	1.18841	1.46012e-10	-0.176521	1	1.40705	1.53174e-14		12.579	12.4317	12.748	12.4425	12.4482	12.4496	13.4179	13.6687	13.5806	13.364	13.5666	13.3497
GPX8	ENSG00000164294	ENSG00000164294	6747.36	-1.48627	3.28267e-07	-0.0475295	1	-1.69946	4.37616e-09	-0.213183	1	-1.65193	1.21666e-08		13.1473	13.0623	13.0804	13.2552	12.9317	12.972	11.5981	12.244	12.189	11.6213	12.0041	12.0411
TRIM33	ENSG00000197323	ENSG00000197323	8758.44	1.55839	8.88428e-18	-0.16747	1	1.26929	5.69565e-12	-0.289098	1	1.43676	3.60689e-15		12.5359	12.2946	12.501	12.3171	12.3357	12.3569	13.6266	13.5066	13.5235	13.5014	13.363	13.1279
SF3B2	ENSG00000087365	ENSG00000087365	11633	0.975473	8.90087e-08	0.0750593	1	0.74128	7.89937e-05	-0.234192	1	0.666221	0.000452865		13.1388	13.2651	12.9762	13.1833	13.1947	13.1762	13.6644	13.9162	13.8734	13.544	13.7725	13.6336
ICMT	ENSG00000116237	ENSG00000116237	6966.04	-1.57468	4.67548e-18	0.0171395	1	-1.44508	3.04823e-15	0.129601	1	-1.46222	1.3064e-15		13.1739	13.1586	13.0151	13.2597	13.0501	13.0704	12.175	11.926	11.9202	12.2143	12.0566	12.0196
KPNA6	ENSG00000025800	ENSG00000025800	9631	-1.18544	5.52195e-11	-0.0431753	1	-0.9484	2.76947e-07	0.237044	1	-0.905224	1.00126e-06		13.5954	13.5847	13.3992	13.3634	13.5138	13.6058	12.8167	12.6227	12.6409	12.9488	12.7231	12.8914
PLXNA1	ENSG00000114554	ENSG00000114554	6890.75	-1.5818	2.04317e-11	0.210696	1	-1.40266	4.41016e-09	0.179138	1	-1.61336	8.76096e-12		13.0084	13.2448	12.8148	13.05	13.3539	13.1492	12.1468	11.793	11.8158	12.172	12.0193	11.9468
CCNG2	ENSG00000138764	ENSG00000138764	7807.7	1.65124	5.79758e-20	-0.0119925	1	1.45206	1.65234e-15	-0.199178	1	1.46406	8.80534e-16		12.3089	12.1093	12.1731	12.1642	12.2209	12.191	13.1971	13.3981	13.4827	13.031	13.2789	13.3258
RPL7L1	ENSG00000146223	ENSG00000146223	10521.9	-0.919432	2.08294e-07	-0.144892	1	-0.87974	8.30103e-07	0.0396922	1	-0.734848	5.12258e-05		13.7072	13.6127	13.6262	13.621	13.4333	13.5716	13.1652	12.9056	12.908	13.0566	13.1048	12.9103
ERGIC1	ENSG00000113719	ENSG00000113719	10303.8	-0.634582	0.019679	0.076643	1	-0.554372	0.0471785	0.08021	1	-0.631015	0.021687		13.5383	13.55	13.3742	13.6936	13.493	13.433	12.8441	13.173	13.0868	12.796	13.0373	13.3837
HADHA	ENSG00000084754	ENSG00000084754	11649.6	-0.655513	0.000147236	0.0186372	1	-0.630362	0.000297281	0.0251516	1	-0.648999	0.000187032		13.6646	13.7517	13.673	13.7348	13.6457	13.7483	13.1203	13.2875	13.2878	13.1114	13.2181	13.4066
MOB1A	ENSG00000114978	ENSG00000114978	12866.4	-0.546956	0.041755	-0.150503	1	-0.612893	0.0219027	-0.0659369	1	-0.462389	0.0961219		13.9279	13.7091	13.9242	13.8521	13.623	13.764	13.695	13.2959	13.3795	13.63	13.4499	13.139
GANAB	ENSG00000089597	ENSG00000089597	13098.4	-0.552734	0.0583389	0.106371	1	-0.270151	0.406779	0.282583	1	-0.376522	0.228777		13.6925	13.9719	13.6354	13.5452	14.064	13.8846	13.2669	13.398	13.5001	13.3849	13.4969	13.8297
BCLAF1	ENSG00000029363	ENSG00000029363	15358.3	0.180908	0.436336	-0.163221	1	0.0151196	0.959568	-0.165789	1	0.17834	0.454077		13.9086	13.7679	13.9946	13.9266	13.6751	13.7217	13.9961	13.9998	14.0697	13.976	14.0073	13.7079
USO1	ENSG00000138768	ENSG00000138768	15427.1	-0.19597	0.406083	-0.0870804	1	-0.197044	0.410133	-0.00107369	1	-0.109963	0.669203		14.0868	13.991	13.8953	14.0833	13.8257	13.8696	14.0381	13.762	13.7411	13.9067	13.7518	13.8989
AMD1	ENSG00000123505	ENSG00000123505	14426.9	-0.418209	0.0225962	-0.15751	1	-0.522858	0.0036416	-0.104649	1	-0.365348	0.0526646		14.1204	13.9676	13.8847	13.7692	13.8684	14.0009	13.7338	13.6493	13.7151	13.7105	13.6455	13.5186
MAP4	ENSG00000047849	ENSG00000047849	14221.2	-0.146953	0.492993	0.184068	1	-0.206372	0.323516	-0.0594192	1	-0.39044	0.0410178		13.8204	13.9172	13.7016	13.9029	14.0225	13.9123	13.6375	13.7477	13.7504	13.5625	13.6	13.8336
LAMP2	ENSG00000005893	ENSG00000005893	15429	-0.159992	0.427432	-0.0315444	1	-0.267167	0.162603	-0.107175	1	-0.235622	0.22852		13.9645	13.9835	14.0205	14.0359	13.9693	13.8921	13.7594	13.9695	13.8909	13.6613	13.795	13.9324
SRSF3	ENSG00000112081	ENSG00000112081	10969.4	0.248053	0.605119	-0.072958	1	-0.134413	0.797987	-0.382466	1	-0.0614551	0.911897		13.4336	13.3033	13.4353	13.4185	13.2889	13.3109	12.8765	13.8662	13.7329	12.7343	13.6061	13.3806
UBE3C	ENSG00000009335	ENSG00000009335	11113	-0.764307	5.01649e-05	-0.0255594	1	-0.709205	0.000201503	0.0551025	1	-0.683645	0.000360065		13.7444	13.6939	13.5371	13.65	13.5873	13.6909	13.3163	12.9739	13.0479	13.2422	13.1185	13.1166
PHIP	ENSG00000146247	ENSG00000146247	11745.8	1.03625	2.6801e-07	-0.213455	1	0.83433	5.26504e-05	-0.201925	1	1.04778	2.11147e-07		13.2146	12.9756	13.2006	12.9806	12.9501	13.0372	14.0071	13.7855	13.8079	13.9179	13.6975	13.5234
ARHGAP5	ENSG00000100852	ENSG00000100852	16064.2	0.618048	0.00144987	-0.0548746	1	0.486765	0.0157161	-0.131283	1	0.54164	0.00637633		13.8201	13.757	13.693	13.8169	13.6653	13.6728	14.3527	14.0863	14.1187	14.2625	14.0136	14.0015
ROCK1	ENSG00000067900	ENSG00000067900	11792.8	-0.618554	0.000207292	-0.132329	1	-0.693422	2.8833e-05	-0.0748676	1	-0.561093	0.000929034		13.8427	13.7656	13.639	13.7274	13.6164	13.6238	13.3973	13.2657	13.2743	13.3756	13.2524	13.1468
CCT2	ENSG00000166226	ENSG00000166226	9394.55	-0.821243	0.000159409	-0.0619907	1	-1.01079	2.40631e-06	-0.189548	1	-0.9488	1.05692e-05		13.5319	13.4602	13.4068	13.5614	13.2786	13.4101	12.9643	12.8767	12.8118	12.8677	12.8814	12.4715
CEP170	ENSG00000143702	ENSG00000143702	14960.8	0.618881	0.00699258	-0.14959	1	0.390954	0.111899	-0.227927	1	0.540544	0.0218374		13.7569	13.6289	13.6633	13.6646	13.4964	13.58	14.3063	13.9819	14.0443	14.171	13.9337	13.7254
LTBP2	ENSG00000119681	ENSG00000119681	8901.55	-1.40374	0.00548371	-0.143424	1	-0.83446	0.126722	0.569285	1	-0.691035	0.220931		13.1351	13.5733	13.5088	12.8898	13.668	13.2596	11.9708	12.6388	12.5749	12.0048	12.5388	13.4441
KPNB1	ENSG00000108424	ENSG00000108424	14890.2	-0.20569	0.124032	0.0602446	1	-0.251911	0.0549921	-0.046221	1	-0.312155	0.0144764		13.9735	13.9571	13.8436	13.9565	13.9697	13.9812	13.7597	13.7778	13.8053	13.7214	13.7904	13.7335
DDX24	ENSG00000089737	ENSG00000089737	13587.8	0.101212	0.739465	-0.00142591	1	-0.127016	0.676727	-0.228227	1	-0.12559	0.680909		13.7607	13.8038	13.6145	13.8039	13.6738	13.7027	13.4969	13.9863	13.8629	13.444	13.8087	13.6387
TUBA1A	ENSG00000167552	ENSG00000167552	5592.23	-1.88099	7.61642e-05	0.0625928	1	-2.30657	8.67139e-07	-0.425571	1	-2.36916	3.96928e-07		12.9154	12.9417	12.5738	12.9355	12.7998	12.8672	10.594	11.6689	11.84	10.6564	11.659	11.0829
NEDD4	ENSG00000069869	ENSG00000069869	13618.6	0.28631	0.58829	-0.118196	1	0.258436	0.635683	-0.0278746	1	0.376631	0.472593		13.746	13.4987	13.6276	13.6156	13.3678	13.6341	14.2954	13.4052	13.5899	14.3686	13.4936	13.2492
STAT3	ENSG00000168610	ENSG00000168610	10314.2	-0.685875	0.00561126	0.231046	1	-0.5393	0.0364304	0.146575	1	-0.770346	0.00174213		13.519	13.6245	13.1836	13.4934	13.7883	13.5701	13.0117	12.9831	12.9325	12.9976	12.9043	13.2925
SND1	ENSG00000197157	ENSG00000197157	21246.8	0.342629	0.109274	0.0517451	1	0.369602	0.0834379	0.0269739	1	0.317857	0.14679		14.209	14.2364	14.2426	14.3198	14.202	14.272	14.6334	14.4343	14.325	14.6861	14.3563	14.401
INTS6	ENSG00000102786	ENSG00000102786	10340.8	1.12267	1.38797e-12	-0.0293775	1	0.913539	1.52698e-08	-0.209128	1	0.942917	4.60356e-09		12.9722	12.8041	12.9052	12.9913	12.7824	12.8433	13.5677	13.7511	13.743	13.4898	13.5927	13.5307
ARHGAP21	ENSG00000107863	ENSG00000107863	14312.8	0.489102	0.0296158	-0.0430582	1	0.357762	0.131066	-0.13134	1	0.400821	0.0859526		13.7119	13.6294	13.5863	13.6251	13.6069	13.6091	13.8253	14.054	14.0754	13.7123	13.7728	14.1522
FOS	ENSG00000170345	ENSG00000170345	4286.74	1.01794	0.495352	-3.06296	0.612504	0.148943	0.935629	-0.868998	1	3.2119	0.0135203		10.0528	10.2501	12.778	8.47968	10.1582	9.80518	11.2987	12.913	12.7333	11.3434	12.5711	10.9829
RPL9	ENSG00000163682	ENSG00000163682	14767.3	0.386943	0.127628	-0.233009	1	0.0942385	0.758929	-0.292704	1	0.327248	0.21547		13.7305	13.6801	13.933	13.7859	13.4706	13.5974	13.8558	14.2493	14.0388	13.8682	13.9739	13.6995
SLC20A1	ENSG00000144136	ENSG00000144136	7531.86	1.25236	0.000637516	0.0418952	1	0.667908	0.0949333	-0.584456	1	0.626013	0.122041		12.3767	12.5319	12.3835	12.3145	12.4807	12.5746	12.9389	13.4527	13.4991	13.0672	13.2066	12.1754
ADD1	ENSG00000087274	ENSG00000087274	9435.61	-0.868051	1.01246e-06	0.112524	1	-0.755108	2.921e-05	0.112943	1	-0.867633	1.11322e-06		13.4195	13.5863	13.1824	13.454	13.5617	13.4496	12.8138	12.7925	12.7878	12.9261	12.8356	12.8632
FAM114A1	ENSG00000197712	ENSG00000197712	13975.3	-0.399989	0.0517024	-0.051201	1	-0.343481	0.104984	0.0565087	1	-0.29228	0.179589		14.0124	13.9029	13.7689	13.8811	13.8275	13.8798	13.6331	13.6231	13.5964	13.5855	13.4867	13.8651
RAD23B	ENSG00000119318	ENSG00000119318	11681	-0.291241	0.164052	0.0676247	1	-0.339129	0.101318	-0.0478884	1	-0.406754	0.0442515		13.6515	13.5891	13.5552	13.8286	13.532	13.5541	13.2718	13.4909	13.4095	13.294	13.4648	13.3163
ALCAM	ENSG00000170017	ENSG00000170017	8054.46	-1.09116	0.00108569	-0.101307	1	-1.17618	0.000418379	-0.0850211	1	-1.07488	0.00141912		13.4864	13.4428	12.8476	13.055	13.3032	13.2864	12.3507	12.6038	12.5936	12.1373	12.3003	12.8314
BPNT2	ENSG00000104331	ENSG00000104331	17249.6	0.0625927	0.829192	-0.113272	1	0.0121824	0.971285	-0.0504104	1	0.125455	0.65575		14.1516	14.0159	14.0589	13.9851	13.9648	14.0401	13.9944	14.2085	14.1499	13.8369	14.0082	14.3486
RSBN1	ENSG00000081019	ENSG00000081019	5303.88	2.67591	1.27618e-32	-0.015384	1	2.08823	5.99338e-20	-0.58768	1	2.10361	2.71606e-20		11.1111	10.9536	11.2506	11.1492	10.999	11.1495	12.7759	13.1224	13.0695	12.6122	12.7416	12.2766
HSPA1A	ENSG00000204389	ENSG00000204389	5024.35	2.01061	0.000149227	0.057273	1	1.58577	0.00378412	-0.424833	1	1.5285	0.00542413		11.4722	11.4606	11.1608	11.4622	11.3596	11.4098	11.3298	13.232	13.0573	11.8732	12.8449	12.5273
C6orf62	ENSG00000112308	ENSG00000112308	16020.8	-0.245344	0.303107	0.0140771	1	-0.0983249	0.714863	0.147019	1	-0.112402	0.672835		14.0863	13.9636	14.0071	14.1094	13.9304	14.0434	13.9527	13.8179	13.7638	13.866	13.7584	14.1827
XPO1	ENSG00000082898	ENSG00000082898	13109.5	-0.27893	0.308241	-0.115331	1	-0.456927	0.0766219	-0.177997	1	-0.341597	0.206982		13.8872	13.785	13.7736	13.8464	13.6049	13.7382	13.7047	13.5671	13.5782	13.7328	13.5224	13.1508
MSL1	ENSG00000188895	ENSG00000188895	8419.39	1.19516	7.50148e-05	0.0273053	1	0.957539	0.00206915	-0.237617	1	0.930234	0.00284626		12.6388	12.5999	12.4213	12.5373	12.5847	12.6048	12.8986	13.6346	13.5435	12.8754	13.427	13.3161
FAP	ENSG00000078098	ENSG00000078098	12831.1	-0.654335	0.00785616	-0.156691	1	-0.636596	0.0106627	0.0177387	1	-0.479905	0.0637105		13.7968	13.6587	14.1076	13.868	13.576	13.8167	13.5339	13.3914	13.3009	13.4942	13.2521	13.5111
UCHL1	ENSG00000154277	ENSG00000154277	5984.15	-1.61993	2.41637e-08	0.275883	1	-1.24138	3.17255e-05	0.378546	1	-1.51727	2.15069e-07		12.8348	12.9969	12.5097	13.132	13.0261	12.8237	11.7865	11.6792	11.5333	12.2559	11.5824	11.824
PDGFC	ENSG00000145431	ENSG00000145431	6409.36	-1.41433	1.40403e-09	0.086873	1	-1.70336	2.02207e-13	-0.28903	1	-1.79023	8.79375e-15		13.2078	13.0445	12.6022	13.0115	13.0114	13.1039	11.9399	12.0197	11.9837	11.8965	11.844	11.6054
ILK	ENSG00000166333	ENSG00000166333	8312.7	-1.05367	4.51486e-09	0.0261305	1	-1.181	4.36093e-11	-0.127326	1	-1.20713	1.41586e-11		13.401	13.4003	13.1013	13.2493	13.3419	13.3901	12.4606	12.6126	12.6175	12.4556	12.5765	12.3991
FNDC3A	ENSG00000102531	ENSG00000102531	17752.8	-0.0908067	0.768373	-0.127958	1	0.0766878	0.812931	0.167495	1	0.204646	0.482193		14.1625	14.0122	14.2209	14.2312	13.9459	13.9321	14.3109	13.9084	13.9488	14.296	14.0179	14.2358
PLEKHB2	ENSG00000115762	ENSG00000115762	14262.2	0.0937869	0.792054	0.0834722	1	0.0462393	0.9068	-0.0475477	1	-0.0372329	0.924725		13.8529	13.8411	13.5433	13.7507	13.8267	13.8609	13.5033	13.9949	13.9061	13.4875	13.7809	14.0289
OAT	ENSG00000065154	ENSG00000065154	9167.95	-0.729781	0.000826323	-0.141141	1	-1.09002	2.5193e-07	-0.360235	1	-0.948875	9.02612e-06		13.4005	13.3491	13.5788	13.5598	13.2163	13.2238	12.8456	12.9884	12.9464	12.7015	12.8128	12.5073
EEA1	ENSG00000102189	ENSG00000102189	6129.09	-1.92522	6.91647e-14	-0.099451	1	-2.08772	4.22428e-16	-0.162505	1	-1.98827	1.07857e-14		13.0918	13.0477	12.9118	12.8679	12.9589	13.0068	11.9105	11.4853	11.5421	11.8345	11.4741	11.2868
EPRS1	ENSG00000136628	ENSG00000136628	9034.27	-1.02385	2.84203e-05	-0.00832293	1	-0.830134	0.000961212	0.193711	1	-0.821811	0.00108458		13.4443	13.4764	13.2635	13.4478	13.3349	13.3922	12.636	12.7474	12.6488	12.5266	12.6786	13.135
MT-CYB	ENSG00000198727	ENSG00000198727	9799.41	-0.906437	0.0172857	0.235912	1	-0.385068	0.37338	0.521369	1	-0.62098	0.125432		13.2696	13.5481	13.2821	12.8606	13.8855	13.6536	12.945	12.6641	12.5795	13.3612	12.8171	13.0566
DYNC1LI2	ENSG00000135720	ENSG00000135720	10408.7	-0.580365	0.00852983	0.0467659	1	-0.538715	0.0165576	0.0416501	1	-0.585481	0.00838793		13.5679	13.4602	13.4849	13.7152	13.4167	13.4614	13.276	12.946	13.0401	13.2801	13.0509	13.0259
PLPPR4	ENSG00000117600	ENSG00000117600	5346.77	-2.40391	4.67603e-24	-0.0569694	1	-2.2839	1.14436e-21	0.120016	1	-2.22693	1.21282e-20		12.7674	12.5462	13.1095	12.9818	12.5741	12.7739	11.1524	11.1056	11.1922	11.091	11.3648	11.2105
TCP1	ENSG00000120438	ENSG00000120438	12886	-0.0311635	0.911024	-0.0152325	1	-0.22557	0.342508	-0.194407	1	-0.210338	0.381855		13.8352	13.6747	13.5632	13.8585	13.5441	13.6307	13.6379	13.7349	13.649	13.5867	13.6306	13.3826
PDIA4	ENSG00000155660	ENSG00000155660	16218.7	0.313976	0.265897	0.0982318	1	0.815834	0.00116681	0.501858	1	0.717603	0.00489021		13.7893	13.8634	13.5094	13.8644	13.8283	13.6984	13.9381	14.0107	13.9016	14.0699	14.172	14.6148
CEBPD	ENSG00000221869	ENSG00000221869	7670.13	1.15149	0.000909112	0.040911	1	0.842556	0.0204656	-0.308933	1	0.801644	0.0286896		12.5068	12.5134	12.3405	12.6436	12.3758	12.4143	12.7114	13.4652	13.4824	12.5633	13.2324	13.2262
SETD5	ENSG00000168137	ENSG00000168137	10750.2	0.877696	0.00481008	0.083727	1	1.02185	0.000921794	0.144156	1	0.938125	0.00257314		13.038	13.0417	12.8145	12.8325	13.1334	13.0924	13.2118	13.751	13.7228	13.3858	13.5628	14.0277
TMBIM1	ENSG00000135926	ENSG00000135926	10696.2	-0.0426808	0.933139	0.188174	1	-0.286905	0.513977	-0.244224	1	-0.47508	0.250191		13.4159	13.5263	13.2003	13.5876	13.5194	13.4586	12.8016	13.6577	13.45	12.6921	13.2861	13.4493
RPS6KA3	ENSG00000177189	ENSG00000177189	8785.63	1.49303	1.60445e-08	-0.259954	1	1.39755	1.62724e-07	-0.0954803	1	1.65751	3.08222e-10		12.4937	12.3021	12.5111	12.1063	12.3227	12.3526	13.8108	13.2588	13.3415	13.6839	13.2519	13.2932
SLC1A2	ENSG00000110436	ENSG00000110436	6225.7	2.47983	1.6756e-26	0.037029	1	2.57304	2.26968e-28	0.0932114	1	2.53601	1.29272e-27		11.1448	11.1643	11.4734	11.4902	11.2144	11.1473	13.1917	12.7805	13.002	13.1801	12.9893	13.0425
NMB	ENSG00000197696	ENSG00000197696	3610.86	5.21931	3.06347e-38	-0.241285	1	4.47904	3.53198e-28	-0.740276	1	4.72032	2.85997e-31		8.52997	8.6679	9.11953	8.71556	8.66008	8.63863	11.6983	12.7673	12.5479	11.1456	12.1232	12.0305
SLC39A6	ENSG00000141424	ENSG00000141424	10063.4	-0.584147	0.000664681	-0.0196841	1	-0.71489	2.40441e-05	-0.130743	1	-0.695206	4.10628e-05		13.6172	13.4807	13.377	13.6213	13.4297	13.3797	13.0916	13.1162	13.0393	12.9179	13.0283	13.0275
RARS1	ENSG00000113643	ENSG00000113643	9557.68	-0.533753	0.0364826	-0.0644756	1	-0.7306	0.00314466	-0.196847	1	-0.666124	0.00774266		13.4815	13.3749	13.413	13.6413	13.152	13.2808	12.9332	13.1921	12.9952	12.7209	12.9144	13.0658
KDM5B	ENSG00000117139	ENSG00000117139	13449.8	0.514258	0.0237082	-0.0772715	1	0.443312	0.0579959	-0.0709455	1	0.520584	0.0232		13.6181	13.4734	13.5117	13.466	13.4321	13.5478	13.6548	14.0193	13.9836	13.6234	13.8921	13.9946
CTSA	ENSG00000064601	ENSG00000064601	11089.1	-0.0934712	0.866223	0.150242	1	-0.144043	0.796466	-0.0505719	1	-0.294285	0.568979		13.3247	13.5013	13.4609	13.5778	13.5697	13.4646	12.7283	13.634	13.5328	12.6047	13.408	13.7085
LITAF	ENSG00000189067	ENSG00000189067	10611.3	0.268779	0.601341	-0.0213988	1	0.0972531	0.866871	-0.171525	1	0.118652	0.837251		13.1843	13.1912	13.4715	13.5158	13.1635	13.1006	12.8946	13.756	13.6181	12.6883	13.3487	13.7825
ITGA1	ENSG00000213949	ENSG00000213949	15584.5	0.350021	0.426498	-0.169879	1	0.338655	0.452116	-0.011366	1	0.508534	0.234661		13.9331	13.6995	13.7739	13.6958	13.6639	13.7029	14.5343	13.6231	13.7871	14.3978	13.5695	14.0239
MAP3K2	ENSG00000169967	ENSG00000169967	11761.8	0.937248	8.5066e-05	-0.177182	1	0.671037	0.00709173	-0.266211	1	0.848219	0.000464447		13.2526	13.1138	13.22	13.0606	13.0195	13.1427	14.0692	13.7127	13.7748	13.9438	13.5879	13.413
ATP5F1E	ENSG00000124172	ENSG00000124172	8384.71	-0.939132	0.00423807	-0.18624	1	-1.11212	0.000615616	-0.172991	1	-0.925884	0.00524382		13.3382	13.145	13.5376	13.4668	13.0622	13.0718	12.2461	13.0102	12.6697	12.3478	12.679	12.6442
CDH11	ENSG00000140937	ENSG00000140937	16396	0.226538	0.178518	0.0288225	1	0.261055	0.117634	0.0345169	1	0.232233	0.172666		13.8863	13.8589	13.9673	14.0437	13.8673	13.8547	14.0903	14.0159	14.0868	14.0497	14.0395	14.1737
COPG1	ENSG00000181789	ENSG00000181789	10549.5	-0.793705	3.59717e-05	0.0872699	1	-0.567861	0.00459624	0.225843	1	-0.655131	0.000876375		13.5927	13.6523	13.3681	13.5169	13.6494	13.6502	13.0455	12.9724	12.9399	13.128	12.9742	13.3016
NPEPPS	ENSG00000141279	ENSG00000141279	13031.4	0.583427	0.000199784	0.0473843	1	0.343228	0.0416072	-0.240199	1	0.295844	0.0855388		13.4938	13.5505	13.3896	13.4399	13.5759	13.5182	13.7688	13.9203	13.9729	13.7244	13.774	13.6596
RBPJ	ENSG00000168214	ENSG00000168214	11825.3	0.852025	5.51113e-09	-0.150172	1	0.499519	0.00122301	-0.352506	1	0.64969	1.50162e-05		13.3509	13.1836	13.2521	13.1709	13.1194	13.191	13.8571	13.8936	13.8598	13.7041	13.6514	13.4804
CEP350	ENSG00000135837	ENSG00000135837	16410.1	-0.333052	0.184768	-0.18185	1	-0.261078	0.321297	0.0719747	1	-0.0792274	0.796034		14.2365	14.0885	14.0616	13.9256	13.947	14.1245	14.0781	13.757	13.8293	14.1673	13.7747	13.8598
QKI	ENSG00000112531	ENSG00000112531	13657.9	0.713999	0.000430302	-0.124755	1	0.546276	0.00956461	-0.167723	1	0.671031	0.00108594		13.535	13.3555	13.5803	13.3743	13.4011	13.4477	14.1402	13.8824	13.9649	14.0431	13.8974	13.6686
COPS2	ENSG00000166200	ENSG00000166200	11440	0.468858	0.082349	-0.213715	1	0.128491	0.690362	-0.340367	1	0.342206	0.23235		13.4436	13.2839	13.433	13.446	13.0501	13.1874	13.4702	13.8595	13.8027	13.2421	13.6221	13.5405
GNPTAB	ENSG00000111670	ENSG00000111670	6161.25	-1.71751	2.06429e-15	0.0480202	1	-1.48031	1.41674e-11	0.237199	1	-1.52833	2.55399e-12		13.0833	12.9677	12.7444	13.0626	13.0034	12.851	11.8793	11.6267	11.6967	12.0768	11.6931	11.8883
TXLNA	ENSG00000084652	ENSG00000084652	10728.5	-0.586687	0.00441945	0.128332	1	-0.45437	0.0345124	0.132317	1	-0.582702	0.00506739		13.5329	13.6236	13.3891	13.6706	13.6047	13.5566	13.2824	13.0261	12.9892	13.3579	13.11	13.1089
MYDGF	ENSG00000074842	ENSG00000074842	11467.9	-0.278841	0.312655	0.100192	1	-0.381193	0.154033	-0.102352	1	-0.481385	0.0628225		13.6674	13.5867	13.4383	13.7291	13.5848	13.5997	13.1084	13.5758	13.3806	13.0981	13.2776	13.489
PIM3	ENSG00000198355	ENSG00000198355	5235.1	2.30542	4.55166e-13	0.0666401	1	1.91957	3.09498e-09	-0.385845	1	1.85293	1.1147e-08		11.2018	11.2479	11.3544	11.3719	11.1581	11.3942	12.3345	13.1481	13.0428	12.297	12.9679	12.444
TMEM47	ENSG00000147027	ENSG00000147027	6431.02	-1.47008	4.0391e-09	0.091002	1	-1.38055	4.43492e-08	0.089539	1	-1.47155	4.50582e-09		13.2229	13.048	12.5121	12.9828	13.036	13.0775	11.9161	11.92	11.9697	11.9258	11.8984	12.1454
SERPINB7	ENSG00000166396	ENSG00000166396	10708.5	0.0195056	0.980539	-0.192205	1	-0.0189541	0.980906	-0.0384598	1	0.173251	0.794974		13.8223	13.2695	12.8715	13.1887	13.1167	13.4369	13.9057	12.9305	13.1129	13.8998	13.0295	12.9189
DHX15	ENSG00000109606	ENSG00000109606	13134.6	0.190297	0.376983	-0.135829	1	-0.194482	0.372227	-0.384779	1	-0.0586535	0.816389		13.7555	13.625	13.7064	13.6703	13.5326	13.5967	13.7288	13.8689	13.8911	13.5742	13.7133	13.3684
MTSS2	ENSG00000132613	ENSG00000132613	9463.81	0.534351	0.36247	0.00393171	1	0.689061	0.230863	0.15471	1	0.685129	0.234961		12.8763	13.1036	12.7898	12.2582	13.2433	13.074	12.5908	13.5804	13.5136	12.6676	13.3263	13.9281
PPP2R1B	ENSG00000137713	ENSG00000137713	5900.51	-1.86016	2.07429e-11	0.0869044	1	-1.32715	3.45537e-06	0.533019	1	-1.41405	6.37395e-07		12.8014	12.7099	13.0359	13.1729	12.8274	12.7122	11.5397	11.5125	11.6348	11.7241	11.6689	12.2594
PLAUR	ENSG00000011422	ENSG00000011422	7241.33	1.75914	1.72932e-24	0.0453569	1	1.54211	7.54473e-19	-0.217031	1	1.49675	7.48622e-18		12.0533	12.0351	12.0074	12.1189	12.0084	12.0565	13.0808	13.3896	13.3224	13.0699	13.2633	12.9844
FSCN1	ENSG00000075618	ENSG00000075618	8080.68	0.565801	0.295439	0.0770233	1	0.0199909	0.978966	-0.54581	1	-0.0570324	0.934459		12.7768	13.0128	12.6377	12.8361	12.9886	12.7879	12.2561	13.5508	13.4638	12.1218	13.1836	12.9432
STT3B	ENSG00000163527	ENSG00000163527	17498.7	0.216066	0.248879	-0.0369609	1	0.219625	0.247405	0.00355887	1	0.256586	0.166855		14.0591	14.0195	13.9769	14.1032	13.9401	13.9276	14.3025	14.093	14.1065	14.2577	14.1003	14.1587
TRIM22	ENSG00000132274	ENSG00000132274	5364.82	-2.18512	4.38405e-39	-0.0153625	1	-2.00794	5.75256e-33	0.177179	1	-1.99258	1.68982e-32		12.9034	12.7407	12.7783	12.9476	12.6118	12.8104	11.2141	11.3281	11.3052	11.4368	11.3178	11.4384
NECTIN3	ENSG00000177707	ENSG00000177707	8229.01	-1.26249	1.9651e-11	-0.182387	1	-1.29745	6.11474e-12	-0.0349655	1	-1.11507	4.88692e-09		13.5271	13.2236	13.3672	13.1563	13.1424	13.4191	12.5795	12.4594	12.4172	12.5442	12.4614	12.3794
UBA6	ENSG00000033178	ENSG00000033178	12151.3	0.927189	6.43079e-06	-0.0789559	1	0.570583	0.00888953	-0.356605	1	0.649539	0.0024414		13.3296	13.2313	13.215	13.4048	13.0622	13.1176	14.0914	13.8512	13.7907	13.773	13.6159	13.5853
MICAL2	ENSG00000133816	ENSG00000133816	7678.97	-1.33346	0.00380734	0.0692782	1	-0.735158	0.144237	0.598301	1	-0.804436	0.106125		13.1873	13.3929	12.7457	12.6566	13.3579	13.4116	11.9226	12.2762	12.3711	12.0685	12.253	13.1834
ADAR	ENSG00000160710	ENSG00000160710	13614.1	-0.379206	0.0523805	0.117151	1	-0.167366	0.449357	0.21184	1	-0.284517	0.167387		13.8232	13.8527	13.706	13.8379	13.9412	13.8552	13.5128	13.5173	13.56	13.6234	13.502	13.8751
PRRC2A	ENSG00000204469	ENSG00000204469	7968.21	-1.20109	9.16241e-05	0.0981857	1	-0.797888	0.0137866	0.403199	1	-0.896073	0.00494921		13.1168	13.5062	12.8749	12.8821	13.5457	13.2795	12.4076	12.3684	12.2893	12.5185	12.4921	12.8461
CFL2	ENSG00000165410	ENSG00000165410	5671.78	-2.00462	7.82216e-12	-0.138908	1	-2.37312	3.65631e-16	-0.368505	1	-2.23421	1.96568e-14		13.0504	12.9728	12.7466	12.6024	12.887	12.9616	11.1207	11.7356	11.5921	11.0884	11.5336	11.1406
ACAP2	ENSG00000114331	ENSG00000114331	14426.6	-0.231437	0.377582	-0.0544767	1	-0.264758	0.311614	-0.0333213	1	-0.210281	0.4374		13.8906	13.8214	14.0009	13.997	13.7877	13.807	14.0027	13.5497	13.624	13.8232	13.6955	13.633
ATXN10	ENSG00000130638	ENSG00000130638	7140	-1.39121	1.20673e-16	0.0175525	1	-1.42258	2.86796e-17	-0.0313698	1	-1.44013	1.04301e-17		13.2405	13.1739	12.991	13.0561	13.1404	13.2537	12.1232	12.1809	12.1797	12.2098	12.2007	11.9985
MAGED1	ENSG00000179222	ENSG00000179222	5900.29	-1.84599	0.000334095	0.270544	1	-1.22386	0.0245586	0.622126	1	-1.49441	0.00481195		12.6547	13.0305	12.5561	12.3164	13.3187	13.0458	11.1055	11.6932	11.5601	11.1909	11.4416	12.5506
CRISPLD2	ENSG00000103196	ENSG00000103196	9944.81	-0.499637	0.598133	-0.0611971	1	-0.304585	0.766008	0.195052	1	-0.243388	0.81726		13.358	13.4583	13.3103	13.0243	13.5199	13.3982	11.9718	13.3568	13.2756	11.8335	13.0862	13.7874
MAPK6	ENSG00000069956	ENSG00000069956	11278.3	0.583017	0.0428328	0.0046304	1	0.351809	0.261091	-0.231209	1	0.347178	0.269445		13.2653	13.2643	13.2816	13.3407	13.2219	13.2549	13.3174	13.8543	13.8065	13.1716	13.5591	13.7492
YIPF5	ENSG00000145817	ENSG00000145817	10107.5	-0.452899	0.0542311	0.0262195	1	-0.515384	0.0273797	-0.0624846	1	-0.541603	0.0196703		13.571	13.4429	13.3122	13.6584	13.3325	13.3783	13.0585	13.2313	13.0836	12.8944	13.0866	13.243
SGCB	ENSG00000163069	ENSG00000163069	9091.01	-0.969309	1.80567e-09	-0.0260126	1	-0.934078	8.87154e-09	0.0352306	1	-0.908066	2.33977e-08		13.4353	13.4469	13.38	13.3943	13.3716	13.44	12.5734	12.8132	12.8099	12.6384	12.8195	12.8184
TMEM263	ENSG00000151135	ENSG00000151135	11899	-0.152416	0.650121	-0.0053468	1	-0.371705	0.22426	-0.219289	1	-0.366358	0.233394		13.6906	13.5151	13.6473	13.7463	13.5574	13.5328	13.224	13.7198	13.5373	13.0162	13.4539	13.538
SMG5	ENSG00000198952	ENSG00000198952	8012.42	-1.03471	8.50956e-09	0.0699823	1	-0.995599	3.81102e-08	0.039109	1	-1.06558	3.24477e-09		13.3231	13.2811	13.0542	13.3154	13.209	13.3019	12.6369	12.4014	12.4408	12.6299	12.4659	12.4698
IPMK	ENSG00000151151	ENSG00000151151	6107.4	2.1262	1.82244e-17	-0.113948	1	1.64043	1.24237e-10	-0.485767	1	1.75438	4.42474e-12		11.6754	11.4154	11.7877	11.823	11.3352	11.4667	13.0968	13.1886	13.1396	12.7896	12.9614	12.5608
RPS4X	ENSG00000198034	ENSG00000198034	13941.7	0.313589	0.245335	-0.169705	1	0.144532	0.632183	-0.169056	1	0.314238	0.252599		13.6206	13.5948	13.8696	13.6376	13.564	13.5457	13.5947	14.1305	13.984	13.6779	13.9207	13.8008
CLTA	ENSG00000122705	ENSG00000122705	8774.69	-0.743967	7.64938e-06	0.0539654	1	-0.899093	4.59111e-08	-0.155125	1	-0.953058	5.75563e-09		13.3043	13.4067	13.2453	13.4648	13.3135	13.2931	12.6949	12.9239	12.7548	12.6607	12.7629	12.6391
MAPK1	ENSG00000100030	ENSG00000100030	8526.92	-1.07906	2.31907e-12	0.0343698	1	-0.962827	6.22944e-10	0.116235	1	-0.997197	1.29397e-10		13.2924	13.4562	13.2173	13.2912	13.3513	13.409	12.6607	12.517	12.5204	12.6591	12.5823	12.6972
SLC7A5	ENSG00000103257	ENSG00000103257	5413.99	1.97689	0.000963391	0.0971607	1	2.05902	0.000604529	0.0821258	1	1.96186	0.00114925		11.1309	11.7529	10.9851	11.0264	11.6914	11.4046	11.7966	13.1531	12.87	11.61	12.6734	13.4402
RPL27	ENSG00000131469	ENSG00000131469	13405.4	0.0920554	0.799012	-0.20183	1	-0.183439	0.597181	-0.275494	1	0.0183915	0.966438		13.7154	13.5491	13.9537	13.7717	13.464	13.5697	13.4656	14.0807	13.8228	13.5287	13.7777	13.5419
MYADM	ENSG00000179820	ENSG00000179820	8640.93	-0.564057	0.175346	0.25588	1	-0.620567	0.13543	-0.05651	1	-0.876448	0.0272024		13.1613	13.5096	12.7491	12.9218	13.6326	13.4332	12.3951	12.9745	12.8997	12.465	12.7724	12.9469
ROCK2	ENSG00000134318	ENSG00000134318	9356.08	-0.851768	0.000886859	-0.13348	1	-0.828977	0.00136062	0.0227902	1	-0.695498	0.00850034		13.6074	13.608	13.0694	13.1469	13.4758	13.4373	12.9403	12.7886	12.8558	12.918	12.7648	12.9451
NDUFS1	ENSG00000023228	ENSG00000023228	10238.6	-0.841185	0.000122987	-0.07136	1	-0.656851	0.00372114	0.184334	1	-0.585491	0.0108092		13.6345	13.4971	13.5299	13.5783	13.4462	13.4832	13.1984	12.8572	12.7878	13.2629	12.9766	13.0076
FBXO32	ENSG00000156804	ENSG00000156804	5090.36	2.70804	1.15479e-14	-0.0883471	1	2.73326	7.48153e-15	0.025223	1	2.82161	8.35536e-16		10.7884	10.9551	10.7677	10.5617	10.8731	10.8884	12.2681	12.9898	12.8337	12.1496	12.7062	13.1847
RAD21	ENSG00000164754	ENSG00000164754	11194.7	0.752762	2.70668e-06	-0.269499	1	0.430578	0.012123	-0.322184	1	0.700076	1.58533e-05		13.3231	13.1444	13.2379	13.0322	13.0384	13.0836	13.669	13.8425	13.8018	13.5543	13.6476	13.4089
TRAK2	ENSG00000115993	ENSG00000115993	8854.36	-0.690249	0.000408041	0.143341	1	-0.680158	0.000548132	0.010091	1	-0.823499	1.92213e-05		13.3382	13.2694	13.2293	13.5277	13.2882	13.3183	12.9385	12.6823	12.7454	12.9484	12.6907	12.7475
CAND1	ENSG00000111530	ENSG00000111530	16042.1	0.128674	0.433788	-0.0424386	1	0.044257	0.815012	-0.0844166	1	0.0866956	0.622125		14.0244	13.9604	13.8417	13.9739	13.8913	13.8769	14.0838	14.0066	14.0155	14.0015	13.9272	13.9978
ID3	ENSG00000117318	ENSG00000117318	4391.51	-3.04038	4.14546e-17	0.0159322	1	-3.12607	6.1835e-18	-0.0856867	1	-3.142	3.88074e-18		12.6511	12.7331	12.107	12.203	12.7018	12.6548	9.90072	10.6194	10.562	10.054	10.5887	10.3537
GALNT1	ENSG00000141429	ENSG00000141429	5534.61	-1.75858	3.91891e-18	0.0237743	1	-1.9131	3.36783e-21	-0.154522	1	-1.93688	9.99934e-22		12.9265	12.8201	12.7007	12.975	12.7959	12.7256	11.7884	11.3761	11.5455	11.5129	11.518	11.4106
MFGE8	ENSG00000140545	ENSG00000140545	12542.4	0.0805709	0.86042	0.219437	1	0.12979	0.776531	0.049219	1	-0.0896473	0.850974		13.5627	13.7757	13.1553	13.4568	13.895	13.6509	13.2691	13.7625	13.6603	13.245	13.5775	13.9286
ACTR1A	ENSG00000138107	ENSG00000138107	6047.92	-1.66307	1.46854e-15	0.1273	1	-1.48387	1.79936e-12	0.179197	1	-1.61117	1.30068e-14		12.9149	13.0418	12.6704	12.9857	12.9577	12.9956	11.8865	11.6631	11.6009	12.0068	11.801	11.6971
SYNC	ENSG00000162520	ENSG00000162520	4128.52	-3.39564	7.14701e-57	-0.00729553	1	-3.61324	6.83659e-64	-0.217601	1	-3.60595	1.31394e-63		12.5431	12.5434	12.2377	12.498	12.3437	12.4859	10.2211	9.99943	10.0343	9.9633	10.1277	9.7484
ZNF207	ENSG00000010244	ENSG00000010244	13147.8	0.539529	0.000440352	0.0511528	1	0.429266	0.00684106	-0.110263	1	0.378113	0.0192084		13.5318	13.4261	13.4968	13.6141	13.439	13.503	13.7721	13.8961	13.9218	13.7111	13.863	13.7814
RALGPS2	ENSG00000116191	ENSG00000116191	5631.3	-2.19329	1.71532e-32	-0.175475	1	-2.32667	2.66862e-36	-0.133381	1	-2.1512	4.23866e-31		12.9523	12.6911	13.1406	12.8291	12.7674	12.8378	11.4096	11.3597	11.4263	11.2234	11.2813	11.4236
BTAF1	ENSG00000095564	ENSG00000095564	11294.7	0.989645	7.23053e-12	-0.0909514	1	0.870498	2.71261e-09	-0.119148	1	0.961449	3.47802e-11		13.1373	13.0349	13.0496	13.1357	12.924	12.9666	13.8258	13.7513	13.7471	13.7203	13.6195	13.7238
MMADHC	ENSG00000168288	ENSG00000168288	10675.3	-0.371257	0.155348	-0.112763	1	-0.636398	0.00956961	-0.265141	1	-0.523635	0.0377383		13.6138	13.4316	13.6195	13.6564	13.3145	13.4346	13.0761	13.4608	13.3133	12.9103	13.2487	13.1444
IL13RA1	ENSG00000131724	ENSG00000131724	9086.42	-0.959359	1.19369e-11	-0.0879128	1	-0.945397	3.00069e-11	0.0139621	1	-0.857484	2.0706e-09		13.5302	13.4346	13.3359	13.3574	13.3467	13.4133	12.824	12.7074	12.7436	12.8458	12.7581	12.6978
ZNF292	ENSG00000188994	ENSG00000188994	9713.06	1.18388	1.0269e-09	-0.135191	1	1.0728	4.54924e-08	-0.111073	1	1.20799	5.12787e-10		12.7774	12.6381	12.8463	12.7828	12.5715	12.6314	13.7459	13.4602	13.5594	13.6753	13.448	13.3985
CDH2	ENSG00000170558	ENSG00000170558	3922.25	-3.09989	2.32594e-16	0.147834	1	-3.45981	4.99028e-20	-0.359918	1	-3.60764	9.46173e-22		12.5421	12.6495	11.3212	12.0893	12.5969	12.5091	10.1174	10.175	10.1326	10.0551	9.86223	9.83944
SDC2	ENSG00000169439	ENSG00000169439	8244.05	0.802272	0.100491	0.066334	1	0.445775	0.405068	-0.356497	1	0.379441	0.491039		12.6451	12.6327	12.8702	13.1068	12.5957	12.5003	12.7114	13.5833	13.4066	12.2027	13.1545	13.4207
LZTS2	ENSG00000107816	ENSG00000107816	8610.1	1.06426	0.00241391	0.121159	1	0.854529	0.0187742	-0.209733	1	0.73337	0.0481969		12.7166	12.7632	12.3943	12.7649	12.7183	12.674	12.8739	13.6494	13.5035	12.7419	13.3563	13.4828
LUZP1	ENSG00000169641	ENSG00000169641	6911.81	-1.40117	7.34081e-09	-0.000516948	1	-1.32307	6.23889e-08	0.0781063	1	-1.32255	6.15776e-08		13.1879	13.2674	12.7441	12.8047	13.2285	13.1864	12.0712	12.0395	12.1959	12.1087	12.2274	12.1307
RPLP1	ENSG00000137818	ENSG00000137818	12074.2	0.36761	0.278382	0.0580127	1	0.266811	0.457215	-0.100799	1	0.208798	0.575241		13.3894	13.4326	13.4491	13.27	13.5959	13.5041	13.2066	13.8776	13.8441	13.3198	13.7349	13.7313
UBQLN1	ENSG00000135018	ENSG00000135018	13603.1	-0.254745	0.223412	-0.0515523	1	-0.368708	0.0659049	-0.113964	1	-0.317156	0.122647		13.9276	13.859	13.7321	13.7861	13.7466	13.8804	13.7867	13.57	13.6177	13.7185	13.5804	13.4288
RER1	ENSG00000157916	ENSG00000157916	8259.35	-0.934529	1.50286e-09	0.0847249	1	-0.802434	3.26528e-07	0.132094	1	-0.887159	1.23714e-08		13.2499	13.338	13.1079	13.3901	13.2553	13.2403	12.5348	12.5964	12.6062	12.6412	12.6031	12.7599
OGA	ENSG00000198408	ENSG00000198408	11934.2	0.521048	0.0572833	-0.0606509	1	0.453337	0.107794	-0.0677105	1	0.513988	0.0638266		13.4502	13.379	13.2247	13.2986	13.3225	13.318	13.3831	13.8895	13.8351	13.3987	13.6981	13.8791
EIF2AK2	ENSG00000055332	ENSG00000055332	10413	-0.61266	0.015639	-0.0833538	1	-0.420264	0.118032	0.192395	1	-0.336911	0.227628		13.4902	13.4165	13.6396	13.7185	13.2798	13.3241	13.21	13.017	13.0355	13.2297	13.0214	13.3894
LRP6	ENSG00000070018	ENSG00000070018	7515.18	-1.12717	1.47514e-05	-0.0363587	1	-1.15651	9.32849e-06	-0.0293488	1	-1.12016	1.82538e-05		13.3373	13.2579	12.9085	13.1326	13.1894	13.1463	12.5213	12.2795	12.3486	12.6287	12.3481	12.0522
CBX5	ENSG00000094916	ENSG00000094916	8919.99	-1.13135	1.07558e-06	-0.0377023	1	-0.879126	0.000228121	0.252228	1	-0.841423	0.000450903		13.4579	13.4727	13.2691	13.1594	13.4579	13.4839	12.7866	12.4451	12.5668	12.9226	12.5569	12.8316
PERP	ENSG00000112378	ENSG00000112378	8609.93	-0.131566	0.741381	0.221909	1	-0.306354	0.408335	-0.174788	1	-0.528262	0.124889		13.1003	13.1916	12.9658	13.517	13.1595	13.0047	12.6227	13.1781	13.1114	12.5283	13.0419	12.9855
NRDC	ENSG00000078618	ENSG00000078618	10814.1	-0.673849	2.82142e-06	-0.0595859	1	-0.672494	3.30123e-06	0.00135507	1	-0.612908	2.59586e-05		13.6953	13.6325	13.5125	13.5048	13.5839	13.6275	13.2003	13.0623	13.153	13.1701	13.164	13.0867
CARMN	ENSG00000249669	ENSG00000249669	4839.86	-2.43398	1.01072e-06	0.350185	1	-1.55606	0.00295776	0.877925	1	-1.90624	0.0001932		12.5662	12.7039	12.1132	12.6314	12.9782	12.5982	10.3763	10.9223	11.0252	10.4254	11.1388	12.0147
PEBP1	ENSG00000089220	ENSG00000089220	8261.61	-0.765948	0.000350201	0.0599379	1	-1.06743	3.20013e-07	-0.301479	1	-1.12737	5.72635e-08		13.2327	13.2428	13.2729	13.3928	13.229	13.25	12.6986	12.763	12.659	12.6087	12.6507	12.1882
PEG10	ENSG00000242265	ENSG00000242265	5636.86	1.21012	0.0109612	-0.0276475	1	0.283604	0.626191	-0.926514	1	0.311252	0.591368		12.2665	11.9572	12.0144	11.9557	11.9078	12.2998	12.236	13.1729	13.2114	12.0967	12.8262	11.5796
HMGA2	ENSG00000149948	ENSG00000149948	11357.4	-0.590732	0.116017	-0.0830714	1	-0.575397	0.130815	0.0153354	1	-0.492325	0.208652		13.7801	13.5545	13.6308	13.3718	13.394	13.9371	13.5903	12.8972	13.1189	13.5118	13.2304	12.9384
ARHGEF2	ENSG00000116584	ENSG00000116584	8778.21	1.20606	3.59991e-05	0.159962	1	1.42755	7.6491e-07	0.221486	1	1.26759	1.37101e-05		12.4348	12.5886	12.4142	12.5574	12.5792	12.6327	13.035	13.4809	13.417	13.0928	13.355	13.8758
SBNO1	ENSG00000139697	ENSG00000139697	12320.9	0.777087	1.09094e-08	-0.0712474	1	0.66674	1.42255e-06	-0.110346	1	0.737988	7.10272e-08		13.3682	13.2739	13.2539	13.2784	13.1673	13.3018	13.8839	13.8023	13.862	13.8495	13.7138	13.7432
RPS29	ENSG00000213741	ENSG00000213741	10432.3	0.546636	0.149418	-0.0345223	1	0.158262	0.724434	-0.388373	1	0.192784	0.661379		13.3017	12.8098	13.4071	13.4714	12.9132	13.0715	13.1709	13.918	13.5611	13.2189	13.4422	13.2656
ADAM33	ENSG00000149451	ENSG00000149451	6487.79	-1.22107	0.00060243	-0.0177496	1	-1.3813	9.28978e-05	-0.160226	1	-1.36355	0.000116199		12.7841	12.7433	13.3323	13.2281	12.8276	12.8136	11.6682	12.2901	12.2998	11.9521	12.2636	11.7715
TPD52L2	ENSG00000101150	ENSG00000101150	8716.26	-0.835398	4.40577e-07	0.0457401	1	-0.806333	1.31514e-06	0.0290647	1	-0.852073	2.6766e-07		13.3968	13.4068	13.1134	13.3725	13.2925	13.3735	12.809	12.694	12.6685	12.7315	12.722	12.7818
SRSF2	ENSG00000161547	ENSG00000161547	6727.82	0.910824	0.0408729	-0.072593	1	0.277887	0.598519	-0.632937	1	0.35048	0.497831		12.4996	12.4282	12.4142	12.4711	12.3165	12.3999	12.2907	13.3906	13.3175	12.1705	13.1159	12.4173
HYOU1	ENSG00000149428	ENSG00000149428	12427	0.0298474	0.954154	0.131654	1	0.835953	0.0224427	0.806105	1	0.704299	0.0602361		13.4353	13.5456	13.0848	13.4125	13.5297	13.4472	13.3687	13.4438	13.3645	13.5691	13.5813	14.4929
NACC2	ENSG00000148411	ENSG00000148411	5534.84	-1.71196	7.90414e-06	0.0876876	1	-1.47024	0.000168115	0.241719	1	-1.55793	6.01582e-05		12.9381	13.0714	12.0051	12.2935	13.0756	12.9603	11.6166	11.556	11.5157	11.7307	11.5449	11.8718
NSD1	ENSG00000165671	ENSG00000165671	8999.63	-0.92243	0.000315949	-0.00390227	1	-0.800619	0.0022234	0.12181	1	-0.796717	0.00233331		13.5113	13.4482	13.1406	13.2512	13.3808	13.4819	12.9859	12.5458	12.5997	12.9919	12.7192	12.7003
SLC25A6	ENSG00000169100	ENSG00000169100	11891.2	0.188022	0.57554	-0.0297581	1	0.0157222	0.970203	-0.1723	1	0.0454803	0.907944		13.3467	13.4183	13.7006	13.6153	13.4122	13.3935	13.2894	13.7953	13.7446	13.2632	13.6898	13.5375
MKNK2	ENSG00000099875	ENSG00000099875	5436.66	2.05317	3.59619e-07	0.0549222	1	1.90922	2.83385e-06	-0.143941	1	1.8543	5.6441e-06		11.4082	11.4719	11.3282	11.4389	11.5069	11.3713	12.0753	13.1995	12.9947	12.0805	12.7703	13.1408
HP1BP3	ENSG00000127483	ENSG00000127483	15297.3	0.255537	0.387177	-0.0513185	1	0.181168	0.563319	-0.0743688	1	0.232486	0.445508		13.8579	13.7855	13.8257	13.8518	13.7507	13.7568	14.2443	13.7857	13.9344	14.2264	13.8751	13.685
FAM120A	ENSG00000048828	ENSG00000048828	9317.66	-0.643172	0.0288448	0.143198	1	-0.656729	0.0266984	-0.0135567	1	-0.799927	0.00555608		13.4032	13.5396	13.0186	13.1343	13.625	13.518	12.7928	12.9351	12.9306	12.6711	12.8362	13.0887
FADS1	ENSG00000149485	ENSG00000149485	8265.68	-0.988536	0.000549725	-0.0999335	1	-0.813889	0.00573074	0.174647	1	-0.713955	0.0172729		13.1226	13.0365	13.6092	13.4776	13.0421	13.0639	12.7305	12.4548	12.5633	12.6759	12.5813	12.8517
SRSF5	ENSG00000100650	ENSG00000100650	11177.9	0.543939	0.100497	-0.297669	1	0.307438	0.396559	-0.236501	1	0.605107	0.0664364		13.1415	13.0263	13.6572	13.2836	12.9525	13.0471	13.5833	13.7731	13.7279	13.6164	13.7166	13.1809
RYBP	ENSG00000163602	ENSG00000163602	6751.75	1.24671	2.90538e-05	0.0161269	1	0.748452	0.0186959	-0.498262	1	0.732325	0.0218209		12.3636	12.2343	12.2045	12.1224	12.3488	12.3554	12.6308	13.324	13.3682	12.5101	12.9757	12.8436
SERINC2	ENSG00000168528	ENSG00000168528	4710.14	-2.63443	4.19339e-48	0.035582	1	-2.50755	1.97692e-43	0.126887	1	-2.54313	1.06919e-44		12.6627	12.7499	12.4445	12.5586	12.6511	12.7418	10.7792	10.8354	10.7637	10.7025	10.9106	10.9875
SNTB2	ENSG00000168807	ENSG00000168807	7123.98	-1.30511	1.76362e-08	0.0116014	1	-1.2661	5.68441e-08	0.0390059	1	-1.2777	4.12121e-08		13.2937	13.1245	12.9014	12.8983	13.2371	13.2134	12.2591	12.1124	12.2237	12.4331	12.1162	12.0969
FNIP2	ENSG00000052795	ENSG00000052795	5903.64	2.29674	2.49244e-12	0.225062	1	2.26842	5.71738e-12	-0.0283241	1	2.04336	7.00489e-10		11.3015	11.66	10.9548	11.3099	11.6872	11.4395	12.7889	13.0262	13.0204	12.5848	12.7838	13.2977
RPL38	ENSG00000172809	ENSG00000172809	11943.5	0.447892	0.166249	-0.196079	1	0.171522	0.644033	-0.27637	1	0.367601	0.27748		13.3531	13.2645	13.6718	13.5588	13.1013	13.2071	13.5118	14.0002	13.7225	13.5659	13.7512	13.34
CHST3	ENSG00000122863	ENSG00000122863	5285.38	-1.95399	5.63971e-14	0.0712012	1	-1.76324	1.88457e-11	0.19075	1	-1.83444	2.33243e-12		12.8855	12.9419	12.2663	12.615	12.9533	12.7738	11.5039	11.3015	11.296	11.4398	11.4632	11.5821
DNAJA1	ENSG00000086061	ENSG00000086061	13684.5	0.00644028	0.987169	-0.161048	1	-0.0789296	0.796336	-0.0853698	1	0.082118	0.788688		13.7839	13.6815	13.8589	13.909	13.5168	13.5183	13.8178	13.8207	13.7026	13.8676	13.7417	13.5292
PSD3	ENSG00000156011	ENSG00000156011	12193.2	0.134295	0.789626	-0.308782	1	0.0171746	0.977751	-0.117121	1	0.325956	0.492168		13.3365	13.29	13.9728	13.5993	13.2201	13.2201	13.8142	13.5375	13.654	13.8853	13.7403	12.9324
ETV3	ENSG00000117036	ENSG00000117036	5361.97	1.91885	1.91927e-09	-0.206251	1	1.63281	5.08872e-07	-0.286031	1	1.83907	1.11514e-08		11.6278	11.4153	11.511	11.3309	11.3903	11.4335	12.36	13.0937	13.0473	12.1531	12.8442	12.8703
PDLIM5	ENSG00000163110	ENSG00000163110	5604.94	-1.76862	3.09118e-10	-0.0459025	1	-1.87936	2.27147e-11	-0.110738	1	-1.83345	7.10963e-11		13.0158	12.9998	12.4709	12.5626	12.8848	12.9771	11.7134	11.5605	11.5496	11.7533	11.5532	11.2457
SHROOM3	ENSG00000138771	ENSG00000138771	3904.38	-3.25369	6.54061e-14	-0.122709	1	-2.91217	3.14254e-11	0.341516	1	-2.78946	2.22195e-10		12.602	12.6526	11.7349	11.221	12.6684	12.5543	10.09	10.0994	10.2204	10.3568	10.4103	10.2818
AKT1	ENSG00000142208	ENSG00000142208	8795.69	-0.875405	6.81143e-07	-0.0042938	1	-0.737966	4.07439e-05	0.137439	1	-0.733672	4.50576e-05		13.3676	13.4111	13.2185	13.4058	13.3085	13.2786	12.8608	12.6211	12.6613	12.9231	12.806	12.7014
FAM210A	ENSG00000177150	ENSG00000177150	4235.68	2.7565	9.9683e-18	0.101512	1	2.13487	7.32315e-11	-0.62163	1	2.03336	5.92114e-10		10.8482	10.713	10.6382	10.8694	10.6769	10.8483	12.0642	12.9332	12.8524	11.8616	12.5387	12.1355
CREBRF	ENSG00000164463	ENSG00000164463	7634.55	1.38884	2.82239e-12	-0.140978	1	1.04151	3.232e-07	-0.347334	1	1.18249	4.57967e-09		12.3609	12.2375	12.4628	12.2761	12.1706	12.3343	13.3121	13.3423	13.3707	13.1778	13.2372	12.8029
HSPA2	ENSG00000126803	ENSG00000126803	6457.13	0.389136	0.672779	0.220054	1	-0.600934	0.501847	-0.990069	1	-0.820988	0.34175		12.581	12.6983	12.4123	12.7969	12.8735	12.4724	11.6864	13.2148	13.1083	11.6965	12.8377	11.323
CCNG1	ENSG00000113328	ENSG00000113328	11818.6	-0.0259653	0.95043	-0.19917	1	-0.334023	0.309076	-0.308057	1	-0.134853	0.71347		13.458	13.3606	13.9348	13.6979	13.3039	13.3833	13.4763	13.6722	13.6337	13.1799	13.5349	13.4012
ARL5B	ENSG00000165997	ENSG00000165997	6859.12	1.79081	3.79477e-24	-0.206677	1	1.55001	3.72803e-18	-0.240799	1	1.75669	3.75613e-23		11.9765	11.744	12.1024	11.8184	11.7735	11.8488	13.1679	13.278	13.2023	12.9765	12.9728	13.1583
GOLGB1	ENSG00000173230	ENSG00000173230	17699.3	-0.282268	0.272458	-0.116678	1	0.026692	0.936444	0.30896	1	0.14337	0.615397		14.2284	14.1674	14.1092	14.0111	14.1144	14.1314	14.0963	13.8718	13.9328	14.1923	13.8812	14.4243
RBMS1	ENSG00000153250	ENSG00000153250	9515.55	-0.873956	4.19355e-15	-0.0682073	1	-0.802999	8.53342e-13	0.070957	1	-0.734792	7.49412e-11		13.4936	13.4299	13.4954	13.4226	13.4352	13.4145	12.8517	12.8197	12.898	12.8695	12.953	12.8933
CFH	ENSG00000000971	ENSG00000000971	5121.08	-1.23054	0.133353	0.222428	1	-0.976341	0.25577	0.254202	1	-1.19877	0.15054		12.5168	12.5318	12.4801	13.0739	12.4409	12.3643	10.9376	11.9057	11.8471	10.5885	11.4231	12.5649
BMPR2	ENSG00000204217	ENSG00000204217	8502.07	-1.0071	0.000147838	-0.0420399	1	-0.968135	0.000299307	0.0389649	1	-0.926095	0.000583361		13.4284	13.4021	13.1449	13.0181	13.4539	13.3866	12.8596	12.4102	12.547	12.8156	12.497	12.6094
BCAT1	ENSG00000060982	ENSG00000060982	12784.7	-0.0751236	0.818345	-0.207961	1	-0.393683	0.156455	-0.318559	1	-0.185722	0.548207		13.8789	13.5988	13.7577	13.7208	13.4629	13.6114	13.9276	13.5147	13.6073	13.6922	13.3969	13.2907
MAP2K1	ENSG00000169032	ENSG00000169032	6648.06	1.78444	9.71368e-29	0.00469183	1	1.6088	2.41222e-23	-0.175643	1	1.6041	3.22195e-23		12.0096	11.8543	11.7791	11.8445	11.9208	11.8993	12.9933	13.2066	13.2128	12.9276	13.0623	13.0432
ENSG00000237550	ENSG00000237550	ENSG00000237550	14737.9	0.268662	0.311454	-0.240191	1	0.0661991	0.833287	-0.202463	1	0.30639	0.247461		13.7469	13.6052	14.05	13.6679	13.6032	13.6741	13.8155	14.1652	14.0104	13.7449	13.9965	13.8327
PGM3	ENSG00000013375	ENSG00000013375	13287.3	0.693369	0.000412818	0.0136837	1	0.668398	0.000751022	-0.0249704	1	0.654715	0.000985533		13.5325	13.3843	13.3257	13.5637	13.2833	13.4165	13.9881	13.8644	13.8655	13.8533	13.7484	14.0466
ARMC9	ENSG00000135931	ENSG00000135931	12730	-0.445181	0.159222	0.0323357	1	-0.273046	0.424786	0.172135	1	-0.305382	0.366958		13.8002	13.8592	13.5305	13.4506	13.9083	13.8723	13.6479	13.2189	13.3651	13.7341	13.2701	13.5832
TRA2B	ENSG00000136527	ENSG00000136527	10153.7	0.469282	0.179837	-0.327518	1	0.32437	0.384403	-0.144912	1	0.651888	0.0539547		13.0851	12.9651	13.4552	13.0622	12.8515	12.9592	13.0845	13.7403	13.6386	13.1559	13.6676	13.3724
JUND	ENSG00000130522	ENSG00000130522	7863.41	1.29164	1.9204e-09	-0.21159	1	0.988883	7.60857e-06	-0.302756	1	1.20047	3.24792e-08		12.3536	12.2875	12.6602	12.3138	12.2775	12.317	13.1218	13.5285	13.3991	13.0416	13.2386	13.1355
CRK	ENSG00000167193	ENSG00000167193	8932.06	-0.75505	2.13377e-06	0.0198428	1	-0.73521	4.57584e-06	0.0198403	1	-0.755053	2.32273e-06		13.4157	13.4048	13.1788	13.4134	13.2991	13.3425	12.8943	12.7932	12.7251	12.868	12.8031	12.787
PLIN3	ENSG00000105355	ENSG00000105355	7440.23	-0.789207	0.000428273	0.146793	1	-1.05939	1.32526e-06	-0.270181	1	-1.20618	2.55864e-08		13.0794	13.1898	12.9472	13.2297	13.1689	13.1487	12.3523	12.6084	12.5798	12.1679	12.5751	12.2155
PHTF2	ENSG00000006576	ENSG00000006576	5969.06	-1.39461	2.7954e-07	0.0686924	1	-1.49967	3.21452e-08	-0.105065	1	-1.56837	6.46541e-09		13.0536	12.9814	12.488	12.8703	12.9516	12.93	11.6944	11.9901	11.9505	11.5399	11.8159	12.0357
HSPG2	ENSG00000142798	ENSG00000142798	7755.87	-0.45441	0.627431	0.0591574	1	0.121222	0.911609	0.575632	1	0.0620648	0.956718		12.5794	13.3284	12.6361	12.2112	13.4022	12.9181	11.8784	12.9087	12.7127	11.8576	12.5986	13.7284
ITPRIPL2	ENSG00000205730	ENSG00000205730	15071.1	-0.266163	0.367988	0.0390774	1	-0.0219704	0.954473	0.244192	1	-0.0610478	0.863456		13.8817	13.992	13.8663	13.9135	13.9709	13.9425	14.0567	13.407	13.6179	13.9781	13.7472	13.958
EIF4G3	ENSG00000075151	ENSG00000075151	9825.24	-0.854477	0.0139294	-0.0446545	1	-0.635264	0.0811157	0.219213	1	-0.59061	0.109629		13.5329	13.5355	13.3693	13.2384	13.5885	13.4938	13.2235	12.5148	12.783	13.3963	12.7753	12.8059
B4GALT1	ENSG00000086062	ENSG00000086062	9776.02	-0.698749	0.149322	0.123526	1	-0.0610756	0.924321	0.637673	1	-0.184602	0.751333		13.3695	13.4994	13.0294	12.9619	13.5822	13.567	12.5153	12.9779	12.9321	12.6863	12.8902	13.8654
LAMA2	ENSG00000196569	ENSG00000196569	5697.84	-1.67559	0.101716	0.124552	1	-0.831608	0.465328	0.843986	1	-0.956161	0.393855		12.6994	12.7334	12.6105	12.9303	12.815	12.5435	10.5638	11.8003	11.7629	10.3166	11.4691	12.968
RFLNB	ENSG00000183688	ENSG00000183688	6105.95	-1.7354	4.51775e-19	-0.0497511	1	-1.5602	1.76522e-15	0.175203	1	-1.51045	1.39221e-14		12.9954	13.0362	12.8542	12.8437	12.9813	12.9546	11.8234	11.6616	11.7541	11.7104	11.7514	12.0918
CBX6	ENSG00000183741	ENSG00000183741	7454.78	-1.01612	1.65209e-05	0.123381	1	-0.969869	4.63203e-05	0.0462501	1	-1.09325	3.35882e-06		13.1095	13.3247	12.8076	12.9494	13.4026	13.1725	12.3787	12.3734	12.4063	12.4577	12.4182	12.3758
NCEH1	ENSG00000144959	ENSG00000144959	4362.96	-3.19872	6.30022e-79	-0.129938	1	-3.2494	4.78747e-81	-0.0506752	1	-3.11946	1.45682e-74		12.6186	12.4423	12.6732	12.3887	12.3752	12.6639	10.3429	10.356	10.3639	10.2408	10.3937	10.3296
SETD7	ENSG00000145391	ENSG00000145391	8819.52	-1.09843	5.10501e-06	-0.0363383	1	-0.675028	0.00821603	0.423407	1	-0.638689	0.0129739		13.4023	13.3865	13.2817	13.2921	13.3268	13.3751	12.6136	12.5355	12.6135	12.6918	12.619	13.223
SMAD2	ENSG00000175387	ENSG00000175387	13467	0.584464	0.0285144	-0.0943714	1	0.499131	0.0694275	-0.0853332	1	0.593502	0.0274652		13.4964	13.4067	13.6155	13.5231	13.3477	13.454	14.1441	13.75	13.8383	14.1424	13.7768	13.5981
NBR1	ENSG00000188554	ENSG00000188554	9432.88	-0.989614	3.38073e-06	-0.0319374	1	-0.70079	0.00157689	0.288824	1	-0.668852	0.00268728		13.5041	13.5226	13.307	13.167	13.5336	13.5379	12.8607	12.6929	12.6985	12.9875	12.7944	13.0575
SSR2	ENSG00000163479	ENSG00000163479	12567.4	0.325333	0.156153	-0.0454152	1	0.18743	0.454558	-0.137903	1	0.232845	0.339918		13.5085	13.4901	13.5762	13.6324	13.4148	13.4208	13.5367	13.8866	13.8119	13.4833	13.7173	13.7531
RIOK3	ENSG00000101782	ENSG00000101782	7810.08	1.01621	0.00699258	-0.0294282	1	0.815752	0.0370051	-0.200455	1	0.84518	0.0301034		12.571	12.5414	12.4999	12.5508	12.4699	12.5336	12.7114	13.4895	13.374	12.4737	13.2056	13.4189
SERP1	ENSG00000120742	ENSG00000120742	13577.2	0.473979	0.069614	0.0328371	1	0.576827	0.0246881	0.102848	1	0.54399	0.0355744		13.5628	13.5018	13.4723	13.7292	13.3736	13.4737	13.7641	13.9552	13.8139	13.727	13.7586	14.2113
ECE1	ENSG00000117298	ENSG00000117298	8839.49	-0.576492	0.205578	0.201665	1	-0.285955	0.572079	0.290536	1	-0.48762	0.303566		13.0329	13.525	12.885	12.8709	13.6289	13.3556	12.4327	12.9021	12.93	12.4996	12.8835	13.38
BRWD1	ENSG00000185658	ENSG00000185658	12953.9	0.736871	0.00267453	-0.174881	1	0.71096	0.00421198	-0.0259108	1	0.885841	0.000253993		13.4187	13.2624	13.4466	13.2894	13.1576	13.3212	14.1749	13.703	13.7647	14.0899	13.7676	13.7564
DUSP5	ENSG00000138166	ENSG00000138166	4268.93	2.86881	1.75767e-16	-0.00966825	1	2.59982	1.35546e-13	-0.268986	1	2.60949	1.00774e-13		10.6316	10.5842	10.5082	10.3297	10.6495	10.6944	11.964	12.863	12.7457	11.8385	12.6054	12.5611
SRRM2	ENSG00000167978	ENSG00000167978	11484.6	0.26807	0.626811	0.198156	1	0.641919	0.200494	0.373849	1	0.443763	0.401871		13.1096	13.4611	13.1565	12.4192	13.81	13.525	13.3259	13.4473	13.5426	13.6191	13.3365	14.0563
SLC4A2	ENSG00000164889	ENSG00000164889	7945.14	-0.785792	5.0719e-05	0.151986	1	-0.819535	2.44129e-05	-0.0337431	1	-0.971522	3.56553e-07		13.257	13.2414	12.9112	13.2425	13.2706	13.259	12.4465	12.6739	12.6496	12.4836	12.5842	12.6412
PSMB4	ENSG00000159377	ENSG00000159377	9949.06	-0.593873	0.00170871	-0.0556434	1	-0.72973	9.02627e-05	-0.135858	1	-0.674087	0.000336125		13.5058	13.3941	13.5647	13.5445	13.3169	13.4777	13.008	13.1795	13.0142	13.073	13.0259	12.8125
SAMD4A	ENSG00000020577	ENSG00000020577	9887.39	-0.732439	7.68273e-06	0.0735282	1	-0.616005	0.000230546	0.116435	1	-0.689533	3.02473e-05		13.4373	13.4692	13.4566	13.4713	13.5277	13.5225	13.0241	12.8932	12.8952	13.1776	12.8665	12.9924
SNX33	ENSG00000173548	ENSG00000173548	7605.55	1.27297	8.40904e-06	-0.00760508	1	1.35846	1.95235e-06	0.0854846	1	1.36606	1.65135e-06		12.2116	12.3038	12.3527	12.2814	12.327	12.2474	12.918	13.2946	13.3057	12.8164	13.16	13.6244
TM9SF2	ENSG00000125304	ENSG00000125304	12569.7	-0.313349	0.184573	-0.0779427	1	-0.370074	0.112432	-0.0567251	1	-0.292131	0.2288		13.8541	13.689	13.6753	13.7162	13.6239	13.7179	13.6715	13.4373	13.4361	13.6805	13.4641	13.258
DSE	ENSG00000111817	ENSG00000111817	14312.7	-0.136167	0.67851	-0.0920501	1	-0.130817	0.698615	0.00534908	1	-0.0387674	0.917637		13.9646	13.8721	13.7405	13.8215	13.7779	13.7934	14.0785	13.5267	13.6124	13.9884	13.6908	13.5934
DUSP3	ENSG00000108861	ENSG00000108861	7154.26	-1.06126	6.52194e-06	0.0984184	1	-1.07756	5.04681e-06	-0.0162963	1	-1.17597	5.02744e-07		13.0885	13.2552	12.7963	13.0408	13.1787	13.1769	12.4287	12.2561	12.2538	12.5239	12.2261	12.1245
PLXNB2	ENSG00000196576	ENSG00000196576	6374.04	-1.21516	0.0064799	0.263253	1	-0.825888	0.0808819	0.38927	1	-1.08914	0.0171123		12.6622	13.1507	12.551	12.3156	13.3811	13.09	11.6845	12.0674	12.1113	11.7705	12.1076	12.6473
KLF7	ENSG00000118263	ENSG00000118263	6505.07	1.60771	6.03868e-13	-0.135586	1	1.1913	1.99001e-07	-0.416416	1	1.32688	5.08855e-09		12.1077	12.0974	11.8327	11.6746	12.0204	12.0542	12.9962	13.2427	13.2243	12.8436	12.9823	12.7224
CNOT8	ENSG00000155508	ENSG00000155508	6157.85	1.5572	4.64927e-09	-0.0906392	1	1.22874	6.41375e-06	-0.32846	1	1.31938	1.05461e-06		12.0409	11.8789	11.9055	11.9091	11.8162	11.922	12.5859	13.2453	13.1944	12.5283	12.9172	12.9259
MTDH	ENSG00000147649	ENSG00000147649	16124.8	0.166466	0.385014	0.0216118	1	0.18928	0.322013	0.0228141	1	0.167668	0.389241		13.9694	13.9532	13.7905	13.9658	13.9364	13.8624	14.1459	13.9557	13.9616	14.0789	13.9486	14.0897
LPGAT1	ENSG00000123684	ENSG00000123684	7354.91	-1.08441	1.89023e-08	-0.0688349	1	-1.15213	2.3998e-09	-0.0677165	1	-1.08329	2.24569e-08		13.2912	13.1055	13.0651	13.1595	13.0786	13.085	12.5832	12.2224	12.3428	12.4209	12.3801	12.2314
SNX17	ENSG00000115234	ENSG00000115234	6517.99	-1.39796	4.88327e-21	-0.028322	1	-1.44605	2.41451e-22	-0.048094	1	-1.41773	1.64505e-21		13.0142	13.0338	13.025	13.029	12.8838	13.0885	12.1357	12.0179	11.9626	12.0098	12.0827	11.9276
PVR	ENSG00000073008	ENSG00000073008	5631.15	-1.53676	1.79633e-07	0.20082	1	-1.17928	9.84717e-05	0.357479	1	-1.3801	3.66464e-06		12.8426	12.978	12.2212	12.8505	12.9401	12.824	11.6975	11.6168	11.6476	11.6889	11.7411	12.1822
SIAH2	ENSG00000181788	ENSG00000181788	4117.42	2.85304	3.05202e-17	0.259982	1	2.17713	2.75743e-10	-0.675907	1	1.91715	3.44064e-08		10.7667	10.6466	10.5042	10.8327	10.8194	10.7805	11.9869	12.9592	12.7892	11.6908	12.439	12.1816
FAM162A	ENSG00000114023	ENSG00000114023	3814.52	2.98848	2.78322e-15	-0.122382	1	2.43559	2.43065e-10	-0.552898	1	2.55797	2.37907e-11		10.4404	10.3555	10.4208	10.5546	10.0646	10.3103	11.8208	12.7912	12.7009	11.506	12.4288	12.1676
FGF7	ENSG00000140285	ENSG00000140285	7295.39	-1.36821	1.05602e-07	-0.358287	1	-1.30219	5.23518e-07	0.066026	1	-0.9439	0.000423787		13.409	13.045	13.284	13.0165	12.9073	13.0564	12.4399	12.1499	12.2556	12.495	12.4707	11.9535
PDPN	ENSG00000162493	ENSG00000162493	6382.89	-1.26395	1.26492e-08	0.0859798	1	-1.3494	1.24014e-09	-0.0854426	1	-1.43538	8.19388e-11		13.1009	13.0469	12.6148	12.8649	13.025	13.1083	12.1943	11.9641	11.9832	12.0025	12.0476	11.931
JMY	ENSG00000152409	ENSG00000152409	6754.6	1.63936	1.49506e-13	-0.22799	1	1.65215	1.13801e-13	0.0127952	1	1.88014	1.63349e-17		11.9336	11.8685	12.0284	11.8231	11.7675	11.7924	12.9698	13.179	13.1445	12.9086	12.9118	13.4303
FADS3	ENSG00000221968	ENSG00000221968	7180.22	-0.799701	0.00030206	0.220346	1	-0.83267	0.000171306	-0.0329696	1	-1.05302	1.14386e-06		13.1438	13.1263	12.6042	13.1715	13.1451	13.1147	12.4114	12.409	12.4472	12.4172	12.4091	12.3737
FKBP1A	ENSG00000088832	ENSG00000088832	11892.9	-0.523531	0.0773767	-0.0390682	1	-0.287713	0.376814	0.235818	1	-0.248645	0.455852		13.6008	13.8563	13.5224	13.2529	13.8296	13.7579	13.1886	13.3342	13.3693	13.2454	13.4557	13.6557
SLK	ENSG00000065613	ENSG00000065613	11440.4	0.76863	0.0020001	-0.17833	1	0.564983	0.0302419	-0.203647	1	0.743313	0.00312534		13.2398	13.1316	13.2967	13.2569	13.0018	13.0282	14.0044	13.6016	13.6633	13.8307	13.6176	13.3774
ATP6AP1	ENSG00000071553	ENSG00000071553	7941.68	-0.702936	0.000274593	0.0934787	1	-0.772762	5.90313e-05	-0.0698257	1	-0.866241	5.21727e-06		13.2379	13.2239	12.9599	13.3241	13.1624	13.1504	12.4981	12.7734	12.6683	12.5785	12.5596	12.6718
ATP8B2	ENSG00000143515	ENSG00000143515	8723.97	-0.759139	0.00079025	0.14377	1	-0.424919	0.0829345	0.33422	1	-0.56869	0.0159821		13.1649	13.4268	13.071	13.3778	13.4287	13.1827	12.6958	12.682	12.7207	12.8441	12.7606	13.1486
MAN1A1	ENSG00000111885	ENSG00000111885	10068.5	-0.302128	0.225298	0.0397918	1	-0.315485	0.208308	-0.0133578	1	-0.355277	0.150162		13.3846	13.2489	13.5152	13.6724	13.2619	13.2637	13.2977	13.0978	13.118	13.202	13.1696	13.1234
CKAP5	ENSG00000175216	ENSG00000175216	7551.55	-1.09937	1.0779e-06	-0.138791	1	-1.13151	5.47178e-07	-0.0321362	1	-0.992714	1.37811e-05		13.3279	13.2591	13.0302	13.0792	13.1494	13.1065	12.6532	12.299	12.3202	12.6091	12.2756	12.329
CLSTN1	ENSG00000171603	ENSG00000171603	7269.42	-0.895492	0.0444272	0.241505	1	-0.627231	0.185656	0.268261	1	-0.868736	0.0545488		12.9889	13.2561	12.5507	12.4934	13.4357	13.2931	11.9719	12.5086	12.4646	12.2041	12.3565	12.8915
KDELR1	ENSG00000105438	ENSG00000105438	10565.2	0.294149	0.437278	0.130206	1	0.159554	0.700556	-0.134596	1	0.029348	0.951192		13.214	13.4147	13.1056	13.368	13.339	13.3241	13.0098	13.6781	13.5838	12.9137	13.4882	13.5825
CCT6A	ENSG00000146731	ENSG00000146731	8989.11	-0.750742	5.82444e-05	-0.0806528	1	-0.684795	0.000298666	0.0659462	1	-0.604143	0.00165993		13.3942	13.3932	13.302	13.4503	13.1933	13.2579	12.9992	12.7617	12.7215	12.9247	12.9278	12.7806
SMAD3	ENSG00000166949	ENSG00000166949	7125.05	-1.1061	0.00642564	0.195023	1	-0.808524	0.0578737	0.297579	1	-1.00355	0.01551		12.8725	13.1594	12.9333	13.0656	13.2511	13.0857	11.7701	12.4091	12.3717	11.7679	12.3407	12.8853
FNIP1	ENSG00000217128	ENSG00000217128	12433	0.754585	6.83917e-06	-0.0782162	1	0.596412	0.000553074	-0.158173	1	0.674628	7.45664e-05		13.3067	13.254	13.4337	13.3207	13.1933	13.321	13.9631	13.8108	13.8259	13.8922	13.6821	13.6759
FAM13A	ENSG00000138640	ENSG00000138640	5272.73	2.59583	1.43574e-40	0.2438	1	2.27622	3.82346e-31	-0.319608	1	2.03242	5.12893e-25		11.1388	11.1195	10.9974	11.4553	11.0868	11.1518	12.7749	12.9964	12.9285	12.5873	12.6278	12.7722
PTGES	ENSG00000148344	ENSG00000148344	11114.9	0.631482	0.163941	-0.129125	1	0.649197	0.155844	0.0177156	1	0.778322	0.0808585		12.7892	12.9864	13.5961	13.2293	13.0955	12.9231	13.899	13.4867	13.4364	14.0355	13.6649	12.979
EGLN1	ENSG00000135766	ENSG00000135766	8864.36	0.949565	4.03111e-05	-0.0161623	1	0.576238	0.0194457	-0.373327	1	0.5924	0.0159204		12.9419	12.6635	12.7466	12.9318	12.5758	12.8007	13.3124	13.5614	13.5032	13.1094	13.3971	13.0452
GNAI3	ENSG00000065135	ENSG00000065135	12714.1	0.424631	0.138693	-0.00039515	1	0.41203	0.157443	-0.0126011	1	0.412425	0.157638		13.4742	13.458	13.4713	13.5455	13.4137	13.4391	13.569	13.9033	13.8064	13.4131	13.67	14.09
CPSF2	ENSG00000165934	ENSG00000165934	7473.02	-1.09227	0.00024626	-0.121741	1	-1.03436	0.000599711	0.0579155	1	-0.912617	0.00283212		13.32	13.1339	13.0701	13.1496	12.9525	13.1602	12.7502	12.1892	12.188	12.7255	12.3233	12.2322
CPNE3	ENSG00000085719	ENSG00000085719	13276	0.0682245	0.782983	-0.182272	1	-0.152448	0.514108	-0.220673	1	0.0298232	0.912714		13.7456	13.5777	13.8722	13.6745	13.5251	13.625	13.6725	13.8495	13.8295	13.5685	13.7737	13.5351
TMEM87B	ENSG00000153214	ENSG00000153214	9163.83	-0.841248	0.00791048	-0.0866554	1	-0.780306	0.0156231	0.0609426	1	-0.69365	0.0344029		13.4889	13.2613	13.4666	13.37	13.2483	13.4177	13.1633	12.6288	12.5506	13.1669	12.7438	12.5769
VAMP3	ENSG00000049245	ENSG00000049245	8861.7	-0.651597	0.00133079	-0.0447038	1	-0.835483	2.75124e-05	-0.183886	1	-0.790779	7.79141e-05		13.3856	13.3847	13.244	13.3367	13.2389	13.345	12.7092	12.9903	12.9181	12.5367	12.8607	12.8305
KPNA4	ENSG00000186432	ENSG00000186432	10866.5	-0.627146	0.0181011	-0.0403411	1	-0.512064	0.0623436	0.115082	1	-0.471723	0.0900402		13.6583	13.6806	13.4033	13.3394	13.6515	13.6568	13.4048	12.9307	13.0428	13.3755	13.1375	13.1453
CD99	ENSG00000002586	ENSG00000002586	9189.89	-0.366277	0.447559	0.0395696	1	-0.469942	0.322603	-0.103665	1	-0.509512	0.28049		13.2426	13.3508	13.2284	13.2489	13.3599	13.2995	12.2767	13.2737	13.2396	12.331	13.0817	13.2263
NR3C1	ENSG00000113580	ENSG00000113580	12102.4	0.657737	0.000742621	-0.208281	1	0.506855	0.0124437	-0.150881	1	0.715136	0.000236872		13.4406	13.3204	13.2877	13.1645	13.1418	13.309	13.9366	13.7275	13.781	13.8786	13.6994	13.5237
BTF3	ENSG00000145741	ENSG00000145741	11230.3	0.429643	0.11348	-0.154438	1	0.179622	0.56062	-0.250021	1	0.33406	0.242234		13.3344	13.2379	13.4793	13.3271	13.1815	13.2275	13.3131	13.8799	13.716	13.3398	13.6604	13.4192
EXOC6B	ENSG00000144036	ENSG00000144036	7050.14	-1.20255	3.36378e-06	0.0725546	1	-0.97499	0.000235734	0.22756	1	-1.04754	6.8928e-05		13.0796	13.2714	12.7324	12.8421	13.2292	13.1962	12.3555	12.0869	12.1594	12.4877	12.2022	12.3745
ITPR3	ENSG00000096433	ENSG00000096433	9763	1.20079	1.68822e-06	0.0842301	1	1.25064	6.30232e-07	0.0498524	1	1.16641	3.79735e-06		12.5282	12.9062	12.6143	12.5027	12.9259	12.787	13.724	13.4432	13.428	13.7426	13.5219	13.4431
CDC42EP3	ENSG00000163171	ENSG00000163171	5175.98	-2.10245	1.10912e-20	-0.100312	1	-1.97988	2.57168e-18	0.122574	1	-1.87956	1.3196e-16		12.833	12.8786	12.6094	12.5356	12.7674	12.7959	11.1445	11.3845	11.3757	11.2743	11.2205	11.6227
ETS1	ENSG00000134954	ENSG00000134954	9642.61	0.68265	0.05437	-0.176478	1	0.735042	0.0383026	0.0523919	1	0.911519	0.00817289		13.0023	13.0128	12.839	12.7089	12.8784	12.9007	13.0889	13.6265	13.5278	12.9666	13.3763	13.8922
CTSZ	ENSG00000101160	ENSG00000101160	5776.57	-1.44755	3.59619e-07	0.12573	1	-1.24627	1.68021e-05	0.201281	1	-1.372	1.70648e-06		12.8282	12.9127	12.5977	12.9501	12.9108	12.769	11.5294	11.849	11.9078	11.5303	11.8662	12.2231
ANKRD52	ENSG00000139645	ENSG00000139645	5567.62	-1.6009	1.61647e-05	0.235136	1	-1.22061	0.00147493	0.380292	1	-1.45575	0.000108982		12.72	12.9842	12.2859	12.3141	13.0904	13.0557	11.8639	11.3831	11.4352	11.9707	11.5207	11.9629
VPS13D	ENSG00000048707	ENSG00000048707	8833.8	-0.938712	0.00219765	0.0493688	1	-0.581124	0.0768387	0.357588	1	-0.630493	0.0526337		13.3938	13.4362	13.0594	12.9636	13.5127	13.4778	12.8434	12.506	12.5716	13.0714	12.5757	12.9822
SH3BP4	ENSG00000130147	ENSG00000130147	5582.92	-1.50287	8.19678e-05	0.138362	1	-1.33377	0.000595824	0.169091	1	-1.47214	0.000126189		12.859	13.0066	12.1902	12.3356	13.0213	13.0298	11.4596	11.84	11.7176	11.5492	11.631	12.1203
LONP2	ENSG00000102910	ENSG00000102910	8605.19	-0.691726	2.85327e-06	-0.0108922	1	-0.749896	3.68278e-07	-0.0581706	1	-0.739004	5.35348e-07		13.3615	13.312	13.1779	13.3666	13.2583	13.2049	12.8665	12.7576	12.7675	12.8	12.7675	12.7051
MX1	ENSG00000157601	ENSG00000157601	4254.27	-1.12901	0.00966479	0.33879	1	-0.822115	0.0729225	0.306894	1	-1.16091	0.00804351		12.1042	12.1228	12.3724	13.0182	12.0128	12.0072	11.3111	11.5442	11.3927	11.4781	11.1878	12.0432
NUFIP2	ENSG00000108256	ENSG00000108256	17861.6	0.177019	0.364816	-0.0352894	1	0.156356	0.436944	-0.0206634	1	0.191645	0.329323		14.1205	14.0773	14.0031	14.0124	14.0116	14.1033	14.2921	14.1826	14.096	14.3212	14.0695	14.1286
SETX	ENSG00000107290	ENSG00000107290	16981.9	0.0323995	0.914658	-0.143337	1	0.277383	0.271066	0.244983	1	0.420719	0.0759585		14.1005	13.9551	13.9741	13.9911	13.8553	13.8834	14.2721	13.8477	13.9377	14.3524	14.0548	14.1969
SHISA5	ENSG00000164054	ENSG00000164054	7008.42	-0.786216	0.000899087	0.140881	1	-0.864924	0.000243921	-0.0787082	1	-1.0058	1.47285e-05		12.8845	13.0838	12.9404	13.2502	13.0301	12.9178	12.201	12.5533	12.4734	12.1839	12.3423	12.5411
PRDX3	ENSG00000165672	ENSG00000165672	7199.79	-1.04207	4.39543e-08	-0.0106495	1	-1.07945	1.54148e-08	-0.0373748	1	-1.0688	2.11724e-08		13.1796	12.9937	13.1231	13.191	12.9751	13.1046	12.3689	12.3791	12.3532	12.4298	12.4559	12.1056
CFLAR	ENSG00000003402	ENSG00000003402	13257.8	-0.436774	0.118672	-0.0256584	1	-0.308584	0.299814	0.128189	1	-0.282926	0.348453		13.8859	13.7872	13.7708	13.5998	13.8506	13.9176	13.7375	13.3516	13.3918	13.8599	13.4563	13.4197
RPS4Y1	ENSG00000129824	ENSG00000129824	11809.1	0.278043	0.307658	-0.110646	1	-0.0275203	0.937712	-0.305564	1	0.0831261	0.796314		13.4465	13.3301	13.6725	13.564	13.3155	13.3478	13.4681	13.8554	13.7075	13.4245	13.6322	13.3412
EML5	ENSG00000165521	ENSG00000165521	4558.67	2.86554	3.59905e-18	-0.692296	1	2.92476	8.59117e-19	0.0592204	1	3.61705	2.02243e-28		10.5408	10.175	10.8277	10.222	9.86549	10.2383	12.8643	12.2523	12.4909	12.8778	12.577	12.2983
P3H1	ENSG00000117385	ENSG00000117385	6854.1	-0.806457	0.0104397	0.18905	1	-0.67988	0.0364271	0.126577	1	-0.86893	0.00570526		12.8965	12.9103	12.9104	13.2655	12.9459	12.8761	12.1183	12.4131	12.458	12.0947	12.2371	12.8124
CCT8	ENSG00000156261	ENSG00000156261	11087.2	-0.0717143	0.766279	-0.115268	1	-0.292438	0.161245	-0.220724	1	-0.177171	0.43006		13.6233	13.5414	13.368	13.5616	13.3028	13.424	13.4158	13.4831	13.4954	13.3335	13.408	13.178
AP3D1	ENSG00000065000	ENSG00000065000	8901.89	-0.774039	0.00309239	0.176256	1	-0.349496	0.235656	0.424543	1	-0.525752	0.0580828		13.2486	13.4582	12.9614	13.2863	13.4399	13.3719	12.7435	12.688	12.6666	12.8511	12.7848	13.2777
ST3GAL1	ENSG00000008513	ENSG00000008513	16639.3	0.387799	0.0276405	-0.0409144	1	0.399942	0.0238638	0.012143	1	0.440857	0.0115887		13.875	13.8191	13.931	13.7782	13.8544	13.9067	14.1791	14.14	14.1284	14.0565	14.0606	14.332
RAB1B	ENSG00000174903	ENSG00000174903	7657.71	-0.681989	0.000834935	0.0467126	1	-0.837817	3.12528e-05	-0.155828	1	-0.88453	9.67381e-06		13.1303	13.1599	13.0398	13.3189	13.06	13.0329	12.5135	12.7627	12.5982	12.4317	12.6775	12.4399
SUB1	ENSG00000113387	ENSG00000113387	6904.8	-1.13261	7.69079e-06	-0.215223	1	-1.25062	7.10716e-07	-0.118	1	-1.03539	5.43557e-05		13.1046	12.8938	13.3098	13.1889	12.786	12.8602	12.1078	12.5021	12.2962	12.2092	12.3596	12.1181
CCDC80	ENSG00000091986	ENSG00000091986	5335.23	-1.71394	0.063653	0.167345	1	-1.3148	0.175082	0.399139	1	-1.48215	0.12002		12.7609	12.6755	12.4514	12.7215	12.79	12.769	10.3208	11.7027	11.7575	10.2219	11.4784	12.4147
PHB1	ENSG00000167085	ENSG00000167085	5414.02	-1.60001	6.54061e-14	-0.0429296	1	-1.59302	1.04389e-13	0.0069868	1	-1.55009	4.77729e-13		12.8609	12.7695	12.7117	12.9135	12.5595	12.7521	11.7073	11.7274	11.5312	11.8379	11.6787	11.4355
ATM	ENSG00000149311	ENSG00000149311	15848.2	0.078089	0.813045	-0.121132	1	0.157208	0.620846	0.0791186	1	0.278339	0.348785		13.9245	13.8702	13.9753	13.9574	13.7384	13.8095	14.2777	13.729	13.8558	14.2102	13.8344	14.0312
PDE4B	ENSG00000184588	ENSG00000184588	7338.67	-1.5096	1.56078e-12	-0.385186	1	-1.22832	1.62254e-08	0.281278	1	-0.843138	0.000177392		13.4005	12.9739	13.4034	12.9189	12.9376	13.1205	12.3516	12.0852	12.1847	12.4738	12.3251	12.4054
C4orf3	ENSG00000164096	ENSG00000164096	7591.5	1.08911	0.000347254	-0.0215382	1	0.617787	0.0601939	-0.471321	1	0.639325	0.0509655		12.3977	12.3327	12.7645	12.718	12.4092	12.3351	12.9665	13.5049	13.3301	12.8086	13.2153	12.7626
POFUT1	ENSG00000101346	ENSG00000101346	5740.83	-1.52375	1.81346e-14	0.105189	1	-1.33153	3.65992e-11	0.192216	1	-1.43672	6.57985e-13		12.8242	12.8382	12.7337	12.9439	12.8379	12.8454	11.6567	11.7388	11.8022	11.5849	11.8969	12.0556
TASOR2	ENSG00000108021	ENSG00000108021	11647	-0.313348	0.166973	-0.00676072	1	-0.229854	0.33795	0.083494	1	-0.223093	0.355805		13.6387	13.6736	13.4672	13.6628	13.5489	13.5607	13.5615	13.2033	13.3323	13.5587	13.2875	13.44
DEGS1	ENSG00000143753	ENSG00000143753	7087.51	-1.23322	2.37941e-13	0.0370814	1	-1.07552	2.8506e-10	0.1577	1	-1.1126	5.80014e-11		13.1359	13.0742	13.036	13.0375	13.1343	13.1543	12.2655	12.2308	12.1543	12.2207	12.2157	12.5108
NOP53	ENSG00000105373	ENSG00000105373	6003.64	1.64322	5.45342e-13	-0.190279	1	1.41428	9.34228e-10	-0.228936	1	1.60456	2.32471e-12		11.7207	11.6673	12.0845	11.6688	11.6968	11.7725	12.8705	13.0464	13.0778	12.7341	13.0561	12.6713
IKBIP	ENSG00000166130	ENSG00000166130	6214.69	-1.10205	7.16439e-09	0.0522515	1	-1.12766	3.65183e-09	-0.0256021	1	-1.17991	5.63707e-10		12.9585	12.9703	12.6954	13.0662	12.9283	12.7414	12.0745	12.0544	12.1866	12.018	12.1765	12.0681
TMED9	ENSG00000184840	ENSG00000184840	9353.19	-0.107851	0.798127	0.218344	1	-0.123041	0.776187	-0.0151907	1	-0.341385	0.373067		13.1969	13.2976	13.0239	13.4113	13.3913	13.1855	12.6812	13.2979	13.2315	12.6528	13.1217	13.3827
GLG1	ENSG00000090863	ENSG00000090863	13414.8	-0.33549	0.190955	0.0949657	1	-0.115519	0.697708	0.219971	1	-0.210485	0.448563		13.7853	13.8697	13.6189	13.6114	13.9757	13.8718	13.6347	13.4754	13.4657	13.7262	13.4451	13.8378
ZNF638	ENSG00000075292	ENSG00000075292	13824.2	0.201406	0.587697	-0.180533	1	0.273377	0.453715	0.071971	1	0.453909	0.183489		13.7453	13.5934	13.7116	13.6961	13.4449	13.5203	14.1707	13.5309	13.6799	14.1957	13.7449	13.6128
ICAM5	ENSG00000105376	ENSG00000105376	3074.36	4.6758	5.03461e-33	0.100427	1	4.0055	2.86809e-24	-0.670293	1	3.90508	3.75613e-23		9.03198	8.8648	8.99424	9.03057	9.08192	8.94821	11.4648	12.5256	12.3623	10.9176	12.099	11.7418
SLC39A7	ENSG00000112473	ENSG00000112473	11042.7	0.148649	0.64342	0.0474823	1	0.0218115	0.955266	-0.126838	1	-0.0256708	0.946709		13.3645	13.3968	13.399	13.5323	13.3792	13.3403	13.1489	13.6822	13.577	13.1116	13.5154	13.5313
SPCS3	ENSG00000129128	ENSG00000129128	14892.6	-0.114694	0.732706	-0.067265	1	-0.0580255	0.874369	0.0566687	1	0.00923945	0.98389		13.9029	13.8304	13.9615	13.8994	13.8188	13.836	14.1271	13.6084	13.6411	14.0758	13.8492	13.6003
LMAN2	ENSG00000169223	ENSG00000169223	7686.49	-0.541125	0.0421169	0.123814	1	-0.619869	0.0189647	-0.0787444	1	-0.743682	0.00392712		13.0805	13.1258	12.9444	13.3309	13.0421	13.0257	12.4144	12.8247	12.7345	12.3637	12.6683	12.7786
SEC24D	ENSG00000150961	ENSG00000150961	14070.5	-0.198526	0.412769	0.0513878	1	-0.000772365	1	0.197754	1	-0.0521602	0.856598		13.8925	13.864	13.629	13.7691	13.8792	13.8617	13.7197	13.6351	13.6283	13.7381	13.6098	14.0146
DNAJC10	ENSG00000077232	ENSG00000077232	10977.8	-0.533274	0.080634	-0.155353	1	-0.161389	0.654454	0.371885	1	-0.00603568	0.990911		13.5626	13.4197	13.6694	13.6902	13.2892	13.3065	13.4623	12.9519	13.0576	13.6236	13.2029	13.4546
PRRC1	ENSG00000164244	ENSG00000164244	10351.6	0.742318	0.000187369	-0.0180958	1	0.47159	0.0256644	-0.270728	1	0.489685	0.0199221		13.1513	12.9954	13.126	13.1772	13.017	13.0409	13.4108	13.7561	13.6457	13.2743	13.4419	13.5344
PCMTD1	ENSG00000168300	ENSG00000168300	8614.59	1.1664	1.61647e-05	-0.262482	1	1.11496	4.40447e-05	-0.0514433	1	1.37744	2.59377e-07		12.5602	12.3176	12.8147	12.6742	12.2343	12.247	13.5817	13.3093	13.3143	13.5023	13.287	13.3126
LNPEP	ENSG00000113441	ENSG00000113441	9460.33	-0.738555	2.97249e-05	-0.0683387	1	-0.591226	0.00116343	0.147329	1	-0.522888	0.00461368		13.4681	13.419	13.3752	13.4318	13.3669	13.315	13.0726	12.7762	12.8321	13.1068	12.9019	12.9906
SORT1	ENSG00000134243	ENSG00000134243	3986.49	-3.00295	4.61767e-15	-0.205141	1	-2.39121	8.64481e-10	0.611739	1	-2.18607	2.47838e-08		12.7457	12.5719	11.8818	11.7248	12.527	12.49	10.3108	10.2597	10.5311	10.5247	10.5221	11.1239
GPX1	ENSG00000233276	ENSG00000233276	8222.29	-0.746712	0.00215597	-0.149414	1	-1.07152	5.67092e-06	-0.324811	1	-0.922109	0.000117685		13.2763	13.1945	13.3951	13.2981	13.1081	13.1352	12.7228	12.8674	12.6853	12.6155	12.7357	12.1926
RPS26	ENSG00000197728	ENSG00000197728	11217	-0.0706369	0.833248	-0.144227	1	-0.327911	0.262565	-0.257274	1	-0.183684	0.56328		13.4774	13.3885	13.7257	13.6131	13.3285	13.3497	13.2609	13.6716	13.5002	13.3178	13.481	13.1003
TMEM248	ENSG00000106609	ENSG00000106609	9390.87	-0.614466	0.00130586	-0.00418386	1	-0.566425	0.00356909	0.0480405	1	-0.562241	0.00383294		13.4857	13.3479	13.2893	13.4396	13.3163	13.3637	13.0956	12.8707	12.8494	13.1198	12.9381	12.8579
EIF2AK4	ENSG00000128829	ENSG00000128829	6483.7	-1.27861	4.32799e-13	-0.0220336	1	-1.31939	8.55246e-14	-0.0407827	1	-1.29736	2.17585e-13		13.0638	13.0506	12.8607	12.9107	13.012	13.0128	12.2058	12.0106	12.0613	12.2159	12.0307	11.9398
TWF1	ENSG00000151239	ENSG00000151239	9319.05	-0.461331	0.0222865	-0.0812132	1	-0.744824	0.000107117	-0.283493	1	-0.663611	0.000654522		13.4023	13.2627	13.477	13.4743	13.2136	13.2725	13.0543	13.1064	13.0073	12.9092	12.9678	12.6844
SPIN1	ENSG00000106723	ENSG00000106723	8578.09	-0.694072	0.00237775	-0.0812003	1	-0.901174	5.58295e-05	-0.207102	1	-0.819974	0.000283838		13.4304	13.2817	13.2177	13.2483	13.2597	13.257	12.8687	12.8305	12.7639	12.8562	12.7749	12.3396
NFKBIZ	ENSG00000144802	ENSG00000144802	13111.1	-0.671012	0.0713277	-0.400618	1	-0.370709	0.363719	0.300303	1	0.0299091	0.954217		13.9758	13.6863	14.0281	13.0029	13.6775	13.9731	13.6093	13.2597	13.3952	13.7089	13.3994	13.7803
GPATCH2L	ENSG00000089916	ENSG00000089916	12208.9	0.778071	0.00187988	-0.0348215	1	0.734552	0.00380966	-0.0435187	1	0.769374	0.00229065		13.245	13.2371	13.3172	13.3158	13.1436	13.2657	14.0745	13.6206	13.6746	14.0129	13.5735	13.7031
FLII	ENSG00000177731	ENSG00000177731	8408.24	-0.57274	0.00148216	0.165293	1	-0.514567	0.00513451	0.0581731	1	-0.67986	0.000132521		13.1322	13.3432	12.9888	13.3277	13.2957	13.2212	12.808	12.6738	12.81	12.7889	12.8188	12.8071
MAFF	ENSG00000185022	ENSG00000185022	7641.55	1.05188	1.57984e-05	-0.263163	1	0.853428	0.000647844	-0.198449	1	1.11659	4.45293e-06		12.4846	12.2793	12.7195	12.379	12.1657	12.4282	13.0054	13.3781	13.3459	13.0096	13.249	13.0601
CAST	ENSG00000153113	ENSG00000153113	15950.5	0.0378283	0.823238	0.0224414	1	0.00530503	0.979761	-0.0325233	1	-0.0171363	0.926698		13.8912	13.9542	14.0001	13.9123	14.0256	13.9547	14.03	13.9462	13.95	13.9772	13.9122	13.9687
STT3A	ENSG00000134910	ENSG00000134910	12329.5	-0.106214	0.604864	0.00199911	1	-0.145514	0.469374	-0.0393	1	-0.147514	0.465425		13.682	13.7161	13.4823	13.6897	13.5729	13.6332	13.4723	13.6433	13.5476	13.5073	13.4648	13.6099
SCP2	ENSG00000116171	ENSG00000116171	5096.45	-1.72827	1.69665e-24	-0.102525	1	-1.95433	5.66286e-31	-0.226053	1	-1.8518	7.20163e-28		12.8463	12.7543	12.6105	12.7311	12.669	12.5923	11.4217	11.6206	11.5191	11.3144	11.4995	11.2977
LUC7L3	ENSG00000108848	ENSG00000108848	6783.07	1.36938	2.96299e-09	-0.063973	1	1.03658	1.25716e-05	-0.332802	1	1.10055	3.04693e-06		12.2207	12.024	12.3015	12.3177	12.0783	12.0142	13.0254	13.2188	13.2166	12.9098	13.1286	12.6561
TSPAN4	ENSG00000214063	ENSG00000214063	6838.54	-0.574412	0.144803	0.152158	1	-0.661518	0.089872	-0.0871067	1	-0.813676	0.0322818		12.8474	12.9963	12.7842	13.2248	12.9145	12.7809	12.043	12.6773	12.6012	11.8882	12.4649	12.731
PNISR	ENSG00000132424	ENSG00000132424	8655.62	1.01631	6.67952e-05	-0.102303	1	0.765579	0.003791	-0.25073	1	0.867882	0.000862854		12.7041	12.4755	12.8964	12.8071	12.4861	12.5872	13.4571	13.3937	13.4255	13.4326	13.3144	12.9247
TPR	ENSG00000047410	ENSG00000047410	13635.7	-0.13917	0.46083	-0.129074	1	-0.108213	0.58587	0.0309569	1	0.0208606	0.927858		13.8661	13.7393	13.7905	13.796	13.6286	13.6946	13.8046	13.597	13.6932	13.7873	13.6513	13.7271
UGGT1	ENSG00000136731	ENSG00000136731	12520.6	-0.63569	0.0142731	-0.0576484	1	-0.176566	0.570852	0.459124	1	-0.118918	0.715459		13.7911	13.7812	13.6508	13.5485	13.7935	13.7482	13.5311	13.1036	13.2083	13.7929	13.3329	13.6761
BDNF	ENSG00000176697	ENSG00000176697	4265.61	-2.38887	5.97302e-20	-0.0100762	1	-2.22081	3.00232e-17	0.16806	1	-2.21073	4.0796e-17		12.5987	12.4211	12.4273	12.6385	12.3901	12.3866	10.8818	10.8147	10.7625	11.1718	11.0135	10.4868
STAT6	ENSG00000166888	ENSG00000166888	7452.87	-1.00828	1.76923e-07	0.0824699	1	-0.86623	1.04804e-05	0.142052	1	-0.9487	1.10113e-06		13.0709	13.1125	13.1204	13.185	13.2062	13.089	12.5123	12.3405	12.3182	12.6105	12.5876	12.2347
TSPAN3	ENSG00000140391	ENSG00000140391	8502.64	-0.403295	0.0911929	0.050437	1	-0.484019	0.0395339	-0.0807238	1	-0.534456	0.0213504		13.1934	13.1653	13.1822	13.4565	13.1144	13.0244	12.9927	12.8475	12.8438	12.9581	12.8862	12.6603
TFPI	ENSG00000003436	ENSG00000003436	14572.6	0.209219	0.412687	-0.147299	1	0.19994	0.444138	-0.00927915	1	0.347239	0.152162		13.7281	13.5838	13.977	13.8452	13.5671	13.5797	13.9961	13.8734	13.8959	13.9222	13.7917	14.0237
MYO5A	ENSG00000197535	ENSG00000197535	7051.57	-1.22347	6.66254e-12	0.0649604	1	-0.979801	6.9799e-08	0.243668	1	-1.04476	7.45264e-09		13.1607	13.0965	12.8972	12.8993	13.2145	13.174	12.2278	12.1835	12.1889	12.4262	12.3025	12.3641
PNPLA8	ENSG00000135241	ENSG00000135241	7763.85	1.27971	8.82824e-13	-0.297564	1	1.21552	1.59235e-11	-0.0641861	1	1.51309	1.74038e-17		12.4063	12.2142	12.5009	12.0756	12.103	12.3418	13.235	13.3533	13.2659	13.2615	13.2369	13.2176
TMEM132A	ENSG00000006118	ENSG00000006118	15378.9	0.421764	0.203641	-0.218011	1	0.452145	0.174365	0.0303813	1	0.670157	0.0333245		13.74	13.5879	13.9258	13.2727	13.5817	13.8857	14.2924	13.8965	13.9456	14.3093	13.9728	13.9198
LIPA	ENSG00000107798	ENSG00000107798	6206.55	-0.498073	0.395793	0.0729976	1	-0.621968	0.282385	-0.123895	1	-0.694966	0.223815		12.3982	12.6376	13.0503	13.1786	12.6388	12.3707	11.6518	12.6589	12.5646	11.5269	12.3603	12.6847
UQCRB	ENSG00000156467	ENSG00000156467	9483.41	-0.0591915	0.891251	-0.360439	1	-0.332612	0.378029	-0.273421	1	0.027827	0.953824		13.2942	13.131	13.5242	13.4287	12.799	12.8818	12.9376	13.5143	13.3307	12.9532	13.2433	13.0617
FKBP14	ENSG00000106080	ENSG00000106080	6942.4	-0.923515	4.40497e-08	0.0710252	1	-0.811983	2.13534e-06	0.111532	1	-0.883009	1.99205e-07		13.101	12.9998	12.8502	13.1922	12.9634	12.9466	12.2922	12.3546	12.3713	12.4569	12.3572	12.4325
DNAJC5	ENSG00000101152	ENSG00000101152	6738.09	-1.13372	1.91879e-09	0.0795809	1	-0.823763	2.3549e-05	0.309956	1	-0.903344	2.81641e-06		13.072	13.0169	12.7782	13.1098	12.9795	12.9666	12.2487	12.1007	12.155	12.326	12.2532	12.5427
NUMA1	ENSG00000137497	ENSG00000137497	13522.1	0.000863593	1	0.0561566	1	0.0471185	0.859963	0.0462549	1	-0.00903814	0.977403		13.7018	13.7924	13.6062	13.6477	13.8206	13.7522	13.5555	13.785	13.756	13.5634	13.7475	13.8753
UBASH3B	ENSG00000154127	ENSG00000154127	5603.48	-1.54617	1.42593e-23	-0.0390191	1	-1.77519	1.03665e-30	-0.229026	1	-1.73617	2.02624e-29		12.9379	12.8123	12.7603	12.7124	12.8011	12.9101	11.7912	11.7674	11.6882	11.6836	11.6056	11.4956
GOPC	ENSG00000047932	ENSG00000047932	7865.56	-0.941265	0.000275892	-0.0459795	1	-0.579842	0.0359081	0.361423	1	-0.533863	0.0560765		13.3675	13.1562	12.9354	13.2199	13.0591	13.1163	12.7463	12.2724	12.4476	12.7998	12.5474	12.8911
CERS2	ENSG00000143418	ENSG00000143418	9291.81	-0.310133	0.164901	0.0974728	1	-0.430158	0.0462002	-0.120025	1	-0.52763	0.0119808		13.3021	13.3886	13.1278	13.4535	13.2581	13.3227	13.0668	13.078	13.032	13.0543	13.0957	12.7445
GMFB	ENSG00000197045	ENSG00000197045	5565.38	-1.53566	4.17726e-24	0.00615246	1	-1.63155	5.7571e-27	-0.0958919	1	-1.6377	3.21084e-27		12.845	12.7077	12.8632	12.8701	12.7806	12.7824	11.8696	11.655	11.6448	11.6676	11.6888	11.6352
NF1	ENSG00000196712	ENSG00000196712	15571.4	-0.260271	0.435375	-0.0769083	1	-0.0243714	0.954627	0.2359	1	0.0525369	0.895729		14.0013	14.0269	13.9131	13.63	14.0234	14.0765	14.0702	13.5432	13.7139	14.204	13.7601	13.8805
WDFY3	ENSG00000163625	ENSG00000163625	10150.6	-0.6468	0.0188268	0.01304	1	-0.428993	0.144372	0.217808	1	-0.442033	0.132104		13.5301	13.6015	13.2376	13.1902	13.5967	13.596	13.2108	12.8292	12.9614	13.2258	12.9648	13.2748
MAPRE1	ENSG00000101367	ENSG00000101367	5509.29	-1.40651	2.81448e-09	-0.0150842	1	-1.47878	4.46152e-10	-0.0722703	1	-1.4637	6.60383e-10		12.8971	12.9063	12.4798	12.8215	12.6999	12.7757	11.8984	11.7462	11.711	11.9035	11.8005	11.4694
ANKRD28	ENSG00000206560	ENSG00000206560	11163.7	-0.0485971	0.859492	7.83016e-05	1	-0.15362	0.54418	-0.105023	1	-0.153698	0.546301		13.4848	13.4738	13.478	13.6403	13.3194	13.4529	13.333	13.5196	13.4725	13.2504	13.2662	13.5667
CAPZA2	ENSG00000198898	ENSG00000198898	8922.99	-0.419537	0.0297136	-0.0870094	1	-0.727103	6.70936e-05	-0.307566	1	-0.640094	0.000535765		13.3716	13.2008	13.3629	13.4157	13.1253	13.1942	13.0078	13.0147	13.0272	12.8246	12.9024	12.6707
HSPA6	ENSG00000173110	ENSG00000173110	2387.9	13.1575	7.03523e-11	3.07354	1	12.6477	4.86802e-10	-0.509804	1	9.57418	3.99358e-08		4.77854	4.64452	4.80314	4.78285	5.2164	4.95108	6.54895	12.01	11.6394	6.9825	11.4613	11.3201
CAMK2D	ENSG00000145349	ENSG00000145349	8223.17	-0.299794	0.160708	0.237084	1	-0.553612	0.00539223	-0.253818	1	-0.790696	3.43998e-05		13.1306	13.1936	12.9047	13.3208	13.2475	13.1871	12.792	12.9069	12.9117	12.5134	12.7877	12.7661
MAP4K3	ENSG00000011566	ENSG00000011566	7068.45	-1.17138	5.56721e-07	-0.16805	1	-1.17306	6.01202e-07	-0.00168645	1	-1.00501	2.4507e-05		13.2297	12.9729	13.1865	13.067	12.8856	13.0765	12.5056	12.1532	12.2345	12.5273	12.243	12.1087
G0S2	ENSG00000123689	ENSG00000123689	4152.91	2.88643	5.04037e-09	-0.552731	1	2.55659	3.28812e-07	-0.329843	1	3.10932	2.9396e-10		10.0721	9.81916	11.1447	10.4088	9.91446	10.1073	12.6908	12.4666	12.4958	12.5786	12.5088	11.5934
TMEM119	ENSG00000183160	ENSG00000183160	9472.51	0.426868	0.359359	-0.224722	1	0.32733	0.501635	-0.0995371	1	0.552053	0.227401		12.7041	12.624	13.6163	13.1962	12.6441	12.8533	13.3423	13.3808	13.4211	13.4329	13.4957	12.9181
HAPSTR1	ENSG00000182831	ENSG00000182831	10459.4	0.516729	0.0226565	-0.0180361	1	0.354452	0.141311	-0.162277	1	0.372488	0.120079		13.3021	13.1538	13.0824	13.2376	13.0959	13.1739	13.2923	13.6823	13.6254	13.2524	13.5259	13.4971
ASS1	ENSG00000130707	ENSG00000130707	10700.1	-0.192264	0.642796	-0.0269634	1	-0.293796	0.463619	-0.101532	1	-0.266833	0.514319		13.3366	13.2891	13.712	13.5486	13.3433	13.4278	12.9531	13.5544	13.3876	12.8056	13.2824	13.5524
PSME4	ENSG00000068878	ENSG00000068878	10437.5	-0.512417	0.0074987	-0.079614	1	-0.5783	0.00239868	-0.0658834	1	-0.498686	0.0101279		13.583	13.6035	13.4022	13.2924	13.5182	13.5972	13.1897	13.1225	13.2039	13.239	13.0935	13.0412
AP1G1	ENSG00000166747	ENSG00000166747	10478.2	-0.459584	0.00985899	-0.0833765	1	-0.461388	0.0102145	-0.0018037	1	-0.378011	0.0404333		13.6183	13.5906	13.3153	13.4351	13.4605	13.477	13.2393	13.1662	13.1726	13.2259	13.0898	13.2539
REEP3	ENSG00000165476	ENSG00000165476	8269.02	-0.606023	0.00276306	-0.0192268	1	-0.787423	7.12311e-05	-0.1814	1	-0.768196	0.000109888		13.3266	13.2205	13.1107	13.2943	13.145	13.1821	12.9428	12.6863	12.7364	12.7781	12.7243	12.4822
BRIX1	ENSG00000113460	ENSG00000113460	3628.49	-2.75626	1.23795e-15	-0.0496786	1	-2.79272	6.04607e-16	-0.0364664	1	-2.74304	1.9717e-15		12.626	12.4371	11.4559	12.1349	12.2764	12.2941	10.2159	10.4844	10.3364	10.2628	10.5138	10.1788
AEN	ENSG00000181026	ENSG00000181026	5444.08	-1.73306	3.00402e-10	-0.0680098	1	-1.54935	2.63987e-08	0.183708	1	-1.48134	1.11015e-07		12.8221	12.8308	12.7455	12.7864	12.6565	12.8019	11.8989	11.3674	11.406	11.9764	11.6491	11.4259
SRSF11	ENSG00000116754	ENSG00000116754	13838.7	0.442397	0.0272699	-0.0683728	1	0.38971	0.0579601	-0.052687	1	0.458083	0.0230205		13.5513	13.4363	13.7925	13.6744	13.4601	13.5212	13.9977	13.8648	13.8822	13.8653	13.8406	13.9285
PARP14	ENSG00000173193	ENSG00000173193	10452.2	-0.337287	0.297193	-0.017276	1	0.072567	0.851583	0.409854	1	0.0898431	0.816296		13.3854	13.2836	13.4843	13.6686	13.1637	13.2189	13.3367	13.0276	13.0671	13.473	13.1339	13.6485
IRAK1	ENSG00000184216	ENSG00000184216	7978.14	-0.63372	0.00524035	0.0421023	1	-0.669521	0.00323503	-0.0358016	1	-0.711624	0.00161114		13.1096	13.3861	12.8723	13.2013	13.2318	13.084	12.7896	12.6709	12.6374	12.6543	12.777	12.5919
ANGPTL4	ENSG00000167772	ENSG00000167772	4549.04	3.16146	1.3151e-22	0.581872	1	3.35564	2.53944e-25	0.194187	1	2.77377	1.47467e-17		10.4451	10.4974	9.98949	10.8695	10.6198	10.5768	12.5593	12.4297	12.5331	12.2451	12.4119	13.1166
OS9	ENSG00000135506	ENSG00000135506	12301.7	0.0474742	0.865702	-0.0153045	1	-0.0159966	0.959678	-0.0634708	1	-0.000692109	1		13.5874	13.5271	13.627	13.6735	13.5112	13.5189	13.435	13.734	13.6542	13.3734	13.5393	13.7629
TMF1	ENSG00000144747	ENSG00000144747	11032.9	0.660244	0.000305575	-0.152021	1	0.570906	0.00226945	-0.0893375	1	0.722927	7.17675e-05		13.271	13.1104	13.2067	13.18	13.0293	13.0637	13.598	13.7106	13.6855	13.4608	13.5267	13.7894
PRICKLE2	ENSG00000163637	ENSG00000163637	12001.4	-0.428216	0.198657	-0.0638393	1	-0.174902	0.644172	0.253315	1	-0.111062	0.782634		13.8136	13.6329	13.492	13.4591	13.5732	13.7706	13.6372	13.0708	13.2731	13.8248	13.2739	13.415
MGAT4B	ENSG00000161013	ENSG00000161013	7309.2	-0.780036	0.000443075	0.242266	1	-0.627113	0.00622404	0.152924	1	-0.869378	8.13856e-05		12.8454	13.2479	12.7862	13.1225	13.2484	13.085	12.5505	12.3852	12.3529	12.6099	12.4563	12.5421
CCT4	ENSG00000115484	ENSG00000115484	11528.2	-0.168816	0.307261	0.0125026	1	-0.309442	0.0440972	-0.140626	1	-0.321945	0.0353443		13.6576	13.5384	13.5046	13.6143	13.4946	13.62	13.4603	13.4786	13.4091	13.3237	13.4244	13.3022
SNX18	ENSG00000178996	ENSG00000178996	6494.94	-1.14801	2.12753e-08	-0.0823999	1	-1.36163	2.22828e-11	-0.213621	1	-1.27923	3.75696e-10		13.1967	12.9688	12.8178	12.801	12.9564	13.0635	12.3121	12.147	12.1128	12.1217	12.0991	11.9173
MAP4K4	ENSG00000071054	ENSG00000071054	15330.7	-0.128028	0.63902	-0.0688214	1	-0.046919	0.878351	0.0811091	1	0.0219023	0.94662		13.8726	13.9466	14.0086	13.8147	13.9442	13.9227	14.0195	13.7199	13.7996	14.0847	13.9612	13.6413
BIRC3	ENSG00000023445	ENSG00000023445	3882.17	3.97208	4.86442e-93	0.138098	1	3.55403	4.08994e-74	-0.418051	1	3.41593	3.84339e-69		9.78633	9.72278	9.73373	10.0146	9.6234	9.80977	12.6318	12.3849	12.4698	12.1903	12.0974	12.2487
SFRP1	ENSG00000104332	ENSG00000104332	7266.89	1.38745	0.00019545	0.0350953	1	1.40791	0.000165367	0.0204629	1	1.37281	0.000250464		11.9239	12.0964	12.4326	12.6824	12.0372	11.5851	13.18	13.1561	13.1107	13.1722	13.0793	13.236
H2AZ1	ENSG00000164032	ENSG00000164032	9568.73	0.134273	0.714434	-0.0580449	1	-0.359051	0.282146	-0.493324	1	-0.301006	0.379284		13.361	13.0369	13.3455	13.3817	13.0118	13.2247	13.1159	13.5518	13.3497	12.9601	13.2797	12.7011
RPS28P7	ENSG00000227097	ENSG00000227097	5851.66	1.17962	0.00648714	-0.224115	1	0.686642	0.144372	-0.492977	1	0.910757	0.044204		11.988	11.7839	12.4376	12.0195	11.9558	11.8743	12.2232	13.3125	13.0406	12.13	12.9847	12.4805
CPT1A	ENSG00000110090	ENSG00000110090	5620.17	-1.3038	7.46388e-08	0.277272	1	-1.16066	2.33053e-06	0.143139	1	-1.43793	2.59362e-09		12.7039	12.8969	12.4006	12.7319	13.0372	12.8741	11.7792	11.6426	11.8899	12.0112	11.9046	11.6711
INHBA	ENSG00000122641	ENSG00000122641	7284.05	-1.20526	0.00974529	-0.211109	1	-0.34249	0.539721	0.862772	1	-0.131382	0.833837		13.3415	13.1501	12.5443	12.1681	13.0722	13.223	12.369	12.0439	12.2128	12.5774	12.3842	13.275
NUPR1	ENSG00000176046	ENSG00000176046	4313.96	2.10399	1.71589e-07	0.16537	1	1.43839	0.000606426	-0.665595	1	1.27302	0.00274979		11.0661	11.2466	11.1864	11.2392	11.3738	11.2138	11.8702	12.9958	12.8117	11.4924	12.4422	12.3423
COL11A1	ENSG00000060718	ENSG00000060718	4803.97	-0.467963	0.624055	0.561975	1	-0.504134	0.601159	-0.0361714	1	-1.06611	0.22532		12.0517	12.6688	11.5958	12.8635	12.7096	12.0847	10.9315	12.2028	12.0701	10.7781	11.881	12.3385
ITFG1	ENSG00000129636	ENSG00000129636	5732.63	-1.33229	1.73911e-10	-0.0209001	1	-1.33286	2.05806e-10	-0.000572673	1	-1.31196	3.92025e-10		12.8662	12.8086	12.7887	12.9601	12.7187	12.7231	11.7465	12.0429	11.846	11.6881	11.8719	12.0633
CAV2	ENSG00000105971	ENSG00000105971	5390.05	-1.32088	1.4777e-13	0.123617	1	-1.51205	2.09232e-17	-0.191171	1	-1.63567	2.78841e-20		12.7594	12.6703	12.6738	12.8891	12.7185	12.7629	11.7411	11.7387	11.8368	11.4233	11.73	11.7535
RAP2A	ENSG00000125249	ENSG00000125249	6346.23	1.57875	1.08641e-09	-0.058056	1	1.36916	1.92527e-07	-0.209592	1	1.42721	5.03516e-08		11.9537	11.8898	11.9886	12.0283	11.8672	11.8105	12.8128	13.2495	13.0721	12.4928	12.9865	13.1399
SLC25A36	ENSG00000114120	ENSG00000114120	7067.56	1.46735	1.52621e-20	0.0206676	1	1.18205	1.6981e-13	-0.285297	1	1.16138	4.25184e-13		12.1937	12.0459	12.2889	12.2833	12.1593	12.1339	13.1988	13.2359	13.2136	12.8939	13.0916	13.0293
UFM1	ENSG00000120686	ENSG00000120686	12051.7	0.564973	0.00212556	-0.0457296	1	0.408951	0.0342714	-0.156022	1	0.454681	0.0170563		13.444	13.2606	13.3967	13.5034	13.1841	13.3026	13.8679	13.7282	13.7073	13.686	13.6673	13.62
PTAR1	ENSG00000188647	ENSG00000188647	12445.3	-0.156157	0.567369	-0.126029	1	-0.279336	0.279412	-0.12318	1	-0.153308	0.584852		13.8209	13.6134	13.6432	13.6638	13.5089	13.643	13.8126	13.4444	13.4607	13.676	13.4155	13.3846
PKIG	ENSG00000168734	ENSG00000168734	6132.28	0.865725	0.13535	-0.0674742	1	0.810397	0.171091	-0.0553279	1	0.877872	0.134524		12.2479	12.1102	12.249	12.2274	12.0206	12.2133	11.8865	13.1299	13.0637	11.6749	12.7725	13.3274
ERLIN2	ENSG00000147475	ENSG00000147475	4965.91	-1.62339	1.5584e-17	0.0438193	1	-1.52328	1.89529e-15	0.100108	1	-1.5671	2.48384e-16		12.669	12.6745	12.5371	12.8334	12.5841	12.5428	11.5207	11.5852	11.3612	11.4024	11.6648	11.5932
MLF2	ENSG00000089693	ENSG00000089693	8728.02	-0.44575	0.128563	0.0479632	1	-0.51135	0.0781142	-0.0655999	1	-0.559313	0.0514416		13.2879	13.23	13.1586	13.3258	13.2051	13.2491	12.5243	13.1131	13.0134	12.5835	12.9703	12.9986
MFSD1	ENSG00000118855	ENSG00000118855	4737.06	-1.59954	5.73782e-12	0.0908891	1	-1.6385	1.97617e-12	-0.0389662	1	-1.72939	8.48933e-14		12.5129	12.6265	12.5055	12.8215	12.5304	12.4653	11.1672	11.5255	11.5522	11.217	11.428	11.54
SOD1	ENSG00000142168	ENSG00000142168	7267.19	-0.710309	0.00140558	-0.00811054	1	-0.864363	8.03364e-05	-0.154054	1	-0.856253	9.50719e-05		13.1689	12.9958	12.9908	13.2082	12.9444	12.9757	12.4461	12.6482	12.5558	12.5004	12.6027	12.1994
PLK2	ENSG00000145632	ENSG00000145632	6304.54	0.0432973	0.975078	0.1144	1	-0.337851	0.772709	-0.381149	1	-0.452251	0.689075		12.5138	12.6633	12.5786	12.7823	12.6264	12.5885	10.9821	12.9907	12.9668	10.9164	12.6912	12.6849
GSPT1	ENSG00000103342	ENSG00000103342	9135.4	-0.608685	0.0072553	0.0684998	1	-0.614445	0.00713904	-0.00575972	1	-0.682944	0.00242643		13.3637	13.3983	13.203	13.2501	13.4238	13.439	13.061	12.7802	12.8252	13.1024	12.823	12.7127
AK3	ENSG00000147853	ENSG00000147853	7259.36	-1.02808	0.000206119	-0.0995713	1	-1.05965	0.000134308	-0.0315723	1	-0.960078	0.000623456		13.1118	12.9321	13.3128	13.1399	13.0355	12.9916	12.1553	12.5912	12.4213	12.0914	12.3202	12.6599
SARAF	ENSG00000133872	ENSG00000133872	12381.5	0.234967	0.305976	-0.0842041	1	0.204123	0.388876	-0.0308439	1	0.288328	0.203549		13.5634	13.4304	13.5765	13.6843	13.291	13.3848	13.7831	13.6363	13.6498	13.7351	13.6842	13.5847
ATP8B1	ENSG00000081923	ENSG00000081923	4540.6	-1.5929	0.000209008	0.0621449	1	-1.87352	1.05104e-05	-0.280624	1	-1.93567	4.86586e-06		12.496	12.8243	12.0318	12.5342	12.6233	12.4617	10.887	11.6752	11.4122	10.523	11.3094	11.4993
RSL24D1	ENSG00000137876	ENSG00000137876	7551.56	1.12477	6.20722e-06	-0.320916	1	0.787485	0.00244295	-0.33729	1	1.1084	9.4653e-06		12.4359	12.2562	12.7253	12.4326	12.1858	12.1762	13.083	13.4853	13.2643	12.9569	13.1836	12.978
EDEM3	ENSG00000116406	ENSG00000116406	12560.7	0.0436266	0.910201	-0.0554454	1	0.101545	0.788056	0.0579182	1	0.15699	0.66249		13.6987	13.5951	13.4767	13.6904	13.4763	13.4842	13.9767	13.3353	13.4546	13.8757	13.5794	13.5076
ITM2C	ENSG00000135916	ENSG00000135916	7899.25	-0.728438	0.00394499	-0.091452	1	-0.809166	0.00130801	-0.0807284	1	-0.717714	0.00492852		13.1689	13.0324	13.3469	13.2889	13.0647	12.9978	12.4074	12.8266	12.7474	12.4171	12.6835	12.7319
NCOR1	ENSG00000141027	ENSG00000141027	8189.03	-0.941055	0.00167081	0.00306362	1	-0.62787	0.0479846	0.313185	1	-0.630934	0.046959		13.3129	13.3261	12.9814	12.7915	13.3191	13.448	12.7188	12.3684	12.5559	12.9238	12.5509	12.8108
ARHGAP35	ENSG00000160007	ENSG00000160007	8601.07	0.8122	0.00580652	0.00445834	1	0.85585	0.0037115	0.0436497	1	0.851392	0.00390134		12.6621	12.816	12.6601	12.2946	12.9431	12.8165	13.0648	13.319	13.4471	13.1251	13.2983	13.5034
CYP7B1	ENSG00000172817	ENSG00000172817	3737.81	-3.52284	2.88907e-28	-0.112868	1	-3.08703	9.2652e-22	0.435818	1	-2.97416	2.91719e-20		12.4387	11.8094	12.6304	12.1894	11.9861	12.5289	10.0964	9.72301	9.88657	10.1423	9.96578	10.3877
SUMF2	ENSG00000129103	ENSG00000129103	5857.21	-1.11415	5.61636e-05	0.113257	1	-1.21549	1.03931e-05	-0.101339	1	-1.32875	1.14668e-06		12.7466	12.7997	12.805	12.9858	12.8124	12.7913	11.6396	12.1832	12.1026	11.5907	12.0734	12.0644
ARL4C	ENSG00000188042	ENSG00000188042	3179.87	3.76853	2.45714e-22	-0.415	1	3.31704	2.29079e-17	-0.45149	1	3.73204	8.67587e-22		9.15953	9.55508	9.86745	9.35559	9.27686	9.32688	11.5797	12.4518	12.4007	11.252	11.9864	12.1588
EEF1B2	ENSG00000114942	ENSG00000114942	10457.1	-0.12504	0.69498	-0.0950222	1	-0.305991	0.295796	-0.18095	1	-0.210969	0.495103		13.3791	13.3106	13.6015	13.5256	13.2582	13.307	13.0365	13.5571	13.3907	13.0795	13.3637	13.2025
RPS27P3	ENSG00000227081	ENSG00000227081	12008.6	0.429749	0.313671	-0.427167	1	0.244077	0.598689	-0.185672	1	0.671244	0.0977491		13.3285	12.9666	13.8933	13.3381	12.9809	13.1465	13.7828	13.9917	13.4738	13.5794	13.9216	13.3252
CPEB4	ENSG00000113742	ENSG00000113742	9602.9	0.67862	0.0217716	-0.0699131	1	0.765048	0.00923868	0.086428	1	0.834961	0.00402653		12.9782	12.8916	12.9427	12.7185	12.9412	12.9983	13.1414	13.5354	13.5152	13.1272	13.3833	13.7955
MGST1	ENSG00000008394	ENSG00000008394	5857.08	-1.03317	1.99601e-06	0.152453	1	-1.03473	2.1518e-06	-0.00156236	1	-1.18719	3.71167e-08		12.8463	12.8407	12.5437	12.9882	12.8165	12.7724	11.8884	12.1106	12.0702	11.9444	11.8883	12.2176
SNHG1	ENSG00000255717	ENSG00000255717	4071.13	2.30463	3.70166e-10	-0.0228861	1	1.56003	4.33933e-05	-0.744598	1	1.58292	3.21214e-05		10.9088	10.8437	11.1858	11.1472	10.7387	10.9986	12.1453	12.9004	12.6975	11.8564	12.5403	11.6022
RRAS2	ENSG00000133818	ENSG00000133818	4808.08	-1.75301	9.52408e-17	-0.00639755	1	-1.90852	1.45487e-19	-0.155503	1	-1.90212	1.78716e-19		12.647	12.5475	12.6765	12.7188	12.4642	12.6624	11.2122	11.4273	11.5169	11.0759	11.3032	11.46
CHD9	ENSG00000177200	ENSG00000177200	12116.8	-0.364228	0.169807	-0.106569	1	-0.230938	0.418923	0.133289	1	-0.12437	0.686337		13.7456	13.6735	13.616	13.646	13.5216	13.6393	13.6629	13.2806	13.2781	13.748	13.2984	13.4537
TUT7	ENSG00000083223	ENSG00000083223	9526.19	0.985675	7.0875e-08	-0.0736286	1	1.01096	3.51174e-08	0.025288	1	1.08459	2.68692e-09		12.847	12.6922	12.834	12.8086	12.6554	12.7594	13.6695	13.3347	13.4357	13.605	13.4052	13.5024
DOCK1	ENSG00000150760	ENSG00000150760	7747.24	-1.04091	6.25479e-09	-0.0515481	1	-0.939994	2.21353e-07	0.100921	1	-0.888446	1.0666e-06		13.1598	13.2367	13.214	13.0361	13.2243	13.229	12.5664	12.384	12.4555	12.7084	12.4896	12.3991
INPPL1	ENSG00000165458	ENSG00000165458	7162.59	-0.968811	0.000252539	0.233143	1	-0.546656	0.0557224	0.422156	1	-0.779799	0.00422929		12.9897	13.1901	12.6216	12.9267	13.2239	13.2049	12.3958	12.1735	12.2657	12.5867	12.3562	12.7384
UBR3	ENSG00000144357	ENSG00000144357	7541.02	-0.738019	0.00249147	-0.017977	1	-0.781632	0.00137699	-0.0436127	1	-0.763655	0.00181413		13.368	13.1197	12.7361	12.9921	13.1459	13.129	12.6621	12.5156	12.5668	12.6418	12.524	12.4877
ADCY9	ENSG00000162104	ENSG00000162104	4129.62	-2.07942	3.04005e-06	-0.0148317	1	-1.89299	2.76696e-05	0.186427	1	-1.87816	3.17578e-05		12.4682	12.7042	11.8933	11.4196	12.8081	12.5351	10.7191	11.0519	11.0382	10.8305	10.9742	11.3386
NGLY1	ENSG00000151092	ENSG00000151092	5713.92	2.23421	1.55473e-20	0.0483638	1	1.90215	5.38033e-15	-0.332064	1	1.85379	2.56193e-14		11.5605	11.4869	11.2218	11.6288	11.3036	11.4354	13.1852	12.9781	12.8257	12.783	12.5119	12.9423
TMED7	ENSG00000134970	ENSG00000134970	10187.7	-0.251158	0.267442	0.0406725	1	-0.287628	0.201571	-0.0364692	1	-0.3283	0.138261		13.4674	13.2131	13.48	13.5578	13.3054	13.388	13.1919	13.2552	13.2015	13.0242	13.2195	13.312
TCIM	ENSG00000176907	ENSG00000176907	11111.9	-0.242794	0.50025	-0.146644	1	-0.144788	0.709697	0.0980056	1	0.00185561	0.998887		13.8165	13.3397	13.3431	13.3415	13.3682	13.5427	13.5778	13.1646	13.2777	13.6507	13.4703	13.0725
CYFIP1	ENSG00000273749	ENSG00000273749	7841.8	-0.862132	2.96853e-09	0.0618382	1	-0.775507	1.36654e-07	0.0866249	1	-0.837345	1.02128e-08		13.1864	13.2089	13.0699	13.0931	13.2737	13.23	12.6108	12.4549	12.5799	12.6163	12.5869	12.6267
FKBP8	ENSG00000105701	ENSG00000105701	9871.8	0.0815803	0.822068	0.0412387	1	-0.164919	0.637089	-0.2465	1	-0.206158	0.547297		13.306	13.2607	13.2371	13.3896	13.2555	13.2412	12.941	13.5686	13.38	12.8309	13.2974	13.2701
ENTPD4	ENSG00000197217	ENSG00000197217	9156.82	-0.65292	0.0546789	-0.154653	1	-0.576647	0.098191	0.0762736	1	-0.421994	0.249962		13.4733	13.294	13.3465	13.3192	13.1724	13.2915	13.2578	12.6535	12.7214	13.3299	12.7849	12.6613
RO60	ENSG00000116747	ENSG00000116747	11879.6	0.412103	0.153203	-0.130238	1	0.181046	0.578956	-0.231058	1	0.311283	0.307362		13.521	13.2837	13.4899	13.497	13.2215	13.3019	13.952	13.5863	13.6003	13.7616	13.6162	13.2536
PAPOLA	ENSG00000090060	ENSG00000090060	14155.2	0.227844	0.179905	-0.0390093	1	0.176899	0.321299	-0.0509459	1	0.215908	0.215301		13.784	13.7419	13.6272	13.6018	13.7041	13.7654	13.9228	13.842	13.8758	13.9332	13.8342	13.7591
GALNT10	ENSG00000164574	ENSG00000164574	3686.24	-2.74812	9.34147e-23	0.109687	1	-2.48798	1.08741e-18	0.260139	1	-2.59767	2.43585e-20		12.2654	12.5332	11.8066	12.172	12.5137	12.2522	10.5326	10.2087	10.2421	10.5306	10.3205	10.6315
AREG	ENSG00000109321	ENSG00000109321	3129.04	3.73351	4.02415e-14	-0.827189	1	3.96872	8.83711e-16	0.235206	1	4.79591	1.18414e-22		8.94639	8.82821	9.82431	9.06677	8.24419	8.98375	11.5393	11.9272	12.1566	11.7987	12.5232	11.7622
TMEM181	ENSG00000146433	ENSG00000146433	6599.93	-1.04275	0.000287414	0.00835064	1	-0.875554	0.00299789	0.167197	1	-0.883905	0.00268399		13.0763	12.9549	12.788	13.037	12.906	12.9078	12.5339	11.9395	12.0758	12.5533	12.0541	12.3194
LGALS3	ENSG00000131981	ENSG00000131981	5393.66	1.26494	0.0103893	0.126437	1	1.00783	0.0494557	-0.257108	1	0.881397	0.0917724		11.6893	11.8969	11.9641	11.8964	12.0119	11.9153	11.8496	13.0625	12.9857	11.6669	12.7162	12.945
TRIOBP	ENSG00000100106	ENSG00000100106	6076.95	-1.45066	5.81238e-14	0.100296	1	-1.14006	7.08605e-09	0.310607	1	-1.24035	2.25818e-10		12.7478	12.9054	12.9277	12.8331	13.0079	12.9609	11.8471	11.7801	11.9176	11.8696	12.001	12.2677
SWAP70	ENSG00000133789	ENSG00000133789	6702.38	-0.960072	1.4416e-06	0.000129017	1	-1.05006	1.25522e-07	-0.0899914	1	-1.05019	1.20731e-07		13.1219	13.0636	12.7266	12.8705	13.0294	13.044	12.2047	12.2715	12.4316	12.1972	12.2763	12.2619
EIF3D	ENSG00000100353	ENSG00000100353	10886.1	0.304443	0.0654948	0.0177565	1	0.0804196	0.685214	-0.224023	1	0.0626631	0.760687		13.2879	13.3601	13.3515	13.4755	13.2863	13.2641	13.4882	13.5674	13.5882	13.3431	13.4712	13.3513
RNH1	ENSG00000023191	ENSG00000023191	7382.33	-0.616004	0.000505375	0.139496	1	-0.749303	1.81109e-05	-0.133299	1	-0.888799	2.28996e-07		12.9866	13.1727	12.8734	13.1591	13.1273	13.0665	12.5615	12.605	12.5844	12.3488	12.5679	12.5463
FBLIM1	ENSG00000162458	ENSG00000162458	6314.69	-1.05443	1.71836e-07	0.0713248	1	-1.10789	4.0613e-08	-0.0534597	1	-1.17922	4.31081e-09		12.9524	13.0653	12.6132	12.8014	13.0289	12.9913	12.1943	12.0736	12.1816	12.0858	12.1604	12.0973
PKD1	ENSG00000008710	ENSG00000008710	8838.31	0.491216	0.315098	0.156549	1	0.598552	0.214402	0.107336	1	0.442003	0.380014		12.7574	13.1576	12.5575	12.5728	13.2711	12.9342	12.6938	13.4431	13.326	12.782	13.1266	13.7175
SP1	ENSG00000185591	ENSG00000185591	9927.08	0.672721	1.08091e-05	-0.0644387	1	0.549797	0.000455187	-0.122924	1	0.614236	7.37247e-05		13.0014	13.0008	13.1097	13.0213	12.9536	13.0055	13.4751	13.4735	13.5905	13.5498	13.4109	13.3038
SLCO4A1	ENSG00000101187	ENSG00000101187	3555.75	3.86731	1.71461e-14	-0.315501	1	3.70804	2.63374e-13	-0.15927	1	4.02354	1.45175e-15		9.19997	9.30491	9.96504	9.60971	9.09136	9.3152	12.8468	11.7057	11.8475	12.7194	11.8568	11.4247
ENPP2	ENSG00000136960	ENSG00000136960	5927.47	-0.833747	0.523406	-0.0602827	1	-1.00195	0.44116	-0.168204	1	-0.941668	0.475541		12.453	12.4789	13.1138	12.8701	12.5883	12.557	10.2788	12.5473	12.4483	10.0528	12.1299	12.5948
CMPK1	ENSG00000162368	ENSG00000162368	9298.48	-0.111793	0.622007	0.0587965	1	-0.384326	0.049767	-0.272533	1	-0.443123	0.0212874		13.3397	13.1852	13.2166	13.4516	13.2183	13.1818	13.2681	13.1067	13.129	12.9992	13.0592	12.8759
NUP98	ENSG00000110713	ENSG00000110713	10081.5	-0.357277	0.0672656	0.0226806	1	-0.361697	0.065689	-0.00441959	1	-0.384378	0.0489375		13.4637	13.4966	13.2528	13.4497	13.3882	13.4388	13.2695	13.0807	13.1161	13.2657	13.0155	13.1716
GCN1	ENSG00000089154	ENSG00000089154	8553.47	-0.73172	0.00957915	0.13567	1	-0.36678	0.243295	0.36494	1	-0.502449	0.0934349		13.1494	13.4079	12.9718	13.1169	13.4548	13.2678	12.8008	12.6374	12.5855	12.8214	12.6762	13.2218
ASAP1	ENSG00000153317	ENSG00000153317	9699.4	-0.570269	0.0634972	0.0928725	1	-0.253631	0.464762	0.316638	1	-0.346504	0.299922		13.359	13.5343	13.0978	13.0094	13.6011	13.5308	12.9447	12.9136	12.9856	13.0754	12.9826	13.3977
SBDS	ENSG00000126524	ENSG00000126524	7641.05	-0.41137	0.199041	0.0528815	1	-0.73173	0.014584	-0.32036	1	-0.784611	0.00815171		13.1909	13.0879	12.8577	13.1185	13.0836	13.0735	12.3694	12.9749	12.8555	12.247	12.7431	12.5758
TAX1BP1	ENSG00000106052	ENSG00000106052	10068.5	-0.300219	0.108339	-0.0806773	1	-0.368723	0.0446028	-0.0685044	1	-0.288046	0.130694		13.5768	13.4402	13.2159	13.422	13.3573	13.3102	13.2173	13.2198	13.1909	13.1697	13.1429	13.1722
CLTB	ENSG00000175416	ENSG00000175416	3904.18	-2.28012	1.35336e-30	0.0679602	1	-2.34891	3.40254e-32	-0.0687876	1	-2.41687	4.14749e-34		12.514	12.3772	12.0606	12.4411	12.23	12.465	10.6647	10.8462	10.7072	10.6807	10.7371	10.6752
EIF2S2	ENSG00000125977	ENSG00000125977	9749.55	-0.367175	0.141741	-0.206452	1	-0.402871	0.106063	-0.0356958	1	-0.196419	0.479003		13.4383	13.3434	13.4525	13.4949	13.1035	13.1567	13.0089	13.3013	13.1305	12.9991	13.0755	13.2904
C6orf89	ENSG00000198663	ENSG00000198663	6494.91	-1.06962	3.26121e-06	0.0412348	1	-0.978782	2.64494e-05	0.0908332	1	-1.02002	1.06445e-05		12.9728	13.0783	12.7071	12.9075	13.0328	12.9359	12.3567	12.0281	12.1251	12.4388	12.1663	12.0844
ID2	ENSG00000115738	ENSG00000115738	6310.49	-0.254186	0.671425	-0.199976	1	-1.00869	0.0485298	-0.754508	1	-0.808718	0.126074		13.1083	12.8718	12.3336	12.4057	12.7184	12.847	11.9451	12.8683	12.8599	11.9601	12.6038	11.4615
RNF149	ENSG00000163162	ENSG00000163162	7177.83	1.4786	1.17985e-31	-0.0117616	1	1.36631	6.01063e-27	-0.11229	1	1.37807	1.74212e-27		12.1649	12.1083	12.1929	12.1749	12.0931	12.1736	13.2855	13.1504	13.1499	13.1325	13.0585	13.1517
EIF3B	ENSG00000106263	ENSG00000106263	9400.14	-0.529549	0.000777042	0.149308	1	-0.378932	0.021988	0.150617	1	-0.52824	0.000864131		13.3124	13.396	13.2042	13.3535	13.4379	13.4486	12.9827	12.9264	12.8949	12.9606	12.992	13.1564
CDC27	ENSG00000004897	ENSG00000004897	9890.43	-0.301357	0.155328	-0.0621193	1	-0.384267	0.0634191	-0.0829096	1	-0.322148	0.130482		13.4615	13.3958	13.321	13.4164	13.2735	13.3555	12.9973	13.2786	13.2464	12.965	13.1343	13.2515
CAPNS1	ENSG00000126247	ENSG00000126247	4569.79	-1.51611	4.86708e-12	0.0726547	1	-1.55268	1.69074e-12	-0.0365717	1	-1.62533	1.17087e-13		12.4745	12.4817	12.5248	12.8243	12.3897	12.3668	11.2396	11.4859	11.5439	11.3357	11.4764	11.404
TARS1	ENSG00000113407	ENSG00000113407	10906.8	0.180392	0.514414	-0.0177449	1	0.153858	0.592644	-0.0265336	1	0.171603	0.547863		13.3599	13.3366	13.3577	13.4856	13.2008	13.3125	13.2243	13.6128	13.5604	13.3032	13.3843	13.6593
DYNC1I2	ENSG00000077380	ENSG00000077380	5985.06	-1.13638	2.34528e-06	0.0120164	1	-1.15421	1.76596e-06	-0.0178299	1	-1.16623	1.31473e-06		12.89	12.9099	12.7171	12.9296	12.8182	12.8009	12.2334	11.8548	12.0073	12.2739	11.9886	11.7721
GBP1	ENSG00000117228	ENSG00000117228	3465.2	-3.18808	1.37661e-11	0.0277116	1	-3.13078	4.03918e-11	0.0572927	1	-3.1585	2.52685e-11		12.2846	12.321	11.8559	12.1167	12.2133	12.2461	9.17169	10.2876	10.1058	9.26821	10.154	10.2912
EIF4EBP1	ENSG00000187840	ENSG00000187840	3534.79	2.74537	3.40573e-10	-0.0765192	1	2.32203	1.75652e-07	-0.423339	1	2.39855	6.13444e-08		10.3177	10.4242	10.5029	10.4453	10.2608	10.3916	11.4944	12.7128	12.5167	11.1721	12.1864	12.4051
WDFY1	ENSG00000085449	ENSG00000085449	9821.49	0.251235	0.534525	-0.124423	1	0.0317325	0.949664	-0.219503	1	0.156155	0.720135		13.2395	13.1274	13.2815	13.1733	13.064	13.1514	12.9743	13.6227	13.4934	12.7174	13.2571	13.5826
TP53BP1	ENSG00000067369	ENSG00000067369	10402.3	-0.501758	0.0137336	-0.0459697	1	-0.312649	0.153944	0.189109	1	-0.266679	0.236626		13.5676	13.4893	13.3807	13.4769	13.4302	13.4393	13.279	13.0502	13.0393	13.4506	13.1539	13.149
STK4	ENSG00000101109	ENSG00000101109	7395.87	0.896947	0.00198194	-0.1195	1	0.869495	0.00302779	-0.0274524	1	0.988994	0.000617775		12.5606	12.5146	12.3722	12.3382	12.3211	12.5382	12.7612	13.2453	13.2803	12.7489	13.0866	13.3763
ATG14	ENSG00000126775	ENSG00000126775	4974.15	1.64093	1.15724e-09	-0.152706	1	1.18208	2.19748e-05	-0.458853	1	1.33478	1.21788e-06		11.6187	11.5086	11.7307	11.6119	11.4488	11.4963	12.3715	12.9619	12.9296	12.1368	12.6623	12.4862
CHPF2	ENSG00000033100	ENSG00000033100	7380.78	-0.835286	0.00053372	0.172351	1	-0.629487	0.0122219	0.205799	1	-0.801838	0.00100064		12.9771	13.2277	12.8068	13.0137	13.2374	13.1628	12.6278	12.3118	12.327	12.73	12.4281	12.5407
NAA50	ENSG00000121579	ENSG00000121579	12420.1	-0.206721	0.279528	-0.0624545	1	-0.207382	0.285082	-0.000660627	1	-0.144927	0.478344		13.7734	13.6591	13.6032	13.6353	13.6308	13.6439	13.6502	13.4999	13.445	13.6244	13.5692	13.398
SFPQ	ENSG00000116560	ENSG00000116560	12449.5	-0.0902795	0.716975	-0.18152	1	-0.0471666	0.861893	0.0431129	1	0.134353	0.58465		13.5699	13.542	13.8341	13.5537	13.4621	13.5678	13.4377	13.6055	13.7181	13.5114	13.6694	13.6816
PFDN5	ENSG00000123349	ENSG00000123349	10808.9	0.16568	0.562944	-0.0816456	1	-0.178937	0.536292	-0.344617	1	-0.0972917	0.754935		13.3766	13.314	13.523	13.4245	13.2797	13.3419	13.2206	13.7569	13.5365	13.1519	13.4262	13.2504
UBE2D3	ENSG00000109332	ENSG00000109332	14472.9	0.303755	0.164318	-0.0171389	1	0.325113	0.137394	0.0213579	1	0.342251	0.1157		13.6996	13.7111	13.6975	13.4489	13.7744	13.8145	13.8246	13.9814	13.9406	13.8413	13.88	14.0641
TRNP1	ENSG00000253368	ENSG00000253368	4947.56	-1.46714	3.75041e-06	-0.0330704	1	-1.74281	2.95096e-08	-0.275672	1	-1.70974	5.469e-08		12.4918	12.8227	12.5912	12.6911	12.5942	12.5695	11.1981	11.8492	11.6776	11.1053	11.7523	11.3125
GRINA	ENSG00000178719	ENSG00000178719	9420.48	-0.184719	0.619055	0.220124	1	-0.144991	0.708684	0.0397277	1	-0.365115	0.294591		13.0965	13.3969	13.0953	13.3164	13.3956	13.3735	12.8074	13.2282	13.1477	12.7117	13.0239	13.4507
HSPH1	ENSG00000120694	ENSG00000120694	11962.2	0.434448	0.112052	-0.0648641	1	0.450252	0.100885	0.0158031	1	0.515116	0.0561597		13.5429	13.455	13.0895	13.3527	13.2932	13.3548	13.8101	13.6011	13.6368	13.9617	13.5113	13.5652
DHX9	ENSG00000135829	ENSG00000135829	8161.35	-0.741258	0.00103942	-0.0910055	1	-0.763719	0.000761532	-0.0224614	1	-0.672713	0.00346833		13.2462	13.2525	13.2039	13.1872	13.1481	13.1711	12.7303	12.693	12.7086	12.8541	12.8324	12.3213
AMFR	ENSG00000159461	ENSG00000159461	8307.93	-0.553287	0.023737	0.15084	1	-0.51502	0.0388731	0.0382678	1	-0.665859	0.00568599		13.2579	13.2512	12.8974	13.1758	13.2883	13.3002	12.9282	12.6441	12.6818	12.9745	12.6171	12.7336
OSER1	ENSG00000132823	ENSG00000132823	4715.9	1.66805	1.09716e-06	-0.0139489	1	1.19367	0.000790202	-0.474371	1	1.20762	0.000669568		11.5506	11.5045	11.5083	11.5093	11.5357	11.4904	12.0501	12.9752	12.8722	11.8898	12.6234	12.4278
ECPAS	ENSG00000136813	ENSG00000136813	14029.3	-0.0472754	0.878173	-0.0446327	1	0.0566366	0.85712	0.103912	1	0.101269	0.735733		13.8059	13.7594	13.7703	13.7792	13.6971	13.7637	14.0018	13.5334	13.6458	14.0159	13.6888	13.7206
PCNX1	ENSG00000100731	ENSG00000100731	14243.6	0.250221	0.429536	-0.0357239	1	0.373853	0.221499	0.123632	1	0.409577	0.174958		13.6499	13.6358	13.7492	13.6049	13.6995	13.6569	14.1615	13.5557	13.7658	14.2045	13.8452	13.7282
RANGAP1	ENSG00000100401	ENSG00000100401	4219.26	-2.04089	2.97002e-09	0.0844418	1	-1.74886	5.66227e-07	0.292033	1	-1.8333	1.3657e-07		12.5087	12.7125	11.8006	12.0453	12.6599	12.5965	11.1186	10.8059	10.9953	11.2841	10.9322	11.266
MFN2	ENSG00000116688	ENSG00000116688	6193.31	-1.19873	1.2333e-12	0.000187929	1	-1.05734	6.17232e-10	0.141389	1	-1.05753	5.8644e-10		12.9286	12.9719	12.7701	12.9156	12.881	12.8843	12.1922	11.9955	11.9557	12.2651	12.0699	12.0999
ATP5PB	ENSG00000116459	ENSG00000116459	5965.69	-1.05191	0.000114591	-0.0943695	1	-1.23209	5.02448e-06	-0.180178	1	-1.13772	2.84309e-05		12.8843	12.7504	12.9463	12.9819	12.625	12.7476	11.7851	12.2866	12.2232	11.7631	12.2082	11.9762
FEM1C	ENSG00000145780	ENSG00000145780	5089.07	1.54858	1.76337e-08	0.0109037	1	1.04924	0.000243047	-0.499344	1	1.03833	0.000289433		11.7879	11.7177	11.6058	11.724	11.6531	11.7613	12.3056	12.9934	12.9799	12.1677	12.5448	12.5593
DESI2	ENSG00000121644	ENSG00000121644	9205.71	0.815233	5.69902e-06	-0.0920001	1	0.537436	0.00445038	-0.277797	1	0.629436	0.000684799		12.9323	12.7656	12.9867	12.9881	12.7106	12.7879	13.3748	13.5673	13.4804	13.2346	13.265	13.3289
NEXN	ENSG00000162614	ENSG00000162614	3026.67	-4.32052	8.30143e-31	-0.130749	1	-3.99252	2.43346e-26	0.328003	1	-3.86177	1.18197e-24		12.3184	12.1202	11.4422	11.7209	11.9884	12.016	8.75268	9.32659	9.02517	9.01483	8.98987	9.61846
ITGB1P1	ENSG00000269378	ENSG00000269378	6432.38	-0.907047	0.000301028	-0.0786433	1	-0.985957	8.05419e-05	-0.0789098	1	-0.907314	0.000324278		13.022	12.9031	12.8607	13.0338	12.8191	12.7487	12.0162	12.4286	12.3817	11.9758	12.2874	12.4031
COLGALT1	ENSG00000130309	ENSG00000130309	5501.47	-1.30189	7.35407e-05	0.217879	1	-1.0756	0.00141048	0.226284	1	-1.29348	8.87004e-05		12.6727	12.8612	12.4041	12.5977	13.0089	12.818	11.5523	11.8028	11.8737	11.5268	11.7351	12.2997
APBB2	ENSG00000163697	ENSG00000163697	5090.64	-1.52565	1.45178e-11	0.0947156	1	-1.45867	1.46991e-10	0.066988	1	-1.55338	6.70643e-12		12.86	12.6196	12.3815	12.5412	12.6695	12.8833	11.6994	11.4407	11.5513	11.6852	11.5153	11.6338
TOR1AIP1	ENSG00000143337	ENSG00000143337	6583.29	-1.17708	2.10902e-14	0.0521312	1	-0.886354	1.82417e-08	0.290729	1	-0.938485	2.08281e-09		13.0312	12.9976	12.8023	12.9082	13.0078	13.0384	12.2032	12.0642	12.1019	12.2572	12.3196	12.386
IER5	ENSG00000162783	ENSG00000162783	5728.35	0.935694	0.0346249	-0.191766	1	0.503423	0.302937	-0.432271	1	0.69519	0.136924		12.1208	12.1068	12.3043	12.2184	11.9223	11.9837	12.0455	13.1945	13.003	12.041	12.9561	12.4177
ZYG11B	ENSG00000162378	ENSG00000162378	8288.43	-0.710453	0.000512783	-0.0909736	1	-0.821184	5.06252e-05	-0.110731	1	-0.730211	0.000372186		13.3576	13.2208	13.1953	13.144	13.1767	13.2603	12.961	12.6081	12.6713	12.825	12.6359	12.5667
RIF1	ENSG00000080345	ENSG00000080345	12592.7	0.158865	0.672184	-0.253849	1	0.154708	0.687766	-0.00415686	1	0.408558	0.233139		13.7439	13.4249	13.5891	13.5148	13.2898	13.4306	14.0313	13.4684	13.532	13.9909	13.6432	13.3965
DARS1	ENSG00000115866	ENSG00000115866	7635.53	1.18649	2.621e-07	-0.00302107	1	0.900188	0.000150298	-0.286297	1	0.903209	0.000141003		12.429	12.466	12.4215	12.6502	12.2559	12.3661	13.3981	13.2119	13.2153	13.2329	13.1498	12.7792
ASAH1	ENSG00000104763	ENSG00000104763	9511.82	-0.0577364	0.858879	0.0180578	1	-0.212754	0.468043	-0.155017	1	-0.230811	0.428141		13.2119	13.2714	13.277	13.4373	13.2436	13.092	13.0582	13.3132	13.2519	12.8146	13.0997	13.3371
CYCS	ENSG00000172115	ENSG00000172115	6932.57	-0.63843	0.0107657	-0.0674319	1	-0.892385	0.000234253	-0.253955	1	-0.824953	0.000752034		13.2096	12.8047	12.9274	13.1013	12.8267	12.8881	12.3682	12.6975	12.5341	12.1742	12.4649	12.4378
CLIP1	ENSG00000130779	ENSG00000130779	8846.9	-0.708042	0.0054061	-0.0294129	1	-0.551093	0.0377456	0.15695	1	-0.52168	0.0509583		13.3826	13.3739	13.1389	13.1808	13.2734	13.3852	12.9915	12.707	12.6911	12.9391	12.6127	13.1301
EIF3H	ENSG00000147677	ENSG00000147677	9674.34	0.486951	0.0197256	-0.227707	1	0.138633	0.579474	-0.348318	1	0.36634	0.0945401		13.179	13.015	13.231	13.0715	12.915	12.9727	13.3232	13.601	13.5246	13.1736	13.4083	13.1242
SMCHD1	ENSG00000101596	ENSG00000101596	11954.7	0.423874	0.0290307	-0.0832177	1	0.245248	0.248275	-0.178626	1	0.328465	0.106215		13.5385	13.3587	13.3762	13.4498	13.2951	13.3589	13.8558	13.638	13.6732	13.7381	13.5683	13.477
KIF13A	ENSG00000137177	ENSG00000137177	8741.57	-0.345153	0.174757	0.0145887	1	-0.544465	0.0243801	-0.199312	1	-0.559054	0.0204167		13.3725	13.3602	12.8777	13.1212	13.3401	13.2393	12.9516	13.0096	12.9884	12.8219	12.7597	12.9498
PFN2	ENSG00000070087	ENSG00000070087	5605.37	-1.03207	7.36293e-08	0.167463	1	-1.21067	2.10671e-10	-0.178602	1	-1.37813	2.68652e-13		12.7475	12.8129	12.5182	12.8534	12.8062	12.805	11.8636	12.0509	12	11.8731	11.9889	11.6766
SNRNP200	ENSG00000144028	ENSG00000144028	12788	-0.0372707	0.863168	0.00947457	1	-0.0763352	0.715163	-0.0390646	1	-0.0858098	0.678472		13.6311	13.762	13.5773	13.5142	13.7485	13.7221	13.6274	13.6248	13.6475	13.5661	13.666	13.5825
AP2B1	ENSG00000006125	ENSG00000006125	6485.45	-0.919075	0.0191167	0.166299	1	-0.716477	0.0795335	0.202599	1	-0.882775	0.0266655		12.814	13.085	12.5663	12.4049	13.2516	13.0667	11.9391	12.275	12.3364	12.033	12.1592	12.6979
NDUFA4	ENSG00000189043	ENSG00000189043	5399.02	-1.47142	2.29425e-10	-0.121221	1	-1.54115	3.3011e-11	-0.0697234	1	-1.41993	1.19082e-09		12.8125	12.6298	12.9057	12.8025	12.569	12.7148	11.4971	11.9781	11.7269	11.5653	11.848	11.6827
H2AC6	ENSG00000180573	ENSG00000180573	7176.2	-0.787615	7.69466e-05	-0.0763969	1	-0.970237	7.80531e-07	-0.182622	1	-0.89384	6.13103e-06		13.1953	12.9944	13.0231	13.0824	12.8963	13.0699	12.5678	12.5339	12.4474	12.5385	12.4364	12.1692
PAK2	ENSG00000180370	ENSG00000180370	8939.31	-0.69919	0.00772673	-0.0515323	1	-0.595982	0.0275525	0.103208	1	-0.54445	0.0467144		13.4128	13.4193	13.1307	12.9861	13.3847	13.4507	13.0105	12.7234	12.7499	13.0096	12.7106	12.9776
H1-0	ENSG00000189060	ENSG00000189060	5788.19	1.44174	4.23453e-08	-0.387723	1	1.28439	1.47889e-06	-0.157347	1	1.67211	1.57426e-10		11.8889	11.7622	12.0061	11.4782	11.6	11.7937	12.9725	12.8793	12.8818	12.8361	13.0784	12.3624
FXR1	ENSG00000114416	ENSG00000114416	9903	0.488511	0.0224362	-0.208693	1	0.378793	0.0896492	-0.109718	1	0.587486	0.00529074		13.2143	13.0679	13.1028	12.9925	12.9385	13.0292	13.2502	13.5916	13.5498	13.1967	13.4741	13.4944
JMJD1C	ENSG00000171988	ENSG00000171988	10804.7	0.628285	6.90745e-05	-0.213193	1	0.613298	0.000114732	-0.0149878	1	0.82649	9.03134e-08		13.2067	13.0609	13.2428	13.0334	12.9468	13.0922	13.7008	13.5237	13.6218	13.6617	13.5285	13.6266
CHCHD2	ENSG00000106153	ENSG00000106153	11422.2	0.343168	0.121409	-0.0807337	1	0.224763	0.344167	-0.118405	1	0.305497	0.180917		13.4296	13.2705	13.439	13.3865	13.2751	13.3135	13.4015	13.7918	13.6441	13.3986	13.6457	13.5629
HYCC1	ENSG00000122591	ENSG00000122591	9657.69	-0.479619	0.132181	-0.106568	1	-0.579053	0.0644033	-0.0994343	1	-0.472485	0.144254		13.5489	13.2638	13.4256	13.3072	13.2145	13.4883	13.397	12.8573	12.8977	13.283	12.8352	12.8503
STK35	ENSG00000125834	ENSG00000125834	4573.31	2.06882	7.14778e-12	0.137126	1	1.78489	5.58789e-09	-0.283935	1	1.64776	8.4258e-08		11.201	11.3226	11.041	11.144	11.3537	11.3438	12.1426	12.8862	12.7829	12.0706	12.5041	12.6607
IL1RN	ENSG00000136689	ENSG00000136689	3257.39	3.89412	3.89148e-06	-0.544913	1	3.70122	1.37691e-05	-0.192903	1	4.24613	4.32352e-07		8.67242	8.64921	10.0878	9.02157	9.01954	9.10701	12.5136	11.7453	11.9353	12.5866	11.9433	10.5925
GOLGA3	ENSG00000090615	ENSG00000090615	10739.7	-0.377752	0.280311	0.0693636	1	-0.137605	0.73153	0.240147	1	-0.206969	0.591192		13.4516	13.6638	13.1939	13.0784	13.7031	13.6282	13.284	13.1494	13.1207	13.3877	13.0482	13.569
SELENOM	ENSG00000198832	ENSG00000198832	8778.12	-0.417462	0.127293	0.0337312	1	-0.487677	0.071192	-0.0702149	1	-0.521408	0.051848		13.2937	13.2513	13.1453	13.2596	13.2676	13.2405	12.6407	13.1247	12.9909	12.5997	12.9321	13.0796
SLC25A37	ENSG00000147454	ENSG00000147454	6416.64	1.56371	3.86837e-09	0.0104621	1	1.50081	2.05919e-08	-0.0628964	1	1.49035	2.51997e-08		11.8876	11.8823	12.0044	11.988	11.8591	11.9482	13.3458	12.7245	12.9164	13.2663	12.8334	12.7739
USP12	ENSG00000152484	ENSG00000152484	6507.56	1.2561	1.35139e-09	-0.229336	1	1.07609	3.25447e-07	-0.180006	1	1.30543	3.16493e-10		12.2802	12.0644	12.1371	11.9309	11.9601	12.1282	12.8473	13.1717	13.1148	12.7154	12.9814	13.0429
RLF	ENSG00000117000	ENSG00000117000	5873	1.56579	4.02203e-18	-0.163987	1	1.3511	1.34533e-13	-0.214691	1	1.51509	6.14872e-17		11.9292	11.7424	11.8716	11.9096	11.5901	11.6982	12.8475	13.033	12.9813	12.7343	12.8789	12.7788
MED13	ENSG00000108510	ENSG00000108510	14992	0.105543	0.679857	-0.103349	1	0.0889669	0.73905	-0.0165756	1	0.192316	0.431708		13.9309	13.8054	13.8134	13.7648	13.7476	13.8222	14.1255	13.8133	13.8097	14.0954	13.8235	13.7996
OST4	ENSG00000228474	ENSG00000228474	6718.14	-0.415484	0.26203	-0.0711434	1	-0.833876	0.0144427	-0.418392	1	-0.762733	0.0271705		12.9297	12.8167	12.9641	13.1147	12.6799	12.7139	12.157	12.863	12.6941	12.0512	12.6062	12.2283
SCAF11	ENSG00000139218	ENSG00000139218	10721.2	-0.161446	0.534619	0.0182563	1	-0.222818	0.379938	-0.0613719	1	-0.241074	0.33857		13.5642	13.5675	13.1617	13.3703	13.5522	13.4493	13.4373	13.2617	13.292	13.3912	13.1959	13.2745
USP5	ENSG00000111667	ENSG00000111667	5252.6	-1.23625	2.98962e-13	0.12108	1	-1.12842	4.3167e-11	0.107836	1	-1.2495	1.80742e-13		12.6807	12.7353	12.4576	12.8512	12.6208	12.6718	11.8103	11.7057	11.779	11.9019	11.8127	11.7981
ZDHHC5	ENSG00000156599	ENSG00000156599	6968.92	-0.982343	7.94214e-07	0.00359474	1	-0.746013	0.000275544	0.23633	1	-0.749607	0.000257682		13.0276	13.1257	12.8551	13.037	12.9921	13.0034	12.5196	12.229	12.1776	12.5392	12.3531	12.5406
SPTY2D1	ENSG00000179119	ENSG00000179119	6375.82	1.11091	0.000516141	-0.0302968	1	0.852158	0.0104168	-0.258756	1	0.882454	0.00764718		12.3074	12.1498	12.1603	12.2241	12.1549	12.1825	12.5098	13.2302	13.1189	12.351	12.9029	13.0522
VPS13B	ENSG00000132549	ENSG00000132549	7664.75	-0.901351	2.79836e-05	0.025442	1	-0.756218	0.000595535	0.145133	1	-0.78166	0.000366015		13.1842	13.1595	13.0509	12.9528	13.2427	13.2354	12.6711	12.2945	12.5006	12.7371	12.5164	12.5293
SGK1	ENSG00000118515	ENSG00000118515	7850.97	0.209606	0.618308	-0.0662879	1	-0.233953	0.580542	-0.443559	1	-0.167665	0.702962		12.9445	13.0103	12.8479	12.7362	12.933	12.9842	12.5605	13.2842	13.2705	12.6773	13.1209	12.3949
PRPF40A	ENSG00000196504	ENSG00000196504	8583.87	-0.676691	1.40651e-05	-0.263839	1	-0.741554	1.80082e-06	-0.064863	1	-0.477715	0.00330993		13.3564	13.2744	13.366	13.2686	13.011	13.1422	12.8986	12.8539	12.8172	12.8654	12.8381	12.7308
WDR41	ENSG00000164253	ENSG00000164253	4545.18	-1.45614	2.01139e-13	0.0771023	1	-1.69567	8.4746e-18	-0.239533	1	-1.77277	2.07032e-19		12.6557	12.5052	12.2748	12.6543	12.4105	12.56	11.3361	11.5207	11.5295	11.1943	11.3674	11.3513
PTPRG	ENSG00000144724	ENSG00000144724	7154.03	-1.03511	1.29728e-06	-0.0217296	1	-0.905757	3.11976e-05	0.129354	1	-0.884028	4.95666e-05		13.0757	13.1031	13.0484	12.9204	13.1628	13.0842	12.5451	12.1463	12.3164	12.5984	12.4079	12.2795
PAFAH1B2	ENSG00000168092	ENSG00000168092	10024.3	-0.450494	0.00436143	-0.160485	1	-0.49286	0.00177627	-0.0423661	1	-0.332376	0.045225		13.559	13.3563	13.4902	13.4131	13.2796	13.3767	13.146	13.1897	13.1257	13.1868	13.1563	13.025
AHNAK2	ENSG00000185567	ENSG00000185567	7591.02	-0.304458	0.420978	0.140195	1	-0.479072	0.18591	-0.174614	1	-0.619266	0.0759486		12.8856	13.3159	12.6002	12.7824	13.3124	13.0616	12.5687	12.8426	12.8514	12.4262	12.8242	12.6422
EIF2A	ENSG00000144895	ENSG00000144895	7757.13	0.92673	8.3701e-05	-0.267555	1	0.480934	0.0609355	-0.445796	1	0.748489	0.0020147		12.6814	12.4978	12.748	12.5588	12.3302	12.4895	13.2899	13.3528	13.2783	13.0896	13.1637	12.6328
RAB11FIP5	ENSG00000135631	ENSG00000135631	6204.14	1.17423	0.000371941	0.133002	1	0.860709	0.0125341	-0.313523	1	0.727707	0.038972		12.0971	12.3435	11.9167	12.0776	12.3871	12.1849	12.4953	13.1714	13.1065	12.3359	12.9033	12.8812
GCLM	ENSG00000023909	ENSG00000023909	4589.31	-1.8442	7.56711e-08	0.0867978	1	-1.31449	0.000213608	0.529719	1	-1.40128	7.11031e-05		12.699	12.6296	12.0215	12.419	12.6488	12.5761	11.3646	11.1151	11.1202	11.4237	11.1211	11.9616
CAVIN3	ENSG00000170955	ENSG00000170955	4389.07	-1.8527	9.93462e-29	-0.0892209	1	-2.1054	1.19845e-36	-0.252694	1	-2.01618	1.1721e-33		12.4877	12.4725	12.6334	12.5981	12.3667	12.4245	11.1018	11.3106	11.2661	10.9952	11.1396	11.0544
NIPAL3	ENSG00000001461	ENSG00000001461	3417.63	-2.74679	5.46688e-11	0.167654	1	-2.57882	1.03328e-09	0.167974	1	-2.74647	6.28921e-11		12.228	12.3311	11.6195	12.1481	12.2891	12.2357	9.6274	10.3321	10.4514	9.70542	10.359	10.6366
PCM1	ENSG00000078674	ENSG00000078674	12336	0.167932	0.498594	-0.143888	1	0.0121059	0.96964	-0.155826	1	0.155994	0.543696		13.6374	13.5055	13.5868	13.5525	13.3703	13.5005	13.8803	13.5453	13.6356	13.7402	13.5837	13.4111
PCYOX1	ENSG00000116005	ENSG00000116005	10502.3	-0.276185	0.213144	-0.0198148	1	-0.306918	0.165601	-0.0307328	1	-0.287103	0.200651		13.5099	13.5269	13.322	13.3284	13.5431	13.4463	13.1787	13.3046	13.297	13.0413	13.259	13.3921
DOCK5	ENSG00000147459	ENSG00000147459	16134.5	-0.334689	0.421826	-0.250111	1	0.12445	0.794248	0.459139	1	0.374561	0.37139		13.9183	13.7892	14.33	13.7263	13.8164	14.0167	14.2065	13.3995	13.6357	14.4065	13.8602	14.041
LDLR	ENSG00000130164	ENSG00000130164	5981.17	-0.446314	0.393991	0.29086	1	-0.558467	0.279443	-0.112153	1	-0.849327	0.08036		12.3662	12.6865	12.7495	13.0329	12.7853	12.6081	11.6181	12.6179	12.4268	11.5749	12.1283	12.6847
PFKP	ENSG00000067057	ENSG00000067057	5724.07	1.7646	1.40942e-15	0.1327	1	1.45468	9.28071e-11	-0.309921	1	1.32198	4.73698e-09		11.7698	11.7437	11.6032	11.9984	11.6312	11.7254	12.9903	12.9408	12.9196	12.8637	12.8288	12.4266
LSS	ENSG00000160285	ENSG00000160285	12482.6	0.0477484	0.839554	0.102115	1	0.201049	0.334294	0.153301	1	0.0989337	0.663773		13.4212	13.5369	13.6579	13.7191	13.5587	13.5579	13.6297	13.5183	13.578	13.6813	13.5543	13.8041
BCAP31	ENSG00000185825	ENSG00000185825	8140.75	-0.369712	0.151261	-0.0120225	1	-0.525889	0.0340954	-0.156177	1	-0.513866	0.0390976		13.1782	13.1439	13.0704	13.2428	13.0525	13.0638	12.5977	13.0367	12.9308	12.55	12.9325	12.7696
IPO5	ENSG00000065150	ENSG00000065150	14449.9	0.150731	0.431069	-0.086396	1	0.138365	0.481996	-0.0123652	1	0.224761	0.225353		13.8062	13.8315	13.694	13.6319	13.725	13.7924	13.9881	13.8003	13.8593	13.9013	13.7735	13.948
TBC1D9B	ENSG00000197226	ENSG00000197226	9876.67	-0.116131	0.513282	0.0871543	1	-0.248156	0.128167	-0.132025	1	-0.33531	0.032263		13.3492	13.3845	13.1956	13.4401	13.358	13.3226	13.2924	13.1924	13.2055	13.1811	13.1495	13.0831
PPTC7	ENSG00000196850	ENSG00000196850	4744.42	1.81468	5.16532e-09	-0.136472	1	1.43664	6.33311e-06	-0.378035	1	1.57312	6.0122e-07		11.335	11.3196	11.6131	11.1241	11.3197	11.5382	12.2805	12.9604	12.7981	12.0505	12.6044	12.5728
WTAPP1	ENSG00000255282	ENSG00000255282	3698.8	2.56858	0.00264827	-0.629806	1	2.37022	0.0064325	-0.198355	1	3.00003	0.000391516		10.3545	9.64618	11.0307	9.76747	9.97115	10.4143	12.8585	11.9213	11.8962	12.9032	11.8082	11.038
EIF4EBP2	ENSG00000148730	ENSG00000148730	6911.18	-1.17378	1.08861e-08	-0.0626831	1	-0.869422	3.96682e-05	0.304363	1	-0.806739	0.0001529		13.0675	13.0922	12.9718	12.8792	13.0775	13.0329	12.3536	12.0993	12.1977	12.4688	12.1839	12.5965
PARK7	ENSG00000116288	ENSG00000116288	6356.64	-0.887884	3.46372e-05	-0.0505962	1	-0.939569	1.17139e-05	-0.051685	1	-0.888973	3.6441e-05		12.8651	12.8897	12.9468	13.0644	12.688	12.8075	12.1076	12.4298	12.264	12.1356	12.3773	12.1908
NNT	ENSG00000112992	ENSG00000112992	5402.19	-1.17325	1.7705e-11	0.141085	1	-1.17141	2.3583e-11	0.00184027	1	-1.3125	4.18697e-14		12.7883	12.7138	12.465	12.7848	12.7899	12.7246	11.9235	11.7739	11.8226	11.848	11.9348	11.737
TRIP6	ENSG00000087077	ENSG00000087077	4517.68	-1.57577	7.72953e-11	0.100391	1	-1.68019	4.05889e-12	-0.104419	1	-1.78058	1.49992e-13		12.4136	12.5972	12.4145	12.6478	12.4626	12.5388	11.0584	11.5588	11.4423	11.0723	11.4225	11.3852
CDC42BPB	ENSG00000198752	ENSG00000198752	7795.32	-0.710245	0.000804683	0.153853	1	-0.574433	0.00873019	0.135813	1	-0.728286	0.000618518		13.0843	13.2344	12.9027	12.9951	13.3185	13.2403	12.7233	12.4941	12.5186	12.7366	12.6027	12.688
MORC3	ENSG00000159256	ENSG00000159256	6204.58	1.45742	3.36001e-10	-0.205699	1	1.1754	6.95119e-07	-0.282015	1	1.3811	3.47771e-09		12.0262	11.8567	12.1239	11.9367	11.7466	11.9167	13.1936	12.9324	12.9747	13.0344	12.8913	12.511
KANK2	ENSG00000197256	ENSG00000197256	5973.36	-1.10073	1.02083e-05	0.0507446	1	-1.05285	2.90846e-05	0.0478822	1	-1.1036	1.04407e-05		12.8109	13.0203	12.5715	12.7044	12.9976	12.8369	12.1865	11.9351	11.9899	12.2527	12.1016	11.8297
M6PR	ENSG00000003056	ENSG00000003056	7807.98	-0.305019	0.183036	0.10219	1	-0.382966	0.0875625	-0.0779467	1	-0.485156	0.025806		13.0682	13.0645	12.9151	13.284	12.971	12.9855	12.6591	12.9346	12.8018	12.6439	12.7638	12.8346
MBTPS1	ENSG00000140943	ENSG00000140943	7140.12	-0.860565	3.24271e-07	0.136283	1	-0.623686	0.00034833	0.236879	1	-0.759969	8.58817e-06		13.0173	13.0864	12.8296	13.0055	13.1785	13.053	12.4692	12.2643	12.3978	12.5341	12.5119	12.582
PSMC2	ENSG00000161057	ENSG00000161057	5474.25	-1.19925	2.28371e-08	-0.0298201	1	-1.21129	1.89466e-08	-0.0120377	1	-1.18147	4.29087e-08		12.8312	12.7287	12.6409	12.8503	12.6187	12.6611	12.0945	11.816	11.7364	12.0542	11.8124	11.7659
AGPAT3	ENSG00000160216	ENSG00000160216	5149.31	-1.57391	9.1948e-10	0.108835	1	-1.16828	9.966e-06	0.405636	1	-1.27711	1.08879e-06		12.6288	12.8223	12.3924	12.5337	12.829	12.7408	11.6432	11.4621	11.481	11.6816	11.567	12.0907
PSMB5	ENSG00000100804	ENSG00000100804	6941.69	-0.626551	0.00189173	0.0464946	1	-0.764132	0.000120518	-0.137581	1	-0.810626	4.03194e-05		13.0552	12.916	12.8849	13.1186	12.8931	12.9393	12.3851	12.6542	12.4814	12.3955	12.5574	12.2825
SPART	ENSG00000133104	ENSG00000133104	10403.2	0.110675	0.589512	-0.0585263	1	-0.159099	0.425752	-0.269774	1	-0.100572	0.635006		13.3624	13.3377	13.3778	13.4866	13.2145	13.2316	13.4419	13.4651	13.4058	13.327	13.2501	13.1596
PLAT	ENSG00000104368	ENSG00000104368	10028.3	0.488424	0.139111	-0.49055	1	0.631072	0.0499862	0.142648	1	1.12162	0.000183444		12.9229	12.7049	13.5352	12.8479	12.8122	12.6527	13.5817	13.3281	13.4521	13.6195	13.522	13.5416
JCAD	ENSG00000165757	ENSG00000165757	6333.34	-1.07257	1.13945e-09	0.0698616	1	-0.924969	2.35602e-07	0.147599	1	-0.99483	2.19028e-08		12.8383	13.041	12.7471	12.8197	13.0174	12.9532	12.1614	12.0018	12.2159	12.2367	12.1934	12.261
BIRC2	ENSG00000110330	ENSG00000110330	10856.5	-0.0499201	0.798097	-0.105553	1	-0.200352	0.243344	-0.150432	1	-0.0947994	0.616749		13.568	13.4552	13.3674	13.4787	13.2828	13.406	13.4432	13.4408	13.41	13.3313	13.3392	13.3056
RSRP1	ENSG00000117616	ENSG00000117616	6780.62	1.00679	0.00226658	0.0150937	1	0.652575	0.0631893	-0.35421	1	0.637482	0.0710466		12.3884	12.2552	12.4402	12.7115	12.0967	12.214	12.9731	13.1486	13.1032	13.0191	13.0005	12.3109
PFKFB4	ENSG00000114268	ENSG00000114268	4877.7	2.05696	8.58487e-10	-0.204066	1	2.07079	7.75619e-10	0.0138309	1	2.27485	9.88939e-12		10.796	10.8939	11.7038	11.1182	10.8676	11.2226	12.6694	12.638	12.6679	12.6474	12.6165	12.739
IRAG1	ENSG00000072952	ENSG00000072952	2707.78	-4.87082	4.89432e-12	0.166121	1	-4.17423	5.13504e-09	0.696589	1	-4.34035	1.06927e-09		11.8618	12.0822	10.7624	11.4295	12.1016	11.8419	7.80214	8.50798	8.71613	8.04769	8.57596	9.35284
UGCG	ENSG00000148154	ENSG00000148154	7668.7	0.0251085	0.940263	0.133233	1	-0.379789	0.14206	-0.404898	1	-0.513022	0.0387531		13.0795	12.9501	12.728	13.2251	12.8076	12.9981	12.8328	13.0551	12.9402	12.5152	12.7619	12.6974
HMOX1	ENSG00000100292	ENSG00000100292	6421	-0.00770163	0.997096	0.383746	1	-0.00530014	0.999271	0.0024015	1	-0.389046	0.688571		12.6509	12.9279	11.6483	12.6551	12.9403	12.7978	11.6525	12.8722	12.7028	11.4794	12.4781	13.0832
SAE1	ENSG00000142230	ENSG00000142230	5083.57	-1.38085	5.56833e-23	-0.0114604	1	-1.38447	5.56508e-23	-0.00362439	1	-1.37301	1.27932e-22		12.6519	12.7302	12.5764	12.7514	12.5952	12.5843	11.6321	11.7541	11.6678	11.6651	11.7157	11.6682
AKAP9	ENSG00000127914	ENSG00000127914	10000.5	-0.364719	0.111642	-0.231944	1	-0.461177	0.0397075	-0.0964577	1	-0.229233	0.355978		13.6133	13.397	13.3586	13.3231	13.2465	13.3232	13.3486	13.1209	13.1302	13.337	13.0619	12.9845
SRP9	ENSG00000143742	ENSG00000143742	6760.93	-0.780104	0.000804069	-0.0855458	1	-1.02298	7.23532e-06	-0.24288	1	-0.937438	4.50315e-05		13.044	12.8271	13.093	13.0689	12.8125	12.8993	12.4929	12.519	12.3004	12.3228	12.4445	12.0141
XPO6	ENSG00000169180	ENSG00000169180	8150.22	-0.596195	1.9523e-05	0.0763584	1	-0.590214	2.68023e-05	0.00598078	1	-0.666572	1.55767e-06		13.1353	13.1976	13.1332	13.2141	13.2073	13.2106	12.8163	12.7132	12.6742	12.8021	12.6317	12.7796
FKBP9	ENSG00000122642	ENSG00000122642	6295.24	-1.12975	0.0373361	0.138097	1	-0.599607	0.317055	0.530145	1	-0.737704	0.206878		12.5901	12.8753	12.8927	12.6573	13.094	12.8908	11.3788	12.1958	12.2384	11.4301	12.0629	13.0256
RNF114	ENSG00000124226	ENSG00000124226	7742.46	0.610906	0.0453804	0.0137521	1	0.380271	0.250446	-0.230635	1	0.366519	0.27124		12.7792	12.651	12.7071	12.8131	12.5695	12.772	12.7208	13.3265	13.2944	12.6514	13.0618	13.1666
KLHL21	ENSG00000162413	ENSG00000162413	7287.96	1.325	1.59654e-07	0.263927	1	1.20688	2.41159e-06	-0.118124	1	0.942951	0.000322162		12.2705	12.4968	11.8457	12.2472	12.5734	12.4035	13.1189	13.2113	13.172	13.1017	13.0992	13.0442
ANKRD50	ENSG00000151458	ENSG00000151458	7892.33	0.875626	2.54292e-08	-0.0438358	1	0.561467	0.000654198	-0.314159	1	0.605303	0.000210441		12.6856	12.6483	12.619	12.6106	12.6442	12.6084	13.1629	13.3176	13.3272	13.0391	13.1819	12.8972
MAP3K20	ENSG00000091436	ENSG00000091436	8106.82	-0.326063	0.0892544	0.0801563	1	-0.535132	0.00319597	-0.209069	1	-0.615288	0.000567288		13.1365	13.2045	12.9488	13.1324	13.2181	13.1247	12.7266	12.9066	12.9668	12.6426	12.7716	12.7598
ZYX	ENSG00000159840	ENSG00000159840	5004.32	-1.13226	0.0141689	0.232578	1	-0.910996	0.0571776	0.221265	1	-1.14357	0.013959		12.3087	12.8482	12.1646	11.7817	13.0351	12.787	11.4035	11.8372	11.775	11.5667	11.6938	12.1619
RAB23	ENSG00000112210	ENSG00000112210	5681.34	-1.09947	3.21514e-08	0.0264675	1	-1.12463	1.74467e-08	-0.0251531	1	-1.15109	7.32911e-09		12.8804	12.7499	12.6312	12.8357	12.75	12.7452	12.1597	11.8687	11.9053	12.113	11.8152	11.9576
DDX21	ENSG00000165732	ENSG00000165732	11430.9	-0.033079	0.853678	-0.0351908	1	-0.142173	0.368457	-0.109094	1	-0.106982	0.517266		13.529	13.5862	13.4284	13.5293	13.4353	13.5081	13.5026	13.5252	13.4505	13.3763	13.4586	13.4124
HMGN1	ENSG00000205581	ENSG00000205581	8195.74	-0.449074	0.0389446	-0.14264	1	-0.530955	0.01348	-0.081881	1	-0.388315	0.0833849		13.2324	13.0842	13.2211	13.29	12.8994	13.0116	12.7731	12.9609	12.8528	12.6888	12.8961	12.8308
IL33	ENSG00000137033	ENSG00000137033	3771.69	3.60124	8.3382e-07	-0.194109	1	3.69187	4.65792e-07	0.090628	1	3.88598	9.70493e-08		9.02736	9.4453	10.3234	10.2057	9.08571	9.18995	12.4804	12.1104	12.122	12.2291	12.2193	12.4912
USP24	ENSG00000162402	ENSG00000162402	9783.52	-0.37571	0.131405	-0.0514027	1	-0.380818	0.129362	-0.00510737	1	-0.329415	0.201182		13.4342	13.4366	13.2804	13.3399	13.3734	13.3346	13.3258	12.9634	13.0391	13.3515	13.0051	12.9508
ABHD2	ENSG00000140526	ENSG00000140526	7544.4	-1.20136	0.000137706	-0.00111937	1	-0.617574	0.0725083	0.583786	1	-0.616454	0.0737145		13.0105	13.1169	13.2225	12.7123	13.2445	13.3108	12.4158	12.1881	12.2242	12.6147	12.2862	13.019
AMPD3	ENSG00000133805	ENSG00000133805	7722.56	1.14981	3.05938e-05	0.00048339	1	1.24562	5.92561e-06	0.0958083	1	1.24514	5.86152e-06		12.501	12.2559	12.3595	12.1212	12.2317	12.6923	13.2904	13.0926	13.1654	13.1802	13.0359	13.5
ZEB2	ENSG00000169554	ENSG00000169554	7008.34	1.15129	4.21433e-16	-0.0494634	1	1.08307	2.96553e-14	-0.0682261	1	1.13253	1.48491e-15		12.2292	12.2986	12.336	12.1552	12.326	12.2779	13.0086	13.1087	13.177	13.0072	13.0427	13.1003
KIFC3	ENSG00000140859	ENSG00000140859	7126.54	-0.84857	0.00240483	-0.0784443	1	-0.906264	0.00119157	-0.0576944	1	-0.82782	0.00338674		13.1357	13.0432	13.0042	12.9661	12.994	13.0553	12.7388	12.2691	12.3188	12.7018	12.3858	12.1007
SEPTIN7	ENSG00000122545	ENSG00000122545	8856.8	-0.353314	0.108564	-0.246494	1	-0.595412	0.00412069	-0.242098	1	-0.348918	0.118168		13.3581	13.1491	13.3969	13.3062	12.9565	13.1052	13.0687	13.0532	13.0487	12.9505	12.9638	12.7408
TRIM16L	ENSG00000108448	ENSG00000108448	3333.16	-2.21032	1.73622e-08	0.248799	1	-2.08691	1.32895e-07	0.123407	1	-2.33571	2.56006e-09		12.2503	12.1942	11.4445	12.3349	12.1382	12.1223	10.229	10.6267	10.5496	10.0658	10.3825	11.0136
BEX3	ENSG00000166681	ENSG00000166681	7270.07	-0.499596	0.0285481	-0.0816194	1	-0.736852	0.00078725	-0.237256	1	-0.655233	0.00321997		13.054	12.921	13.1064	13.186	12.8173	12.8743	12.5331	12.8121	12.6648	12.4874	12.6329	12.4024
ZFR	ENSG00000056097	ENSG00000056097	11091.7	-0.0309938	0.905481	-0.0744577	1	-0.188944	0.404512	-0.15795	1	-0.114486	0.635597		13.543	13.4406	13.4716	13.5148	13.3603	13.4191	13.5992	13.3796	13.3994	13.5196	13.3313	13.1829
HNRNPF	ENSG00000169813	ENSG00000169813	10657.1	0.262317	0.18653	-0.021021	1	0.0533614	0.82639	-0.208955	1	0.0743824	0.753037		13.2911	13.2979	13.3752	13.4345	13.2308	13.2448	13.4265	13.6029	13.4855	13.3393	13.4948	13.2282
SVIL	ENSG00000197321	ENSG00000197321	10254.7	-0.708644	0.000880291	-0.0609261	1	-0.357886	0.126983	0.350758	1	-0.29696	0.220142		13.4907	13.3834	13.6052	13.3141	13.3907	13.6299	13.1246	12.8419	13.012	13.1532	13.1745	13.3847
ACSL3	ENSG00000123983	ENSG00000123983	7421.19	-0.448948	0.0406437	0.000401815	1	-0.51106	0.0189347	-0.0621113	1	-0.511461	0.0189198		13.0278	12.9403	13.0454	13.2434	12.8972	12.8257	12.6819	12.727	12.6598	12.596	12.5581	12.7765
HS6ST1	ENSG00000136720	ENSG00000136720	4771.77	-1.56145	1.62424e-17	0.0330648	1	-1.52423	1.22336e-16	0.0372171	1	-1.5573	2.34286e-17		12.6606	12.631	12.404	12.543	12.5674	12.6713	11.3831	11.5212	11.5211	11.3243	11.5306	11.6292
OSGIN2	ENSG00000164823	ENSG00000164823	9285.77	0.908916	0.00274581	-0.106987	1	0.966364	0.00146041	0.0574476	1	1.07335	0.000346129		12.9026	12.6122	12.8175	12.6089	12.5558	12.9297	13.7723	13.1833	13.2221	13.6999	13.2777	13.3819
UBR1	ENSG00000159459	ENSG00000159459	7392.8	-0.871454	0.000142806	-0.177955	1	-0.76466	0.00107131	0.106795	1	-0.586705	0.0151719		13.2453	13.0763	13.0474	13.0458	12.9412	13.0055	12.7713	12.3401	12.369	12.7492	12.5114	12.4743
DYNC2H1	ENSG00000187240	ENSG00000187240	7875.38	-0.653362	0.02226	-0.230013	1	-0.643037	0.0261496	0.0103253	1	-0.413024	0.180591		13.1138	12.9262	13.448	13.2569	12.7575	12.9856	12.8521	12.6038	12.6929	12.8859	12.6887	12.5891
PREPL	ENSG00000138078	ENSG00000138078	7045.02	-0.441859	0.0764802	-0.00524061	1	-0.601607	0.0128028	-0.159749	1	-0.596367	0.0136932		13.0696	12.9621	12.7752	13.1342	12.8083	12.8437	12.7444	12.5369	12.5981	12.6722	12.5507	12.3035
TAP1	ENSG00000168394	ENSG00000168394	6294.04	-0.4113	0.396042	0.195641	1	-0.435014	0.372891	-0.0237136	1	-0.630655	0.174845		12.7615	12.8615	12.4105	12.9752	12.8376	12.6695	11.9217	12.6478	12.5163	11.7039	12.3417	12.8372
HINT1	ENSG00000169567	ENSG00000169567	5566.23	-0.829272	0.00112191	0.0849671	1	-1.03151	3.82172e-05	-0.202242	1	-1.11648	6.94144e-06		12.656	12.6572	12.7115	12.9404	12.6088	12.6292	11.8095	12.2864	12.1241	11.7359	12.1008	11.9905
BCAR1	ENSG00000050820	ENSG00000050820	7498.84	0.799578	0.0305803	0.0725578	1	0.571113	0.144218	-0.228464	1	0.498555	0.213716		12.5517	12.8067	12.2967	12.3863	12.7912	12.6497	12.7558	13.3514	13.2215	12.4816	13.036	13.264
COX4I1	ENSG00000131143	ENSG00000131143	10647.9	-0.242907	0.211017	-0.100931	1	-0.407039	0.0261433	-0.164132	1	-0.306108	0.10813		13.4851	13.4245	13.5907	13.4401	13.4134	13.4383	13.1844	13.4823	13.3048	13.156	13.3094	13.1765
PKD2	ENSG00000118762	ENSG00000118762	6248.99	-1.19757	0.000806208	-0.120355	1	-1.09527	0.00259937	0.102306	1	-0.974911	0.00820036		12.9655	12.8336	12.9939	12.7722	12.7779	12.9749	12.5399	11.795	11.7386	12.4978	11.9152	11.9629
HNRNPA2B1	ENSG00000122566	ENSG00000122566	10734.5	-0.387825	0.00533947	-0.0462589	1	-0.316515	0.028222	0.0713099	1	-0.270256	0.0665393		13.5445	13.4789	13.5151	13.3746	13.5574	13.5009	13.2016	13.2582	13.2594	13.2663	13.3419	13.2589
SNX19	ENSG00000120451	ENSG00000120451	6426.14	-1.02452	0.00510087	0.106852	1	-0.732435	0.0572627	0.292087	1	-0.839288	0.026814		12.8474	12.9633	12.7538	12.796	13.0214	12.9769	12.5262	11.7699	11.98	12.7392	12.1678	11.9602
HIPK3	ENSG00000110422	ENSG00000110422	9277.2	0.751172	1.29132e-07	-0.0602885	1	0.531026	0.000322701	-0.220146	1	0.591315	5.10127e-05		12.9606	12.9105	12.9035	12.7308	12.9521	12.9541	13.4572	13.4385	13.4759	13.2767	13.3215	13.2978
RAB10	ENSG00000084733	ENSG00000084733	6577.21	-0.834537	2.37139e-10	-0.00462016	1	-0.912345	4.05889e-12	-0.0778078	1	-0.907725	4.90614e-12		12.9704	13.0039	12.8122	12.9339	12.9129	12.9392	12.2926	12.3625	12.3743	12.2934	12.3199	12.2574
MAGT1	ENSG00000102158	ENSG00000102158	9264.1	-0.485808	0.0706969	-0.0190201	1	-0.191344	0.534914	0.294464	1	-0.172324	0.58355		13.3458	13.2525	13.2528	13.3429	13.2382	13.2282	12.925	12.9334	12.9702	12.9049	12.9243	13.5077
CLASP1	ENSG00000074054	ENSG00000074054	6786.66	-0.896972	0.000126251	0.03184	1	-0.772879	0.00122635	0.124093	1	-0.804719	0.000718388		13.0103	13.1162	12.7029	12.7467	13.0695	13.0906	12.4354	12.193	12.3366	12.5229	12.2931	12.4058
PRCP	ENSG00000137509	ENSG00000137509	7432.01	-0.31999	0.420492	-0.040524	1	-0.468358	0.223224	-0.148368	1	-0.427834	0.273094		13.0126	12.9547	12.9859	13.1191	12.8981	12.8291	12.2033	13.0511	12.8547	12.2691	12.8749	12.7329
PFKM	ENSG00000152556	ENSG00000152556	5747.63	-0.999775	1.34528e-07	0.108441	1	-1.04848	3.33019e-08	-0.0487035	1	-1.15692	8.02146e-10		12.7773	12.7569	12.6729	12.8372	12.7797	12.8282	11.8467	12.1488	12.0846	11.8773	12.1728	11.9299
VAPA	ENSG00000101558	ENSG00000101558	12248.3	0.254389	0.112532	-0.175883	1	0.114032	0.528348	-0.140357	1	0.289915	0.0684511		13.5754	13.4369	13.594	13.3793	13.3785	13.4835	13.6871	13.7503	13.7146	13.6479	13.6788	13.5209
ARSJ	ENSG00000180801	ENSG00000180801	5406.9	-0.814752	6.23692e-05	0.0737067	1	-0.929619	4.18561e-06	-0.114867	1	-1.00333	5.49412e-07		12.6897	12.6548	12.5294	12.9268	12.5347	12.5306	11.9892	12.0447	12.1219	11.932	12.0538	11.9345
PABPC4	ENSG00000090621	ENSG00000090621	8913.53	0.61975	0.0177096	0.0453334	1	0.613795	0.0200526	-0.00595524	1	0.568462	0.0331421		12.8014	13.0222	12.76	12.845	12.9534	12.8915	13.0851	13.4089	13.378	12.9524	13.3763	13.4878
BCL6	ENSG00000113916	ENSG00000113916	4457.38	2.21224	6.40193e-36	0.127666	1	2.05949	4.7984e-31	-0.152744	1	1.93183	1.75247e-27		10.9901	11.1438	10.985	11.115	11.0895	11.1699	12.4879	12.6172	12.6569	12.6395	12.4949	12.2636
SLC16A1	ENSG00000155380	ENSG00000155380	6160.87	1.21074	3.43058e-08	0.0292787	1	0.791609	0.000564714	-0.419131	1	0.762331	0.000937023		12.2473	12.1297	12.0437	12.175	12.0735	12.2358	12.7068	13.1644	13.0794	12.5087	12.8036	12.7565
BDP1	ENSG00000145734	ENSG00000145734	6846.21	-0.73348	0.000573805	-0.110714	1	-0.78428	0.000225924	-0.0508003	1	-0.673567	0.00185271		13.1255	12.9871	12.8288	13.0176	12.8204	12.8748	12.6425	12.3426	12.3985	12.5695	12.409	12.3075
MARS1	ENSG00000166986	ENSG00000166986	6406.63	-0.822475	0.000214584	0.129304	1	-0.588476	0.0114128	0.233999	1	-0.71778	0.00154559		12.9169	12.8537	12.6701	13.0193	12.861	12.846	12.4102	12.145	12.1513	12.5293	12.1627	12.4833
TGIF1	ENSG00000177426	ENSG00000177426	8438.82	0.946747	1.61706e-06	-0.15723	1	0.996806	4.4259e-07	0.0500592	1	1.15404	3.32208e-09		12.5205	12.5194	12.8433	12.5149	12.4643	12.6096	13.4031	13.2598	13.2509	13.475	13.3122	13.2279
TMOD3	ENSG00000138594	ENSG00000138594	7429.98	-0.571592	0.000123917	-0.0382823	1	-0.628625	2.28035e-05	-0.0570326	1	-0.590343	7.57084e-05		13.1254	13.0203	13.0015	13.1296	12.9768	12.9542	12.613	12.6151	12.7098	12.6369	12.6454	12.5371
FBL	ENSG00000105202	ENSG00000105202	3893.54	1.80329	7.28073e-07	-0.179909	1	1.11289	0.00382301	-0.690398	1	1.2928	0.000628039		11.2067	11.0729	11.3623	11.16	11.0051	11.1314	11.9181	12.7813	12.6289	11.5546	12.4348	11.8052
STK24	ENSG00000102572	ENSG00000102572	8807.7	0.81212	6.93307e-08	-0.0739938	1	0.922391	7.53813e-10	0.110271	1	0.996385	2.17113e-11		12.7096	12.7118	12.8137	12.7302	12.6663	12.6885	13.2472	13.3577	13.3466	13.2811	13.3636	13.5346
CDC37	ENSG00000105401	ENSG00000105401	5558.3	-1.08305	0.000198874	0.13282	1	-0.856718	0.00438311	0.226335	1	-0.989537	0.000810239		12.6324	12.8156	12.5296	12.8173	12.748	12.7178	11.7578	12.0074	11.9431	11.6084	12.0341	12.4025
RESF1	ENSG00000174718	ENSG00000174718	4926	1.67903	8.097e-05	-0.197295	1	1.59671	0.000205471	-0.0823232	1	1.794	2.42554e-05		11.4475	11.3296	11.6304	11.602	11.2868	11.0823	13.0464	12.3372	12.4763	13.1093	12.5256	11.8214
H1-2	ENSG00000187837	ENSG00000187837	9420.43	-0.35663	0.258946	-0.278519	1	-0.747524	0.00969974	-0.390894	1	-0.469005	0.128471		13.4241	13.2785	13.5402	13.1572	13.1988	13.2998	13.1069	13.2525	13.1299	13.0278	13.1185	12.4026
GLIPR1	ENSG00000139278	ENSG00000139278	6421.98	-1.02176	0.00387551	-0.125687	1	-0.975955	0.00654091	0.0458035	1	-0.850268	0.0200855		12.9573	12.9057	12.9728	12.8787	12.8105	12.8732	12.3758	12.0489	12.224	12.5867	12.3887	11.5342
ZNF263	ENSG00000006194	ENSG00000006194	4138.66	1.73689	3.84951e-06	0.0548426	1	1.3719	0.000388223	-0.364985	1	1.31706	0.000696711		11.2679	11.1573	11.3544	11.4334	11.1775	11.271	11.778	12.7914	12.651	11.7987	12.6135	12.0916
TMEM167A	ENSG00000174695	ENSG00000174695	9042.6	0.0999389	0.739335	-0.0642881	1	-0.156063	0.594823	-0.256002	1	-0.091775	0.770095		13.204	12.9742	13.2734	13.3689	12.9344	12.98	13.2116	13.2932	13.177	13.1091	13.1323	12.8872
TCEAL9	ENSG00000185222	ENSG00000185222	6898.73	0.480966	0.200761	-0.211181	1	0.170557	0.694591	-0.310409	1	0.381738	0.333266		12.7113	12.4997	12.7058	12.8683	12.285	12.2119	12.591	13.2138	13.0617	12.592	13.0172	12.6295
ZBTB10	ENSG00000205189	ENSG00000205189	3709.25	2.15096	1.98948e-13	-0.37843	1	1.5912	1.14882e-07	-0.559758	1	1.96963	2.5911e-11		10.7031	10.6953	11.2684	10.881	10.51	10.6049	12.2407	12.4951	12.5813	11.963	12.2454	11.8545
SUPT6H	ENSG00000109111	ENSG00000109111	7577.6	-0.671197	0.0293642	0.202259	1	-0.327201	0.34152	0.343995	1	-0.52946	0.0995627		12.9887	13.1742	12.7566	12.8163	13.3097	13.2102	12.3812	12.5668	12.5897	12.5332	12.5916	13.0611
ARMCX3	ENSG00000102401	ENSG00000102401	8736.56	0.149955	0.55952	0.0628355	1	0.0255915	0.934707	-0.124363	1	-0.037244	0.901772		13.1841	12.9947	12.9497	13.2779	13.0459	12.9213	13.1043	13.1719	13.1823	13.0776	13.202	12.8963
SLC1A5	ENSG00000105281	ENSG00000105281	5408.66	-0.810044	0.0158713	0.308715	1	-0.640677	0.0665041	0.169367	1	-0.949392	0.0041895		12.5379	12.8411	12.0631	12.7576	12.8514	12.6234	11.7554	12.1348	11.9536	11.8325	11.9691	12.3545
MAVS	ENSG00000088888	ENSG00000088888	7504.35	-0.786744	0.000327141	0.0553449	1	-0.599189	0.00844579	0.187556	1	-0.654533	0.00359648		13.0582	13.1997	12.9129	12.8923	13.2019	13.1885	12.6582	12.3571	12.4958	12.7594	12.6003	12.5488
ATP6V1E1	ENSG00000131100	ENSG00000131100	7076.58	-0.77773	4.85518e-07	-0.0656598	1	-0.790175	3.48842e-07	-0.0124453	1	-0.724516	3.46725e-06		13.1057	13.1019	12.8723	12.961	12.9796	13.013	12.4431	12.5494	12.455	12.445	12.4216	12.5539
AHCYL1	ENSG00000168710	ENSG00000168710	8841.01	-0.316799	0.356863	0.130171	1	-0.217494	0.551742	0.0993052	1	-0.347665	0.31326		13.2453	13.317	12.8851	13.0146	13.3983	13.3238	12.7555	13.0565	12.9907	12.7314	12.8904	13.3244
KREMEN1	ENSG00000183762	ENSG00000183762	5257.58	1.7722	1.87381e-11	-0.197075	1	2.00585	2.2558e-14	0.23365	1	2.20293	3.34261e-17		11.1259	11.2501	11.7962	11.3855	11.2536	11.2616	12.8088	12.6005	12.598	12.9281	12.771	12.8353
CYTOR	ENSG00000222041	ENSG00000222041	4124.4	-1.99341	2.3276e-07	-0.00475644	1	-2.08454	6.60494e-08	-0.0911342	1	-2.07978	6.9413e-08		12.4112	12.4406	12.3801	12.2146	12.53	12.4546	10.3718	11.2659	11.1899	10.4132	11.0973	11.1913
ATF6	ENSG00000118217	ENSG00000118217	6459.72	-0.96475	1.43206e-05	-0.0669935	1	-0.779505	0.000642215	0.185245	1	-0.712512	0.00200282		13.0464	12.9101	12.7813	12.9303	12.846	12.8296	12.4424	12.0982	12.1467	12.3564	12.1688	12.5438
KCNE4	ENSG00000152049	ENSG00000152049	3509.51	2.9301	3.48176e-09	0.424141	1	2.94139	3.61162e-09	0.0112832	1	2.51725	5.64998e-07		10.0743	10.1197	10.2514	10.9358	10.1353	9.89314	11.8569	12.3692	12.2682	11.3824	11.7988	12.8697
POLR2B	ENSG00000047315	ENSG00000047315	11453.1	0.00228702	0.995296	-0.199375	1	-0.0328809	0.895514	-0.0351679	1	0.166494	0.433615		13.5591	13.4032	13.5907	13.5566	13.2426	13.318	13.5279	13.5558	13.4819	13.4995	13.4633	13.5284
GAB2	ENSG00000033327	ENSG00000033327	4014.08	2.78194	7.76284e-106	0.0192185	1	2.54733	3.0154e-88	-0.234607	1	2.52812	1.63378e-87		10.475	10.5642	10.6149	10.5452	10.6211	10.5237	12.496	12.536	12.4515	12.3098	12.2841	12.3618
UQCRQ	ENSG00000164405	ENSG00000164405	6180.86	-0.807418	0.0150813	-0.207661	1	-1.19564	0.000183925	-0.388224	1	-0.987981	0.00248413		12.8804	12.7094	13.0993	12.9196	12.5762	12.7505	11.867	12.6422	12.358	11.8408	12.2649	12.0571
DAG1	ENSG00000173402	ENSG00000173402	5521.16	-1.15805	8.01942e-06	0.172102	1	-0.890543	0.000886392	0.267503	1	-1.06265	5.18042e-05		12.7433	12.8342	12.327	12.5885	12.8718	12.8597	11.995	11.8454	11.6785	11.9975	11.8501	12.208
TMED3	ENSG00000166557	ENSG00000166557	8652.62	-0.0211153	0.95362	0.0269373	1	-0.150841	0.621354	-0.129725	1	-0.177778	0.555903		12.9986	13.0978	13.1932	13.3076	13.0194	12.9997	12.8144	13.2494	13.1454	12.8282	12.9792	13.1503
PRRC2C	ENSG00000117523	ENSG00000117523	12743.4	0.233479	0.3582	0.0444887	1	0.349902	0.150111	0.116424	1	0.305414	0.220085		13.5339	13.6002	13.4104	13.2966	13.7034	13.6073	13.756	13.5637	13.7178	13.8274	13.5913	13.8584
SNX6	ENSG00000129515	ENSG00000129515	6451.18	-0.700698	0.000123517	-0.126964	1	-0.908759	3.92905e-07	-0.208061	1	-0.781795	1.63816e-05		12.9432	12.8623	12.9394	13.0323	12.6996	12.7073	12.3642	12.4911	12.3998	12.2222	12.3365	12.2678
NAV1	ENSG00000134369	ENSG00000134369	7822.38	-0.817525	0.0502054	0.140787	1	-0.120293	0.82185	0.697232	1	-0.26108	0.597684		12.8631	13.125	13.0501	12.6548	13.3838	13.1983	12.3822	12.4785	12.4796	12.5287	12.4977	13.4757
SPPL2A	ENSG00000138600	ENSG00000138600	6322.66	-0.906891	0.0038141	-0.017237	1	-0.878064	0.00566827	0.0288278	1	-0.860827	0.00680633		12.9702	12.8598	12.7906	12.8849	12.855	12.8505	12.6025	11.9011	12.0836	12.5417	12.1705	11.9837
TTYH3	ENSG00000136295	ENSG00000136295	5433.45	-0.766679	0.102407	0.286019	1	-0.739504	0.120225	0.0271755	1	-1.02552	0.0244939		12.3383	12.8687	12.3037	12.1315	13.1075	12.7801	11.5508	12.1942	12.1363	11.5693	11.9738	12.3613
SEC61G	ENSG00000132432	ENSG00000132432	7265	0.70212	0.0168938	0.0665397	1	0.394808	0.220159	-0.307312	1	0.328269	0.321319		12.7207	12.3496	12.666	12.9001	12.4468	12.506	12.7914	13.2763	13.1409	12.7243	13.0285	12.8276
YPEL5	ENSG00000119801	ENSG00000119801	7651.52	0.620376	0.00833234	-0.0261608	1	0.299599	0.255073	-0.320777	1	0.32576	0.211189		12.75	12.7375	12.6648	12.6687	12.7095	12.7209	12.8155	13.3132	13.2806	12.7872	13.0884	12.8884
AGRN	ENSG00000188157	ENSG00000188157	8168.77	-0.527991	0.11855	0.138029	1	-0.333119	0.360651	0.194872	1	-0.471148	0.176106		12.9137	13.2635	13.0756	12.9622	13.3878	13.187	12.5406	12.8046	12.8018	12.5607	12.6401	13.2422
TOMM20	ENSG00000173726	ENSG00000173726	8262.11	0.590884	0.0174549	-0.144821	1	0.455424	0.0790554	-0.135461	1	0.600244	0.016509		12.7832	12.7775	12.897	12.644	12.7912	12.7266	12.9572	13.3655	13.3375	12.8544	13.2715	13.2457
CKS2	ENSG00000123975	ENSG00000123975	4131.45	1.45008	0.00270548	-0.25906	1	0.7102	0.186484	-0.739875	1	0.969261	0.0593827		11.3593	11.134	11.88	11.696	10.8145	11.2982	11.8165	12.8946	12.6535	11.6444	12.3971	11.8151
TMEM131	ENSG00000075568	ENSG00000075568	6134.69	-0.92645	0.00167653	0.131107	1	-0.783514	0.00979697	0.142936	1	-0.914621	0.00208136		12.9229	12.9264	12.443	12.5821	12.9948	13.015	12.3517	11.9216	12.0922	12.3909	12.061	12.2252
CCND3	ENSG00000112576	ENSG00000112576	2992.99	-2.75828	3.04549e-14	0.286805	1	-2.73408	6.43672e-14	0.0242015	1	-3.02088	7.3252e-17		12.0424	12.1924	11.0618	11.722	12.2644	12.1807	9.85476	10.0562	9.94555	9.75985	9.96737	10.1491
UTP20	ENSG00000120800	ENSG00000120800	4114.72	-1.9166	6.85455e-09	-0.0178419	1	-1.7343	2.22917e-07	0.182298	1	-1.71646	2.90221e-07		12.4962	12.5094	12.1481	12.3139	12.3548	12.475	11.3771	10.8119	10.8922	11.49	11.1948	10.7068
CNOT1	ENSG00000125107	ENSG00000125107	11719.7	-0.135166	0.638104	0.0151138	1	-0.0169839	0.961313	0.118182	1	-0.0320977	0.92265		13.6188	13.5867	13.3906	13.3144	13.6574	13.6382	13.4116	13.4365	13.475	13.486	13.305	13.7394
PHC3	ENSG00000173889	ENSG00000173889	12862.7	0.288012	0.158213	-0.116347	1	0.221255	0.302668	-0.0667569	1	0.337601	0.0943028		13.6676	13.4669	13.5707	13.5153	13.4649	13.4899	13.937	13.6699	13.6966	13.8544	13.6138	13.7004
IFI27	ENSG00000165949	ENSG00000165949	2154.66	-3.38598	2.40509e-12	0.594557	1	-3.62414	6.67019e-14	-0.238159	1	-4.2187	1.30278e-18		11.311	11.4561	10.7992	12.1127	11.3957	11.3568	8.42368	9.27202	8.8499	8.14565	8.68954	9.20324
USP33	ENSG00000077254	ENSG00000077254	7332.79	-0.769199	1.05372e-05	-0.169259	1	-0.786556	7.09656e-06	-0.0173571	1	-0.617297	0.000585622		13.184	12.9773	13.1433	13.0742	12.8842	12.9833	12.6723	12.5007	12.5027	12.6608	12.507	12.4715
TSPYL1	ENSG00000189241	ENSG00000189241	6398.64	-0.703112	9.20788e-06	0.0782378	1	-0.67212	2.69533e-05	0.0309913	1	-0.750358	2.11182e-06		12.8819	12.9	12.6927	13.0129	12.8022	12.8281	12.3639	12.3458	12.2933	12.3541	12.3854	12.3275
RRAD	ENSG00000166592	ENSG00000166592	3172.79	2.29854	1.6683e-06	-0.127909	1	1.80512	0.000252523	-0.493423	1	1.93303	7.95068e-05		10.7711	10.2192	10.6314	10.3357	10.1465	10.8396	11.3683	12.4682	12.4335	11.0295	12.0992	12.0555
PRKCA	ENSG00000154229	ENSG00000154229	4810.89	-1.45111	1.86583e-09	0.115269	1	-1.37643	1.60945e-08	0.0746811	1	-1.4917	6.98188e-10		12.5826	12.672	12.3317	12.2606	12.7752	12.7594	11.5794	11.4582	11.5281	11.5696	11.4262	11.7054
RAF1	ENSG00000132155	ENSG00000132155	9188.03	0.0353094	0.898827	0.0299651	1	-0.172191	0.488791	-0.2075	1	-0.202156	0.408707		13.2922	13.176	13.0592	13.1604	13.1504	13.2874	12.9768	13.3214	13.2854	12.9699	13.1842	13.0117
ZNF106	ENSG00000103994	ENSG00000103994	11070.2	-0.139224	0.397728	-0.02867	1	-0.165351	0.31211	-0.0261265	1	-0.136681	0.416451		13.4966	13.5028	13.4739	13.5005	13.442	13.4693	13.5109	13.3117	13.3459	13.4308	13.3533	13.3371
RHOQ	ENSG00000119729	ENSG00000119729	10882.2	-0.0177403	0.970418	-0.140165	1	0.352061	0.323804	0.369801	1	0.492226	0.148932		13.2308	13.331	13.4911	13.3811	13.1762	13.2044	13.188	13.4499	13.3768	13.2372	13.3669	14.0421
CHD1	ENSG00000153922	ENSG00000153922	7165.45	1.02557	2.69346e-11	-0.0662433	1	0.805144	3.15903e-07	-0.220424	1	0.871388	2.47814e-08		12.4907	12.408	12.3636	12.4551	12.2589	12.4071	13.1393	13.1212	13.1807	13.096	12.9807	12.8761
TCP11L2	ENSG00000166046	ENSG00000166046	4824.47	1.89623	3.36632e-32	-0.220361	1	1.88136	1.50321e-31	-0.0148703	1	2.10172	2.72581e-39		11.2307	11.2188	11.4811	11.2446	11.1495	11.1189	12.6781	12.6141	12.6538	12.7175	12.5841	12.6078
PTPA	ENSG00000119383	ENSG00000119383	6285.64	-0.711714	4.42787e-05	-0.00643049	1	-0.980257	9.04537e-09	-0.268542	1	-0.973826	1.11422e-08		12.905	12.8633	12.804	12.9228	12.7625	12.8695	12.275	12.3927	12.3933	12.1925	12.3034	11.9954
ABCC1	ENSG00000103222	ENSG00000103222	6279.85	-1.04567	0.0174772	0.139459	1	-0.242663	0.652447	0.803006	1	-0.382122	0.455787		12.6531	13.0318	12.4531	12.1972	13.153	12.96	12.0922	11.9452	11.9916	12.38	12.0391	13.0402
ZNF24	ENSG00000172466	ENSG00000172466	9886.06	0.322626	0.0754194	-0.208567	1	0.0903284	0.676414	-0.232298	1	0.298896	0.10712		13.3272	13.1131	13.2154	13.1551	12.9926	13.0776	13.4475	13.4347	13.4688	13.358	13.3459	13.1396
MBNL2	ENSG00000139793	ENSG00000139793	8940.62	0.0660875	0.846878	0.0501498	1	0.00536447	0.991067	-0.060723	1	-0.0447853	0.903148		13.3538	13.139	12.7166	13.1878	13.0612	13.1538	12.9538	13.2784	13.1837	13.0484	13.0647	13.193
EMILIN2	ENSG00000132205	ENSG00000132205	4956.07	-1.43121	0.000262723	0.216137	1	-0.967181	0.0193466	0.464026	1	-1.18332	0.00330457		12.4468	12.6846	12.354	12.423	12.8563	12.6653	11.1828	11.6722	11.6056	11.2148	11.6536	12.3123
SAMD8	ENSG00000156671	ENSG00000156671	9183.44	0.665499	9.52222e-05	-0.107456	1	0.646987	0.000167016	-0.0185118	1	0.754443	8.18626e-06		12.957	12.8475	12.9249	12.8502	12.8394	12.8203	13.2525	13.4522	13.4281	13.2704	13.2801	13.5329
TUBA1C	ENSG00000167553	ENSG00000167553	4631.91	-1.32072	3.74132e-06	0.157563	1	-1.32769	3.65284e-06	-0.00696672	1	-1.48525	1.63718e-07		12.5551	12.6913	12.0109	12.3071	12.6958	12.6686	11.427	11.6659	11.4846	11.4215	11.4318	11.7012
LOXL4	ENSG00000138131	ENSG00000138131	3119.76	-1.49364	0.00284666	0.411813	1	-1.21028	0.0195093	0.283364	1	-1.62209	0.00115829		11.8231	11.7235	11.8012	12.5547	11.7673	11.736	10.2585	10.9644	10.8873	10.0435	10.965	11.398
DYRK1A	ENSG00000157540	ENSG00000157540	9223.13	0.621085	0.000124685	-0.0581345	1	0.475767	0.00458851	-0.145317	1	0.533902	0.00124766		13.0323	12.9208	12.9249	12.9511	12.8879	12.9226	13.4204	13.3598	13.4105	13.372	13.3802	13.1077
AKAP13	ENSG00000170776	ENSG00000170776	11109	-0.170604	0.609388	0.0902789	1	0.0952727	0.793473	0.265877	1	0.00499386	0.992059		13.4326	13.5722	13.2565	13.2204	13.6256	13.5867	13.321	13.2481	13.352	13.3275	13.2717	13.8071
CAB39	ENSG00000135932	ENSG00000135932	10828.7	-0.247698	0.417809	-0.27876	1	-0.24938	0.42169	-0.00168209	1	0.0293805	0.938884		13.7039	13.3423	13.5156	13.3097	13.1463	13.516	13.5574	13.2065	13.2716	13.572	13.2646	13.1896
PRDX5	ENSG00000126432	ENSG00000126432	6584.89	-0.725959	0.00294854	-0.0138104	1	-0.796991	0.00106466	-0.0710318	1	-0.78318	0.00131778		12.853	12.7312	13.1058	13.054	12.8417	12.778	12.1679	12.5828	12.3968	12.2146	12.4225	12.3913
ARPP19	ENSG00000128989	ENSG00000128989	9801.7	-0.291309	0.0562324	-0.0441485	1	-0.363068	0.0153241	-0.0717587	1	-0.31892	0.036269		13.4635	13.3314	13.3204	13.291	13.3285	13.4051	13.2054	13.1346	13.1637	13.1632	13.1548	13.0324
AP1S2	ENSG00000182287	ENSG00000182287	4834.64	1.68139	8.16723e-05	-0.216336	1	1.32003	0.00274946	-0.36136	1	1.53636	0.00038919		11.6413	11.4196	11.4957	11.3527	11.3744	11.4094	13.1897	12.3052	12.4407	12.9276	12.4346	11.6336
HERC1	ENSG00000103657	ENSG00000103657	8730.41	-0.317917	0.123737	0.0504159	1	-0.400886	0.0471661	-0.0829691	1	-0.451302	0.0234019		13.268	13.2903	13.0059	13.1722	13.2885	13.2308	13.0807	12.8949	12.9317	13.0407	12.8546	12.8373
VCAN	ENSG00000038427	ENSG00000038427	4179.06	-1.60265	0.00107016	0.0180995	1	-1.49145	0.0027222	0.111204	1	-1.50954	0.00236044		12.3365	12.5052	12.2324	12.4278	12.5746	12.0716	10.6171	11.3487	11.5446	10.416	11.3132	11.7951
UBXN7	ENSG00000163960	ENSG00000163960	9256.81	0.571338	0.0011139	-0.0970829	1	0.493083	0.00608268	-0.0782547	1	0.590166	0.000789491		13.0714	12.9393	12.9133	12.8078	12.9673	12.9474	13.2484	13.4266	13.4571	13.2407	13.2848	13.4396
SLC26A6	ENSG00000225697	ENSG00000225697	5121.3	1.78389	5.21787e-22	-0.0277985	1	1.73586	9.24135e-21	-0.0480366	1	1.76365	1.86487e-21		11.3954	11.3469	11.6589	11.6193	11.3331	11.3965	12.7042	12.7385	12.7392	12.6836	12.6814	12.7107
FMNL2	ENSG00000157827	ENSG00000157827	6073.46	1.12423	0.0142146	-0.166264	1	1.01512	0.0304063	-0.109106	1	1.18139	0.010132		12.0478	11.9707	12.2427	11.9754	11.943	12.0198	13.371	12.4677	12.6153	13.3386	12.7073	12.0112
PELO	ENSG00000152684	ENSG00000152684	5848.42	1.09359	1.71388e-06	0.016992	1	0.617748	0.0116254	-0.475843	1	0.600756	0.0144416		12.2349	12.1825	12.0049	12.1672	12.1487	12.1506	12.5726	13.0558	13.0191	12.4721	12.7231	12.4948
CALM3	ENSG00000160014	ENSG00000160014	5163.09	-0.974018	0.0309478	0.170739	1	-0.929153	0.0426397	0.0448654	1	-1.09989	0.0141989		12.511	12.755	12.2919	12.6265	12.7634	12.5796	11.1999	12.1242	12.0157	11.2006	11.9649	12.236
CSNK2A1	ENSG00000101266	ENSG00000101266	7603.77	0.750522	0.0265874	-0.00679719	1	0.842321	0.0122885	0.091799	1	0.849119	0.011465		12.5768	12.6577	12.4297	12.3755	12.6081	12.6606	12.732	13.2611	13.1752	12.7307	13.0364	13.513
MEG8	ENSG00000225746	ENSG00000225746	6087.7	1.30087	1.63157e-06	0.198418	1	1.06732	0.000121477	-0.233552	1	0.868901	0.0022159		11.9406	11.9712	12.1446	12.5005	11.9854	11.8811	12.7875	13.0453	12.9666	12.5809	12.7759	12.9232
CNN3	ENSG00000117519	ENSG00000117519	7264.93	-0.467822	0.145823	-0.0409212	1	-0.739098	0.0156544	-0.271276	1	-0.698177	0.0235499		12.9204	12.9567	13.1447	12.9764	13.0017	12.9684	12.2016	12.8608	12.8568	12.2153	12.5866	12.6293
FEZ2	ENSG00000171055	ENSG00000171055	4917.53	-1.2351	0.000107993	-0.0287042	1	-1.30839	4.06228e-05	-0.0732913	1	-1.27968	6.13837e-05		12.79	12.5727	12.3575	12.562	12.5809	12.5558	12.0802	11.4316	11.5229	11.9327	11.6313	11.3663
RSL1D1	ENSG00000171490	ENSG00000171490	9123.52	0.644577	0.000145842	-0.0058247	1	0.46989	0.00799082	-0.174687	1	0.475715	0.00709925		12.9514	12.9182	12.9319	13.0477	12.8227	12.9088	13.2793	13.4943	13.3757	13.1737	13.3673	13.2383
PARD3B	ENSG00000116117	ENSG00000116117	3294.95	-2.71977	3.49613e-22	-0.072849	1	-2.54165	2.38788e-19	0.178117	1	-2.4688	2.47817e-18		12.386	12.1852	11.7822	11.8864	12.0353	12.3079	10.4604	9.96769	10.2812	10.5011	10.3227	10.2667
SF3B3	ENSG00000189091	ENSG00000189091	8973.6	-0.426583	0.00584114	0.00530696	1	-0.366491	0.0213615	0.0600915	1	-0.371798	0.0193989		13.2931	13.2982	13.1742	13.2518	13.2257	13.3028	13.0318	12.9019	12.9339	13.107	12.9627	12.918
USP37	ENSG00000135913	ENSG00000135913	4079.48	2.33752	8.01727e-47	-0.0115581	1	1.91073	3.27651e-31	-0.42679	1	1.92229	1.05258e-31		10.9648	10.9108	10.8635	10.8786	10.9096	10.9309	12.3528	12.7229	12.5663	12.174	12.2753	12.2694
ABCE1	ENSG00000164163	ENSG00000164163	6646.09	-0.676252	0.00207651	-0.0849934	1	-0.868121	5.52644e-05	-0.191869	1	-0.783128	0.000321138		12.9617	12.9397	12.9189	13.0208	12.7882	12.8135	12.6525	12.416	12.2861	12.4742	12.3468	12.1434
YES1	ENSG00000176105	ENSG00000176105	9564.88	0.53843	0.00504139	-0.202288	1	0.244634	0.258747	-0.293796	1	0.446922	0.0244642		13.1279	12.9375	13.2003	13.1359	12.8354	12.8633	13.5216	13.4835	13.4232	13.2634	13.2818	13.2536
SSB	ENSG00000138385	ENSG00000138385	4839.33	-1.38127	1.07845e-13	-0.199501	1	-1.39555	7.19481e-14	-0.0142836	1	-1.19605	2.14167e-10		12.8524	12.5767	12.4349	12.5372	12.4594	12.4709	11.713	11.6304	11.6429	11.7276	11.6841	11.5386
FUS	ENSG00000089280	ENSG00000089280	4825.5	1.13932	0.00388628	0.0733767	1	1.0506	0.00901316	-0.0887163	1	0.977222	0.0160875		11.6813	11.7981	11.7301	11.433	12.0152	11.8366	11.8017	12.7121	12.8481	12.1058	12.6273	12.6184
ESYT2	ENSG00000117868	ENSG00000117868	9839.49	0.641348	1.01405e-06	-0.0742981	1	0.429975	0.00174653	-0.211373	1	0.504273	0.000184054		13.1312	12.9885	13.058	13.0113	13.0109	13.0075	13.5516	13.5042	13.4793	13.42	13.3853	13.2754
SKP1	ENSG00000113558	ENSG00000113558	8478.89	-0.555868	5.82115e-05	-0.139149	1	-0.585559	2.31177e-05	-0.0296904	1	-0.44641	0.0017048		13.2944	13.1703	13.2926	13.1988	13.1601	13.1046	12.8247	12.9168	12.8455	12.8891	12.8728	12.7617
LARS1	ENSG00000133706	ENSG00000133706	7396.37	-0.707548	0.00860554	-0.148163	1	-0.591098	0.0335592	0.116451	1	-0.442935	0.126733		13.1131	13.0227	13.092	13.1265	12.8118	12.9503	12.8719	12.3693	12.419	12.8692	12.5393	12.5311
GRB10	ENSG00000106070	ENSG00000106070	4536.11	2.1189	3.52309e-32	-0.0669437	1	1.98528	3.57206e-28	-0.133624	1	2.05222	3.98295e-30		11.1442	11.2439	10.9595	10.9478	11.1055	11.173	12.6168	12.5955	12.6157	12.4946	12.3847	12.6376
MDH1	ENSG00000014641	ENSG00000014641	6158.84	-0.841158	1.79114e-05	-0.0985457	1	-0.953542	1.00049e-06	-0.112384	1	-0.854997	1.37474e-05		12.9655	12.8025	12.816	12.8889	12.6494	12.8263	12.0651	12.406	12.3108	12.0965	12.2437	12.2324
DOCK7	ENSG00000116641	ENSG00000116641	7759.56	-0.607226	0.0347239	-0.0422204	1	-0.590613	0.0425376	0.0166129	1	-0.548393	0.062487		13.0975	13.1919	13.0327	13.068	13.0611	13.1073	12.9769	12.4445	12.5461	12.9776	12.5327	12.4994
CYB5B	ENSG00000103018	ENSG00000103018	4862.89	-1.25668	3.4746e-08	-0.0303184	1	-1.18797	2.39005e-07	0.0687102	1	-1.15765	4.85997e-07		12.462	12.459	12.7553	12.7905	12.35	12.4466	11.7843	11.6804	11.5834	11.8201	11.7717	11.5907
PHC2	ENSG00000134686	ENSG00000134686	8125.59	0.883675	0.00020644	0.0149618	1	1.28511	2.76908e-08	0.401438	1	1.27015	3.98639e-08		12.3505	12.6115	12.5261	12.3673	12.5794	12.5748	13.2258	13.0227	13.1028	13.2782	13.1973	13.6951
MTOR	ENSG00000198793	ENSG00000198793	6289.26	-1.06832	0.000876828	0.0546776	1	-0.716811	0.0349927	0.351514	1	-0.771488	0.0220416		12.8495	12.9643	12.7084	12.7165	12.9388	12.9827	12.4624	11.8242	11.8895	12.5953	11.996	12.3431
ANTXR2	ENSG00000163297	ENSG00000163297	10272.2	0.47294	0.0254308	-0.114378	1	0.289627	0.205831	-0.183313	1	0.404005	0.0640804		13.2346	13.1441	13.1963	13.2162	13.0257	13.0875	13.7289	13.3638	13.4586	13.531	13.3812	13.2613
ETS2	ENSG00000157557	ENSG00000157557	11747.3	0.24172	0.370011	-0.0379831	1	0.375991	0.143525	0.134271	1	0.413974	0.102796		13.5823	13.4544	13.1311	13.256	13.3647	13.5011	13.5597	13.5898	13.577	13.5565	13.5577	13.8704
LARP4	ENSG00000161813	ENSG00000161813	6962.77	-0.725408	0.00104711	-0.013945	1	-0.724665	0.00115474	0.000743365	1	-0.71072	0.00146329		13.1242	12.9673	12.8305	12.9293	12.9773	13.0035	12.6464	12.3717	12.3661	12.6682	12.3209	12.3889
CDK2AP1	ENSG00000111328	ENSG00000111328	5635.76	-0.946839	4.59975e-07	0.0732644	1	-1.00533	8.63284e-08	-0.0584921	1	-1.0786	7.57332e-09		12.809	12.7269	12.5778	12.7643	12.7491	12.7719	11.9073	12.1505	12.0578	11.8147	12.0957	12.0774
DCTN5	ENSG00000166847	ENSG00000166847	6306.07	-0.903199	1.80056e-10	0.0329356	1	-0.733752	3.74447e-07	0.169447	1	-0.766687	9.50978e-08		12.8798	12.8978	12.7636	12.9205	12.8081	12.886	12.1825	12.2311	12.2309	12.3013	12.2481	12.4361
YTHDF3	ENSG00000185728	ENSG00000185728	11067	0.0762137	0.790766	0.0155251	1	0.0837363	0.776835	0.00752252	1	0.0682112	0.822043		13.4243	13.46	13.3098	13.2494	13.4667	13.5006	13.2895	13.5413	13.5136	13.2341	13.446	13.6565
RMND5A	ENSG00000153561	ENSG00000153561	4506.43	1.85025	4.24718e-18	-0.156239	1	1.55464	6.54479e-13	-0.295604	1	1.71088	1.60336e-15		11.3571	11.1226	11.4611	11.205	11.1333	11.3123	12.3868	12.7916	12.6672	12.3191	12.5377	12.3597
KLHL15	ENSG00000174010	ENSG00000174010	3917.05	2.02591	1.64537e-14	-0.102098	1	1.6112	2.12246e-09	-0.414703	1	1.7133	1.52033e-10		11.0128	10.9279	11.1693	11.1091	10.9355	10.862	12.1366	12.6088	12.6025	11.806	12.2489	12.363
XBP1	ENSG00000100219	ENSG00000100219	10308	0.527369	2.90395e-05	-0.0668612	1	0.484984	0.000148058	-0.0423851	1	0.551845	1.20405e-05		13.1764	13.0871	13.1574	13.1202	13.0332	13.1278	13.4571	13.5591	13.5227	13.4403	13.4912	13.5171
TOP2B	ENSG00000077097	ENSG00000077097	8964.05	-0.285303	0.106998	-0.210118	1	-0.432611	0.010545	-0.147307	1	-0.222493	0.232368		13.3527	13.2368	13.2623	13.2512	13.1081	13.0385	13.073	13.099	13.0777	13.0636	13.0185	12.849
TDO2	ENSG00000151790	ENSG00000151790	2998.25	3.39329	3.50024e-10	0.425367	1	3.3934	4.14298e-10	0.000101632	1	2.96803	5.872e-08		9.17268	9.95051	9.56441	9.52466	10.2384	9.72115	11.9686	11.9737	11.929	12.173	12.4463	10.4279
CRABP2	ENSG00000143320	ENSG00000143320	3527.05	1.32585	0.215578	-0.0859497	1	0.60715	0.612585	-0.718703	1	0.6931	0.56058		10.3475	10.5152	12.0828	11.7649	10.8377	10.7537	11.2772	12.5773	12.4509	11.0158	12.2539	11.5004
MAN1A2	ENSG00000198162	ENSG00000198162	9896.82	-0.187367	0.5592	-0.111282	1	-0.195683	0.547349	-0.00831641	1	-0.0844013	0.815105		13.4239	13.3788	13.251	13.3147	13.3168	13.1876	13.4385	13.0801	13.1078	13.4886	13.2063	12.8645
OPA1	ENSG00000198836	ENSG00000198836	6742.67	-0.694552	5.40557e-05	-0.13296	1	-0.78091	4.95459e-06	-0.0863576	1	-0.64795	0.000198178		13.0056	12.9459	12.9452	13.0297	12.7389	12.8222	12.5595	12.457	12.4035	12.4737	12.4509	12.3156
ZMPSTE24	ENSG00000084073	ENSG00000084073	4416.89	-1.72415	1.01442e-30	-0.0771654	1	-1.70603	6.48657e-30	0.0181237	1	-1.62887	2.44001e-27		12.5043	12.5049	12.5332	12.4401	12.4007	12.5279	11.427	11.2171	11.262	11.3842	11.3448	11.2166
NCSTN	ENSG00000162736	ENSG00000162736	4953	-1.28602	0.0102835	0.165056	1	-0.751162	0.167734	0.534858	1	-0.916218	0.0834979		12.5107	12.744	12.0677	12.131	12.8103	12.7294	11.1638	11.7584	11.7132	11.2828	11.5503	12.5581
FHL2	ENSG00000115641	ENSG00000115641	4529.07	-1.27805	1.26388e-07	0.162679	1	-1.35097	2.40474e-08	-0.0729195	1	-1.51365	2.77748e-10		12.4188	12.6186	12.1886	12.4824	12.6423	12.4917	11.3224	11.6789	11.5491	11.2586	11.4976	11.6433
ARFGEF2	ENSG00000124198	ENSG00000124198	9357.85	-0.474061	0.0280617	-0.018674	1	-0.355006	0.11691	0.119055	1	-0.336332	0.141855		13.3962	13.3846	13.1848	13.1556	13.3749	13.3926	13.1117	12.9144	12.9394	13.0946	12.8927	13.2144
DDIT3	ENSG00000175197	ENSG00000175197	3553.12	2.30877	1.26454e-08	-0.0117642	1	2.3524	7.46819e-09	0.0436304	1	2.36417	6.00514e-09		10.4971	10.5524	10.6718	10.6279	10.4904	10.5824	11.3969	12.5348	12.3487	11.5736	12.2049	12.6474
INPP4B	ENSG00000109452	ENSG00000109452	4356.45	-1.55036	1.07248e-11	-0.125493	1	-1.86252	2.05561e-16	-0.312154	1	-1.73702	2.13345e-14		12.4733	12.5431	12.4929	12.4395	12.4478	12.3438	11.2291	11.5188	11.4595	10.8808	11.2537	11.4083
CDKN1B	ENSG00000111276	ENSG00000111276	3752.04	1.84693	2.69592e-08	-0.0511761	1	1.36068	7.22867e-05	-0.486246	1	1.41186	3.53138e-05		11.1453	10.9526	11.1778	11.1028	11.0347	11.0483	11.7459	12.6669	12.5785	11.7232	12.3424	11.9756
ERLEC1	ENSG00000068912	ENSG00000068912	7307.72	-0.623234	0.00559394	0.0358741	1	-0.393823	0.102179	0.229411	1	-0.429697	0.0716188		13.0612	12.968	12.9107	13.139	12.9233	12.9473	12.7308	12.4539	12.422	12.7586	12.481	12.8396
CELF1	ENSG00000149187	ENSG00000149187	9458.03	-0.275846	0.0694191	0.00112464	1	-0.281081	0.0657417	-0.00523415	1	-0.282205	0.0648438		13.3507	13.3494	13.1874	13.2551	13.325	13.317	13.0647	13.1234	13.1235	13.0691	13.0545	13.1746
GSR	ENSG00000104687	ENSG00000104687	5475	-0.810352	4.40659e-05	0.154409	1	-0.881577	8.3453e-06	-0.0712249	1	-1.03599	1.04493e-07		12.5799	12.8523	12.3691	12.7486	12.7696	12.6682	11.9897	12.0774	12.0772	12.0057	11.985	12.0102
ITM2B	ENSG00000136156	ENSG00000136156	8143.07	-0.0632098	0.886632	-0.000772967	1	-0.142436	0.740264	-0.0792258	1	-0.141663	0.742442		13.0038	13.0283	13.0218	12.9284	13.0887	13.0295	12.4983	13.1296	13.1728	12.4322	13.0325	13.1606
SEC13	ENSG00000157020	ENSG00000157020	7869.59	-0.18607	0.55085	0.134293	1	-0.254121	0.40502	-0.0680503	1	-0.388414	0.178527		12.9795	13.0647	12.9018	13.0918	13.0616	13.0851	12.5297	12.9937	12.976	12.4992	12.8709	12.9893
AMPD2	ENSG00000116337	ENSG00000116337	6475.87	1.11923	1.48665e-07	0.0717786	1	1.01924	2.29971e-06	-0.0999869	1	0.947465	1.24781e-05		12.0925	12.3312	12.121	12.2137	12.2859	12.2059	12.7309	13.1105	13.048	12.6968	12.9812	13.0041
GPX4	ENSG00000167468	ENSG00000167468	9855.7	-0.100466	0.675126	-0.0846196	1	-0.229475	0.301355	-0.129009	1	-0.144855	0.541043		13.287	13.2378	13.4697	13.377	13.2326	13.2114	13.101	13.3998	13.2745	13.0748	13.2428	13.1992
EFEMP2	ENSG00000172638	ENSG00000172638	6017.64	-0.38752	0.512208	0.162067	1	-0.293573	0.637245	0.0939467	1	-0.45564	0.441531		12.5538	12.772	12.4656	12.8514	12.71	12.585	11.5756	12.636	12.5117	11.4724	12.3675	12.9123
MAPKAP1	ENSG00000119487	ENSG00000119487	5331.9	-1.1734	5.75943e-09	-0.0835457	1	-1.15155	1.36835e-08	0.0218455	1	-1.06801	1.57102e-07		12.7778	12.6796	12.6551	12.7195	12.5678	12.642	12.0941	11.7215	11.7886	12.0293	11.8787	11.7603
CCDC50	ENSG00000152492	ENSG00000152492	9213.68	-0.272127	0.433456	-0.104408	1	-0.334981	0.330182	-0.062854	1	-0.230574	0.526098		13.3666	13.126	13.3426	13.2843	13.1071	13.2287	13.3399	12.9092	12.9733	13.379	12.9781	12.6691
CDIPT	ENSG00000103502	ENSG00000103502	5663.39	-0.878639	1.3004e-07	0.0485348	1	-0.869997	2.02207e-07	0.00864196	1	-0.918532	3.45416e-08		12.7934	12.7175	12.5854	12.8445	12.6675	12.691	11.9887	12.1632	12.0952	12.0397	12.1864	12.0387
AJUBA	ENSG00000129474	ENSG00000129474	3331.47	-2.28759	4.35207e-16	0.0150787	1	-2.65637	2.85371e-21	-0.368773	1	-2.67144	1.63623e-21		12.337	12.1955	11.7604	11.7985	12.1703	12.3643	10.3822	10.6294	10.5328	10.1916	10.4894	10.1401
AAK1	ENSG00000115977	ENSG00000115977	8349.45	-0.569826	0.0922479	0.0177473	1	-0.273948	0.468683	0.295878	1	-0.291695	0.438925		13.2465	13.2751	12.8793	12.8327	13.3259	13.2614	12.7698	12.7469	12.7241	12.8496	12.5815	13.3064
PRKAA1	ENSG00000132356	ENSG00000132356	7150.04	-0.747788	8.46998e-05	-0.164988	1	-0.874858	3.43238e-06	-0.12707	1	-0.70987	0.000223265		13.1445	12.9626	13.1094	12.9703	12.8852	13.0093	12.7502	12.3917	12.4619	12.5063	12.4685	12.3969
CDKN1C	ENSG00000129757	ENSG00000129757	1922.9	5.8767	3.42146e-29	-0.205431	1	4.79987	1.5812e-19	-1.07683	1	5.0053	3.1322e-21		7.60901	7.17222	7.70768	7.26525	7.41481	7.54671	10.36	11.939	11.7949	9.91975	11.3518	10.3491
ZEB1	ENSG00000148516	ENSG00000148516	8373.24	0.273255	0.293476	-0.0900792	1	0.159894	0.571344	-0.113361	1	0.249974	0.350013		12.8922	12.8663	13.1103	13.1712	12.7449	12.7192	13.1271	13.1118	13.2229	13.0133	13.1511	13.0543
WNT5B	ENSG00000111186	ENSG00000111186	5728.64	-0.636509	0.162076	0.212421	1	-0.471223	0.326936	0.165285	1	-0.683645	0.134768		12.6587	12.763	12.2849	12.8125	12.7215	12.6816	11.8214	12.3218	12.2168	11.5474	12.0764	12.7892
PCYT1A	ENSG00000161217	ENSG00000161217	4492.09	-1.56178	1.3646e-12	0.0586781	1	-1.21071	7.49636e-08	0.351067	1	-1.26939	1.48015e-08		12.5018	12.6148	12.1946	12.4753	12.4989	12.5063	11.4686	11.2623	11.347	11.4969	11.4423	11.8153
NES	ENSG00000132688	ENSG00000132688	5434.08	0.0624086	0.877858	0.396031	1	-0.163658	0.670228	-0.226067	1	-0.559689	0.0873143		12.1623	12.5149	12.2981	12.9566	12.5156	12.2633	12.2077	12.4968	12.4117	12.1108	12.4461	12.064
SLC38A10	ENSG00000157637	ENSG00000157637	5495.68	-0.943493	0.00321237	0.183104	1	-0.672374	0.0461282	0.271119	1	-0.855478	0.0087745		12.5139	12.7951	12.4623	12.7793	12.8059	12.6018	12.3196	11.6674	11.7081	12.368	12.065	11.892
ZDHHC20	ENSG00000180776	ENSG00000180776	7759.3	-0.462818	0.0962753	-0.100495	1	-0.651288	0.0152719	-0.18847	1	-0.550793	0.0448179		13.2166	12.9759	13.1255	13.1039	12.9366	13.0677	12.9678	12.6861	12.6673	12.8623	12.7224	12.2936
WDR11	ENSG00000120008	ENSG00000120008	6641.76	-0.830656	0.00247376	-0.121193	1	-0.774796	0.00549494	0.0558598	1	-0.653603	0.0220728		13.0051	12.8645	12.9863	12.9655	12.7936	12.8327	12.6378	12.1548	12.2495	12.6792	12.3337	12.1361
ETFA	ENSG00000140374	ENSG00000140374	5429.34	-0.941073	1.76538e-09	0.0439873	1	-1.13707	2.40942e-13	-0.196001	1	-1.18106	2.19504e-14		12.7293	12.6216	12.6709	12.7714	12.6461	12.6988	11.9147	12.1196	11.9914	11.8105	11.9884	11.828
PTPRM	ENSG00000173482	ENSG00000173482	11100.8	0.174886	0.632307	0.003468	1	0.141455	0.709843	-0.0334304	1	0.137987	0.718782		13.4257	13.4124	13.2757	13.3172	13.3939	13.4139	13.8009	13.2515	13.3612	13.8083	13.3602	13.1479
SH3BP5	ENSG00000131370	ENSG00000131370	4246.13	1.8677	1.57323e-11	-0.214328	1	1.8006	1.08266e-10	-0.067095	1	2.01493	3.13055e-13		11.2265	10.8298	11.3582	11.1464	10.9319	10.9688	12.1893	12.6045	12.5822	12.1475	12.4376	12.636
DCTD	ENSG00000129187	ENSG00000129187	5601.44	-1.034	2.43126e-09	0.0120722	1	-0.969149	3.04771e-08	0.0648463	1	-0.981221	1.9404e-08		12.8249	12.7208	12.6083	12.7644	12.6844	12.7407	12.1224	11.9722	11.8788	12.1655	11.9638	11.9779
N4BP2L2	ENSG00000244754	ENSG00000244754	10745.9	0.420395	0.271947	-0.090162	1	0.502335	0.18454	0.0819401	1	0.592497	0.108989		13.2043	13.0442	13.3675	13.2215	13.0738	13.1508	13.9454	13.1506	13.262	13.8865	13.3593	13.3795
MRAS	ENSG00000158186	ENSG00000158186	5622.2	-0.685687	0.0461099	0.0222236	1	-0.995928	0.00262648	-0.31024	1	-1.01815	0.0020227		12.8337	12.8853	12.2048	12.4382	12.8059	12.8084	11.8331	12.3905	12.288	11.9097	12.1252	11.8995
GNB4	ENSG00000114450	ENSG00000114450	6306.08	-0.774962	0.0148363	-0.140508	1	-0.835297	0.00860426	-0.0603353	1	-0.694789	0.0330032		12.9835	12.8499	12.8041	12.8397	12.772	12.7272	12.0361	12.479	12.4349	11.8246	12.2914	12.6207
RLIM	ENSG00000131263	ENSG00000131263	10460.1	-0.13083	0.590643	-0.120415	1	-0.0987655	0.699534	0.0320646	1	0.0216498	0.941064		13.4577	13.4112	13.3641	13.3524	13.3298	13.2969	13.2331	13.3683	13.3516	13.1515	13.2471	13.58
ATP6V1B2	ENSG00000147416	ENSG00000147416	9970.18	0.035082	0.858803	-0.00152252	1	-0.106835	0.558121	-0.141917	1	-0.105313	0.56716		13.328	13.3551	13.1946	13.2973	13.2853	13.2986	13.2262	13.391	13.3353	13.1457	13.2301	13.2792
PSMA7	ENSG00000101182	ENSG00000101182	6490.67	-0.74199	3.57962e-06	-0.0401618	1	-0.796507	6.32509e-07	-0.0545176	1	-0.756345	2.43553e-06		12.9801	12.8579	12.8494	12.957	12.7651	12.8752	12.3971	12.4335	12.2877	12.4307	12.329	12.2425
MINDY2	ENSG00000128923	ENSG00000128923	7475.98	-0.449742	0.00744037	-0.0664214	1	-0.711678	1.01243e-05	-0.261936	1	-0.645256	7.23944e-05		13.2027	12.9984	12.9568	12.9858	13.0262	13.0185	12.6932	12.785	12.7378	12.4436	12.5989	12.6231
UQCRC2	ENSG00000140740	ENSG00000140740	6759.16	-0.577719	0.000902877	-0.0311513	1	-0.693368	5.49547e-05	-0.115649	1	-0.662216	0.000124684		12.9641	12.8381	12.9552	13.0586	12.7695	12.846	12.4437	12.6121	12.475	12.4753	12.4067	12.4152
PCF11	ENSG00000165494	ENSG00000165494	6598.59	0.956123	6.33813e-05	-0.0183788	1	0.757311	0.00212777	-0.198812	1	0.77569	0.00159157		12.3962	12.3205	12.2541	12.543	12.1333	12.2175	12.7781	13.1585	13.0332	12.769	13.0321	12.7475
C1QTNF1	ENSG00000173918	ENSG00000173918	6816.63	-0.832725	0.00131125	-0.0477287	1	-0.635162	0.0186848	0.197563	1	-0.587433	0.0314196		12.9127	12.7785	13.1488	13.038	12.8191	12.9002	12.4192	12.2771	12.4126	12.3308	12.3062	12.8105
TNRC6A	ENSG00000090905	ENSG00000090905	7410.24	-0.604135	3.42695e-06	0.0408929	1	-0.540791	4.2346e-05	0.0633441	1	-0.581684	8.99479e-06		13.0484	13.0381	12.9765	13.0446	13.0892	13.0176	12.6627	12.492	12.6274	12.6329	12.6441	12.644
MIR23AHG	ENSG00000267519	ENSG00000267519	5805.15	1.29479	9.09328e-06	0.169687	1	1.10863	0.000195765	-0.186161	1	0.938945	0.00195104		11.7921	11.7511	12.2324	12.2861	11.9417	11.9195	12.5525	13.0725	12.8904	12.5379	12.8748	12.7317
KLF10	ENSG00000155090	ENSG00000155090	4662.27	1.41287	0.000312633	0.284707	1	1.24786	0.00180127	-0.165004	1	0.963157	0.0198082		11.2718	11.5707	11.7456	11.7149	11.7511	11.7497	11.9464	12.7549	12.7399	11.7625	12.6322	12.6522
APC	ENSG00000134982	ENSG00000134982	5027.85	-1.10598	8.34918e-05	0.00844078	1	-1.09368	0.00011006	0.0122946	1	-1.10212	9.5716e-05		12.7521	12.6248	12.3251	12.6215	12.5396	12.5996	12.0667	11.6214	11.6681	12.0798	11.7244	11.5696
RETREG2	ENSG00000144567	ENSG00000144567	7820.28	0.797147	1.77968e-05	0.0224223	1	0.615678	0.00134063	-0.181469	1	0.593256	0.00206777		12.6069	12.7131	12.6029	12.6838	12.626	12.6608	13.0197	13.3223	13.2335	12.8902	13.1767	13.1247
STXBP5	ENSG00000164506	ENSG00000164506	5881.53	-0.692161	0.00936409	0.0691258	1	-0.776672	0.00335461	-0.0845111	1	-0.845798	0.00124459		12.7888	12.7625	12.589	12.8884	12.7357	12.6641	12.5217	11.9737	12.1179	12.3479	12.1321	12.0066
POLR2A	ENSG00000181222	ENSG00000181222	6857.51	-0.0680602	0.918281	0.24071	1	-0.0379437	0.95778	0.0301164	1	-0.278654	0.645991		12.4661	12.9678	12.5707	11.9783	13.2523	12.9947	12.0501	12.9593	12.7294	12.2889	12.6283	12.9689
SMIM3	ENSG00000256235	ENSG00000256235	5410.46	1.31604	1.19183e-06	0.0308016	1	1.11113	5.86919e-05	-0.204917	1	1.08032	9.69295e-05		11.8333	11.6707	12.024	12.0796	11.6196	11.8711	12.4542	12.9635	12.8594	12.4638	12.7618	12.6459
RNF11	ENSG00000123091	ENSG00000123091	8426.67	0.332461	0.240079	0.0435529	1	0.00681528	0.987581	-0.325645	1	-0.0367376	0.918513		13.1025	12.822	12.947	13.048	12.9212	13.0073	12.9293	13.385	13.229	12.6856	13.0928	13.0812
S100A11	ENSG00000163191	ENSG00000163191	6030.14	-0.724281	0.00353411	-0.0103648	1	-0.96002	7.56361e-05	-0.23574	1	-0.949655	9.19509e-05		12.7687	12.8997	12.7131	12.787	12.7668	12.8131	11.9765	12.472	12.3476	12.0199	12.3369	11.9761
ELOVL5	ENSG00000012660	ENSG00000012660	7856.06	-0.209165	0.554011	0.0315247	1	-0.228438	0.521401	-0.0192723	1	-0.259962	0.461356		13.0815	12.9439	12.9715	13.1778	12.9345	12.9389	12.6353	13.0284	12.8606	12.4634	12.742	13.1909
IARS2	ENSG00000067704	ENSG00000067704	6984.29	-0.667881	1.29938e-07	-0.0491428	1	-0.720955	1.19786e-08	-0.0530742	1	-0.671813	1.20414e-07		13.0497	13.0186	12.8889	12.9423	12.953	12.9627	12.5216	12.5048	12.5239	12.4847	12.5279	12.4257
RIC1	ENSG00000107036	ENSG00000107036	8764.9	-0.373749	0.0966975	0.0266087	1	-0.364683	0.109371	0.00906557	1	-0.391292	0.0833289		13.3427	13.2409	13.0174	13.0717	13.2733	13.3223	13.0614	12.8475	12.9196	13.0208	12.8124	13.013
GRIA3	ENSG00000125675	ENSG00000125675	3992.35	-1.71511	2.04095e-06	0.134636	1	-1.46426	6.95936e-05	0.25085	1	-1.5989	1.16585e-05		12.3726	12.2662	12.1811	12.4108	12.2677	12.4392	10.7474	11.226	11.2034	10.7977	10.9427	11.7465
NUCB1	ENSG00000104805	ENSG00000104805	6653.51	0.0226604	0.972174	0.0855105	1	-0.123824	0.825752	-0.146484	1	-0.209334	0.694307		12.6182	12.6923	12.7387	12.8883	12.7587	12.5637	11.9952	12.9765	12.8911	11.9663	12.6697	12.9429
NSD3	ENSG00000147548	ENSG00000147548	11329.1	0.550837	0.00193935	-0.0878278	1	0.647506	0.000227498	0.0966683	1	0.735333	2.21686e-05		13.3187	13.1876	13.1992	13.1427	13.1677	13.2167	13.7372	13.5705	13.5605	13.793	13.5081	13.7638
SLC35B2	ENSG00000157593	ENSG00000157593	4492.72	-1.19316	5.17474e-05	0.141462	1	-1.19513	5.45164e-05	-0.00197697	1	-1.33659	4.99667e-06		12.4018	12.4929	12.2852	12.6019	12.4607	12.4285	11.1685	11.7015	11.725	11.1884	11.749	11.6605
PIP5K1A	ENSG00000143398	ENSG00000143398	6356.65	-0.776379	0.000245375	0.0749552	1	-0.699516	0.00116659	0.076863	1	-0.774471	0.000275461		12.9032	12.927	12.6384	12.7877	12.8998	12.9591	12.1469	12.3332	12.3623	12.1683	12.3102	12.5083
SIPA1L1	ENSG00000197555	ENSG00000197555	7670.36	-0.676726	0.0692043	-0.00896355	1	-0.464499	0.242862	0.212227	1	-0.455536	0.254261		13.0937	13.153	12.9578	12.7742	13.2445	13.1242	12.9627	12.2238	12.466	13.0883	12.5827	12.4484
SERTAD2	ENSG00000179833	ENSG00000179833	5201.35	0.754734	0.114642	-0.183734	1	0.427276	0.413741	-0.327458	1	0.61101	0.222281		12.205	12.1903	11.889	11.6328	12.0402	12.1868	11.7952	12.9443	12.8627	11.8514	12.604	12.6048
BBX	ENSG00000114439	ENSG00000114439	10677.9	0.166417	0.524622	-0.0301591	1	0.120992	0.661972	-0.0454252	1	0.151151	0.577974		13.4564	13.2992	13.2286	13.3825	13.2331	13.3125	13.618	13.3393	13.3694	13.6248	13.3425	13.249
TBL1XR1	ENSG00000177565	ENSG00000177565	10641.4	0.172465	0.580598	-0.110366	1	-0.0804053	0.816216	-0.25287	1	0.0299607	0.936361		13.4178	13.1847	13.4919	13.2864	13.2106	13.3801	13.6558	13.3866	13.4228	13.4953	13.4234	12.9547
WEE1	ENSG00000166483	ENSG00000166483	7278.73	0.842188	4.1723e-05	-0.239337	1	0.516595	0.0182592	-0.325593	1	0.755932	0.000296877		12.6615	12.4606	12.5821	12.1583	12.4017	12.6139	13.1893	13.1353	13.1831	12.9476	12.9954	12.8567
PLOD3	ENSG00000106397	ENSG00000106397	6312.94	-0.511746	0.0960016	0.247032	1	-0.513574	0.0974656	-0.00182777	1	-0.760606	0.00969231		12.5421	13.0181	12.5242	12.7704	13.0623	12.8358	12.1721	12.5171	12.3634	12.1273	12.3196	12.5815
SLC39A8	ENSG00000138821	ENSG00000138821	4567.23	-1.33201	1.23407e-05	-0.114775	1	-1.62989	6.18993e-08	-0.297883	1	-1.51512	5.45735e-07		12.5516	12.2202	12.7691	12.5824	12.2717	12.4785	11.8434	11.5106	11.3742	11.6717	11.3096	11.1317
PRDX4	ENSG00000123131	ENSG00000123131	6617.01	-0.145542	0.705654	0.0383494	1	-0.515026	0.12502	-0.369484	1	-0.553376	0.0961913		12.8594	12.7505	12.7247	12.9624	12.7422	12.6984	12.2402	12.937	12.7421	12.0914	12.6493	12.4451
LRRFIP1	ENSG00000124831	ENSG00000124831	7765.35	0.564563	0.113539	0.0242586	1	0.55378	0.125097	-0.0107839	1	0.529521	0.146461		12.7958	12.8583	12.3448	12.3671	12.8988	12.7838	12.7905	13.212	13.2097	12.798	13.0234	13.349
GUK1	ENSG00000143774	ENSG00000143774	7365.66	0.351537	0.383748	0.0357138	1	0.127126	0.783331	-0.224412	1	0.0914117	0.849419		12.8319	12.7591	12.6161	12.824	12.7911	12.6723	12.4683	13.2566	13.0956	12.331	12.9148	13.1037
MRFAP1	ENSG00000179010	ENSG00000179010	5393.89	-1.28659	1.04828e-09	-0.0381028	1	-1.04359	1.23891e-06	0.243	1	-1.00549	3.13379e-06		12.7243	12.8197	12.5674	12.4856	12.7741	12.7606	11.7343	11.8701	11.8142	11.7462	12.0032	12.1322
LRPAP1	ENSG00000163956	ENSG00000163956	6967.17	-0.546843	0.0299986	0.0731298	1	-0.492282	0.056234	0.0545604	1	-0.565412	0.0257564		12.9182	12.9175	12.8884	13.0274	12.9182	12.9328	12.2506	12.6855	12.5884	12.2918	12.583	12.7594
USP47	ENSG00000170242	ENSG00000170242	9468.51	-0.215777	0.239678	-0.162972	1	-0.250486	0.168946	-0.0347087	1	-0.0875138	0.675073		13.4653	13.2758	13.1878	13.2714	13.1449	13.1823	13.2275	13.1373	13.1234	13.1664	13.1008	13.1498
MALT1	ENSG00000172175	ENSG00000172175	8118.38	-0.328945	0.41024	-0.0682616	1	-0.393139	0.321465	-0.0641944	1	-0.324877	0.426484		13.2276	13.1257	12.9547	13.0275	13.1007	13.0492	13.1821	12.6033	12.7577	13.2264	12.7563	12.3281
FNBP4	ENSG00000109920	ENSG00000109920	6765.3	1.07774	2.45326e-07	0.0051993	1	1.26291	1.10243e-09	0.18517	1	1.25771	1.24776e-09		12.1798	12.0898	12.3242	12.138	12.2901	12.183	12.8994	12.9585	13.0141	12.9559	12.92	13.3511
CLK3	ENSG00000179335	ENSG00000179335	3865.77	1.77672	1.20218e-08	0.0230983	1	1.3801	1.61341e-05	-0.396614	1	1.35701	2.23479e-05		11.1755	11.1814	11.1143	11.2763	11.0976	11.136	11.8728	12.634	12.5725	11.7783	12.4469	12.0255
PDXDC1	ENSG00000179889	ENSG00000179889	11168.1	0.338988	0.0294261	0.0739068	1	0.25901	0.111905	-0.0799776	1	0.185103	0.281829		13.371	13.3646	13.2258	13.3842	13.372	13.3657	13.616	13.5414	13.5246	13.5657	13.3827	13.5561
ANXA7	ENSG00000138279	ENSG00000138279	5057.62	-1.12459	4.61383e-12	-0.0217116	1	-1.056	1.19171e-10	0.0685903	1	-1.03429	2.88184e-10		12.6014	12.6711	12.5234	12.7204	12.4259	12.5881	11.8884	11.8083	11.7316	11.8119	11.879	11.8804
THRAP3	ENSG00000054118	ENSG00000054118	10295.3	0.167151	0.352349	-0.165552	1	0.0897218	0.648281	-0.0774288	1	0.255273	0.13755		13.2863	13.2725	13.3626	13.1301	13.2536	13.189	13.3458	13.4297	13.4971	13.3748	13.4716	13.2563
LRP12	ENSG00000147650	ENSG00000147650	8065.23	0.714593	0.000270412	-0.0531448	1	0.495028	0.0164753	-0.219565	1	0.548173	0.00706562		12.8135	12.8572	12.5104	12.7241	12.6986	12.6795	13.134	13.336	13.2517	12.9488	13.1621	13.1349
PSMC3	ENSG00000165916	ENSG00000165916	4813.99	-1.21852	2.32261e-21	0.0484285	1	-1.24842	2.97075e-22	-0.029893	1	-1.29685	5.26136e-24		12.5882	12.5305	12.4854	12.6137	12.5569	12.5404	11.6921	11.6893	11.6612	11.6884	11.725	11.5616
TPP1	ENSG00000166340	ENSG00000166340	7812.33	0.0956746	0.836679	0.239968	1	0.146779	0.751149	0.0511045	1	-0.0931893	0.849041		12.8983	13.0383	12.4939	12.6682	13.1892	13.0862	12.4631	13.0547	13.0813	12.6503	12.8678	13.2177
PSMD8	ENSG00000099341	ENSG00000099341	7553.48	-0.394311	0.169295	0.0403237	1	-0.307591	0.307119	0.0867207	1	-0.347914	0.24126		13.0015	13.0664	12.8754	13.0635	12.9448	13.0266	12.3598	12.8819	12.8092	12.5367	12.736	12.9829
SLC8A1	ENSG00000183023	ENSG00000183023	3442.92	-1.26342	0.0309843	0.0957897	1	-1.91949	0.000626889	-0.656072	1	-2.01528	0.000306482		12.2297	12.4273	11.0684	11.9949	12.3891	11.9042	10.4063	11.4964	11.2685	10.0186	11.1351	10.6999
PDE7B-AS1	ENSG00000237596	ENSG00000237596	2216.88	7.11254	1.82985e-11	-0.686026	1	7.22345	1.02952e-11	0.110913	1	7.90948	8.02492e-14		6.13009	6.22273	6.96087	6.34657	6.37972	5.96222	11.9133	10.3212	10.8221	12.2215	10.8859	8.84827
BACE1	ENSG00000186318	ENSG00000186318	4446.56	-1.49215	3.80483e-06	0.0484202	1	-1.26285	0.000126568	0.229296	1	-1.31127	6.42603e-05		12.5276	12.6105	12.0998	12.0377	12.6804	12.5897	11.2223	11.4139	11.515	11.2643	11.4571	11.8333
DDOST	ENSG00000244038	ENSG00000244038	6882.31	-0.63779	0.151146	0.0276444	1	-0.50818	0.274833	0.12961	1	-0.535825	0.247066		12.8507	12.9437	12.9131	12.7888	13.0164	12.9519	11.7964	12.7098	12.6421	11.9493	12.5335	12.9349
ANKZF1	ENSG00000163516	ENSG00000163516	3668.98	2.27405	1.99184e-19	0.0596585	1	2.05817	5.90453e-16	-0.21588	1	1.99851	3.92584e-15		10.7064	10.7939	10.7176	11.0135	10.5736	10.6984	12.0504	12.4261	12.4725	11.8986	12.2359	12.3348
TEX10	ENSG00000136891	ENSG00000136891	4886.71	1.33478	1.87421e-05	0.0273606	1	1.02802	0.00142881	-0.306757	1	1.00066	0.0019547		11.6204	11.6919	11.827	11.8327	11.7203	11.6431	12.1541	12.8998	12.7882	12.0336	12.5473	12.6367
PRSS23	ENSG00000150687	ENSG00000150687	4596.14	-0.762519	0.414587	0.153578	1	-0.557137	0.573509	0.205382	1	-0.710716	0.461764		12.414	12.4886	11.8273	12.5623	12.3838	12.1971	10.815	12.0324	11.9999	10.4911	11.7825	12.5346
RYK	ENSG00000163785	ENSG00000163785	5881.87	-0.887579	0.00117848	-0.107296	1	-0.933071	0.000660282	-0.0454911	1	-0.825775	0.00296008		12.8367	12.7239	12.8347	12.8471	12.5899	12.7149	12.4	11.9873	12.0899	12.4055	12.1371	11.8022
RPS15A	ENSG00000134419	ENSG00000134419	7095.03	0.66186	0.0265599	-0.199507	1	0.338891	0.306389	-0.322969	1	0.538398	0.082466		12.5587	12.3729	12.8452	12.6905	12.2986	12.385	12.8258	13.2704	13.0994	12.7854	13.055	12.6675
TRPC4AP	ENSG00000100991	ENSG00000100991	7048.1	-0.623392	8.93146e-06	0.0272224	1	-0.581157	4.26136e-05	0.0422351	1	-0.60838	1.64427e-05		12.9945	13.0319	12.8444	12.9739	12.9979	12.9665	12.5629	12.4813	12.5183	12.5949	12.4708	12.5819
OSTM1	ENSG00000081087	ENSG00000081087	6347.72	-0.563615	0.113422	0.0954809	1	-0.652183	0.0638196	-0.0885676	1	-0.747664	0.0308155		12.8689	12.8089	12.6711	12.9081	12.8363	12.8175	12.6212	12.2761	12.2255	12.7111	12.2963	11.7859
SRP54	ENSG00000100883	ENSG00000100883	7627.12	0.628243	0.0331229	-0.150372	1	0.531382	0.0805869	-0.0968602	1	0.681755	0.0207218		12.7831	12.569	12.6751	12.7033	12.4837	12.5343	12.8675	13.2765	13.1735	12.7021	12.9812	13.3634
FAU	ENSG00000149806	ENSG00000149806	7665.27	0.508448	0.051178	-0.0573886	1	0.184578	0.542203	-0.32387	1	0.241967	0.409484		12.754	12.7394	12.8203	12.8798	12.6422	12.657	12.8079	13.355	13.169	12.7913	13.0856	12.8019
SELENOT	ENSG00000198843	ENSG00000198843	6432.6	-0.644226	0.00021118	-0.0937368	1	-0.866955	3.44605e-07	-0.222729	1	-0.773218	6.6345e-06		13.0095	12.7325	12.9165	12.9277	12.7235	12.8131	12.4605	12.4491	12.3982	12.2769	12.3665	12.1983
KYNU	ENSG00000115919	ENSG00000115919	6924.76	-0.00292605	0.998626	0.232659	1	0.226451	0.624303	0.229377	1	-0.00620862	0.99281		12.5415	12.5918	12.8268	13.1365	12.6436	12.614	13.0341	12.3326	12.4804	13.1904	12.6648	12.4805
PON2	ENSG00000105854	ENSG00000105854	3894	-1.62863	2.30393e-10	-0.0534055	1	-1.63988	2.05277e-10	-0.0112501	1	-1.58648	8.08718e-10		12.3267	12.2617	12.3453	12.4891	12.1554	12.1378	10.8503	11.3353	11.264	10.9293	11.32	11.2024
PYGB	ENSG00000100994	ENSG00000100994	5617.08	-1.02686	4.13719e-07	0.100844	1	-0.795659	0.000135926	0.231204	1	-0.896503	1.33567e-05		12.6907	12.7537	12.5942	12.7593	12.7435	12.7604	12.1818	11.8915	11.7766	12.218	11.9696	12.1599
ZMYM2	ENSG00000121741	ENSG00000121741	9748.92	0.41341	0.0963381	-0.193198	1	0.499343	0.0411714	0.0859337	1	0.692541	0.00312356		13.1149	12.9738	13.1869	13.0647	12.8443	12.9706	13.5773	13.1746	13.3674	13.6363	13.3844	13.2879
NCL	ENSG00000115053	ENSG00000115053	8622.06	-0.110769	0.702986	0.00776067	1	-0.174947	0.53561	-0.0641774	1	-0.182707	0.518046		13.1329	13.2438	12.9587	13.0044	13.203	13.1538	12.8582	13.1062	13.1344	12.7496	13.1652	13.0297
TLE5	ENSG00000104964	ENSG00000104964	7520.21	-0.534377	3.22066e-05	-0.0210078	1	-0.651583	2.87831e-07	-0.117206	1	-0.630575	7.01535e-07		13.0414	13.0634	13.081	13.0278	13.0591	13.0537	12.5922	12.7563	12.699	12.5893	12.6531	12.5663
PAICS	ENSG00000128050	ENSG00000128050	8002.82	0.428245	0.0844393	0.00444769	1	0.127051	0.665706	-0.301193	1	0.122603	0.678167		12.92	12.8353	12.8043	12.9771	12.7997	12.7848	12.8986	13.3328	13.1995	12.7082	13.053	13.0367
CHD3	ENSG00000170004	ENSG00000170004	6871.24	-0.514726	0.0851085	0.142446	1	-0.398043	0.203983	0.116682	1	-0.54049	0.0716565		12.8984	13.0156	12.6049	12.6971	13.1509	12.9707	12.19	12.5604	12.6679	12.4135	12.6074	12.6788
CYBA	ENSG00000051523	ENSG00000051523	4432.59	-1.56574	3.34538e-17	-0.137183	1	-1.6337	1.54955e-18	-0.0679609	1	-1.49651	1.07956e-15		12.4373	12.4503	12.6637	12.5019	12.31	12.4435	11.2585	11.5653	11.4176	11.4189	11.4258	11.2757
TENT5A	ENSG00000112773	ENSG00000112773	5703.68	1.08045	0.000364602	-0.0440829	1	0.809914	0.0103367	-0.270535	1	0.853997	0.00642688		11.8265	11.9374	12.366	12.2312	11.9758	11.8769	12.5215	12.9837	12.9378	12.4039	12.6235	12.8408
EVA1B	ENSG00000142694	ENSG00000142694	5424.83	-0.95357	1.79807e-08	-0.0666199	1	-1.00719	2.87582e-09	-0.0536178	1	-0.940568	3.29902e-08		12.7267	12.6464	12.6999	12.7852	12.5783	12.5514	11.9575	12.06	12.0392	11.917	12.1251	11.892
ATRN	ENSG00000088812	ENSG00000088812	9289.99	-0.158628	0.400687	0.0545633	1	-0.218951	0.234095	-0.0603233	1	-0.273514	0.124496		13.292	13.2694	13.1321	13.2558	13.2488	13.3109	13.2235	13.0334	13.0998	13.1456	12.9642	13.1207
API5	ENSG00000166181	ENSG00000166181	7077.7	-0.688415	0.000144632	-0.0586559	1	-0.633571	0.000566439	0.0548444	1	-0.574915	0.00196097		13.0302	12.9063	13.0575	13.0434	12.8775	12.9459	12.6704	12.4376	12.4189	12.662	12.5241	12.4624
ACOX1	ENSG00000161533	ENSG00000161533	6227.42	-0.779501	1.72414e-05	0.036729	1	-0.694081	0.000166722	0.0854201	1	-0.73081	6.69146e-05		12.8412	12.7965	12.7941	12.9168	12.7651	12.8246	12.4178	12.1367	12.2156	12.4544	12.3001	12.1952
TGFB1	ENSG00000105329	ENSG00000105329	3100.02	2.13458	0.00881738	0.271911	1	2.05936	0.0126462	-0.0752202	1	1.78745	0.0337032		10.2349	10.8399	10.2692	9.85634	11.1296	10.652	10.8559	12.2906	12.2996	10.9256	11.9898	12.4121
RAC1	ENSG00000136238	ENSG00000136238	7328.43	-0.557393	0.0249481	-0.0558621	1	-0.626405	0.0112867	-0.069013	1	-0.570543	0.0227222		13.0237	13.1327	12.9222	12.7658	13.1009	13.0722	12.4324	12.7016	12.7474	12.3584	12.6626	12.7108
[truncated: 56,977 more rows]

## Sheet: Heatmap DEGs
	User_ID	ensembl_ID	symbol	EV_2D_1	EV_2D_2	EV_2D_3	MCPyV_2D_1	MCPyV_2D_2	MCPyV_2D_3	EV_3D_1	EV_3D_2	EV_3D_3	MCPyV_3D_1	MCPyV_3D_2	MCPyV_3D_3	cluster
[truncated: 2,000 more rows]

[truncated: 4 more sheets: MCPyV3D_2D GOBP, MCPyV3D_2D GOMF, MCPyV3D_2D GOCC, MCPyV3D_2D KEGG]
