# Supplementary material for: Merkel cell polyomavirus exploits extracellular vesicles for skin infection and host immune evasion through activated Wnt signaling
Source: PLoS Pathog. 2026 Jun 23;22(6):e1014360. doi: 10.1371/journal.ppat.1014360 (PMC13289936; doi:10.1371/journal.ppat.1014360)
Supplement: S4 Table — (XLSX) [file ppat.1014360.s005.xlsx]

## Sheet: Table S4
Antibody Name	Sources	Product number/Clone	Host species	Detection
MCPyV CM2B4	Santa Cruz Biotechnology Inc	sc-136172	Mouse	MCPyV LT
Alexa Fluor 647-conjugated MCPyV LT	Santa Cruz Biotechnology Inc	sc-136172 AF647	Mouse	MCPyV LT
Anti-MCPyV VP1_9B2	Chang/Moore Lab	9B2	Mouse	MCPyV VP1
Anti-MCPyV VLP_G6	Penn State Custom Antibody Core	G6	Mouse	MCPyV VLP
Anti-MCPyV VLP_M9	Penn State Custom Antibody Core	M9	Mouse	MCPyV VLP
Anti-MCPyV VLP_1K	Penn State Custom Antibody Core	1K	Mouse	MCPyV VLP
Anti-CD9	Cell Signaling Technology	13174	Rabbit	CD9
Anti-CD63	Proteintech	25682-1-AP	Rabbit	CD63
Anti-CD81	Proteintech	27855-1-AP	Rabbit	CD81
MMP-9	Proteintech	27306-1-AP	Rabbit	MMP-9
Beta-Actin	Cell Signaling Technology	8584	Rabbit	Beta-Actin
GAPDH	Proteintech	10494-1-AP	Rabbit	GAPDH
Alpha-Tubulin	DSHB	12G10	Mouse	Alpha-Tubulin
IRDye 680LT goat anti-rabbit IgG	LI-COR	102673-410	Goat	Anti-rabbit IgG
Alexa Fluor 488-conjugated goat anti-mouse IgG (H+L Highly Cross Adsorbed	Invitrogen	A11029	Goat	Anti-mouse IgG
Normal mouse IgG1	Santa Cruz Biotechnology Inc	sc-3877	Mouse	Mouse IgG1
