# Supplementary material for: Merkel cell polyomavirus exploits extracellular vesicles for skin infection and host immune evasion through activated Wnt signaling
Source: PLoS Pathog. 2026 Jun 23;22(6):e1014360. doi: 10.1371/journal.ppat.1014360 (PMC13289936; doi:10.1371/journal.ppat.1014360)
Supplement: S5 Table — (XLSX) [file ppat.1014360.s006.xlsx]

## Sheet: Table S5
Primer Name	Sequence (5' to 3')	Notes
RNaseP.F	GCGGAGGGAAGCTCATCAG	RNAseP detection
RNaseP.R	CTGGCCCTAGTCTCAGACCTT	RNAseP detection
MCV350.1605-1585	CAGCATGGCTAAGATAATCAG	Early gene, Exon 2 detection
MCV350.1505-1528	CAGCAAGTTTTACAAGCACTCCACC	Early gene, Exon 2 detection
Contig.VP1F	ATAGAGGGCCCACTCCATTC	Late gene, VP1 detection
Contig.VP1R	TCAGACAGGCTCTCAGACTCC	Late gene, VP1 detection
HFligRep.F1	GCTGCTGCAGAGTTCCTCCTATATG	Late gene, VP2 detection
HFligRep.R	GGCTGCAGATACAATCAAACCTAG	Late gene, VP2 detection
HFori_AvrII.F	CAACTTGGCTGCCTAGGTG	Origin detection
HFori.R	ATACTGCAGTTTCCCGCCCTTGGG	Origin detection
Ori339-Cy5F	GTGACTTTTTTTTTTCAAGTTGGCAGAGGCTTGGGGCTCCTAGCCTCCGAGGCCTCTGGAAAAAAAAGAGAGAGGCCTC	Cy5-conjugated FISH probe, MCPyV DNA detection
MMP9.F	TTT GAG TCC GGT GGA CGA TG	MMP9 transcript detection
MMP9.R	GCT CCT CAA AGA CCG AGT C	MMP9 transcript detection
B actin.F	CCAACCGCGAGAAGATGA	Beta-Actin transcript detection
B actin.R	CCAGAGGCGTACAGGGATAG	Beta-Actin transcript detection
